# Supplementary material for: Graft union formation involves interactions among bud signals, carbon availability, dormancy release, wound responses and non‐self‐communication in grapevine
Source: Plant J. 2025 Jun 11;122(5):e70244. doi: 10.1111/tpj.70244 (PMC12155988; doi:10.1111/tpj.70244)
Supplement: Supplementary file 14 — Data S1. Sample MetaData and BioSamples identifiers. [file TPJ-122-0-s016.xlsx]

## Sheet: Abbreviations
Data S1: Sample MetaData and BioSamples identifiers
Abbreviations
140Ru	V. berlandieri x V. rupestris cv. 140 Ruggeri
PN	V. vinifera cv. Pinot Noir
RGM	V. riparia cv. Riparia Gloire de Montpellier
NW	Not wounded
W.B	Wounded on bud side
W.OB	Wounded on bud side opposite
B	Scions (cuttings with a bud)
NB	Rootstocks (cuttings without a bud)
Up	Above the graft interface/wound site
Down	Below the graft interface/wound site

## Sheet: MetaData
sampleName	BioSamples sample Accession	samples ID RNAseq	Sample personal name	Sample name Targeted Analysis	Sample name Untargeted analysis	Sample Group	Sample type	Organism	Cultivar	Genotype/graft combination	Scion genotype	Rootstock genotype	Presence of bud	Treatment	replicat	Location of sample
Sample_1	SAMEA117070579	1	RGM_wood_R1	GL-4ul-Ech01	031222_ddms2FS_Sample01	RGM_wood	Dormant cutting	Vitis riparia	Riparia Gloire de Montpellier	Riparia Gloire de Montpellier			Bud present	intact	R1	Middle of Internode
Sample_2	SAMEA117070580	2	RGM_wood_R2	GL-4ul-Ech02	031222_ddms2FS_Sample02	RGM_wood	Dormant cutting	Vitis riparia	Riparia Gloire de Montpellier	Riparia Gloire de Montpellier			Bud present	intact	R2	Middle of Internode
Sample_3	SAMEA117070581	3	RGM_wood_R3	GL-4ul-Ech03	031222_ddms2FS_Sample03	RGM_wood	Dormant cutting	Vitis riparia	Riparia Gloire de Montpellier	Riparia Gloire de Montpellier			Bud present	intact	R3	Middle of Internode
Sample_4	SAMEA117070582	4	RGM_wood_R4	GL-4ul-Ech04	031222_ddms2FS_Sample04	RGM_wood	Dormant cutting	Vitis riparia	Riparia Gloire de Montpellier	Riparia Gloire de Montpellier			Bud present	intact	R4	Middle of Internode
Sample_5	SAMEA117070583	5	140ru_wood_R1	GL-4ul-Ech05	031222_ddms2FS_Sample05	140ru_wood	Dormant cutting	Vitis berlandieri x Vitis rupestris	140 Ruggeri	140 Ruggeri			Bud present	intact	R1	Middle of Internode
Sample_6	SAMEA117070584	6	140ru_wood_R2	GL-4ul-Ech06	031222_ddms2FS_Sample06	140ru_wood	Dormant cutting	Vitis berlandieri x Vitis rupestris	140 Ruggeri	140 Ruggeri			Bud present	intact	R6	Middle of Internode
Sample_7	SAMEA117070585	7	140ru_wood_R3	GL-4ul-Ech07	031222_ddms2FS_Sample07	140ru_wood	Dormant cutting	Vitis berlandieri x Vitis rupestris	140 Ruggeri	140 Ruggeri			Bud present	intact	R5	Middle of Internode
Sample_8	SAMEA117070586	8	140ru_wood_R4	GL-4ul-Ech08	031222_ddms2FS_Sample08	140ru_wood	Dormant cutting	Vitis berlandieri x Vitis rupestris	140 Ruggeri	140 Ruggeri			Bud present	intact	R4	Middle of Internode
Sample_9	SAMEA117070587	9	PN_wood_R1	GL-4ul-Ech09	031222_ddms2FS_Sample09	PN_wood	Dormant cutting	Vitis vinifera	Pinot noir	Pinot noir			Bud present	intact	R3	Middle of Internode
Sample_10	SAMEA117070588	10	PN_wood_R2	GL-4ul-Ech10	031222_ddms2FS_Sample10	PN_wood	Dormant cutting	Vitis vinifera	Pinot noir	Pinot noir			Bud present	intact	R2	Middle of Internode
Sample_11	SAMEA117070589	11	PN_wood_R3	GL-4ul-Ech11	031222_ddms2FS_Sample11	PN_wood	Dormant cutting	Vitis vinifera	Pinot noir	Pinot noir			Bud present	intact	R1	Middle of Internode
Sample_12	SAMEA117070590	12	PN_wood_R4	GL-4ul-Ech12	031222_ddms2FS_Sample12	PN_wood	Dormant cutting	Vitis vinifera	Pinot noir	Pinot noir			Bud present	intact	R0	Middle of Internode
Sample_13	SAMEA117070591	13	PN_NW_NB_R1	GL-4ul-Ech189	031222_ddms2FS_Sample13	PN_NW_NB	Cutting 14 d at 28 °C	Vitis vinifera	Pinot noir	Pinot noir			Bud removed	intact	R1	Middle of Internode
Sample_14	SAMEA117070592	14	PN_NW_NB_R2	GL-4ul-Ech190	031222_ddms2FS_Sample14	PN_NW_NB	Cutting 14 d at 28 °C	Vitis vinifera	Pinot noir	Pinot noir			Bud removed	intact	R2	Middle of Internode
Sample_15	SAMEA117070593	15	PN_NW_NB_R3	GL-4ul-Ech191	031222_ddms2FS_Sample15	PN_NW_NB	Cutting 14 d at 28 °C	Vitis vinifera	Pinot noir	Pinot noir			Bud removed	intact	R3	Middle of Internode
Sample_16	SAMEA117070594	16	PN_NW_NB_R4	GL-4ul-Ech192	031222_ddms2FS_Sample16	PN_NW_NB	Cutting 14 d at 28 °C	Vitis vinifera	Pinot noir	Pinot noir			Bud removed	intact	R4	Middle of Internode
Sample_17	SAMEA117070595	17	PN_NW_B_R1	GL-4ul-Ech193	031222_ddms2FS_Sample17	PN_NW_B	Cutting 14 d at 28 °C	Vitis vinifera	Pinot noir	Pinot noir			Bud present	intact	R1	Middle of Internode
Sample_18	SAMEA117070596	18	PN_NW_B_R2	GL-4ul-Ech194	031222_ddms2FS_Sample18	PN_NW_B	Cutting 14 d at 28 °C	Vitis vinifera	Pinot noir	Pinot noir			Bud present	intact	R2	Middle of Internode
Sample_19	SAMEA117070597	19	PN_NW_B_R3	GL-4ul-Ech195	031222_ddms2FS_Sample19	PN_NW_B	Cutting 14 d at 28 °C	Vitis vinifera	Pinot noir	Pinot noir			Bud present	intact	R3	Middle of Internode
Sample_20	SAMEA117070598	20	PN_NW_B_R4	GL-4ul-Ech196	031222_ddms2FS_Sample20	PN_NW_B	Cutting 14 d at 28 °C	Vitis vinifera	Pinot noir	Pinot noir			Bud present	intact	R4	Middle of Internode
Sample_21	SAMEA117070599	21	PN_W_NB_up_R1	GL-4ul-Ech197	031222_ddms2FS_Sample21	PN_W_NB_up	Cutting 14 d at 28 °C	Vitis vinifera	Pinot noir	Pinot noir			Bud removed	wounded	R1	Above wound
Sample_22	SAMEA117070600	22	PN_W_NB_down_R1	GL-4ul-Ech198	031222_ddms2FS_Sample22	PN_W_NB_down	Cutting 14 d at 28 °C	Vitis vinifera	Pinot noir	Pinot noir			Bud removed	wounded	R6	Below wound
Sample_23	SAMEA117070601	23	PN_W_NB_up_R2	GL-4ul-Ech199	031222_ddms2FS_Sample23	PN_W_NB_up	Cutting 14 d at 28 °C	Vitis vinifera	Pinot noir	Pinot noir			Bud removed	wounded	R5	Above wound
Sample_24	SAMEA117070602	24	PN_W_NB_down_R2	GL-4ul-Ech200	031222_ddms2FS_Sample24	PN_W_NB_down	Cutting 14 d at 28 °C	Vitis vinifera	Pinot noir	Pinot noir			Bud removed	wounded	R4	Below wound
Sample_25	SAMEA117070603	25	PN_W_NB_up_R3	GL-4ul-Ech201	031222_ddms2FS_Sample25	PN_W_NB_up	Cutting 14 d at 28 °C	Vitis vinifera	Pinot noir	Pinot noir			Bud removed	wounded	R3	Above wound
Sample_26	SAMEA117070604	26	PN_W_NB_down_R3	GL-4ul-Ech202	031222_ddms2FS_Sample26	PN_W_NB_down	Cutting 14 d at 28 °C	Vitis vinifera	Pinot noir	Pinot noir			Bud removed	wounded	R2	Below wound
Sample_27	SAMEA117070605	27	PN_W_NB_up_R4	GL-4ul-Ech203	031222_ddms2FS_Sample27	PN_W_NB_up	Cutting 14 d at 28 °C	Vitis vinifera	Pinot noir	Pinot noir			Bud removed	wounded	R1	Above wound
Sample_28	SAMEA117070606	28	PN_W_NB_down_R4	GL-4ul-Ech204	031222_ddms2FS_Sample28	PN_W_NB_down	Cutting 14 d at 28 °C	Vitis vinifera	Pinot noir	Pinot noir			Bud removed	wounded	R0	Below wound
Sample_29	SAMEA117070607	29	PN_W-B_B_up_R1	GL-4ul-Ech205	031222_ddms2FS_Sample29	PN_W-B_B_up	Cutting 14 d at 28 °C	Vitis vinifera	Pinot noir	Pinot noir			Bud present	wounded bud side	R1	Above wound
Sample_30	SAMEA117070608	30	PN_W-B_B_down_R1	GL-4ul-Ech206	031222_ddms2FS_Sample30	PN_W-B_B_down	Cutting 14 d at 28 °C	Vitis vinifera	Pinot noir	Pinot noir			Bud present	wounded bud side	R2	Below wound
Sample_31	SAMEA117070609	31	PN_W-B_B_up_R2	GL-4ul-Ech207	031222_ddms2FS_Sample31	PN_W-B_B_up	Cutting 14 d at 28 °C	Vitis vinifera	Pinot noir	Pinot noir			Bud present	wounded bud side	R3	Above wound
Sample_32	SAMEA117070610	32	PN_W-B_B_down_R2	GL-4ul-Ech208	031222_ddms2FS_Sample32	PN_W-B_B_down	Cutting 14 d at 28 °C	Vitis vinifera	Pinot noir	Pinot noir			Bud present	wounded bud side	R4	Below wound
Sample_33	SAMEA117070611	33	PN_W-B_B_up_R3	GL-4ul-Ech209	031222_ddms2FS_Sample33	PN_W-B_B_up	Cutting 14 d at 28 °C	Vitis vinifera	Pinot noir	Pinot noir			Bud present	wounded bud side	R1	Above wound
Sample_34	SAMEA117070612	34	PN_W-B_B_down_R3	GL-4ul-Ech210	031222_ddms2FS_Sample34	PN_W-B_B_down	Cutting 14 d at 28 °C	Vitis vinifera	Pinot noir	Pinot noir			Bud present	wounded bud side	R2	Below wound
Sample_35	SAMEA117070613	35	PN_W-B_B_up_R4	GL-4ul-Ech211	031222_ddms2FS_Sample35	PN_W-B_B_up	Cutting 14 d at 28 °C	Vitis vinifera	Pinot noir	Pinot noir			Bud present	wounded bud side	R3	Above wound
Sample_36	SAMEA117070614	36	PN_W-B_B_down_R4	GL-4ul-Ech212	031222_ddms2FS_Sample36	PN_W-B_B_down	Cutting 14 d at 28 °C	Vitis vinifera	Pinot noir	Pinot noir			Bud present	wounded bud side	R4	Below wound
Sample_37	SAMEA117070615	37	PN_W-OB_B_up_R1	GL-4ul-Ech213	031222_ddms2FS_Sample37	PN_W-OB_B_up	Cutting 14 d at 28 °C	Vitis vinifera	Pinot noir	Pinot noir			Bud present	wounded opposite bud	R1	Above wound
Sample_38	SAMEA117070616	38	PN_W-OB_B_down_R1	GL-4ul-Ech214	031222_ddms2FS_Sample38	PN_W-OB_B_down	Cutting 14 d at 28 °C	Vitis vinifera	Pinot noir	Pinot noir			Bud present	wounded opposite bud	R6	Below wound
Sample_39	SAMEA117070617	39	PN_W-OB_B_up_R2	GL-4ul-Ech215	031222_ddms2FS_Sample39	PN_W-OB_B_up	Cutting 14 d at 28 °C	Vitis vinifera	Pinot noir	Pinot noir			Bud present	wounded opposite bud	R5	Above wound
Sample_40	SAMEA117070618	40	PN_W-OB_B_down_R2	GL-4ul-Ech216	031222_ddms2FS_Sample40	PN_W-OB_B_down	Cutting 14 d at 28 °C	Vitis vinifera	Pinot noir	Pinot noir			Bud present	wounded opposite bud	R4	Below wound
Sample_41	SAMEA117070619	41	PN_W-OB_B_up_R3	GL-4ul-Ech217	031222_ddms2FS_Sample41	PN_W-OB_B_up	Cutting 14 d at 28 °C	Vitis vinifera	Pinot noir	Pinot noir			Bud present	wounded opposite bud	R3	Above wound
Sample_42	SAMEA117070620	42	PN_W-OB_B_down_R3	GL-4ul-Ech218	031222_ddms2FS_Sample42	PN_W-OB_B_down	Cutting 14 d at 28 °C	Vitis vinifera	Pinot noir	Pinot noir			Bud present	wounded opposite bud	R2	Below wound
Sample_43	SAMEA117070621	43	PN_W-OB_B_up_R4	GL-4ul-Ech219	031222_ddms2FS_Sample43	PN_W-OB_B_up	Cutting 14 d at 28 °C	Vitis vinifera	Pinot noir	Pinot noir			Bud present	wounded opposite bud	R1	Above wound
Sample_44	SAMEA117070622	44	PN_W-OB_B_down_R4	GL-4ul-Ech220	031222_ddms2FS_Sample44	PN_W-OB_B_down	Cutting 14 d at 28 °C	Vitis vinifera	Pinot noir	Pinot noir			Bud present	wounded opposite bud	R0	Below wound
Sample_45	SAMEA117070623	45	RGM_NW_B_R1	GL-4ul-Ech221	031222_ddms2FS_Sample45	RGM_NW_B	Cutting 14 d at 28 °C	Vitis riparia	Riparia Gloire de Montpellier	Riparia Gloire de Montpellier			Bud present	intact	R1	Middle of Internode
Sample_46	SAMEA117070624	46	RGM_NW_B_R2	GL-4ul-Ech222	031222_ddms2FS_Sample46	RGM_NW_B	Cutting 14 d at 28 °C	Vitis riparia	Riparia Gloire de Montpellier	Riparia Gloire de Montpellier			Bud present	intact	R2	Middle of Internode
Sample_47	SAMEA117070625	47	RGM_NW_B_R3	GL-4ul-Ech223	031222_ddms2FS_Sample47	RGM_NW_B	Cutting 14 d at 28 °C	Vitis riparia	Riparia Gloire de Montpellier	Riparia Gloire de Montpellier			Bud present	intact	R3	Middle of Internode
Sample_48	SAMEA117070626	48	RGM_NW_B_R4	GL-4ul-Ech224	031222_ddms2FS_Sample48	RGM_NW_B	Cutting 14 d at 28 °C	Vitis riparia	Riparia Gloire de Montpellier	Riparia Gloire de Montpellier			Bud present	intact	R4	Middle of Internode
Sample_49	SAMEA117070627	49	RGM_NW_NB_R1	GL-4ul-Ech225	031222_ddms2FS_Sample49	RGM_NW_NB	Cutting 14 d at 28 °C	Vitis riparia	Riparia Gloire de Montpellier	Riparia Gloire de Montpellier			Bud removed	intact	R1	Middle of Internode
Sample_50	SAMEA117070628	50	RGM_NW_NB_R2	GL-4ul-Ech226	031222_ddms2FS_Sample50	RGM_NW_NB	Cutting 14 d at 28 °C	Vitis riparia	Riparia Gloire de Montpellier	Riparia Gloire de Montpellier			Bud removed	intact	R2	Middle of Internode
Sample_51	SAMEA117070629	51	RGM_NW_NB_R3	GL-4ul-Ech227	031222_ddms2FS_Sample51	RGM_NW_NB	Cutting 14 d at 28 °C	Vitis riparia	Riparia Gloire de Montpellier	Riparia Gloire de Montpellier			Bud removed	intact	R3	Middle of Internode
Sample_52	SAMEA117070630	52	RGM_NW_NB_R4	GL-4ul-Ech228	031222_ddms2FS_Sample52	RGM_NW_NB	Cutting 14 d at 28 °C	Vitis riparia	Riparia Gloire de Montpellier	Riparia Gloire de Montpellier			Bud removed	intact	R4	Middle of Internode
Sample_53	SAMEA117070631	53	140Ru_NW_B_R1	GL-4ul-Ech229	031222_ddms2FS_Sample53	140Ru_NW_B	Cutting 14 d at 28 °C	Vitis berlandieri x Vitis rupestris	140 Ruggeri	140 Ruggeri			Bud present	intact	R1	Middle of Internode
Sample_54	SAMEA117070632	54	140Ru_NW_B_R2	GL-4ul-Ech230	031222_ddms2FS_Sample54	140Ru_NW_B	Cutting 14 d at 28 °C	Vitis berlandieri x Vitis rupestris	140 Ruggeri	140 Ruggeri			Bud present	intact	R6	Middle of Internode
Sample_55	SAMEA117070633	55	140Ru_NW_B_R3	GL-4ul-Ech231	031222_ddms2FS_Sample55	140Ru_NW_B	Cutting 14 d at 28 °C	Vitis berlandieri x Vitis rupestris	140 Ruggeri	140 Ruggeri			Bud present	intact	R5	Middle of Internode
Sample_56	SAMEA117070634	56	140Ru_NW_B_R4	GL-4ul-Ech232	031222_ddms2FS_Sample56	140Ru_NW_B	Cutting 14 d at 28 °C	Vitis berlandieri x Vitis rupestris	140 Ruggeri	140 Ruggeri			Bud present	intact	R4	Middle of Internode
Sample_57	SAMEA117070635	57	140Ru_NW_NB_R1	GL-4ul-Ech233	031222_ddms2FS_Sample57	140Ru_NW_NB	Cutting 14 d at 28 °C	Vitis berlandieri x Vitis rupestris	140 Ruggeri	140 Ruggeri			Bud removed	intact	R3	Middle of Internode
Sample_58	SAMEA117070636	58	140Ru_NW_NB_R2	GL-4ul-Ech234	031222_ddms2FS_Sample58	140Ru_NW_NB	Cutting 14 d at 28 °C	Vitis berlandieri x Vitis rupestris	140 Ruggeri	140 Ruggeri			Bud removed	intact	R2	Middle of Internode
Sample_59	SAMEA117070637	59	140Ru_NW_NB_R3	GL-4ul-Ech235	031222_ddms2FS_Sample59	140Ru_NW_NB	Cutting 14 d at 28 °C	Vitis berlandieri x Vitis rupestris	140 Ruggeri	140 Ruggeri			Bud removed	intact	R1	Middle of Internode
Sample_60	SAMEA117070638	60	140Ru_NW_NB_R4	GL-4ul-Ech236	031222_ddms2FS_Sample60	140Ru_NW_NB	Cutting 14 d at 28 °C	Vitis berlandieri x Vitis rupestris	140 Ruggeri	140 Ruggeri			Bud removed	intact	R0	Middle of Internode
Sample_61	SAMEA117070639	61	PN-PN_up_R1	GL-4ul-Ech237	031222_ddms2FS_Sample61	PN-PN_up	Graft 14 d at 28 °C	Vitis vinifera	Pinot noir	Pinot noir/Pinot noir	Pinot noir	Pinot noir	Bud present	grafted	R1	Above graft interface
Sample_62	SAMEA117070640	62	PN-PN_down_R1	GL-4ul-Ech238	031222_ddms2FS_Sample62	PN-PN_down	Graft 14 d at 28 °C	Vitis vinifera	Pinot noir	Pinot noir/Pinot noir	Pinot noir	Pinot noir	Bud removed	grafted	R2	Below graft interface
Sample_63	SAMEA117070641	63	PN-PN_up_R2	GL-4ul-Ech239	031222_ddms2FS_Sample63	PN-PN_up	Graft 14 d at 28 °C	Vitis vinifera	Pinot noir	Pinot noir/Pinot noir	Pinot noir	Pinot noir	Bud present	grafted	R3	Above graft interface
Sample_64	SAMEA117070642	64	PN-PN_down_R2	GL-4ul-Ech240	031222_ddms2FS_Sample64	PN-PN_down	Graft 14 d at 28 °C	Vitis vinifera	Pinot noir	Pinot noir/Pinot noir	Pinot noir	Pinot noir	Bud removed	grafted	R4	Below graft interface
Sample_65	SAMEA117070643	65	PN-PN_up_R3	GL-4ul-Ech241	031222_ddms2FS_Sample65	PN-PN_up	Graft 14 d at 28 °C	Vitis vinifera	Pinot noir	Pinot noir/Pinot noir	Pinot noir	Pinot noir	Bud present	grafted	R1	Above graft interface
Sample_66	SAMEA117070644	66	PN-PN_down_R3	GL-4ul-Ech242	031222_ddms2FS_Sample66	PN-PN_down	Graft 14 d at 28 °C	Vitis vinifera	Pinot noir	Pinot noir/Pinot noir	Pinot noir	Pinot noir	Bud removed	grafted	R2	Below graft interface
Sample_67	SAMEA117070645	67	PN-PN_up_R4	GL-4ul-Ech243	031222_ddms2FS_Sample67	PN-PN_up	Graft 14 d at 28 °C	Vitis vinifera	Pinot noir	Pinot noir/Pinot noir	Pinot noir	Pinot noir	Bud present	grafted	R3	Above graft interface
Sample_68	SAMEA117070646	68	PN-PN_down_R4	GL-4ul-Ech244	031222_ddms2FS_Sample68	PN-PN_down	Graft 14 d at 28 °C	Vitis vinifera	Pinot noir	Pinot noir/Pinot noir	Pinot noir	Pinot noir	Bud removed	grafted	R4	Below graft interface
Sample_69	SAMEA117070647	69	RGM-RGM_up_R1	GL-4ul-Ech245	031222_ddms2FS_Sample69	RGM-RGM_up	Graft 14 d at 28 °C	Vitis riparia	Riparia Gloire de Montpellier	Riparia Gloire de Montpellier/Riparia Gloire de Montpellier	Riparia Gloire de Montpellier	Riparia Gloire de Montpellier	Bud present	grafted	R1	Above graft interface
Sample_70	SAMEA117070648	70	RGM-RGM_down_R1	GL-4ul-Ech246	031222_ddms2FS_Sample70	RGM-RGM_down	Graft 14 d at 28 °C	Vitis riparia	Riparia Gloire de Montpellier	Riparia Gloire de Montpellier/Riparia Gloire de Montpellier	Riparia Gloire de Montpellier	Riparia Gloire de Montpellier	Bud removed	grafted	R6	Below graft interface
Sample_71	SAMEA117070649	71	RGM-RGM_up_R2	GL-4ul-Ech247	031222_ddms2FS_Sample71	RGM-RGM_up	Graft 14 d at 28 °C	Vitis riparia	Riparia Gloire de Montpellier	Riparia Gloire de Montpellier/Riparia Gloire de Montpellier	Riparia Gloire de Montpellier	Riparia Gloire de Montpellier	Bud present	grafted	R5	Above graft interface
Sample_72	SAMEA117070650	72	RGM-RGM_down_R2	GL-4ul-Ech248	031222_ddms2FS_Sample72	RGM-RGM_down	Graft 14 d at 28 °C	Vitis riparia	Riparia Gloire de Montpellier	Riparia Gloire de Montpellier/Riparia Gloire de Montpellier	Riparia Gloire de Montpellier	Riparia Gloire de Montpellier	Bud removed	grafted	R4	Below graft interface
Sample_73	SAMEA117070651	73	RGM-RGM_up_R3	GL-4ul-Ech249	031222_ddms2FS_Sample73	RGM-RGM_up	Graft 14 d at 28 °C	Vitis riparia	Riparia Gloire de Montpellier	Riparia Gloire de Montpellier/Riparia Gloire de Montpellier	Riparia Gloire de Montpellier	Riparia Gloire de Montpellier	Bud present	grafted	R3	Above graft interface
Sample_74	SAMEA117070652	74	RGM-RGM_down_R3	GL-4ul-Ech250	031222_ddms2FS_Sample74	RGM-RGM_down	Graft 14 d at 28 °C	Vitis riparia	Riparia Gloire de Montpellier	Riparia Gloire de Montpellier/Riparia Gloire de Montpellier	Riparia Gloire de Montpellier	Riparia Gloire de Montpellier	Bud removed	grafted	R2	Below graft interface
Sample_75	SAMEA117070653	75	RGM-RGM_up_R4	GL-4ul-Ech251	031222_ddms2FS_Sample75	RGM-RGM_up	Graft 14 d at 28 °C	Vitis riparia	Riparia Gloire de Montpellier	Riparia Gloire de Montpellier/Riparia Gloire de Montpellier	Riparia Gloire de Montpellier	Riparia Gloire de Montpellier	Bud present	grafted	R1	Above graft interface
Sample_76	SAMEA117070654	76	RGM-RGM_down_R4	GL-4ul-Ech252	031222_ddms2FS_Sample76	RGM-RGM_down	Graft 14 d at 28 °C	Vitis riparia	Riparia Gloire de Montpellier	Riparia Gloire de Montpellier/Riparia Gloire de Montpellier	Riparia Gloire de Montpellier	Riparia Gloire de Montpellier	Bud removed	grafted	R0	Below graft interface
Sample_77	SAMEA117070655	77	140Ru-140Ru_up_R1	GL-4ul-Ech253	031222_ddms2FS_Sample77	140Ru-140Ru_up	Graft 14 d at 28 °C	Vitis berlandieri x Vitis rupestris	140 Ruggeri	140 Ruggeri/140 Ruggeri	140 Ruggeri	140 Ruggeri	Bud present	grafted	R1	Above graft interface
Sample_78	SAMEA117070656	78	140Ru-140Ru_down_R1	GL-4ul-Ech254	031222_ddms2FS_Sample78	140Ru-140Ru_down	Graft 14 d at 28 °C	Vitis berlandieri x Vitis rupestris	140 Ruggeri	140 Ruggeri/140 Ruggeri	140 Ruggeri	140 Ruggeri	Bud removed	grafted	R2	Below graft interface
Sample_79	SAMEA117070657	79	140Ru-140Ru_up_R2	GL-4ul-Ech255	031222_ddms2FS_Sample79	140Ru-140Ru_up	Graft 14 d at 28 °C	Vitis berlandieri x Vitis rupestris	140 Ruggeri	140 Ruggeri/140 Ruggeri	140 Ruggeri	140 Ruggeri	Bud present	grafted	R3	Above graft interface
Sample_80	SAMEA117070658	80	140Ru-140Ru_down_R2	GL-4ul-Ech256	031222_ddms2FS_Sample80	140Ru-140Ru_down	Graft 14 d at 28 °C	Vitis berlandieri x Vitis rupestris	140 Ruggeri	140 Ruggeri/140 Ruggeri	140 Ruggeri	140 Ruggeri	Bud removed	grafted	R4	Below graft interface
Sample_81	SAMEA117070659	81	140Ru-140Ru_up_R3	GL-4ul-Ech257	031222_ddms2FS_Sample81	140Ru-140Ru_up	Graft 14 d at 28 °C	Vitis berlandieri x Vitis rupestris	140 Ruggeri	140 Ruggeri/140 Ruggeri	140 Ruggeri	140 Ruggeri	Bud present	grafted	R1	Above graft interface
Sample_82	SAMEA117070660	82	140Ru-140Ru_down_R3	GL-4ul-Ech258	031222_ddms2FS_Sample82	140Ru-140Ru_down	Graft 14 d at 28 °C	Vitis berlandieri x Vitis rupestris	140 Ruggeri	140 Ruggeri/140 Ruggeri	140 Ruggeri	140 Ruggeri	Bud removed	grafted	R2	Below graft interface
Sample_83	SAMEA117070661	83	140Ru-140Ru_up_R4	GL-4ul-Ech259	031222_ddms2FS_Sample83	140Ru-140Ru_up	Graft 14 d at 28 °C	Vitis berlandieri x Vitis rupestris	140 Ruggeri	140 Ruggeri/140 Ruggeri	140 Ruggeri	140 Ruggeri	Bud present	grafted	R3	Above graft interface
Sample_84	SAMEA117070662	84	140Ru-140Ru_down_R4	GL-4ul-Ech260	031222_ddms2FS_Sample84	140Ru-140Ru_down	Graft 14 d at 28 °C	Vitis berlandieri x Vitis rupestris	140 Ruggeri	140 Ruggeri/140 Ruggeri	140 Ruggeri	140 Ruggeri	Bud removed	grafted	R4	Below graft interface
Sample_85	SAMEA117070663	85	PN-RGM_up_R1	GL-4ul-Ech261	031222_ddms2FS_Sample85	PN-RGM_up	Graft 14 d at 28 °C	Vitis vinifera	Pinot noir	Pinot noir/Riparia Gloire de Montpellier	Pinot noir	Riparia Gloire de Montpellier	Bud present	grafted	R1	Above graft interface
Sample_86	SAMEA117070664	86	PN-RGM_down_R1	GL-4ul-Ech262	031222_ddms2FS_Sample86	PN-RGM_down	Graft 14 d at 28 °C	Vitis riparia	Riparia Gloire de Montpellier	Pinot noir/Riparia Gloire de Montpellier	Pinot noir	Riparia Gloire de Montpellier	Bud removed	grafted	R6	Below graft interface
Sample_87	SAMEA117070665	87	PN-RGM_up_R2	GL-4ul-Ech263	031222_ddms2FS_Sample87	PN-RGM_up	Graft 14 d at 28 °C	Vitis vinifera	Pinot noir	Pinot noir/Riparia Gloire de Montpellier	Pinot noir	Riparia Gloire de Montpellier	Bud present	grafted	R5	Above graft interface
Sample_88	SAMEA117070666	88	PN-RGM_down_R2	GL-4ul-Ech264	031222_ddms2FS_Sample89	PN-RGM_down	Graft 14 d at 28 °C	Vitis riparia	Riparia Gloire de Montpellier	Pinot noir/Riparia Gloire de Montpellier	Pinot noir	Riparia Gloire de Montpellier	Bud removed	grafted	R4	Below graft interface
Sample_89	SAMEA117070667	89	PN-RGM_up_R3	GL-4ul-Ech265	031222_ddms2FS_Sample90	PN-RGM_up	Graft 14 d at 28 °C	Vitis vinifera	Pinot noir	Pinot noir/Riparia Gloire de Montpellier	Pinot noir	Riparia Gloire de Montpellier	Bud present	grafted	R3	Above graft interface
Sample_90	SAMEA117070668	90	PN-RGM_down_R3	GL-4ul-Ech266	031222_ddms2FS_Sample91	PN-RGM_down	Graft 14 d at 28 °C	Vitis riparia	Riparia Gloire de Montpellier	Pinot noir/Riparia Gloire de Montpellier	Pinot noir	Riparia Gloire de Montpellier	Bud removed	grafted	R2	Below graft interface
Sample_91	SAMEA117070669	91	PN-RGM_up_R4	GL-4ul-Ech267	031222_ddms2FS_Sample92	PN-RGM_up	Graft 14 d at 28 °C	Vitis vinifera	Pinot noir	Pinot noir/Riparia Gloire de Montpellier	Pinot noir	Riparia Gloire de Montpellier	Bud present	grafted	R1	Above graft interface
Sample_92	SAMEA117070670	92	PN-RGM_down_R4	GL-4ul-Ech268	031222_ddms2FS_Sample93	PN-RGM_down	Graft 14 d at 28 °C	Vitis riparia	Riparia Gloire de Montpellier	Pinot noir/Riparia Gloire de Montpellier	Pinot noir	Riparia Gloire de Montpellier	Bud removed	grafted	R0	Below graft interface
Sample_93	SAMEA117070671	93	PN-140Ru_up_R1	GL-4ul-Ech269	031222_ddms2FS_Sample94	PN-140Ru_up	Graft 14 d at 28 °C	Vitis vinifera	Pinot noir	Pinot noir/140 Ruggeri	Pinot noir	140 Ruggeri	Bud present	grafted	R1	Above graft interface
Sample_94	SAMEA117070672	94	PN-140Ru_down_R1	GL-4ul-Ech270	031222_ddms2FS_Sample95	PN-140Ru_down	Graft 14 d at 28 °C	Vitis berlandieri x Vitis rupestris	140 Ruggeri	Pinot noir/140 Ruggeri	Pinot noir	140 Ruggeri	Bud removed	grafted	R2	Below graft interface
Sample_95	SAMEA117070673	95	PN-140Ru_up_R2	GL-4ul-Ech271	031222_ddms2FS_Sample96	PN-140Ru_up	Graft 14 d at 28 °C	Vitis vinifera	Pinot noir	Pinot noir/140 Ruggeri	Pinot noir	140 Ruggeri	Bud present	grafted	R3	Above graft interface
Sample_96	SAMEA117070674	96	PN-140Ru_down_R2	GL-4ul-Ech272	031222_ddms2FS_Sample97	PN-140Ru_down	Graft 14 d at 28 °C	Vitis berlandieri x Vitis rupestris	140 Ruggeri	Pinot noir/140 Ruggeri	Pinot noir	140 Ruggeri	Bud removed	grafted	R4	Below graft interface
Sample_97	SAMEA117070675	97	PN-140Ru_up_R3	GL-4ul-Ech273	031222_ddms2FS_Sample98	PN-140Ru_up	Graft 14 d at 28 °C	Vitis vinifera	Pinot noir	Pinot noir/140 Ruggeri	Pinot noir	140 Ruggeri	Bud present	grafted	R1	Above graft interface
Sample_98	SAMEA117070676	98	PN-140Ru_down_R3	GL-4ul-Ech274	031222_ddms2FS_Sample98	PN-140Ru_down	Graft 14 d at 28 °C	Vitis berlandieri x Vitis rupestris	140 Ruggeri	Pinot noir/140 Ruggeri	Pinot noir	140 Ruggeri	Bud removed	grafted	R2	Below graft interface
Sample_99	SAMEA117070677	99	PN-140Ru_up_R4	GL-4ul-Ech275	031222_ddms2FS_Sample99	PN-140Ru_up	Graft 14 d at 28 °C	Vitis vinifera	Pinot noir	Pinot noir/140 Ruggeri	Pinot noir	140 Ruggeri	Bud present	grafted	R3	Above graft interface
Sample_100	SAMEA117070678	100	PN-140Ru_down_R4	GL-4ul-Ech276	031222_ddms2FS_Sample100	PN-140Ru_down	Graft 14 d at 28 °C	Vitis berlandieri x Vitis rupestris	140 Ruggeri	Pinot noir/140 Ruggeri	Pinot noir	140 Ruggeri	Bud removed	grafted	R4	Below graft interface
