# Supplementary material for: Graft union formation involves interactions among bud signals, carbon availability, dormancy release, wound responses and non‐self‐communication in grapevine
Source: Plant J. 2025 Jun 11;122(5):e70244. doi: 10.1111/tpj.70244 (PMC12155988; doi:10.1111/tpj.70244)
Supplement: Supplementary file 15 — Data S2. WGCNA module eigengene values for each sample. [file TPJ-122-0-s013.xlsx]

## Sheet: Legend
Data S2: WGCNA module eigengene values for each sample.

## Sheet: Data
samples	ME9	ME29	ME3	ME20	ME7	ME25	ME18	ME30	ME13	ME14	ME22	ME2	ME27	ME10	ME26	ME28	ME19	ME21	ME11	ME17	ME1	ME12	ME15	ME8	ME16	ME5	ME23	ME4	ME6	ME24	ME0
X140Ru.140Ru_down_R1	0.0359175	0.0877699	0.0501997	-0.0313607	-0.0505597	-0.0704695	-0.054057	-0.133535	-0.118366	-0.0364827	-0.109866	-0.0964569	-0.154572	0.177563	0.0613824	0.0979066	-0.0817831	0.129202	0.0500364	0.0961695	0.0956762	-0.0658643	-0.0655184	0.0224854	0.0659751	0.0556918	-0.00264366	-0.0338615	-0.0621462	-0.0391161	-0.0752398
X140Ru.140Ru_down_R2	0.0476857	0.094048	0.0775178	-0.00520478	-0.040016	-0.0429443	-0.0153285	-0.0975739	-0.123058	-0.0545961	-0.0965112	-0.0947637	-0.148904	0.178632	0.0666504	0.0975735	-0.0870699	0.125229	0.053458	0.0939033	0.101542	-0.0632532	-0.0222017	0.0189034	0.0506612	0.0549517	0.0236047	-0.0427312	-0.0834216	-0.0375822	-0.0633847
X140Ru.140Ru_down_R3	0.046101	0.084447	0.087757	-0.00169984	-0.0408212	-0.0247711	-0.011794	-0.0952225	-0.123251	-0.0633973	-0.0887194	-0.0937917	-0.148798	0.178313	0.0584592	0.094831	-0.0741988	0.0816106	0.0528263	0.0780335	0.102403	-0.0606954	-0.00370283	0.0262573	0.030477	0.0505847	0.0493454	-0.0457991	-0.0795546	-0.0308542	-0.0583065
X140Ru.140Ru_down_R4	0.0426681	0.0933592	0.0626798	-0.0192495	-0.0488449	-0.0551562	-0.0530908	-0.132617	-0.118824	-0.049958	-0.0999225	-0.0962059	-0.151688	0.159344	0.0619168	0.0946412	-0.0614502	0.130983	0.057775	0.0925335	0.0906927	-0.0664174	-0.0328074	0.0266986	0.0590879	0.056283	0.0157791	-0.0413477	-0.0757978	-0.0441134	-0.065038
X140Ru.140Ru_up_R1	0.0306274	0.0892756	-0.00372231	-0.0450169	-0.0128663	-0.0711413	0.077465	0.0202718	-0.0895153	-0.0266614	-0.0816923	-0.0956302	-0.155355	0.176922	0.0541857	0.101293	-0.0063943	0.106476	0.0281707	0.147225	0.0954177	-0.0605134	-0.0787284	-0.00395433	0.0556701	0.0477229	-0.0313142	-0.00479528	-0.0683797	-0.0418765	-0.060153
X140Ru.140Ru_up_R2	0.034765	0.0883865	0.00969439	-0.0506883	-0.0209574	-0.0981283	0.0891817	0.0359248	-0.115795	-0.0163783	-0.138821	-0.102714	-0.162982	0.182116	0.0595176	0.0954988	-0.0374784	0.147018	0.0382471	0.141096	0.0989338	-0.0716893	-0.166056	-0.00375512	0.0836279	0.0505261	-0.0736291	-0.0194143	-0.0622724	-0.0520712	-0.088402
X140Ru.140Ru_up_R3	0.0341078	0.0781715	0.0236478	-0.0318578	-0.0080234	-0.0544493	0.0893722	0.0351304	-0.10116	-0.0282981	-0.0950445	-0.0972059	-0.158802	0.179019	0.0556439	0.100548	-0.011341	0.0931082	0.0339731	0.132174	0.0999237	-0.0633846	-0.0888803	0.00445636	0.0391806	0.0443097	-0.0307365	-0.0176074	-0.0713897	-0.0443886	-0.0762918
X140Ru.140Ru_up_R4	0.0340883	0.0906205	-0.000249286	-0.0419151	-0.0048238	-0.0662483	0.0803117	0.0198278	-0.0899192	-0.015888	-0.0825833	-0.0962024	-0.157998	0.181052	0.0532865	0.0972517	-0.00168385	0.124827	0.0276738	0.13705	0.0976755	-0.0677692	-0.0978089	-0.016374	0.0536037	0.0427218	-0.0502625	-0.00728083	-0.0678843	-0.0524501	-0.0727685
X140Ru_NW_B_R1	0.0568189	0.06	0.00391503	-0.0314709	0.146609	0.059997	0.101244	0.12697	0.0456933	0.024181	0.00854792	-0.10638	-0.167923	0.193331	0.0468483	0.10766	-0.109067	0.051119	-0.157774	-0.110115	0.0993977	-0.0623516	-0.0961828	-0.157799	-0.0587309	-0.00743132	-0.0693941	0.0894426	-0.0809149	-0.0431258	-0.0711917
X140Ru_NW_B_R2	0.0752105	0.0734002	0.0478089	-0.019314	0.141759	0.0601511	0.133381	0.188127	0.00371933	0.0230356	-0.0383119	-0.107052	-0.159779	0.209778	0.0529281	0.104631	-0.120261	0.113435	-0.140283	-0.10024	0.111877	-0.0658917	-0.164225	-0.147825	-0.0273083	0.00340996	-0.0886226	0.0654352	-0.0767492	-0.0451862	-0.0957582
X140Ru_NW_B_R3	0.0663302	0.070636	0.0291237	-0.0294117	0.149564	0.0497237	0.149278	0.211851	0.0179444	0.0266951	-0.0343093	-0.111074	-0.16078	0.205887	0.0477495	0.0981834	-0.0772487	0.11426	-0.145486	-0.0945722	0.106428	-0.0683562	-0.1814	-0.154371	-0.0276603	-0.00137231	-0.114886	0.072393	-0.074531	-0.0511219	-0.0939646
X140Ru_NW_B_R4	0.0653049	0.0663217	0.0243679	-0.0230545	0.153098	0.0602912	0.153531	0.214121	0.0263915	0.0249372	-0.0140693	-0.107112	-0.173527	0.205701	0.0481097	0.100968	-0.116788	0.132665	-0.150056	-0.107462	0.104904	-0.0663849	-0.159631	-0.172556	-0.0283016	-0.00625355	-0.117403	0.0681982	-0.0995685	-0.0541623	-0.0878237
X140Ru_NW_NB_R1	0.0449077	0.0637267	-0.0391261	-0.0889831	0.115556	-0.0211996	-0.102968	-0.0887903	0.0301571	0.0599002	-0.0545804	-0.108217	-0.183276	0.198398	0.0533117	0.109472	0.0926951	0.131933	-0.15075	-0.0944139	0.099263	-0.0665363	-0.234968	-0.150348	0.0160241	0.0179109	-0.117347	0.103614	-0.0328781	-0.0425286	-0.100611
X140Ru_NW_NB_R2	0.040266	0.057463	-0.0552802	-0.0881119	0.121162	-0.0125934	-0.108656	-0.089418	0.05343	0.0643473	-0.0296212	-0.102519	-0.163661	0.201754	0.0383625	0.115258	0.0905797	0.0918579	-0.14954	-0.0984542	0.106031	-0.0605843	-0.208477	-0.14834	-0.0117769	0.0163817	-0.0972584	0.119497	-0.027127	-0.0311422	-0.0869503
X140Ru_NW_NB_R3	0.0397878	0.0461262	-0.0517067	-0.0818831	0.126368	0.00336337	-0.0553599	-0.0537348	0.0487274	0.035554	-0.00624681	-0.10564	-0.167651	0.203722	0.0361193	0.109488	0.147736	0.0764174	-0.157696	-0.108886	0.102989	-0.0608425	-0.157334	-0.154052	-0.0305711	0.0058678	-0.0910803	0.105557	-0.0596047	-0.0363083	-0.0710492
X140Ru_NW_NB_R4	0.0429425	0.0554336	-0.0538113	-0.0775435	0.134103	0.0131384	-0.104166	-0.0866978	0.0661333	0.0371056	0.00713323	-0.102191	-0.159984	0.198099	0.0385801	0.112183	0.136531	0.0678183	-0.16626	-0.107393	0.103995	-0.0566612	-0.120052	-0.153075	-0.0393692	0.0078947	-0.0690883	0.12087	-0.0598796	-0.0285846	-0.0640267
X140ru_wood_R1	-0.25348	-0.211941	-0.188664	-0.222843	-0.148379	-0.14674	-0.203867	-0.0623202	0.0094249	-0.240505	-0.200065	-0.109876	-0.232133	0.120577	-0.149948	0.0775013	-0.00701539	-0.0923951	-0.160151	-0.092829	0.0489727	-0.0834885	0.0748836	0.178823	0.147753	0.227432	0.213825	0.206214	0.199268	0.250807	0.0795077
X140ru_wood_R2	-0.261648	-0.216166	-0.192637	-0.231973	-0.149099	-0.15355	-0.20127	-0.0569957	0.00429842	-0.247136	-0.197092	-0.109587	-0.233921	0.134872	-0.155702	0.0807057	-0.0114958	-0.0902478	-0.157116	-0.0911281	0.0550428	-0.0825309	0.0605478	0.180003	0.144542	0.221134	0.187943	0.20309	0.197139	0.25314	0.0899672
X140ru_wood_R3	-0.238614	-0.197143	-0.193404	-0.211938	-0.0890706	-0.106488	-0.201183	-0.0566682	0.0633395	-0.208147	-0.147976	-0.102067	-0.210255	0.140279	-0.142484	0.097586	-0.00405028	-0.107668	-0.204083	-0.118757	0.0685281	-0.0688634	0.0850158	0.115537	0.1001	0.204013	0.198649	0.234584	0.200585	0.247128	0.0705325
X140ru_wood_R4	-0.279592	-0.244074	-0.195857	-0.230241	-0.190929	-0.173178	-0.207898	-0.0691506	-0.0121456	-0.269304	-0.213066	-0.105239	-0.236142	0.126559	-0.180084	0.0684911	-0.0175354	-0.125903	-0.141406	-0.0772703	0.0452876	-0.0792608	0.0866833	0.217288	0.162179	0.240674	0.219636	0.198273	0.218333	0.2703	0.122189
PN.140Ru_down_R1	0.0374736	0.0862014	0.059849	-0.0240515	-0.0657915	-0.0682967	-0.0108056	-0.10655	-0.138938	-0.0686753	-0.106876	-0.0919327	-0.155864	0.173932	0.0589477	0.0920548	-0.0446498	0.136989	0.0810698	0.138172	0.0930306	-0.0691024	-0.0168782	0.0582841	0.0791985	0.0626536	0.021583	-0.0629033	-0.0878445	-0.0396803	-0.0512421
PN.140Ru_down_R2	0.037239	0.086808	0.0542057	-0.0275971	-0.0710953	-0.0803562	-0.0155176	-0.108217	-0.142667	-0.0566192	-0.130783	-0.0934715	-0.159821	0.165185	0.0532641	0.0892378	-0.0845468	0.137937	0.0722559	0.136865	0.0947684	-0.0696784	-0.0568994	0.0488078	0.0914077	0.0695885	0.00637967	-0.0444651	-0.0593176	-0.0359117	-0.0636695
PN.140Ru_down_R3	0.0450992	0.0885279	0.0873856	0.00479044	-0.0527607	-0.0363415	0.0198817	-0.0631245	-0.128757	-0.0762199	-0.092908	-0.086767	-0.1386	0.166034	0.0598697	0.0861427	-0.0887362	0.0928087	0.0763352	0.130035	0.0978182	-0.0608049	0.0208442	0.0492047	0.0479342	0.0567507	0.0531324	-0.0601816	-0.0955776	-0.0309493	-0.0492604
PN.140Ru_down_R4	0.0510507	0.0896714	0.113011	0.021567	-0.0472729	-0.00745295	0.0486185	-0.0410474	-0.150932	-0.0904685	-0.0904172	-0.0926543	-0.140072	0.18003	0.0575082	0.0879507	-0.0999131	0.105563	0.0630785	0.117232	0.108888	-0.0594418	0.0382409	0.029626	0.02845	0.051163	0.0605321	-0.0745349	-0.111643	-0.0303142	-0.0575839
PN.140Ru_up_R1	0.00132547	0.0105154	-0.0659439	-0.0182428	-0.0914183	-0.188053	-0.0159722	-0.0902084	-0.0219364	0.0856231	-0.0581535	0.0820753	0.0445903	-0.0531384	0.0691826	0.0236795	-0.0422174	0.148344	0.136211	0.156306	-0.0933258	-0.0680384	-0.0965357	0.0812331	0.176076	-0.0059965	-0.112792	-0.057747	0.063105	-0.0498812	-0.0360718
PN.140Ru_up_R2	0.0121893	0.00484502	-0.0659665	-0.00459674	-0.0663416	-0.159594	-0.000400423	-0.0767197	-0.00343686	0.0884961	-0.0162265	0.0853792	0.0445271	-0.052248	0.0661775	0.0273307	-0.0924153	0.129455	0.112214	0.157055	-0.0986448	-0.0628702	-0.0400915	0.0460585	0.150606	-0.0295323	-0.105609	-0.0614423	0.0540835	-0.0630697	-0.0284573
PN.140Ru_up_R3	-0.0122933	-0.0118566	-0.0886423	-0.0245026	-0.10979	-0.191946	-0.0220516	-0.0864882	-0.0262305	0.0546663	-0.0402018	0.0866101	0.0417398	-0.0544719	0.0526609	0.0205271	-0.0621255	0.152181	0.160048	0.201474	-0.102738	-0.0607759	-0.031624	0.122047	0.204354	0.00263665	-0.0984181	-0.0689441	0.0417043	-0.046879	0.00783931
PN.140Ru_up_R4	0.0149681	0.0144977	-0.0605671	-0.00628201	-0.0571841	-0.154885	0.00530275	-0.0694183	-0.00242774	0.104565	-0.0337233	0.0925311	0.0507236	-0.0462821	0.0766947	0.0416882	-0.119066	0.154668	0.108277	0.148641	-0.0838544	-0.0575006	-0.0959092	0.034747	0.156243	-0.0148439	-0.130096	-0.0424762	0.0575257	-0.0519341	-0.0274382
PN.PN_down_R1	0.0248532	0.00425539	0.0539289	0.0656434	-0.0903601	-0.0689552	-0.066348	-0.120726	-0.0345086	0.0398627	-0.014173	0.0938086	0.0601423	-0.0551937	0.0739374	0.0254069	0.164779	0.0737986	0.132157	0.104485	-0.0885771	-0.0488267	0.00049471	0.0547837	0.0927067	-0.0349547	-0.035511	-0.103372	0.015451	-0.0540619	-0.00509781
PN.PN_down_R2	0.0216606	0.002988	0.0623861	0.0637962	-0.106238	-0.0635171	-0.0630642	-0.120473	-0.0528771	0.0232738	-0.0217322	0.0941851	0.0677766	-0.0542534	0.0740969	0.0184837	0.1716	0.0451008	0.139986	0.119193	-0.091305	-0.0473614	0.0168376	0.0703229	0.0717189	-0.0331902	-0.0146049	-0.112771	0.0120183	-0.0427204	-0.000706869
PN.PN_down_R3	0.0210967	0.00474584	0.0362823	0.0369976	-0.104576	-0.0963775	-0.0760499	-0.128373	-0.0557526	0.0378709	-0.0545696	0.0815871	0.0464524	-0.0596066	0.0733419	0.0138809	0.166092	0.109451	0.14406	0.130165	-0.0971232	-0.063613	-0.0684347	0.0677707	0.122143	-0.0239384	-0.0626646	-0.107604	0.0216915	-0.0540203	-0.0168947
PN.PN_down_R4	0.0235947	0.00580082	0.0302278	0.0513966	-0.0945439	-0.078903	-0.0772804	-0.138318	-0.0262108	0.0484988	-0.0111803	0.0932904	0.0627553	-0.0584475	0.0753079	0.0204635	0.132724	0.0722366	0.131261	0.11353	-0.0930625	-0.0516457	-0.00199717	0.0554783	0.0889058	-0.0347135	-0.0451332	-0.0979808	0.0260152	-0.0489087	-0.0116543
PN.PN_up_R1	0.00117486	-0.0217082	-0.0631873	0.0131509	-0.0722985	-0.135658	-0.00585143	-0.0735059	0.0123231	0.0672561	0.015622	0.0955336	0.053567	-0.0587883	0.057786	0.0293561	0.195747	0.0649113	0.115972	0.158263	-0.102269	-0.050972	-0.0176737	0.0508729	0.124949	-0.0403291	-0.109701	-0.0547196	0.0386194	-0.0554158	0.00708932
PN.PN_up_R2	-0.00107087	-0.0130635	-0.0829573	-0.00298551	-0.0920342	-0.157669	-0.00975836	-0.0821306	-0.0121862	0.0724499	-0.0183355	0.0920445	0.049745	-0.0605117	0.0601024	0.0284202	0.208678	0.0958816	0.125038	0.150593	-0.104961	-0.0534526	-0.0346688	0.0706752	0.145047	-0.0244382	-0.104679	-0.0638098	0.0528723	-0.0577557	-0.000226863
PN.PN_up_R3	-0.00665479	-0.0134127	-0.092128	-0.0136557	-0.0991795	-0.180336	-0.0164415	-0.0903995	-0.00534081	0.0850264	-0.0219463	0.0972031	0.057852	-0.0594759	0.0634102	0.0331375	0.17458	0.0948572	0.12924	0.153606	-0.104386	-0.0550296	-0.0684467	0.073213	0.15132	-0.0232519	-0.127889	-0.057026	0.0708319	-0.0482934	-0.0152573
PN.PN_up_R4	-0.0142166	-0.0164319	-0.135482	-0.0389522	-0.0907574	-0.208687	-0.0312557	-0.0944475	0.00832614	0.106843	-0.0411807	0.092855	0.0515401	-0.0622882	0.0634037	0.0230277	0.167357	0.114842	0.11346	0.161086	-0.107015	-0.0596926	-0.129853	0.0624814	0.178879	-0.0210896	-0.166325	-0.0356942	0.0881738	-0.0513136	-0.0287279
PN.RGM_down_R1	0.0379874	0.100261	0.120725	0.0222604	-0.0744245	0.06555	0.0453656	-0.0169755	-0.201987	-0.11226	-0.0848742	-0.0989794	0.0553515	-0.0549834	-0.0937723	-0.175137	0.0237904	0.033985	0.088528	0.0931603	0.124245	0.169863	0.0565113	0.0751974	-0.0190346	0.069779	0.106516	-0.0935532	-0.123481	-0.013107	-0.0189329
PN.RGM_down_R2	0.039867	0.110897	0.109503	0.00772229	-0.062845	0.0605256	0.0213832	-0.0462021	-0.181086	-0.0816829	-0.0844332	-0.0987693	0.0609959	-0.0591285	-0.0944459	-0.167827	0.000797549	0.0507206	0.0830394	0.0846642	0.120259	0.166885	0.0233271	0.0586884	-0.00851272	0.069001	0.0907594	-0.0715337	-0.104939	-0.018529	-0.0293533
PN.RGM_down_R3	0.0503513	0.101998	0.139114	0.0375652	-0.073245	0.08799	0.0369476	-0.035204	-0.202829	-0.107467	-0.0805203	-0.101283	0.0560123	-0.0603941	-0.0926619	-0.182288	0.0455346	0.0555435	0.0905195	0.0590102	0.115801	0.159774	0.080062	0.0621259	-0.0289781	0.0568377	0.126779	-0.116616	-0.134586	-0.0252091	-0.017102
PN.RGM_down_R4	0.0386156	0.109742	0.0943395	0.00717211	-0.0681187	0.0495019	0.0126268	-0.0682465	-0.17642	-0.0782282	-0.0779483	-0.0930271	0.0551002	-0.0605684	-0.0857685	-0.174511	0.0200681	0.0461338	0.0896544	0.0859888	0.10818	0.154218	0.0412131	0.0631062	-0.00988208	0.0629617	0.101158	-0.0823884	-0.0979468	-0.0203821	-0.0274558
PN.RGM_up_R1	0.0100765	0.00778268	-0.0150395	0.0211602	-0.0576072	-0.109035	0.0174326	-0.0554613	-0.0133473	0.0654939	-0.00934979	0.0797804	0.0534961	-0.0554228	0.0586788	0.0252905	-0.00211635	0.0821785	0.129262	0.15101	-0.0821521	-0.0498755	-0.0308206	0.0551137	0.105089	-0.0323842	-0.0717399	-0.0770367	0.0189221	-0.0605264	-0.0179159
PN.RGM_up_R2	0.0174855	0.00985945	-0.00918349	0.0128418	-0.0683299	-0.122077	0.0279752	-0.0306404	-0.0333507	0.0754797	-0.052058	0.0824752	0.0542368	-0.0570661	0.0675107	0.0259548	-0.0258542	0.136921	0.117991	0.14203	-0.0772017	-0.0407652	-0.0902838	0.0423099	0.142485	-0.0180784	-0.101285	-0.0681033	0.0313548	-0.0588675	-0.0390982
PN.RGM_up_R3	0.0271812	0.0173858	0.00697965	0.0361189	-0.0370605	-0.0850365	0.0455836	-0.0253871	-0.00751028	0.0777033	-0.00575798	0.0908777	0.0635515	-0.0522228	0.0665743	0.0277143	0.0317162	0.0791655	0.105651	0.105806	-0.077682	-0.0476907	-0.0369989	0.0273452	0.0800454	-0.0381033	-0.0748814	-0.0693991	0.0209735	-0.0572412	-0.0247746
PN.RGM_up_R4	0.00885479	-0.00127814	-0.0212639	0.0188821	-0.0807306	-0.12791	0.00885818	-0.0546753	-0.0302225	0.0587121	-0.0252463	0.0832298	0.052105	-0.0578569	0.0601786	0.0163681	0.0232841	0.109188	0.133695	0.161274	-0.0851912	-0.0501286	-0.0207918	0.0680828	0.142788	-0.0228991	-0.0682813	-0.0876129	0.0303731	-0.058412	-0.0243338
PN_NW_B_R1	0.0402568	-0.0289343	0.0261229	0.0895957	0.122034	0.109337	0.104302	0.15318	0.139437	0.0903667	0.172849	0.0902375	0.0728106	-0.0539563	0.0623587	0.0429307	-0.0938873	-0.103992	-0.0430466	-0.120044	-0.087111	-0.0443381	0.0474232	-0.101392	-0.124969	-0.122405	-0.0520231	0.00638762	0.00150517	-0.0283883	0.00707368
PN_NW_B_R2	0.0470013	-0.0238902	0.0302318	0.086963	0.131782	0.101555	0.109308	0.166868	0.128828	0.111843	0.144132	0.0980255	0.0712705	-0.0505428	0.068885	0.047477	-0.0962684	-0.074911	-0.0926393	-0.133747	-0.0852632	-0.0517413	-0.0165145	-0.136611	-0.10883	-0.122924	-0.0752249	0.00801116	0.0277676	-0.0335563	-0.0220157
PN_NW_B_R3	0.0359087	-0.0320735	-0.00373675	0.0734733	0.100499	0.0611911	0.0653501	0.109392	0.148702	0.0970281	0.160735	0.108523	0.0758631	-0.050262	0.067731	0.0479473	-0.076621	-0.0752293	-0.0571426	-0.108034	-0.0866581	-0.0415869	0.043998	-0.108678	-0.0916715	-0.110775	-0.0624184	0.0181164	0.0168829	-0.0213505	0.00796541
PN_NW_B_R4	0.0487817	-0.0298213	0.0554707	0.120851	0.106799	0.122492	0.0895844	0.120365	0.134416	0.0763937	0.173735	0.102898	0.0861297	-0.0537646	0.0681037	0.0455191	-0.0668903	-0.136572	-0.0540822	-0.129166	-0.0877405	-0.0434365	0.103817	-0.110294	-0.150307	-0.124885	-0.0126628	-0.00616447	-0.002545	-0.0226119	0.0120912
PN_NW_NB_R1	0.0411327	-0.0265916	-0.0106887	0.0580244	0.0848717	0.0258886	-0.0314245	-0.0583	0.150703	0.131272	0.126761	0.111435	0.0780416	-0.0506824	0.0805568	0.0610506	-0.0773203	-0.0600058	-0.0303314	-0.0781156	-0.0926427	-0.0494507	0.00258427	-0.0862113	-0.0392506	-0.106099	-0.0769953	0.0153911	0.0555405	-0.0282815	-0.015593
PN_NW_NB_R2	0.0391874	-0.0308199	0.00183994	0.0757706	0.113939	0.0692014	-0.0279555	-0.0428664	0.162136	0.108781	0.16952	0.0989665	0.0799815	-0.0498814	0.073281	0.0528589	-0.00150768	-0.1011	-0.0389648	-0.124487	-0.0909795	-0.0455728	0.0506381	-0.0978469	-0.100215	-0.122887	-0.0566813	0.0160004	0.0200847	-0.0343976	0.000721389
PN_NW_NB_R3	0.0483782	-0.0235237	0.0473787	0.100042	0.0774512	0.0840602	-0.0176777	-0.0492532	0.125962	0.0811805	0.149094	0.0999516	0.0791201	-0.0533283	0.072655	0.0506387	-0.0584244	-0.0988407	-0.00316345	-0.0948362	-0.0926791	-0.0451523	0.101014	-0.0568775	-0.0927267	-0.109098	-0.00379118	-0.0202466	0.00746875	-0.024381	0.00859899
PN_NW_NB_R4	0.0448429	-0.0270407	0.00779339	0.0758546	0.0823422	0.0498268	-0.0307573	-0.0613316	0.142097	0.112053	0.144544	0.10306	0.0770451	-0.0530677	0.0800579	0.0557875	0.0115935	-0.0782987	-0.0418527	-0.0860563	-0.0950978	-0.0480575	0.0420815	-0.0952687	-0.0632691	-0.113476	-0.0493598	0.00154539	0.0376117	-0.032725	-0.00914846
PN_W.B_B_down_R1	0.0440874	-0.0286267	0.0670301	0.11494	0.0726812	0.0888299	0.0717085	0.0859454	0.0902721	0.0746852	0.12875	0.0997267	0.0745343	-0.0543995	0.0735343	0.0470933	-0.0526152	-0.0921864	0.0180134	-0.0730124	-0.0908392	-0.0527103	0.0789781	-0.0505259	-0.104276	-0.115686	-0.00921653	-0.0554395	0.00237702	-0.0352477	-0.00410033
PN_W.B_B_down_R2	0.0431606	-0.031885	0.0718621	0.117386	0.070738	0.0992686	0.0978515	0.131368	0.0847552	0.0604726	0.124176	0.0986781	0.0730033	-0.0555267	0.0692422	0.0377656	0.0380497	-0.100414	-0.000695041	-0.0721593	-0.0929299	-0.0474456	0.0907906	-0.0692178	-0.116057	-0.116797	-0.000713692	-0.0585232	-0.0130086	-0.0370443	0.0065578
PN_W.B_B_down_R3	0.00874493	-0.0584815	0.0387032	0.0862676	0.00828895	0.0400805	0.0676768	0.0876598	0.0735798	0.0263685	0.113448	0.0944992	0.0642468	-0.0638633	0.0448665	0.0217887	0.112406	-0.121466	0.0715397	-0.0244413	-0.108002	-0.0556415	0.115106	0.0268249	-0.0735199	-0.100614	-0.00648799	-0.0691491	-0.0116422	-0.027063	0.0356221
PN_W.B_B_down_R4	0.0332069	-0.0422823	0.0354165	0.0966547	0.0543882	0.063894	0.0439621	0.0511654	0.104364	0.0713426	0.138594	0.104875	0.0716524	-0.0576062	0.0674314	0.0425138	0.119621	-0.0984968	0.0174741	-0.0672655	-0.0985623	-0.050782	0.0869501	-0.0443731	-0.0951654	-0.114484	-0.0234354	-0.0477962	0.000300347	-0.0280554	0.0140725
PN_W.B_B_up_R1	0.0457442	-0.0236884	0.0758891	0.121045	0.0513215	0.0828242	0.0943612	0.142181	0.0539973	0.0563207	0.0964851	0.107241	0.077294	-0.0513333	0.0774448	0.044598	-0.00929492	-0.0822067	0.0348935	-0.0504593	-0.0843106	-0.0469248	0.0439879	-0.0266299	-0.0950797	-0.0989149	-0.0204315	-0.0703194	-0.00548644	-0.0315113	-0.00242574
PN_W.B_B_up_R2	0.0481243	-0.021998	0.0893292	0.141774	0.0704754	0.120044	0.120105	0.201484	0.0624187	0.0398003	0.13443	0.10189	0.0791016	-0.0511789	0.0742196	0.0377306	0.0699886	-0.115198	0.00962175	-0.0611895	-0.0846136	-0.0404739	0.106119	-0.0577874	-0.137319	-0.115399	0.00872391	-0.0719353	-0.0297892	-0.0300008	0.0077828
PN_W.B_B_up_R3	0.038559	-0.0303793	0.094637	0.136863	0.0321591	0.102991	0.122501	0.183995	0.0276165	0.00967995	0.102858	0.0953629	0.0628034	-0.0554954	0.067381	0.0302852	0.116131	-0.112427	0.0646451	-0.0278256	-0.0933102	-0.0496998	0.119373	0.00338028	-0.105606	-0.107598	0.0155876	-0.112771	-0.0449611	-0.0348758	0.0269354
PN_W.B_B_up_R4	0.0369367	-0.0332575	0.0595379	0.1188	0.0600635	0.0850252	0.0838781	0.114007	0.0878701	0.0534177	0.132327	0.101564	0.0762946	-0.0537729	0.0700301	0.0359374	0.120603	-0.118602	0.0112262	-0.0631676	-0.0897815	-0.0457721	0.097616	-0.0507542	-0.117552	-0.111634	-0.0100155	-0.0514969	-0.0157383	-0.0251752	0.00612908
PN_W.OB_B_down_R1	0.0494289	-0.023179	0.0602513	0.117887	0.0928145	0.10362	0.119528	0.193854	0.0876934	0.0765554	0.126007	0.0996749	0.0694247	-0.054161	0.0725945	0.0415374	-0.0273558	-0.0817517	-0.00473544	-0.07392	-0.0911742	-0.0483893	0.0504003	-0.0791074	-0.114024	-0.123789	-0.0403119	-0.0553754	-0.00902325	-0.0453588	-0.0162392
PN_W.OB_B_down_R2	0.0406071	-0.0351372	0.0401626	0.0964191	0.0910953	0.0872029	0.103896	0.157944	0.105773	0.0890107	0.129577	0.103372	0.0795499	-0.0560308	0.0691438	0.044039	0.0189693	-0.109806	-0.0152626	-0.0803882	-0.0895829	-0.0491117	0.0206035	-0.084915	-0.110151	-0.119431	-0.0500546	-0.0276975	0.0165758	-0.0390624	-0.0103548
PN_W.OB_B_down_R3	0.0214002	-0.0403968	-0.0138111	0.05423	0.0528281	0.00650675	0.0355226	0.0403208	0.0982276	0.0891863	0.0927525	0.100835	0.0723633	-0.0567005	0.0648381	0.048888	0.0474991	-0.0528691	0.0526585	-0.0360159	-0.0932213	-0.0497126	-0.028207	-0.0180412	-0.0312166	-0.090973	-0.0934396	-0.0187011	0.0298929	-0.0373511	0.0036127
PN_W.OB_B_down_R4	0.0302654	-0.027112	0.0117044	0.0625745	0.0598967	0.0245147	0.0816655	0.12703	0.0721144	0.0851159	0.0856539	0.0881588	0.0513396	-0.0570841	0.0638078	0.0288964	0.187761	0.0315868	0.019444	-0.00706233	-0.0956446	-0.0538792	-0.0395483	-0.068062	-0.0142702	-0.103647	-0.119902	-0.0522803	-0.0147038	-0.0774725	-0.00967148
PN_W.OB_B_up_R1	0.0493125	-0.0260064	0.0695715	0.12963	0.0876403	0.112449	0.12087	0.19489	0.0752856	0.0634829	0.136177	0.101678	0.0712747	-0.0541776	0.0775832	0.0424191	0.0147979	-0.103941	0.00327018	-0.0651625	-0.0889526	-0.0513849	0.0747239	-0.076386	-0.130754	-0.129908	-0.0275601	-0.0712286	-0.0172228	-0.0429452	-0.00190134
PN_W.OB_B_up_R2	0.0454642	-0.020382	0.0650894	0.129337	0.0885897	0.113876	0.111291	0.161154	0.0871613	0.0573442	0.148446	0.0914096	0.0758965	-0.0567058	0.0708875	0.0345009	0.0842884	-0.124847	-0.00164422	-0.0626231	-0.0909722	-0.046402	0.0974031	-0.0785307	-0.142222	-0.129055	-0.0121673	-0.0588333	-0.0246144	-0.0388023	0.00200091
PN_W.OB_B_up_R3	0.0323593	-0.02489	0.0257744	0.0725685	0.055914	0.0245423	0.0732355	0.0802496	0.0758477	0.0715147	0.0777155	0.0899066	0.0575551	-0.0571937	0.0718405	0.0341898	0.0330255	-0.0461437	0.0592372	-0.0190891	-0.0970735	-0.0557701	-0.00975735	-0.014775	-0.0339896	-0.0913424	-0.0683529	-0.0414972	0.000736983	-0.0438323	-0.00481088
PN_W.OB_B_up_R4	0.0348075	-0.0265801	0.0168565	0.0837699	0.068341	0.0467295	0.0799772	0.139812	0.0837865	0.0880944	0.10152	0.0995208	0.0674083	-0.0521469	0.0733255	0.044138	0.187998	-0.0284928	0.0189291	-0.0159074	-0.0895992	-0.0492811	-0.0264734	-0.0665986	-0.0455009	-0.103803	-0.0957463	-0.0362885	0.008098	-0.0512852	-0.0106066
PN_W_NB_down_R1	0.0474487	-0.0169556	0.0681491	0.116973	0.0577829	0.0818139	-0.042418	-0.0623087	0.106371	0.0732936	0.14749	0.109385	0.0839881	-0.0525141	0.0751048	0.0504793	-0.0654125	-0.0970494	0.0166191	-0.0798694	-0.0877355	-0.0436529	0.126102	-0.0488469	-0.102117	-0.102495	0.0238079	-0.0418589	0.00428243	-0.0235359	-0.000195554
PN_W_NB_down_R2	0.0556828	-0.012185	0.0712607	0.125427	0.0557815	0.0799818	-0.00968474	-0.0508085	0.0895527	0.0784722	0.132894	0.105711	0.0850937	-0.0570547	0.083861	0.0478185	-0.0525942	-0.0863332	0.0215151	-0.0833675	-0.0877902	-0.0447592	0.0948868	-0.0497489	-0.0968607	-0.10714	0.00992098	-0.0571124	0.00579852	-0.0265921	-0.0112505
PN_W_NB_down_R3	0.0317536	-0.0303453	0.0111351	0.0687403	0.0329001	0.0026458	-0.075908	-0.0998732	0.0973121	0.102968	0.0953039	0.100709	0.0722057	-0.0582143	0.0704724	0.0456271	0.0592605	-0.0319822	0.0496642	-0.0275446	-0.0990822	-0.0540597	0.0139333	-0.0260758	-0.0157339	-0.0972697	-0.0587862	-0.0379644	0.0346173	-0.0435193	-0.00622792
PN_W_NB_down_R4	0.0371597	-0.0319262	0.0676378	0.110782	0.0373979	0.0698337	-0.0491092	-0.0698609	0.0818216	0.0691139	0.120562	0.0955511	0.0797413	-0.0595146	0.0724983	0.038997	0.0892482	-0.116327	0.0288894	-0.0813688	-0.0967914	-0.0511956	0.105086	-0.0424634	-0.0994627	-0.113432	0.0105605	-0.0659715	0.00909734	-0.0345559	-0.00846338
PN_W_NB_up_R1	0.0549405	-0.00832799	0.097172	0.134735	0.0413123	0.0838722	0.00934317	-0.0282116	0.0620179	0.060053	0.112012	0.108677	0.0826137	-0.0530994	0.0892646	0.0429051	-0.0484345	-0.0760905	0.0385032	-0.0589408	-0.0852505	-0.0449544	0.108793	-0.0291414	-0.0987108	-0.0989761	0.0235538	-0.0774835	-0.00343987	-0.0312493	-0.0048797
PN_W_NB_up_R2	0.0585696	-0.00644731	0.0824298	0.133533	0.0424244	0.082209	0.0148767	-0.0278694	0.0689009	0.0684239	0.122443	0.112008	0.0915844	-0.054898	0.0851558	0.0502253	-0.043489	-0.0830613	0.0329795	-0.0666093	-0.0856545	-0.0438347	0.110132	-0.0349161	-0.0926633	-0.1027	0.0197589	-0.070513	0.00439943	-0.0272574	-0.00488144
PN_W_NB_up_R3	0.0378993	-0.0282124	0.0416697	0.102833	0.0237387	0.0427522	-0.0254326	-0.0622565	0.0804754	0.0536717	0.114399	0.106141	0.0817314	-0.0578777	0.0720868	0.0399716	0.0855924	-0.0712424	0.0548035	-0.0284892	-0.0942708	-0.0445849	0.11169	-0.02009	-0.0619554	-0.09799	-0.00550188	-0.060008	-0.0105364	-0.0324997	0.0130186
PN_W_NB_up_R4	0.0493427	-0.0142115	0.0974973	0.135434	0.0156254	0.0791683	-0.000752558	-0.0417086	0.0466848	0.0486315	0.104238	0.103539	0.0821536	-0.0563256	0.0803307	0.0362433	0.107741	-0.085625	0.0499715	-0.0633208	-0.0913145	-0.0488554	0.114032	-0.0258351	-0.0954559	-0.103189	0.0305702	-0.0990299	-0.0113224	-0.0346855	0.00252721
PN_wood_R1	-0.295293	-0.300423	-0.252438	-0.171754	-0.223311	-0.177668	-0.24545	-0.097486	0.0977282	-0.188495	-0.0646231	0.0818574	-0.022708	-0.0584013	-0.163938	0.00730156	-0.193296	-0.195079	-0.0867928	-0.0754839	-0.12835	-0.0570932	0.242916	0.236539	0.153803	0.167216	0.234676	0.179298	0.276532	0.292551	0.387645
PN_wood_R2	-0.298386	-0.304247	-0.261331	-0.178019	-0.22908	-0.196018	-0.2422	-0.0946926	0.0957514	-0.187326	-0.0792528	0.0853973	-0.0267703	-0.0526542	-0.162803	0.00981222	-0.197629	-0.188148	-0.112587	-0.0706021	-0.12906	-0.0518827	0.198566	0.226759	0.168674	0.176797	0.212145	0.190565	0.285297	0.292147	0.500151
PN_wood_R3	-0.284252	-0.286836	-0.253462	-0.175598	-0.208019	-0.180711	-0.235237	-0.0891782	0.10356	-0.175914	-0.072714	0.0821106	-0.0245385	-0.0582436	-0.156511	0.00308814	-0.212919	-0.19068	-0.0900734	-0.0760911	-0.125309	-0.0540313	0.196221	0.225158	0.15405	0.168781	0.210062	0.192087	0.280016	0.290084	0.392405
PN_wood_R4	-0.311379	-0.310735	-0.286292	-0.223567	-0.272559	-0.250292	-0.252403	-0.110216	0.0538953	-0.197103	-0.138835	0.0731583	-0.050245	-0.0589074	-0.178361	-0.0111997	-0.144056	-0.0708441	-0.0924921	-0.0430713	-0.134748	-0.0678212	0.10523	0.257736	0.257555	0.209034	0.141678	0.19169	0.28353	0.286873	0.482629
RGM.RGM_down_R1	0.0368	0.104731	0.129527	0.0340187	-0.0746627	0.0810745	0.0235016	-0.0235674	-0.201031	-0.111008	-0.0730789	-0.100985	0.0621254	-0.0576884	-0.101297	-0.180499	0.0410948	0.00370517	0.0880303	0.0703188	0.125492	0.17125	0.0746144	0.069681	-0.0492885	0.0618195	0.125406	-0.0994608	-0.132331	-0.0129771	-0.0111915
RGM.RGM_down_R2	0.0465821	0.103693	0.160428	0.0526366	-0.0817267	0.0881996	0.0512816	-0.0157286	-0.222511	-0.120059	-0.0950952	-0.102045	0.0574421	-0.0580963	-0.0953372	-0.183774	0.0726011	0.0100534	0.0892118	0.0416314	0.124301	0.16037	0.0833163	0.0752335	-0.051817	0.0659672	0.149048	-0.121297	-0.130701	-0.0112191	-0.0182996
RGM.RGM_down_R3	0.0427606	0.0999421	0.156425	0.0457382	-0.084634	0.0934872	0.0444174	-0.0123281	-0.21581	-0.127372	-0.0910019	-0.102269	0.0607425	-0.057185	-0.100728	-0.182419	0.0539993	0.00320023	0.0895953	0.036664	0.127335	0.16867	0.0791091	0.0750569	-0.0587798	0.0676485	0.143763	-0.11193	-0.130927	-0.00505476	-0.0027942
RGM.RGM_down_R4	0.0477051	0.10216	0.143343	0.0413141	-0.0570066	0.106489	0.0422221	-0.0185304	-0.188041	-0.106426	-0.0661825	-0.104156	0.0601464	-0.0546785	-0.0965229	-0.175444	0.00438174	-0.00666186	0.0718682	0.0156157	0.122651	0.163163	0.0872164	0.0572781	-0.0699107	0.0565045	0.139795	-0.0980608	-0.129641	-0.0114117	-0.0179178
RGM.RGM_up_R1	0.0415796	0.109825	0.0934683	0.012855	-0.0362852	0.0702806	0.0832097	0.0541871	-0.173346	-0.0771381	-0.0648813	-0.104144	0.0562201	-0.0555571	-0.0971987	-0.176725	0.0356919	0.0254903	0.066839	0.0943681	0.121878	0.172474	0.0241288	0.0455601	-0.0422024	0.0548998	0.0625274	-0.0778523	-0.124567	-0.0280335	-0.0257409
RGM.RGM_up_R2	0.0392556	0.108941	0.0766661	0.00103713	-0.0224142	0.0647365	0.0722524	0.0310791	-0.148259	-0.0590128	-0.0535665	-0.105174	0.060934	-0.0575683	-0.0991959	-0.174664	0.102844	0.0407964	0.0535088	0.0803136	0.115512	0.16795	0.017853	0.0270773	-0.0394239	0.0485282	0.0528483	-0.055901	-0.120797	-0.0305084	-0.0237252
RGM.RGM_up_R3	0.0373069	0.108821	0.0751399	-0.0147603	-0.0288214	0.0418543	0.0756784	0.0355854	-0.167148	-0.0474065	-0.0894905	-0.107123	0.0488246	-0.0566334	-0.0993148	-0.173032	0.0719428	0.0652364	0.0652099	0.10045	0.11946	0.170971	-0.0679238	0.0319855	-0.00856779	0.0594279	0.0224987	-0.0545449	-0.0987338	-0.0359471	-0.0456438
RGM.RGM_up_R4	0.0372974	0.105846	0.0939892	0.00184998	-0.0447416	0.0568912	0.0718229	0.0284561	-0.180891	-0.0760384	-0.0819443	-0.104762	0.0562454	-0.0572934	-0.0976384	-0.175585	0.0766843	0.0349927	0.0736615	0.0947686	0.121668	0.16974	0.00139627	0.0478982	-0.0331151	0.0548033	0.0607426	-0.0797865	-0.115921	-0.0347339	-0.02839
RGM_NW_B_R1	0.0446704	0.0874069	0.00707127	-0.0481692	0.136245	0.121263	0.0942904	0.104545	-0.000842618	0.0342575	0.0163528	-0.113708	0.0321657	-0.0529628	-0.113791	-0.167105	0.00474002	0.0546318	-0.107835	-0.0758458	0.114809	0.191953	-0.143985	-0.129407	-0.0978297	-0.00160541	-0.0730101	0.0704988	-0.0962579	-0.0355574	-0.0545329
RGM_NW_B_R2	0.0457275	0.0879392	0.00590934	-0.031154	0.133335	0.130424	0.122787	0.1691	-0.000687209	0.0289788	0.0349547	-0.110834	0.0427487	-0.0539615	-0.113637	-0.168119	0.00321685	0.00966478	-0.093018	-0.0527938	0.11798	0.192446	-0.113065	-0.111291	-0.118668	-0.000901822	-0.0532711	0.0711022	-0.0910328	-0.0271707	-0.0474239
RGM_NW_B_R3	0.0407405	0.0773406	-0.00663635	-0.0423914	0.140688	0.13266	0.118087	0.163286	-3.01548e-05	0.0319601	0.024611	-0.111856	0.0383409	-0.0534356	-0.120868	-0.162542	0.102182	0.00216262	-0.113786	-0.0763171	0.114001	0.189951	-0.143241	-0.121329	-0.118134	-0.00391219	-0.0772304	0.0758792	-0.083493	-0.0295302	-0.0517327
RGM_NW_B_R4	0.0415752	0.0895216	-0.0172728	-0.0555108	0.150141	0.118784	0.129797	0.196121	0.00338887	0.0546306	0.0171035	-0.113172	0.03139	-0.0520009	-0.12414	-0.159433	0.0232695	0.0413353	-0.140807	-0.0822883	0.120562	0.194978	-0.2046	-0.149977	-0.102303	-0.00222573	-0.117228	0.0885969	-0.0729748	-0.0374294	-0.0634636
RGM_NW_NB_R1	0.0507226	0.108437	-0.0582885	-0.0823368	0.13161	0.0948757	-0.0304269	-0.047847	0.0134952	0.0742096	0.0233534	-0.110894	0.0416099	-0.0573681	-0.112919	-0.163518	-0.156684	0.0629648	-0.1109	-0.0520909	0.114964	0.203007	-0.170849	-0.120898	-0.0741423	0.0153193	-0.0650831	0.0950955	-0.0589442	-0.0328088	-0.0630805
RGM_NW_NB_R2	0.0253221	0.0859451	-0.0903763	-0.110798	0.143154	0.0846144	-0.0564406	-0.0502493	0.0564109	0.080457	0.0342828	-0.109042	0.039547	-0.0493706	-0.130211	-0.162305	-0.143634	0.000562146	-0.151932	-0.073327	0.117664	0.2139	-0.182337	-0.137363	-0.0985599	0.0124458	-0.0807087	0.140507	-0.0228129	-0.00347555	-0.0610954
RGM_NW_NB_R3	0.0340504	0.092233	-0.090547	-0.0973804	0.127837	0.0778783	-0.0301625	-0.0429051	0.0316964	0.065757	0.0293677	-0.10708	0.0392136	-0.0495384	-0.115013	-0.164917	-0.105079	0.0349227	-0.0998812	-0.0513834	0.12045	0.208612	-0.145043	-0.1039	-0.0844114	0.0187563	-0.0602078	0.113182	-0.0525633	-0.0162871	-0.058063
RGM_NW_NB_R4	0.0407222	0.100301	-0.0788985	-0.0855307	0.14804	0.110306	-0.0306279	-0.0314368	0.0499383	0.0713892	0.0532952	-0.109033	0.0508525	-0.0510363	-0.12157	-0.15938	-0.14166	-0.000496096	-0.136556	-0.0781325	0.114042	0.20797	-0.121879	-0.131903	-0.116891	0.010585	-0.0426972	0.129422	-0.0528749	-0.0102166	-0.0542981
RGM_wood_R1	-0.239714	-0.143435	-0.190563	-0.220031	-0.0629423	-0.0272597	-0.17732	-0.0247978	0.0287966	-0.185871	-0.124559	-0.120809	-0.0147927	-0.0578013	-0.251626	-0.165216	-0.0876439	-0.151309	-0.194649	-0.121149	0.0830798	0.162836	0.00750805	0.0906663	0.0488368	0.196594	0.161254	0.235297	0.184615	0.23837	0.0510984
RGM_wood_R2	-0.245119	-0.155969	-0.186754	-0.213128	-0.0821009	-0.022773	-0.182942	-0.0334619	0.0267004	-0.200713	-0.115293	-0.115184	-0.0157016	-0.0640628	-0.267532	-0.172036	-0.101723	-0.167466	-0.173259	-0.113345	0.0823297	0.155728	0.0524717	0.132064	0.0491342	0.20975	0.191321	0.228611	0.186875	0.248864	0.0676094
RGM_wood_R3	-0.24511	-0.157914	-0.190662	-0.215508	-0.0980081	-0.0366889	-0.190646	-0.0372047	0.0266832	-0.208995	-0.108778	-0.109714	-0.0172922	-0.0650979	-0.257399	-0.168958	-0.169354	-0.11322	-0.152928	-0.0979326	0.0786564	0.167108	0.103078	0.145565	0.0880379	0.234041	0.222327	0.233541	0.188488	0.268813	0.0912088
RGM_wood_R4	-0.246165	-0.15683	-0.187644	-0.209429	-0.0984795	-0.0227229	-0.198469	-0.0475077	0.0254504	-0.207906	-0.103861	-0.110411	-0.00938997	-0.0628448	-0.259839	-0.164151	-0.181218	-0.196499	-0.171329	-0.106899	0.0767808	0.154232	0.112755	0.132027	0.0457512	0.212465	0.235794	0.23128	0.198608	0.275951	0.0877934
