# Supplementary material for: Graft union formation involves interactions among bud signals, carbon availability, dormancy release, wound responses and non‐self‐communication in grapevine
Source: Plant J. 2025 Jun 11;122(5):e70244. doi: 10.1111/tpj.70244 (PMC12155988; doi:10.1111/tpj.70244)
Supplement: Supplementary file 16 — Data S3. WGCNA module assignation and gene connectivity. [file TPJ-122-0-s002.xlsx]

## Sheet: Legend
Data S3: WGCNA module assignation, the connectivity of a given gene with respect all the network (kTotal), the scaled intra-modular connectivity of a given gene with respect to other genes from the same module (kWithin), gene description, and MapMan and gene ontology (GO) annotations.

## Sheet: Module assignation
genes	kTotal	kWithin	WGCNA module assignation	BINCODE	BIN NAME	BIN DESCRIPTION	Arabidopsis thaliana gene stable ID	Arabidopsis thaliana gene name	Arabidopsis thaliana protein or transcript stable ID	%id target Arabidopsis thaliana gene identical to query gene	Arabidopsis thaliana homology type	Gene Model Name	Arabidopsis Gene Model Description	All Gene Symbols	Grape_Symbol_ManualAnnotationGrapedia	Blast to Go description Grapedia	Sequence Length	Blast Hits Count	Blast Min EValue	Blast Similarity Mean	Blast Top Hit Taxonomy Name	Blast Top Hit Similarity	Annotation GO Count	Annotation GO ID	Enzyme Code	InterPro Accession	InterPro GO ID
Vitvi00g00610	1.05241	NA	0	'35.1'	'not assigned.annotated'	'mercator4v5.0: not classified & prot-scriber: nadh quinone oxidoreductase subunit h & swissprot: NADH-ubiquinone oxidoreductase chain 1 & original description: none'	ATMG01275	NA	ATMG01275.1	94.6565	ortholog_one2many	ATMG01275.1	Encodes subunit of mitochondrial NAD(P)H dehydrogenase that is trans-spliced from three precursors. Previously there were three AGI identifiers for the individual trans-spliced sections.	NADH DEHYDROGENASE 1B (NAD1B);NADH DEHYDROGENASE 1C (NAD1C);NADH DEHYDROGENASE 1A (NAD1A);NADH DEHYDROGENASE 1 (NAD1);NAD(P)H DEHYDROGENASE 1 (ND1)	NA	YP_002608338.1NADH dehydrogenase subunit 1	131	20	1.7e-78	0.9953	Vitis vinifera	1	6	GO:0005747;GO:0005886;GO:0008137;GO:0009060;GO:0016021;GO:0022900	EC:7.1.1.2;EC:1.6.5.11;EC:1.6.5.2	IPR001694;IPR001694;noIPR	GO:0016020;GO:0016020;
Vitvi00g00918	1.99904	NA	0	'35.1'	'not assigned.annotated'	'mercator4v5.0: not classified & prot-scriber: atpase 1 plasma membrane type & swissprot: ATPase 11, plasma membrane-type & original description: none'	AT3G60330	HA7	AT3G60330.4	61.3095	ortholog_one2many	AT3G60330.1	H[+]-ATPase 7;(source:Araport11)	H(+)-ATPASE 7 (AHA7);H(+)-ATPASE 7 (HA7)	NA	XP_003635470.2 plasma membrane ATPase 2	168	2	4.7e-116	0.994	Vitis vinifera	1	8	GO:0005388;GO:0005524;GO:0005886;GO:0006874;GO:0008553;GO:0016021;GO:0070588;GO:0120029	EC:7.1.3.1;EC:7.1.2.1;EC:7.2.2.10	noIPR;noIPR;noIPR;noIPR	;;;
Vitvi00g01453	2.71913	NA	0	'50.4.2'	'Enzyme classification.EC_4 lyases.EC_4.2 carbon-oxygen lyase'	'mercator4v5.0: EC_4.2 carbon-oxygen lyase & prot-scriber: 3s 6e nerolidol synthase 1 chloroplastic & swissprot: (3S,6E)-nerolidol synthase 1, chloroplastic & original description: none'	AT1G61680	TPS14	AT1G61680.1	33.8983	ortholog_one2many	AT1G61680.1	terpene synthase 14;(source:Araport11)	TERPENE SYNTHASE 14 (TPS14);TERPENE SYNTHASE 14 (ATTPS14)	NA	XP_010646667.1 (3S,6E)-nerolidol synthase 1, chloroplastic	177	1	9.3e-125	1	Vitis vinifera	1	1	GO:0010333	EC:4.2.3	IPR001906;IPR036965;noIPR;noIPR;noIPR;noIPR;IPR008930	GO:0016829/GO:0010333;GO:0016829/GO:0010333;;;;;
Vitvi00g01805	23.7936	NA	0	'18.4.1.17' AND '50.2.7'	'Protein modification.phosphorylation.TKL protein kinase superfamily.DUF26 protein kinase' AND 'Enzyme classification.EC_2 transferases.EC_2.7 transferase transferring phosphorus-containing group'	'mercator4v5.0: DUF26 protein kinase & prot-scriber: arath cysteine rich receptor protein kinase & swissprot: Cysteine-rich receptor-like protein kinase 10 & original description: none' AND 'mercator4v5.0: EC_2.7 transferase transferring phosphorus-containing group & prot-scriber: arath cysteine rich receptor protein kinase & swissprot: Cysteine-rich receptor-like protein kinase 10 & original des…	AT4G23180	CRK10	AT4G23180.1	53.8922	ortholog_many2many	AT4G23180.1	Encodes a receptor-like protein kinase. Naming convention from Chen et al 2003 (PMID 14756307) The mRNA is cell-to-cell mobile.	CYSTEINE-RICH RLK (RECEPTOR-LIKE PROTEIN KINASE) 10 (CRK10); (RLK4)	NA	XP_010646899.1 cysteine-rich receptor-like protein kinase 10	668	3	0	0.9818	Vitis vinifera	1	6	GO:0004674;GO:0005524;GO:0005886;GO:0006468;GO:0016021;GO:0042742	EC:2.7.1	IPR000719;noIPR;IPR001245;noIPR;IPR038408;IPR002902;noIPR;noIPR;noIPR;noIPR;IPR017441;IPR008271;IPR002902;IPR002902;IPR000719;noIPR;IPR011009	GO:0005524/GO:0004672/GO:0006468;;GO:0004672/GO:0006468;;;;;;;;GO:0005524;GO:0004672/GO:0006468;;;GO:0005524/GO:0004672/GO:0006468;;
Vitvi00g02171	17.6723	NA	0	'35.1'	'not assigned.annotated'	'mercator4v5.0: not classified & prot-scriber: repb family plasmid replication initiator protein & swissprot: no annotation & original description: none'	NA	NA	NA	NA	NA	NA	NA	NA	NA	EEU3264372.1replication initiation protein RepE	251	20	6.4e-182	0.9988	Escherichia coli	1	5	GO:0003677;GO:0003887;GO:0006270;GO:0006276;GO:0071897	EC:2.7.7.7	IPR036388;IPR000525;IPR036388;IPR036390;IPR036390	;GO:0006270/GO:0003887;;;
Vitvi00g04001	8.66398	NA	0	'35.1'	'not assigned.annotated'	'mercator4v5.0: not classified & prot-scriber: methyltransferase & swissprot: no annotation & original description: none'	NA	NA	NA	NA	NA	NA	NA	NA	NA	RVW70593.1hypothetical protein CK203_065140	365	1	4.8e-67	0.6709	Vitis vinifera	0.6709	1	GO:0008168	EC:2.1.1	IPR004159;IPR004159;noIPR	GO:0008168;GO:0008168;
Vitvi00g04004	4.39776	NA	0	'35.2'	'not assigned.not annotated'	'mercator4v5.0: not classified & prot-scriber: no annotation & swissprot: no annotation & original description: none'	NA	NA	NA	NA	NA	NA	NA	NA	NA	---NA---	103				NA			NA	NA	NA	NA
Vitvi00g04009	4.6302	NA	0	'50.3.2'	'Enzyme classification.EC_3 hydrolases.EC_3.2 glycosylase'	'mercator4v5.0: EC_3.2 glycosylase & prot-scriber: beta fructofuranosidase insoluble isoenzyme cwinv & swissprot: Beta-fructofuranosidase, cell wall isozyme & original description: none'	NA	NA	NA	NA	NA	NA	NA	NA	NA	RVW92726.1E3 ubiquitin-protein ligase SINAT3	152	1	9.2e-107	1	Vitis vinifera	1	8	GO:0005737;GO:0006511;GO:0007275;GO:0008270;GO:0009263;GO:0016491;GO:0016567;GO:0016740	EC:1;EC:2	IPR013148;IPR023296;noIPR;noIPR;IPR023296	;;;;
Vitvi00g04010	13.7467	NA	0	'35.2'	'not assigned.not annotated'	'mercator4v5.0: not classified & prot-scriber: no annotation & swissprot: no annotation & original description: none'	NA	NA	NA	NA	NA	NA	NA	NA	NA	---NA---	136				NA			NA	NA	noIPR;noIPR	;
Vitvi00g04013	1.14734	NA	0	'35.1'	'not assigned.annotated'	'mercator4v5.0: not classified & prot-scriber: nb arc domain containing protein & swissprot: no annotation & original description: none'	NA	NA	NA	NA	NA	NA	NA	NA	NA	XP_034691091.1putative disease resistance RPP13-like protein 1	86	9	9e-37	0.9191	Vitis riparia	0.9383	2	GO:0006952;GO:0043531	NA	NA	NA
Vitvi00g04014	3.22976	NA	0	'35.1'	'not assigned.annotated'	'mercator4v5.0: not classified & prot-scriber: nb arc domain containing protein & swissprot: no annotation & original description: none'	NA	NA	NA	NA	NA	NA	NA	NA	NA	RVW92780.1putative disease resistance RPP13-like protein 1	262	1	2e-101	0.7451	Vitis vinifera	0.7451		NA	NA	IPR032675;noIPR;noIPR;noIPR	;;;
Vitvi00g04015	1.42628	NA	0	'35.1'	'not assigned.annotated'	'mercator4v5.0: not classified & prot-scriber: tomv resistance protein tm 2 & swissprot: Putative disease resistance RPP13-like protein 1 & original description: none'	NA	NA	NA	NA	NA	NA	NA	NA	NA	RVW92746.1Retrovirus-related Pol polyprotein from transposon TNT 1-94	232	1	2.7e-143	1	Vitis vinifera	1	4	GO:0003676;GO:0006952;GO:0015074;GO:0043531	NA	noIPR;IPR002182;IPR042197;IPR027417;IPR044974;noIPR;IPR027417	;GO:0043531;;;GO:0006952;;
Vitvi00g04016	2.6177	NA	0	'35.2'	'not assigned.not annotated'	'mercator4v5.0: not classified & prot-scriber: no annotation & swissprot: no annotation & original description: none'	NA	NA	NA	NA	NA	NA	NA	NA	NA	RVW92746.1Retrovirus-related Pol polyprotein from transposon TNT 1-94	229	1	5e-147	1	Vitis vinifera	1	4	GO:0003676;GO:0006952;GO:0015074;GO:0043531	NA	noIPR;IPR041118;noIPR;noIPR;noIPR;IPR038005	;;;;;
Vitvi00g04017	1.09108	NA	0	'35.2'	'not assigned.not annotated'	'mercator4v5.0: not classified & prot-scriber: no annotation & swissprot: no annotation & original description: none'	NA	NA	NA	NA	NA	NA	NA	NA	NA	---NA---	83				NA			NA	NA	NA	NA
Vitvi00g04022	2.01269	NA	0	'35.2'	'not assigned.not annotated'	'mercator4v5.0: not classified & prot-scriber: no annotation & swissprot: no annotation & original description: none'	NA	NA	NA	NA	NA	NA	NA	NA	NA	RVW92741.1putative disease resistance protein	128	1	6.8e-19	0.8333	Vitis vinifera	0.8333		NA	NA	NA	NA
Vitvi00g04027	22.9479	NA	0	'35.1'	'not assigned.annotated'	'mercator4v5.0: not classified & prot-scriber: disease resistance protein rga & swissprot: no annotation & original description: none'	NA	NA	NA	NA	NA	NA	NA	NA	NA	RVW92744.1putative disease resistance RPP13-like protein 1	251	1	1.1e-87	0.8107	Vitis vinifera	0.8107		NA	NA	IPR032675;noIPR;noIPR;noIPR;noIPR;noIPR;noIPR	;;;;;;
Vitvi00g04029	2.75927	NA	0	'35.1'	'not assigned.annotated'	'mercator4v5.0: not classified & prot-scriber: rx n domain containing protein & swissprot: no annotation & original description: none'	NA	NA	NA	NA	NA	NA	NA	NA	NA	RVW92784.1putative disease resistance protein RGA4	112	1	4.5e-67	1	Vitis vinifera	1	1	GO:0043531	NA	noIPR;IPR041118;noIPR	;;
Vitvi00g04035	1.58108	NA	0	'35.2'	'not assigned.not annotated'	'mercator4v5.0: not classified & prot-scriber: no annotation & swissprot: no annotation & original description: none'	NA	NA	NA	NA	NA	NA	NA	NA	NA	---NA---	69				NA			NA	NA	NA	NA
Vitvi00g04052	2.8421	NA	0	'35.1'	'not assigned.annotated'	'mercator4v5.0: not classified & prot-scriber: binding kh domain containing protein & swissprot: no annotation & original description: none'	NA	NA	NA	NA	NA	NA	NA	NA	NA	CAN64750.1hypothetical protein VITISV_009292	260	1	2.4e-166	0.829	Vitis vinifera	0.829	1	GO:0003723	NA	IPR036612;IPR045071;noIPR	GO:0003723;;
Vitvi00g04054	2.88897	NA	0	'35.1'	'not assigned.annotated'	'mercator4v5.0: not classified & prot-scriber: replication factor c large subunit & swissprot: no annotation & original description: none'	AT1G04730	CTF18	AT1G04730.1	68.0672	ortholog_one2many	AT1G04730.1	Necessary for sister chromatid cohesion. Acts in synergy with ETG1.	CHROMOSOME TRANSMISSION FIDELITY 18 (CTF18)	NA	RVW12612.1Chromosome transmission fidelity protein 18-like	119	1	1.2e-72	0.958	Vitis vinifera	0.958	2	GO:0005524;GO:0016887	NA	IPR027417;IPR003959;noIPR;noIPR;IPR027417	;GO:0016887/GO:0005524;;;
Vitvi00g04055	10.0752	NA	0	'35.1'	'not assigned.annotated'	'mercator4v5.0: not classified & prot-scriber: trehalose 6 phosphate synthase phosphatase & swissprot: Probable alpha,alpha-trehalose-phosphate synthase [UDP-forming] 9 & original description: none'	NA	NA	NA	NA	NA	NA	NA	NA	NA	CAN75827.1hypothetical protein VITISV_012551	134	1	7.4e-92	0.9925	Vitis vinifera	0.9925	2	GO:0003824;GO:0005992	NA	IPR001830;noIPR	GO:0005992/GO:0003824;
Vitvi00g04058	11.4049	NA	0	'35.1'	'not assigned.annotated'	'mercator4v5.0: not classified & prot-scriber: aaa domain containing protein & swissprot: no annotation & original description: none'	NA	NA	NA	NA	NA	NA	NA	NA	NA	RVW12367.1hypothetical protein CK203_108090	133	2	1e-72	0.9522	Vitis vinifera	0.9565		NA	NA	noIPR;noIPR	;
Vitvi00g04059	4.53076	NA	0	'35.1'	'not assigned.annotated'	'mercator4v5.0: not classified & prot-scriber: protein kinase domain containing & swissprot: Probable LRR receptor-like serine/threonine-protein kinase At1g07650 & original description: none'	NA	NA	NA	NA	NA	NA	NA	NA	NA	XP_019077856.1 probable LRR receptor-like serine/threonine-protein kinase At1g53420 isoform X2	170	6	2.9e-100	0.9826	Vitis vinifera	0.9931	6	GO:0005524;GO:0005886;GO:0016021;GO:0046777;GO:0106310;GO:0106311	EC:2.7.11.1	IPR021720;noIPR;noIPR	;;
Vitvi00g04060	7.24601	NA	0	'35.1'	'not assigned.annotated'	'mercator4v5.0: not classified & prot-scriber: cchc type domain containing protein & swissprot: no annotation & original description: none'	NA	NA	NA	NA	NA	NA	NA	NA	NA	CAN65047.1hypothetical protein VITISV_010808	124	4	2.5e-68	0.8662	Vitis vinifera	0.8207	2	GO:0003676;GO:0008270	NA	noIPR;noIPR;noIPR;noIPR;IPR001878;IPR036875	;;;;GO:0008270/GO:0003676;GO:0008270/GO:0003676
Vitvi00g04061	12.0265	NA	0	'35.1'	'not assigned.annotated'	'mercator4v5.0: not classified & prot-scriber: cchc type domain containing protein & swissprot: no annotation & original description: none'	NA	NA	NA	NA	NA	NA	NA	NA	NA	RVW70601.1Transposon Ty3-G Gag-Pol polyprotein	105	12	5e-47	0.9151	Vitis vinifera	0.901	3	GO:0003676;GO:0008270;GO:0015074	NA	IPR001878;noIPR;IPR001878;noIPR;noIPR;IPR001878;IPR036875	GO:0008270/GO:0003676;;GO:0008270/GO:0003676;;;GO:0008270/GO:0003676;GO:0008270/GO:0003676
Vitvi00g04062	1.1161	NA	0	'35.1'	'not assigned.annotated'	'mercator4v5.0: not classified & prot-scriber: pentatricopeptide repeat containing protein & swissprot: Pentatricopeptide repeat-containing protein At3g22150, chloroplastic & original description: none'	NA	NA	NA	NA	NA	NA	NA	NA	NA	RVW12430.1Pentatricopeptide repeat-containing protein, chloroplastic	229	1	4.3e-165	0.9956	Vitis vinifera	0.9956	1	GO:0005515	NA	IPR011990;IPR002885;IPR002885;noIPR;noIPR;IPR002885	GO:0005515;;;;;
Vitvi00g04063	4.82192	NA	0	'35.1'	'not assigned.annotated'	'mercator4v5.0: not classified & prot-scriber: kix 2 domain containing protein & swissprot: Mediator of RNA polymerase II transcription subunit 15a & original description: none'	NA	NA	NA	NA	NA	NA	NA	NA	NA	RVW12424.1Mediator of RNA polymerase II transcription subunit 15a	148	1	4.6e-82	0.8035	Vitis vinifera	0.8035	4	GO:0003713;GO:0005634;GO:0031490;GO:0045893	NA	IPR036546;IPR036529;noIPR;IPR044661;noIPR	;GO:0006355/GO:0003712;;GO:0003713/GO:0031490;
Vitvi00g04068	0.901325	NA	0	'35.1'	'not assigned.annotated'	'mercator4v5.0: not classified & prot-scriber: condensin complex subunit & swissprot: no annotation & original description: none'	NA	NA	NA	NA	NA	NA	NA	NA	NA	RVW73521.1putative LRR receptor-like serine/threonine-protein kinase	100	15	5e-58	0.9452	Vitis vinifera	0.95	3	GO:0016021;GO:0016301;GO:0016310	EC:2.7	noIPR	NA
Vitvi00g04069	4.20036	NA	0	'35.1'	'not assigned.annotated'	'mercator4v5.0: not classified & prot-scriber: protein kinase domain containing & swissprot: Probable LRR receptor-like serine/threonine-protein kinase At1g53420 & original description: none'	NA	NA	NA	NA	NA	NA	NA	NA	NA	XP_019077856.1 probable LRR receptor-like serine/threonine-protein kinase At1g53420 isoform X2	128	7	1.3e-83	0.9619	Vitis vinifera	0.9766	4	GO:0004674;GO:0005886;GO:0016021;GO:0046777	EC:2.7.1	noIPR;IPR021720;noIPR;noIPR	;;;
Vitvi00g04072	3.40417	NA	0	'35.1'	'not assigned.annotated'	'mercator4v5.0: not classified & prot-scriber: duf 4283 domain containing protein & swissprot: no annotation & original description: none'	NA	NA	NA	NA	NA	NA	NA	NA	NA	RVW19568.1hypothetical protein CK203_115098	147	1	1e-79	0.9	Vitis vinifera	0.9		NA	NA	NA	NA
Vitvi00g04080	2.1947	NA	0	'35.1'	'not assigned.annotated'	'mercator4v5.0: not classified & prot-scriber: dependent rna helicase & swissprot: DExH-box ATP-dependent RNA helicase DExH5, mitochondrial & original description: none'	NA	NA	NA	NA	NA	NA	NA	NA	NA	RVW71700.1DExH-box ATP-dependent RNA helicase DExH5, mitochondrial	140	3	7.2e-97	0.9626	Vitis vinifera	0.9786	1	GO:0003724	EC:3.6.4.13	IPR011709;noIPR;noIPR	;;
Vitvi00g04084	2.03854	NA	0	'35.1'	'not assigned.annotated'	'mercator4v5.0: not classified & prot-scriber: ribosome biogenesis protein wdr homolog & swissprot: Ribosome biogenesis protein WDR12 homolog & original description: none'	AT1G80070	SUS2	AT1G80070.1	48.2955	ortholog_many2many	AT1G80070.1	Encodes a factor that influences pre-mRNA splicing and is required for embryonic development. Mutations result in an abnormal suspensor and embryo lethality. The mRNA is cell-to-cell mobile.	ABNORMAL SUSPENSOR 2 (SUS2);SUCROSE SYNTHASE 2 (SUS2);EMBRYO DEFECTIVE 33 (EMB33);EMBRYO DEFECTIVE 177 (EMB177);EMBRYO DEFECTIVE 14 (EMB14);PRE-MRNA PROCESSING 8 (PRP8)	NA	XP_028056101.1ribosome biogenesis protein WDR12 homolog	176	20	2.5e-41	0.8432	Camellia sinensis/Camellia sinensis var. sinensis	0.8523	11	GO:0000398;GO:0000463;GO:0000466;GO:0005515;GO:0005654;GO:0005681;GO:0005730;GO:0009506;GO:0017070;GO:0030687;GO:0043021	NA	noIPR;IPR019580;noIPR;IPR027652;IPR019775;IPR036322	;GO:0017070;;GO:0005681/GO:0000398;;GO:0005515
Vitvi00g04097	4.79518	NA	0	'35.1'	'not assigned.annotated'	'mercator4v5.0: not classified & prot-scriber: alpha trehalose phosphate synthase & swissprot: no annotation & original description: none'	NA	NA	NA	NA	NA	NA	NA	NA	NA	CAN69705.1hypothetical protein VITISV_037594	101	1	3.5e-50	1	Vitis vinifera	1	2	GO:0003824;GO:0005992	NA	IPR001830;noIPR;noIPR;IPR001830;noIPR	GO:0005992/GO:0003824;;;GO:0005992/GO:0003824;
Vitvi00g04098	10.3117	NA	0	'35.1'	'not assigned.annotated'	'mercator4v5.0: not classified & prot-scriber: replication factor c large subunit & swissprot: no annotation & original description: none'	NA	NA	NA	NA	NA	NA	NA	NA	NA	RVW32926.1Chromosome transmission fidelity protein 18-like	148	2	6e-89	0.8314	Vitis vinifera	0.8343	2	GO:0005524;GO:0016887	NA	IPR003593;IPR027417;IPR003959;noIPR;noIPR;IPR027417	;;GO:0016887/GO:0005524;;;
Vitvi00g04103	1.98001	NA	0	'35.1'	'not assigned.annotated'	'mercator4v5.0: not classified & prot-scriber: kix 2 domain containing protein & swissprot: no annotation & original description: none'	NA	NA	NA	NA	NA	NA	NA	NA	NA	RVW58057.1Mediator of RNA polymerase II transcription subunit 15a	98	4	9.5e-60	0.9668	Vitis vinifera	0.9796	4	GO:0003713;GO:0005634;GO:0031490;GO:0045893	NA	IPR036529;IPR036546;noIPR;noIPR;noIPR;IPR044661	GO:0006355/GO:0003712;;;;;GO:0003713/GO:0031490
Vitvi00g04105	24.9993	NA	0	'35.1'	'not assigned.annotated'	'mercator4v5.0: not classified & prot-scriber: kix 2 domain containing protein & swissprot: no annotation & original description: none'	NA	NA	NA	NA	NA	NA	NA	NA	NA	CAN61991.1hypothetical protein VITISV_039441	70	2	6.7e-45	1	Vitis vinifera	1	4	GO:0003713;GO:0005634;GO:0031490;GO:0045893	NA	NA	NA
Vitvi00g04109	2.02239	NA	0	'35.1'	'not assigned.annotated'	'mercator4v5.0: not classified & prot-scriber: deacetyl domain containing protein & swissprot: no annotation & original description: none'	NA	NA	NA	NA	NA	NA	NA	NA	NA	CAN78814.1hypothetical protein VITISV_034513	81	2	5e-30	0.8767	Vitis vinifera	0.8718	6	GO:0005643;GO:0006913;GO:0016021;GO:0017056;GO:0032041;GO:0070932	EC:3.5.1.98	NA	NA
Vitvi00g04110	0.955585	NA	0	'35.1'	'not assigned.annotated'	'mercator4v5.0: not classified & prot-scriber: rho gap domain containing protein & swissprot: Rho GTPase-activating protein 7 & original description: none'	AT5G19390	AT5G19390	AT5G19390.2	46.2069	ortholog_many2many	AT5G19390.1	Encodes a protein with similarity to REN1, a Rho GTPase activating protein.It is cytoplasmic and plasma membrane associated in interphase, but during mitosis localizes to the CDZ/CDS in a POK-dependent manner.	(REN3); (PHGAP2)	NA	CAN74136.1hypothetical protein VITISV_035477	145	1	3.8e-71	0.9078	Vitis vinifera	0.9078	1	GO:0003729	NA	noIPR;noIPR;noIPR	;;
Vitvi00g04111	1.17936	NA	0	'35.1'	'not assigned.annotated'	'mercator4v5.0: not classified & prot-scriber: nadp dependent malic enzyme 4 & swissprot: no annotation & original description: none'	NA	NA	NA	NA	NA	NA	NA	NA	NA	XP_037495405.1NADP-dependent malic enzyme	72	12	1.3e-11	0.7948	Nyssa sinensis	0.7424	8	GO:0004471;GO:0004473;GO:0006090;GO:0006108;GO:0008948;GO:0009507;GO:0046872;GO:0051287	EC:4.1.1.112;EC:1.1.1.38;EC:1.1.1.39;EC:1.1.1.40	IPR001891;noIPR;IPR012302;noIPR;noIPR;IPR036291	GO:0004471/GO:0004470;;GO:0051287;;;
Vitvi00g04112	1.82981	NA	0	'17.6.2.3.14'	'Protein biosynthesis.organelle machinery.plastidial ribosome biogenesis.small ribosomal subunit proteome.component *(uS14c)'	'mercator4v5.0: component *(uS14c) of small plastid ribosomal-subunit proteome & prot-scriber: 30s ribosomal protein s14 chloroplastic & swissprot: 30S ribosomal protein S14, chloroplastic & original description: none'	ATCG00330	rps14	ATCG00330.1	88	ortholog_one2many	ATCG00330.1	30S chloroplast ribosomal protein S14	CHLOROPLAST RIBOSOMAL PROTEIN S14 (RPS14);RIBOSOMAL PROTEIN US14C (US14C)	NA	YP_009019789.1ribosomal protein S14	100	8	1.2e-65	0.98	Vitis monticola/Vitis arizonica/Vitis yeshanensis/Vitis vinifera/Vitis palmata/Vitis baileyana/Vitis biformis/Vitis piasezkii/Vitis aestivalis/Vitis labrusca/Vitis riparia x Vitis cinerea/Vitis vinifera subsp. caucasica/Vitis x champinii/Vitis cordifolia/	1	5	GO:0003735;GO:0005840;GO:0006412;GO:0009507;GO:0019843	NA	noIPR;IPR001209;noIPR;IPR001209;IPR018271;IPR023036;noIPR	;GO:0006412/GO:0005840/GO:0003735;;GO:0006412/GO:0005840/GO:0003735;GO:0006412/GO:0005840/GO:0003735;;
Vitvi00g04115	19.2449	NA	0	'35.1'	'not assigned.annotated'	'mercator4v5.0: not classified & prot-scriber: sant domain containing protein & swissprot: no annotation & original description: none'	NA	NA	NA	NA	NA	NA	NA	NA	NA	CAN78348.1hypothetical protein VITISV_006451	171	2	6.1e-112	0.9675	Vitis vinifera	0.9822		NA	NA	noIPR;noIPR	;
Vitvi00g04116	3.20314	NA	0	'35.1'	'not assigned.annotated'	'mercator4v5.0: not classified & prot-scriber: aldo ket red domain containing protein & swissprot: no annotation & original description: none'	NA	NA	NA	NA	NA	NA	NA	NA	NA	CBI18692.3unnamed protein product, partial	143	1	4.4e-102	1	Vitis vinifera	1	2	GO:0004032;GO:0005829	EC:1.1.1.21	IPR036812;noIPR;noIPR	;;
Vitvi00g04120	3.62851	NA	0	'35.1'	'not assigned.annotated'	'mercator4v5.0: not classified & prot-scriber: fumarate hydratase 1 & swissprot: no annotation & original description: none'	NA	NA	NA	NA	NA	NA	NA	NA	NA	CAN83056.1hypothetical protein VITISV_036167	118	1	1.5e-47	1	Vitis vinifera	1		NA	NA	NA	NA
Vitvi00g04125	2.7647	NA	0	'23.5.2.1.8'	'Protein translocation.nucleus.nucleocytoplasmic transport.nuclear transport receptor activities.export karyopherin *(XPO2)'	'mercator4v5.0: nucleocytoplasmic export karyopherin *(XPO2) & prot-scriber: importin n termial domai cotaiig protei & swissprot: Exportin-2 & original description: none'	AT2G46520	AT2G46520	AT2G46520.1	54.9451	ortholog_one2many	AT2G46520.1	cellular apoptosis susceptibility protein, putative / importin-alpha re-exporter;(source:Araport11)	(XPO2)	NA	XP_010661954.1 exportin-2	182	3	4.5e-65	0.7092	Vitis riparia	0.7092	5	GO:0005049;GO:0005635;GO:0005829;GO:0006606;GO:0006611	NA	IPR011989;IPR013713;noIPR;noIPR;IPR016024	;GO:0006886;;;
Vitvi00g04126	1.61441	NA	0	'35.1'	'not assigned.annotated'	'mercator4v5.0: not classified & prot-scriber: beach domain containing protein b & swissprot: BEACH domain-containing protein B & original description: none'	AT1G58230	AT1G58230	AT1G58230.2	45.933	ortholog_one2many	AT1G58230.1	binding protein;(source:Araport11)	BEACH-DOMAIN HOMOLOG B (BCHB)	NA	XP_034675429.1BEACH domain-containing protein B isoform X2	209	7	8.8e-97	0.8784	Vitis riparia	0.8777		NA	NA	noIPR;noIPR;noIPR;noIPR;noIPR	;;;;
Vitvi00g04130	0.984155	NA	0	'50.2.7'	'Enzyme classification.EC_2 transferases.EC_2.7 transferase transferring phosphorus-containing group'	'mercator4v5.0: EC_2.7 transferase transferring phosphorus-containing group & prot-scriber: cyclin dependent kinase c 1 & swissprot: Probable serine/threonine-protein kinase At1g09600 & original description: none'	AT1G53050	AT1G53050	AT1G53050.1	67.0455	ortholog_one2many	AT1G53050.1	Protein kinase superfamily protein;(source:Araport11)	NA	NA	XP_010649299.1 probable serine/threonine-protein kinase At1g09600	176	1	2.1e-120	0.9553	Vitis vinifera	0.9553	3	GO:0004672;GO:0005524;GO:0006468	EC:2.7.1	IPR000719;noIPR;IPR000719;noIPR;noIPR;IPR000719;IPR011009	GO:0005524/GO:0004672/GO:0006468;;GO:0005524/GO:0004672/GO:0006468;;;GO:0005524/GO:0004672/GO:0006468;
Vitvi00g04131	1.43794	NA	0	'35.1'	'not assigned.annotated'	'mercator4v5.0: not classified & prot-scriber: transmembrane protein 45b & swissprot: no annotation & original description: none'	NA	NA	NA	NA	NA	NA	NA	NA	NA	XP_003635060.1PREDICTED: uncharacterized protein LOC100259025	116	2	1.5e-81	0.9871	Vitis vinifera	1		NA	NA	noIPR;noIPR	;
Vitvi00g04138	12.0768	NA	0	'35.1'	'not assigned.annotated'	'mercator4v5.0: not classified & prot-scriber: transposon ty g a pol yprotein & swissprot: no annotation & original description: none'	NA	NA	NA	NA	NA	NA	NA	NA	NA	RVW39893.1Acetyl-CoA-benzylalcohol acetyltransferase	117	3	1.9e-55	0.9587	Vitis vinifera	1	9	GO:0003676;GO:0003964;GO:0004190;GO:0004519;GO:0006278;GO:0006508;GO:0015074;GO:0016747;GO:0090305	EC:3.4.23;EC:3.1;EC:2.7.7.49;EC:2.3.1	noIPR;noIPR	;
Vitvi00g04139	3.10715	NA	0	'35.1'	'not assigned.annotated'	'mercator4v5.0: not classified & prot-scriber: cacta en spm protein & swissprot: no annotation & original description: none'	NA	NA	NA	NA	NA	NA	NA	NA	NA	RVW50806.1hypothetical protein CK203_076866	150	8	1.3e-79	0.9872	Vitis vinifera	1		NA	NA	noIPR;noIPR;noIPR;noIPR;noIPR;noIPR	;;;;;
Vitvi00g04149	2.8678	NA	0	'17.1.2.1.4'	'Protein biosynthesis.ribosome biogenesis.large ribosomal subunit (LSU).LSU proteome.component *(uL4)'	'mercator4v5.0: component *(uL4) of large ribosomal-subunit (LSU) proteome & prot-scriber: 60s ribosomal protein l4 1 & swissprot: 60S ribosomal protein L4 & original description: none'	NA	NA	NA	NA	NA	NA	NA	NA	NA	XP_010646394.1 60S ribosomal protein L4-like	219	2	4.6e-157	1	Vitis vinifera	1	3	GO:0003735;GO:0005840;GO:0006412	NA	IPR002136;IPR023574;noIPR;noIPR;IPR023574	GO:0006412/GO:0005840/GO:0003735;GO:0006412/GO:0005840/GO:0003735;;;GO:0006412/GO:0005840/GO:0003735
Vitvi00g04150	2.06597	NA	0	'35.1'	'not assigned.annotated'	'mercator4v5.0: not classified & prot-scriber: homeobox ddt domain protein rlt & swissprot: no annotation & original description: none'	NA	NA	NA	NA	NA	NA	NA	NA	NA	RVW67360.1ABC transporter C family member 3	93	2	1.9e-47	0.972	Vitis vinifera	0.9778		NA	NA	noIPR	NA
Vitvi00g04152	11.6672	NA	0	'35.1'	'not assigned.annotated'	'mercator4v5.0: not classified & prot-scriber: cchc type domain containing protein & swissprot: no annotation & original description: none'	NA	NA	NA	NA	NA	NA	NA	NA	NA	RVW58605.1hypothetical protein CK203_114040	77	1	3.7e-36	0.77	Vitis vinifera	0.77	1	GO:0005488	NA	noIPR;noIPR	;
Vitvi00g04155	12.3969	NA	0	'35.1'	'not assigned.annotated'	'mercator4v5.0: not classified & prot-scriber: rho gap domain containing protein & swissprot: Rho GTPase-activating protein 7 & original description: none'	NA	NA	NA	NA	NA	NA	NA	NA	NA	CAN74136.1hypothetical protein VITISV_035477	132	1	1e-65	0.9141	Vitis vinifera	0.9141	1	GO:0003729	NA	noIPR;noIPR	;
Vitvi00g04158	1.72047	NA	0	'35.1'	'not assigned.annotated'	'mercator4v5.0: not classified & prot-scriber: trehalose 6 phosphate & swissprot: Probable alpha,alpha-trehalose-phosphate synthase [UDP-forming] 9 & original description: none'	NA	NA	NA	NA	NA	NA	NA	NA	NA	CAN75827.1hypothetical protein VITISV_012551	242	1	8.3e-92	0.9655	Vitis vinifera	0.9655	2	GO:0003824;GO:0005992	NA	noIPR;IPR001830	;GO:0005992/GO:0003824
Vitvi00g04159	2.5681	NA	0	'35.1'	'not assigned.annotated'	'mercator4v5.0: not classified & prot-scriber: hect type e3 ubiquitin transferase & swissprot: E3 ubiquitin-protein ligase UPL1 & original description: none'	NA	NA	NA	NA	NA	NA	NA	NA	NA	RVW78565.1Plasma membrane ATPase 4	120	1	2.1e-47	0.988	Vitis vinifera	0.988	1	GO:0004842	EC:2	noIPR;noIPR;noIPR;noIPR;IPR000569;IPR035983	;;;;GO:0004842;GO:0004842
Vitvi00g04161	1.06907	NA	0	'35.2'	'not assigned.not annotated'	'mercator4v5.0: not classified & prot-scriber: no annotation & swissprot: no annotation & original description: none'	NA	NA	NA	NA	NA	NA	NA	NA	NA	CAN73066.1hypothetical protein VITISV_020074	341	1	2.9e-188	0.771	Vitis vinifera	0.771		NA	NA	noIPR	NA
Vitvi00g04162	20.6972	NA	0	'9.1.4.3'	'Secondary metabolism.terpenoids.terpene biosynthesis.triterpenoid synthase'	'mercator4v5.0: triterpenoid synthase & prot-scriber: cycloartenol synthase & swissprot: Probable oxidosqualene cyclase & original description: none'	NA	NA	NA	NA	NA	NA	NA	NA	NA	KAB2614479.1cycloartenol Synthase-like	110	20	1e-51	0.8702	Malus domestica	0.8654	5	GO:0000250;GO:0005811;GO:0016104;GO:0016871;GO:0042300	EC:5.4.99.8;EC:5.4.99.7	noIPR;IPR032697;IPR018333;noIPR;IPR008930	;;GO:0000250/GO:0005811/GO:0016866/GO:0042300/GO:0016104;;
Vitvi00g04172	2.62632	NA	0	'35.1'	'not assigned.annotated'	'mercator4v5.0: not classified & prot-scriber: duf 4283 domain containing protein & swissprot: no annotation & original description: none'	NA	NA	NA	NA	NA	NA	NA	NA	NA	CAN79101.1hypothetical protein VITISV_003184	115	1	2.7e-14	0.5714	Vitis vinifera	0.5714		NA	NA	NA	NA
Vitvi00g04177	2.61928	NA	0	'35.1'	'not assigned.annotated'	'mercator4v5.0: not classified & prot-scriber: reverse transcriptase domain containing protein & swissprot: no annotation & original description: none'	ATMG00520	matR	ATMG00520.1	71.3483	ortholog_one2many	ATMG00520.1	Intron maturase, type II family protein;(source:Araport11)	(MATR)	NA	PKU61784.1putative mitochondrial protein ymf40	356	1	7.9e-216	0.8351	Dendrobium catenatum	0.8351		NA	NA	noIPR;noIPR;noIPR	;;
Vitvi00g04179	1.16628	NA	0	'35.1'	'not assigned.annotated'	'mercator4v5.0: not classified & prot-scriber: bnacnng12840d protein & swissprot: Uncharacterized mitochondrial protein AtMg00530 & original description: none'	ATMG00530	NA	ATMG00530.1	84.2105	ortholog_one2many	ATMG00530.1	hypothetical protein;(source:Araport11)	(ORF109)	NA	CAN65988.1hypothetical protein VITISV_042145	76	3	1.5e-47	0.9605	Vitis vinifera	0.9867	1	GO:0016021	NA	noIPR	NA
Vitvi00g04180	13.7313	NA	0	'35.2'	'not assigned.not annotated'	'mercator4v5.0: not classified & prot-scriber: no annotation & swissprot: no annotation & original description: none'	NA	NA	NA	NA	NA	NA	NA	NA	NA	---NA---	115				NA			NA	NA	noIPR;noIPR	;
Vitvi00g04181	1.1954	NA	0	'35.2'	'not assigned.not annotated'	'mercator4v5.0: not classified & prot-scriber: no annotation & swissprot: no annotation & original description: none'	NA	NA	NA	NA	NA	NA	NA	NA	NA	---NA---	102				NA			NA	NA	noIPR	NA
Vitvi00g04184	0.880734	NA	0	'35.2'	'not assigned.not annotated'	'mercator4v5.0: not classified & prot-scriber: no annotation & swissprot: no annotation & original description: none'	NA	NA	NA	NA	NA	NA	NA	NA	NA	CAN65989.1hypothetical protein VITISV_042146	94	1	2.6e-50	1	Vitis vinifera	1		NA	NA	NA	NA
Vitvi00g04185	1.8669	NA	0	'35.2'	'not assigned.not annotated'	'mercator4v5.0: not classified & prot-scriber: no annotation & swissprot: no annotation & original description: none'	NA	NA	NA	NA	NA	NA	NA	NA	NA	CAN65989.1hypothetical protein VITISV_042146	145	1	1.5e-78	0.9173	Vitis vinifera	0.9173		NA	NA	NA	NA
Vitvi00g04186	2.72667	NA	0	'35.2'	'not assigned.not annotated'	'mercator4v5.0: not classified & prot-scriber: no annotation & swissprot: no annotation & original description: none'	NA	NA	NA	NA	NA	NA	NA	NA	NA	---NA---	190				NA			NA	NA	noIPR	NA
Vitvi00g04189	1.48145	NA	0	'1.1.4.3.4'	'Photosynthesis.photophosphorylation.photosystem I.assembly and maintenance.assembly factor *(YCF4)'	'mercator4v5.0: protein involved in PS-I assembly *(YCF4) & prot-scriber: nicto photosystem i assembly proten ycf & swissprot: Photosystem I assembly protein Ycf4 & original description: none'	ATCG00520	ycf4	ATCG00520.1	89.2473	ortholog_one2one	ATCG00520.1	Encodes a protein required for photosystem I assembly and stability. In cyanobacteria, loss of function mutation in this gene increases PSII/PSI ratio without any influence on photoautotrophic growth.	(YCF4)	NA	YP_009235354.1photosystem I assembly protein ycf4	186	14	1.8e-131	0.9827	Vitis monticola/Vitis arizonica/Vitis yeshanensis/Vitis vinifera/Vitis palmata/Vitis biformis/Vitis piasezkii/Vitis aestivalis/Vitis labrusca/Vitis riparia x Vitis cinerea/Vitis vinifera subsp. caucasica/Vitis x champinii/Vitis cordifolia/Vitis retordii/V	1	5	GO:0005739;GO:0009522;GO:0009535;GO:0015979;GO:0016021	NA	IPR003359;noIPR;noIPR;IPR003359	GO:0016021/GO:0009579/GO:0009522/GO:0015979;;;GO:0016021/GO:0009579/GO:0009522/GO:0015979
Vitvi00g04190	1.16151	NA	0	'5.1.3.2.2' AND '50.6.4'	'Lipid metabolism.fatty acid metabolism.acetyl-CoA carboxylation.polymeric acetyl-CoA carboxylase complex.carboxyltransferase subunit beta' AND 'Enzyme classification.EC_6 ligases.EC_6.4 ligase forming carbon-carbon bond'	'mercator4v5.0: carboxyltransferase subunit beta of polymeric acetyl-CoA carboxylase complex & prot-scriber: acetyl coenzyme a crboxylse crboxyl trnsferse subunit bet chloroplstic & swissprot: Acetyl-coenzyme A carboxylase carboxyl transferase subunit beta, chloroplastic & original description: none' AND 'mercator4v5.0: EC_6.4 ligase forming carbon-carbon bond & prot-scriber: acetyl coenzyme a cr…	ATCG00500	accD	ATCG00500.1	85.1695	ortholog_one2one	ATCG00500.1	Encodes the carboxytransferase beta subunit of the Acetyl-CoA carboxylase (ACCase) complex in plastids. This complex catalyzes the carboxylation of acetyl-CoA to produce malonyl-CoA, the first committed step in fatty acid synthesis.	ACETYL-COA CARBOXYLASE CARBOXYL TRANSFERASE SUBUNIT BETA (ACCD)	NA	YP_009235352.1acetyl-CoA carboxylase carboxyltransferase beta subunit	236	18	4.3e-162	0.9962	Vitis monticola/Vitis arizonica/Vitis yeshanensis/Vitis vinifera/Vitis palmata/Vitis baileyana/Vitis piasezkii/Vitis aestivalis/Vitis labrusca/Vitis riparia x Vitis cinerea/Vitis vinifera subsp. caucasica/Vitis x champinii/Vitis cordifolia/Vitis retordii/	1	8	GO:0003989;GO:0005524;GO:0006633;GO:0008270;GO:0009317;GO:0009570;GO:0016743;GO:2001295	EC:6.4.1.2;EC:2.1.3	IPR000438;IPR034733;noIPR;noIPR;noIPR;IPR011762;IPR000438;IPR029045	GO:0003989/GO:0009317/GO:0006633;;;;;;GO:0003989/GO:0009317/GO:0006633;
Vitvi00g04193	2.49893	NA	0	'35.2'	'not assigned.not annotated'	'mercator4v5.0: not classified & prot-scriber: no annotation & swissprot: no annotation & original description: none'	NA	NA	NA	NA	NA	NA	NA	NA	NA	GEZ99986.1hypothetical protein	68	1	2.3e-07	0.8	Tanacetum cinerariifolium	0.8		NA	NA	NA	NA
Vitvi00g04194	8.15498	NA	0	'35.1'	'not assigned.annotated'	'mercator4v5.0: not classified & prot-scriber: intron maturas2 domain containing protein & swissprot: no annotation & original description: none'	NA	NA	NA	NA	NA	NA	NA	NA	NA	ACS15225.1 ORF106	105	1	2e-71	1	Vitis vinifera/Vitis riparia x Vitis cinerea	1	2	GO:0005739;GO:0006397	NA	IPR024937	GO:0006397
Vitvi00g04196	1.53739	NA	0	'35.1'	'not assigned.annotated'	'mercator4v5.0: not classified & prot-scriber: retrotransposon & swissprot: no annotation & original description: none'	NA	NA	NA	NA	NA	NA	NA	NA	NA	CAB4071425.1unnamed protein product	60	1	1.2e-13	0.9024	Lactuca saligna	0.9024		NA	NA	NA	NA
Vitvi00g04199	2.61081	NA	0	'35.2'	'not assigned.not annotated'	'mercator4v5.0: not classified & prot-scriber: no annotation & swissprot: no annotation & original description: none'	NA	NA	NA	NA	NA	NA	NA	NA	NA	GER47758.1hypothetical protein STAS_24885	454	1	1.6e-07	0.7119	Striga asiatica	0.7119		NA	NA	noIPR;noIPR;noIPR;noIPR;noIPR	;;;;
Vitvi00g04200	1.37415	NA	0	'35.2'	'not assigned.not annotated'	'mercator4v5.0: not classified & prot-scriber: no annotation & swissprot: no annotation & original description: none'	NA	NA	NA	NA	NA	NA	NA	NA	NA	KUM47406.1hypothetical protein ABT39_MTgene5591	104	1	1.2e-07	0.766	Picea glauca/Picea sitchensis	0.766		NA	NA	noIPR	NA
Vitvi00g04201	1.10267	NA	0	'35.1'	'not assigned.annotated'	'mercator4v5.0: not classified & prot-scriber: cob intron & swissprot: no annotation & original description: none'	NA	NA	NA	NA	NA	NA	NA	NA	NA	KUM47405.1cob intron3 ORF	81	1	3.9e-14	0.7536	Picea glauca/Picea sitchensis	0.7536		NA	NA	noIPR;IPR000477;IPR043502	;;
Vitvi00g04202	1.40631	NA	0	'35.1'	'not assigned.annotated'	'mercator4v5.0: not classified & prot-scriber: reverse transcriptase domain containing protein & swissprot: no annotation & original description: none'	NA	NA	NA	NA	NA	NA	NA	NA	NA	KJB09738.1hypothetical protein B456_001G161400, partial	140	1	1.7e-53	0.8095	Gossypium raimondii	0.8095		NA	NA	IPR043502	NA
Vitvi00g04203	5.01399	NA	0	'35.2'	'not assigned.not annotated'	'mercator4v5.0: not classified & prot-scriber: no annotation & swissprot: no annotation & original description: none'	NA	NA	NA	NA	NA	NA	NA	NA	NA	CBI33441.3unnamed protein product, partial	70	1	1.6e-31	0.9833	Vitis vinifera	0.9833		NA	NA	NA	NA
Vitvi00g04205	2.86126	NA	0	'35.2'	'not assigned.not annotated'	'mercator4v5.0: not classified & prot-scriber: no annotation & swissprot: no annotation & original description: none'	NA	NA	NA	NA	NA	NA	NA	NA	NA	---NA---	61				NA			NA	NA	noIPR;noIPR	;
Vitvi00g04206	1.18414	NA	0	'35.2'	'not assigned.not annotated'	'mercator4v5.0: not classified & prot-scriber: no annotation & swissprot: no annotation & original description: none'	NA	NA	NA	NA	NA	NA	NA	NA	NA	DAD25530.1TPA_asm: hypothetical protein HUJ06_026994	90	1	9.5e-41	0.8539	Nelumbo nucifera	0.8539		NA	NA	noIPR	NA
Vitvi00g04207	3.20443	NA	0	'35.1'	'not assigned.annotated'	'mercator4v5.0: not classified & prot-scriber: integrs domain containing protein & swissprot: no annotation & original description: none'	NA	NA	NA	NA	NA	NA	NA	NA	NA	QMQ98052.1hypothetical protein	68	11	1.1e-40	0.9586	Solanum torvum	0.9706	1	GO:0005739	NA	NA	NA
Vitvi00g04209	21.381	NA	0	'35.2'	'not assigned.not annotated'	'mercator4v5.0: not classified & prot-scriber: no annotation & swissprot: no annotation & original description: none'	NA	NA	NA	NA	NA	NA	NA	NA	NA	KAF1856958.1hypothetical protein Lal_00002459	60	5	4.1e-37	0.9833	Lupinus albus	1		NA	NA	NA	NA
Vitvi00g04210	5.78416	NA	0	'35.2'	'not assigned.not annotated'	'mercator4v5.0: not classified & prot-scriber: no annotation & swissprot: no annotation & original description: none'	NA	NA	NA	NA	NA	NA	NA	NA	NA	GAU19215.1hypothetical protein TSUD_198970	56	1	2.4e-27	0.931	Trifolium subterraneum	0.931		NA	NA	noIPR	NA
Vitvi00g04211	1.51654	NA	0	'35.2'	'not assigned.not annotated'	'mercator4v5.0: not classified & prot-scriber: no annotation & swissprot: no annotation & original description: none'	NA	NA	NA	NA	NA	NA	NA	NA	NA	PKU59527.1hypothetical protein MA16_Dca028546	133	1	7.1e-15	0.8667	Dendrobium catenatum	0.8667		NA	NA	NA	NA
Vitvi00g04212	6.69709	NA	0	'35.1'	'not assigned.annotated'	'mercator4v5.0: not classified & prot-scriber: reverse transcriptase ty copia pe domain containing protein & swissprot: no annotation & original description: none'	NA	NA	NA	NA	NA	NA	NA	NA	NA	OMO62984.1Integrase, catalytic core	335	13	4.7e-17	0.4672	Corchorus capsularis	0.4398		NA	NA	IPR013103;noIPR;noIPR	;;
Vitvi00g04213	2.55466	NA	0	'35.2'	'not assigned.not annotated'	'mercator4v5.0: not classified & prot-scriber: no annotation & swissprot: no annotation & original description: none'	NA	NA	NA	NA	NA	NA	NA	NA	NA	KAB9173092.1hypothetical protein FH972_026995	512	2	2e-20	0.6262	Carpinus fangiana	0.6311		NA	NA	NA	NA
Vitvi00g04214	5.20127	NA	0	'35.2'	'not assigned.not annotated'	'mercator4v5.0: not classified & prot-scriber: no annotation & swissprot: no annotation & original description: none'	NA	NA	NA	NA	NA	NA	NA	NA	NA	KDO36617.1hypothetical protein CISIN_1g039169mg	81	1	1.2e-26	0.8356	Citrus sinensis/Citrus unshiu	0.8356		NA	NA	NA	NA
Vitvi00g04216	6.34378	NA	0	'35.2'	'not assigned.not annotated'	'mercator4v5.0: not classified & prot-scriber: no annotation & swissprot: no annotation & original description: none'	NA	NA	NA	NA	NA	NA	NA	NA	NA	RWR97725.1hypothetical protein CKAN_02717800	143	1	2.3e-23	0.9565	Cinnamomum micranthum f. kanehirae	0.9565		NA	NA	noIPR;noIPR	;
Vitvi00g04217	14.2225	NA	0	'35.1'	'not assigned.annotated'	'mercator4v5.0: not classified & prot-scriber: nadh ubiquinone oxidoreductase complex i chan & swissprot: no annotation & original description: none'	NA	NA	NA	NA	NA	NA	NA	NA	NA	KAF3949553.1hypothetical protein CMV_024591	81	2	4.3e-42	0.7245	Castanea mollissima	0.7333		NA	NA	NA	NA
Vitvi00g04219	1.42001	NA	0	'1.1.2.9.2.1'	'Photosynthesis.photophosphorylation.cytochrome b6/f complex.assembly.CCS cytochrome f/c6 maturation system (system II).assembly factor *(CcsA/YCF5)'	'mercator4v5.0: assembly factor CcsA of CCS cytochrome f/c6 maturation system (system II) & prot-scriber: cytochrome c biogenesis protein sa & swissprot: Cytochrome c biogenesis protein CcsA & original description: none'	ATCG01040	ccsA	ATCG01040.1	61.3636	ortholog_one2one	ATCG01040.1	Cytochrome C assembly protein;(source:Araport11)	(YCF5)	NA	YP_009428225.1cytochrome c biogenesis protein	132	9	1.3e-89	0.9857	Vitis acerifolia/Vitis cinerea	0.9924	4	GO:0009535;GO:0016021;GO:0017004;GO:0020037	NA	IPR002541;IPR017562;IPR045062;noIPR	GO:0020037/GO:0017004;GO:0017004;GO:0020037/GO:0017004;
Vitvi00g04221	0.548016	NA	0	'2.4.6.1.8'	'Cellular respiration.oxidative phosphorylation.ATP synthase complex.membrane MF0 subcomplex.subunit A6L'	'mercator4v5.0: subunit A6L of ATP synthase membrane MF0 subcomplex & prot-scriber: mitochondrial protein ymf & swissprot: Putative ATP synthase protein YMF19 & original description: none'	ATMG00480	AT2G07707	ATMG00480.1	83.0189	ortholog_many2many	ATMG00480.1	Encodes subunit 8 of the mitochondrial F(O) ATP synthase complex.	(ORFB);ATP SYNTHASE 8 (ATP8)	NA	YP_002608379.1ATPase subunit 8	159	20	3.2e-114	0.9839	Vitis vinifera/Vitis riparia x Vitis cinerea	1	8	GO:0004129;GO:0015986;GO:0016021;GO:0019646;GO:0031966;GO:0045263;GO:0046933;GO:0046961	EC:7.1.3.1;EC:7.1.2.2;EC:1.9;EC:6;EC:7.1.1.9	IPR003319;IPR009455;IPR044975	;GO:0016021/GO:0005739;
Vitvi00g04223	0.872393	NA	0	'2.3.6.1.4'	'Cellular respiration.tricarboxylic acid cycle.succinate dehydrogenase complex.components.membrane-anchor component *(SDH4)'	'mercator4v5.0: membrane-anchor component *(SDH4) of succinate dehydrogenase complex & prot-scriber: succinate dehydrogenase subunit 4 mitochondrial & swissprot: no annotation & original description: none'	NA	NA	NA	NA	NA	NA	NA	NA	NA	YP_002608381.1succinate dehydrogenase subunit 4	60	3	6.2e-34	0.9944	Vitis vinifera	1	2	GO:0005743;GO:0016021	NA	NA	NA
Vitvi00g04224	1.50584	NA	0	'35.1'	'not assigned.annotated'	'mercator4v5.0: not classified & prot-scriber: cytochrome c oxidase subunit & swissprot: Uncharacterized mitochondrial protein AtMg01280 & original description: none'	NA	NA	NA	NA	NA	NA	NA	NA	NA	XP_019073771.1PREDICTED: uncharacterized protein LOC109122067	177	2	5.5e-86	0.9926	Vitis vinifera	0.9926		NA	NA	noIPR	NA
Vitvi00g04225	0.912045	NA	0	'35.2'	'not assigned.not annotated'	'mercator4v5.0: not classified & prot-scriber: no annotation & swissprot: no annotation & original description: none'	NA	NA	NA	NA	NA	NA	NA	NA	NA	---NA---	117				NA			NA	NA	NA	NA
Vitvi00g04226	1.46509	NA	0	'35.2'	'not assigned.not annotated'	'mercator4v5.0: not classified & prot-scriber: no annotation & swissprot: no annotation & original description: none'	NA	NA	NA	NA	NA	NA	NA	NA	NA	KAF1874244.1hypothetical protein Lal_00030277	315	1	1.7e-14	0.7778	Lupinus albus	0.7778		NA	NA	NA	NA
Vitvi00g04228	8.29244	NA	0	'35.2'	'not assigned.not annotated'	'mercator4v5.0: not classified & prot-scriber: no annotation & swissprot: no annotation & original description: none'	NA	NA	NA	NA	NA	NA	NA	NA	NA	---NA---	113				NA			NA	NA	noIPR	NA
Vitvi00g04229	2.27473	NA	0	'35.2'	'not assigned.not annotated'	'mercator4v5.0: not classified & prot-scriber: no annotation & swissprot: no annotation & original description: none'	NA	NA	NA	NA	NA	NA	NA	NA	NA	CAB4093308.1unnamed protein product	87	2	4.5e-14	0.8605	Lactuca saligna	0.8605	4	GO:0015232;GO:0015886;GO:0016021;GO:0017004	EC:7	NA	NA
Vitvi00g04230	1.3547	NA	0	'35.2'	'not assigned.not annotated'	'mercator4v5.0: not classified & prot-scriber: no annotation & swissprot: no annotation & original description: none'	NA	NA	NA	NA	NA	NA	NA	NA	NA	---NA---	88				NA			NA	NA	IPR008527	NA
Vitvi00g04233	1.90043	NA	0	'50.4.2' AND '9.1.4.2'	'Enzyme classification.EC_4 lyases.EC_4.2 carbon-oxygen lyase' AND 'Secondary metabolism.terpenoids.terpene biosynthesis.mono-/sesquiterpene-/diterpene synthase'	'mercator4v5.0: EC_4.2 carbon-oxygen lyase & prot-scriber: 3s 6e nerolidol synthase 1 chloroplastic & swissprot: (3S,6E)-nerolidol synthase 1, chloroplastic & original description: none' AND 'mercator4v5.0: mono-/sesquiterpene-/diterpene synthase & prot-scriber: 3s 6e nerolidol synthase 1 chloroplastic & swissprot: (3S,6E)-nerolidol synthase 1, chloroplastic & original description: none'	AT1G61680	TPS14	AT1G61680.1	38.75	ortholog_one2many	AT1G61680.1	terpene synthase 14;(source:Araport11)	TERPENE SYNTHASE 14 (TPS14);TERPENE SYNTHASE 14 (ATTPS14)	NA	NP_001267990.1(3S)-linalool/(E)-nerolidol /(E,E)-geranyl linalool synthase	320	18	1.4e-230	0.9884	Vitis vinifera	0.9969	2	GO:0000287;GO:0010333	EC:4.2.3	noIPR;IPR005630;IPR001906;IPR008949;IPR036965;noIPR;noIPR;IPR008930;IPR008949	;GO:0016829/GO:0000287/GO:0010333;GO:0016829/GO:0010333;;GO:0016829/GO:0010333;;;;
Vitvi00g04236	12.812	NA	0	'50.4.2' AND '9.1.4.2'	'Enzyme classification.EC_4 lyases.EC_4.2 carbon-oxygen lyase' AND 'Secondary metabolism.terpenoids.terpene biosynthesis.mono-/sesquiterpene-/diterpene synthase'	'mercator4v5.0: EC_4.2 carbon-oxygen lyase & prot-scriber: 3s 6e nerolidol synthase 1 chloroplastic & swissprot: (3S,6E)-nerolidol synthase 1, chloroplastic & original description: none' AND 'mercator4v5.0: mono-/sesquiterpene-/diterpene synthase & prot-scriber: 3s 6e nerolidol synthase 1 chloroplastic & swissprot: (3S,6E)-nerolidol synthase 1, chloroplastic & original description: none'	AT1G61680	TPS14	AT1G61680.1	36.0544	ortholog_one2many	AT1G61680.1	terpene synthase 14;(source:Araport11)	TERPENE SYNTHASE 14 (TPS14);TERPENE SYNTHASE 14 (ATTPS14)	NA	RVW86366.1(3S,6E)-nerolidol synthase 1	441	17	2.4e-275	0.98	Vitis vinifera	0.8216	2	GO:0000287;GO:0010333	EC:4.2.3	noIPR;IPR005630;IPR001906;IPR008949;IPR036965;noIPR;noIPR;IPR008930;IPR008949	;GO:0016829/GO:0000287/GO:0010333;GO:0016829/GO:0010333;;GO:0016829/GO:0010333;;;;
Vitvi00g04237	2.95823	NA	0	'35.1'	'not assigned.annotated'	'mercator4v5.0: not classified & prot-scriber: protein nlp & swissprot: no annotation & original description: none'	NA	NA	NA	NA	NA	NA	NA	NA	NA	RVX16070.1Protein NLP5	131	1	2.9e-81	0.9837	Vitis vinifera	0.9837		NA	NA	noIPR	NA
Vitvi00g04238	1.64617	NA	0	'35.1'	'not assigned.annotated'	'mercator4v5.0: not classified & prot-scriber: pentatricopeptide repeat containing protein & swissprot: Putative pentatricopeptide repeat-containing protein At1g56570 & original description: none'	AT1G56570	PGN	AT1G56570.2	43.4211	ortholog_one2many	AT1G56570.1	Encodes a mitochondria-localized E+-type pentatricopeptide repeat protein involved in C to U editing in mitochondria and chloroplasts. Functions in defense against necrotrophic fungi and abiotic stress tolerance.	PENTATRICOPEPTIDE REPEAT PROTEIN FOR GERMINATION ON NACL (PGN)	NA	RVW68463.1putative pentatricopeptide repeat-containing protein	304	1	1.4e-189	0.957	Vitis vinifera	0.957	1	GO:0005515	NA	IPR011990;IPR011990;IPR002885;noIPR;noIPR;IPR002885;noIPR	GO:0005515;GO:0005515;;;;;
Vitvi00g04239	23.454	NA	0	'35.2'	'not assigned.not annotated'	'mercator4v5.0: not classified & prot-scriber: no annotation & swissprot: no annotation & original description: none'	NA	NA	NA	NA	NA	NA	NA	NA	NA	RVX23231.1hypothetical protein CK203_000650	68	1	7.1e-11	0.8372	Vitis vinifera	0.8372		NA	NA	NA	NA
Vitvi00g04240	1.64218	NA	0	'35.1'	'not assigned.annotated'	'mercator4v5.0: not classified & prot-scriber: solute carrier family member & swissprot: no annotation & original description: none'	NA	NA	NA	NA	NA	NA	NA	NA	NA	XP_034691384.1E3 ubiquitin-protein ligase WAV3-like	136	5	2.3e-38	0.9878	Vitis vinifera	0.9878	3	GO:0005381;GO:0016021;GO:0034755	EC:7	IPR009716;noIPR;noIPR	GO:0016021/GO:0005381/GO:0034755;;
Vitvi00g04248	24.4008	NA	0	'35.1'	'not assigned.annotated'	'mercator4v5.0: not classified & prot-scriber: zinc finger ccch domain containing protein & swissprot: Zinc finger CCCH domain-containing protein 48 & original description: none'	NA	NA	NA	NA	NA	NA	NA	NA	NA	XP_034711275.1zinc finger CCCH domain-containing protein 48-like	120	1	2e-52	0.6443	Vitis riparia	0.6443	1	GO:0046872	NA	IPR000571;noIPR;IPR000571;noIPR;noIPR;IPR044715;IPR000571;IPR036855	GO:0046872;;GO:0046872;;;;GO:0046872;GO:0046872
Vitvi00g04250	4.45358	NA	0	'35.2'	'not assigned.not annotated'	'mercator4v5.0: not classified & prot-scriber: no annotation & swissprot: no annotation & original description: none'	NA	NA	NA	NA	NA	NA	NA	NA	NA	CAN72635.1hypothetical protein VITISV_035415	422	1	1.6e-163	0.6506	Vitis vinifera	0.6506		NA	NA	NA	NA
Vitvi00g04256	18.7714	NA	0	'35.1'	'not assigned.annotated'	'mercator4v5.0: not classified & prot-scriber: varlmgl domain containing protein & swissprot: no annotation & original description: none'	NA	NA	NA	NA	NA	NA	NA	NA	NA	CAN72976.1hypothetical protein VITISV_017882	161	1	1e-101	0.963	Vitis vinifera	0.963	1	GO:0031047	NA	noIPR;noIPR	;
Vitvi00g04257	4.99257	NA	0	'35.1'	'not assigned.annotated'	'mercator4v5.0: not classified & prot-scriber: lsmad domain containing protein & swissprot: no annotation & original description: none'	NA	NA	NA	NA	NA	NA	NA	NA	NA	CAN72977.1hypothetical protein VITISV_017883	109	1	8.2e-46	0.956	Vitis vinifera	0.956		NA	NA	noIPR;noIPR	;
Vitvi00g04258	3.82444	NA	0	'35.2'	'not assigned.not annotated'	'mercator4v5.0: not classified & prot-scriber: no annotation & swissprot: no annotation & original description: none'	NA	NA	NA	NA	NA	NA	NA	NA	NA	CAN72977.1hypothetical protein VITISV_017883	63	1	1.1e-25	0.9608	Vitis vinifera	0.9608		NA	NA	NA	NA
Vitvi00g04259	2.36291	NA	0	'35.1'	'not assigned.annotated'	'mercator4v5.0: not classified & prot-scriber: quality protein proline trna ligase & swissprot: no annotation & original description: none'	NA	NA	NA	NA	NA	NA	NA	NA	NA	XP_015932023.1proline--tRNA ligase, chloroplastic/mitochondrial	72	7	4.2e-08	0.7812	Arachis hypogaea/Arachis duranensis	0.7941	9	GO:0004827;GO:0005524;GO:0005739;GO:0006433;GO:0009570;GO:0009791;GO:0016791;GO:0017101;GO:0048608	EC:6.1.1.15;EC:3.1.3	IPR002013	GO:0016791
Vitvi00g04264	21.9696	NA	0	'35.1'	'not assigned.annotated'	'mercator4v5.0: not classified & prot-scriber: retrovirus pol yprotein from transposon re & swissprot: no annotation & original description: none'	AT1G52780	AT1G52780	AT1G52780.1	38.7795	ortholog_one2many	AT1G52780.1	Putative regeneration determinant regulated by TCSA.	NA	NA	RVW77121.1Retrovirus-related Pol polyprotein from transposon RE1	1016	3	0	0.9748	Vitis vinifera	0.9901	1	GO:0016021	NA	IPR021319;noIPR;IPR021319	;;
Vitvi00g04265	1.27146	NA	0	'35.1'	'not assigned.annotated'	'mercator4v5.0: not classified & prot-scriber: tubulin beta chain & swissprot: Tubulin beta-9 chain & original description: none'	NA	NA	NA	NA	NA	NA	NA	NA	NA	XP_010662749.1 tubulin beta-1 chain-like	162	20	1.7e-95	0.9815	Vitis vinifera	0.9926	7	GO:0000226;GO:0000278;GO:0003924;GO:0005200;GO:0005525;GO:0005737;GO:0005874	EC:3.6.1	IPR000217;IPR002453;IPR003008;IPR036525;IPR003008;IPR000217;noIPR;IPR013838;IPR036525	GO:0005874/GO:0007017;GO:0007017/GO:0005874/GO:0005525/GO:0005200;GO:0005525/GO:0003924;;GO:0005525/GO:0003924;GO:0005874/GO:0007017;;;
Vitvi00g04266	5.99143	NA	0	'35.1'	'not assigned.annotated'	'mercator4v5.0: not classified & prot-scriber: hydrolase 4 domain containing protein & swissprot: Caffeoylshikimate esterase & original description: none'	AT1G52760	LysoPL2	AT1G52760.1	73.9645	ortholog_one2many	AT1G52760.1	Encodes caffeoyl shikimate esterase and is involved in lignin biosynthesis. CSE converts caffeoyl shikimate to caffiate. Loss of function mutations have reduced lignin content and collapsed vessel elements. It is also reported to function as a lysophospholipase 2 (LysoPL2) involved in tolerance to cadmium-induced oxidative stress. Binds Acyl-CoA-binding protein 2 (ACBP2).	LYSOPHOSPHOLIPASE 2 (LysoPL2);CAFFEOYL SHIKIMATE ESTERASE (CSE); (ATMAGL3)	NA	XP_002285258.1 caffeoylshikimate esterase	169	4	1.6e-116	1	Vitis vinifera	1		NA	NA	IPR000073;IPR029058;IPR022742;noIPR;noIPR;IPR029058	;;;;;
Vitvi00g04267	4.9926	NA	0	'35.1'	'not assigned.annotated'	'mercator4v5.0: not classified & prot-scriber: hydrolase 4 domain containing protein & swissprot: Caffeoylshikimate esterase & original description: none'	AT1G52760	LysoPL2	AT1G52760.1	80.1471	ortholog_one2many	AT1G52760.1	Encodes caffeoyl shikimate esterase and is involved in lignin biosynthesis. CSE converts caffeoyl shikimate to caffiate. Loss of function mutations have reduced lignin content and collapsed vessel elements. It is also reported to function as a lysophospholipase 2 (LysoPL2) involved in tolerance to cadmium-induced oxidative stress. Binds Acyl-CoA-binding protein 2 (ACBP2).	LYSOPHOSPHOLIPASE 2 (LysoPL2);CAFFEOYL SHIKIMATE ESTERASE (CSE); (ATMAGL3)	NA	XP_002285258.1 caffeoylshikimate esterase	136	6	7.6e-93	0.9988	Vitis vinifera	1		NA	NA	IPR022742;IPR029058;noIPR;noIPR;IPR029058	;;;;
Vitvi00g04269	12.1949	NA	0	'35.2'	'not assigned.not annotated'	'mercator4v5.0: not classified & prot-scriber: no annotation & swissprot: no annotation & original description: none'	NA	NA	NA	NA	NA	NA	NA	NA	NA	---NA---	145				NA			NA	NA	NA	NA
Vitvi00g04276	2.91155	NA	0	'35.1'	'not assigned.annotated'	'mercator4v5.0: not classified & prot-scriber: duf 4283 domain containing protein & swissprot: no annotation & original description: none'	NA	NA	NA	NA	NA	NA	NA	NA	NA	RVX23084.1hypothetical protein CK203_000370	522	1	2.4e-300	0.7608	Vitis vinifera	0.7608		NA	NA	IPR025558;noIPR;noIPR	;;
Vitvi00g04278	35.2574	NA	0	'35.1'	'not assigned.annotated'	'mercator4v5.0: not classified & prot-scriber: duf 4205 domain containing protein & swissprot: no annotation & original description: none'	NA	NA	NA	NA	NA	NA	NA	NA	NA	RVW43887.1hypothetical protein CK203_072412	128	1	9.1e-17	0.7073	Vitis vinifera	0.7073		NA	NA	NA	NA
Vitvi00g04279	39.5609	NA	0	'22.5.2.1.8'	'Vesicle trafficking.multi-pathway trafficking regulation.vesicle tethering.RAB-GTPase activities.H-class RAB GTPase'	'mercator4v5.0: H-class RAB GTPase & prot-scriber: ras protein rab 6a & swissprot: Ras-related protein RABH1e & original description: none'	AT5G10260	RABH1e	AT5G10260.1	92.2705	ortholog_many2many	AT5G10260.1	RAB GTPase homolog H1E;(source:Araport11)	RAB GTPASE HOMOLOG H1E (AtRABH1e);RAB GTPASE HOMOLOG H1E (RABH1e)	NA	XP_002271220.2 ras-related protein RABH1e	207	20	1.1e-142	0.9814	Vitis vinifera	1	8	GO:0003924;GO:0005525;GO:0005794;GO:0005829;GO:0006886;GO:0006890;GO:0006891;GO:0042147	EC:3.6.1	noIPR;noIPR;IPR001806;noIPR;noIPR;IPR027417;IPR005225;IPR001806;noIPR;noIPR;IPR001806;noIPR;noIPR;noIPR;IPR027417	;;GO:0005525/GO:0003924;;;;GO:0005525;GO:0005525/GO:0003924;;;GO:0005525/GO:0003924;;;;
Vitvi00g04281	3.47595	NA	0	'35.2'	'not assigned.not annotated'	'mercator4v5.0: not classified & prot-scriber: no annotation & swissprot: no annotation & original description: none'	NA	NA	NA	NA	NA	NA	NA	NA	NA	---NA---	118				NA			NA	NA	noIPR;noIPR	;
Vitvi00g04282	1.20596	NA	0	'24.2.13'	'Solute transport.carrier-mediated transport.solute transporter *(MTCC)'	'mercator4v5.0: solute transporter *(MTCC) & prot-scriber: adp atp carrier protein & swissprot: Probable mitochondrial adenine nucleotide transporter BTL3 & original description: none'	NA	NA	NA	NA	NA	NA	NA	NA	NA	XP_002270363.1 probable mitochondrial adenine nucleotide transporter BTL3	413	2	6.5e-275	0.9964	Vitis vinifera	1	2	GO:0016021;GO:0055085	NA	IPR002067;IPR023395;IPR018108;noIPR;noIPR;IPR018108;IPR018108;IPR018108;IPR023395	GO:0055085;;;;;;;;
Vitvi00g04289	20.6972	NA	0	'35.1'	'not assigned.annotated'	'mercator4v5.0: not classified & prot-scriber: reverse transcriptase ty copia pe domain containing protein & swissprot: no annotation & original description: none'	NA	NA	NA	NA	NA	NA	NA	NA	NA	OMO62984.1Integrase, catalytic core	160	7	4e-21	0.7603	Corchorus capsularis	0.7738	2	GO:0003676;GO:0008270	NA	IPR013103	NA
Vitvi00g04290	11.6034	NA	0	'35.2'	'not assigned.not annotated'	'mercator4v5.0: not classified & prot-scriber: no annotation & swissprot: no annotation & original description: none'	NA	NA	NA	NA	NA	NA	NA	NA	NA	CAN65687.1hypothetical protein VITISV_022461	95	1	2.3e-57	0.9895	Vitis vinifera	0.9895		NA	NA	noIPR	NA
Vitvi00g04292	3.08821	NA	0	'35.2'	'not assigned.not annotated'	'mercator4v5.0: not classified & prot-scriber: no annotation & swissprot: no annotation & original description: none'	NA	NA	NA	NA	NA	NA	NA	NA	NA	CAA2979185.1Hypothetical predicted protein	81	1	1.8e-20	0.8689	Olea europaea subsp. europaea	0.8689		NA	NA	NA	NA
Vitvi00g04294	3.54436	NA	0	'35.2'	'not assigned.not annotated'	'mercator4v5.0: not classified & prot-scriber: no annotation & swissprot: no annotation & original description: none'	NA	NA	NA	NA	NA	NA	NA	NA	NA	CAN73974.1hypothetical protein VITISV_023798	174	1	1.7e-80	0.8851	Vitis vinifera	0.8851		NA	NA	noIPR;noIPR;noIPR	;;
Vitvi00g04295	0.894393	NA	0	'35.2'	'not assigned.not annotated'	'mercator4v5.0: not classified & prot-scriber: no annotation & swissprot: no annotation & original description: none'	NA	NA	NA	NA	NA	NA	NA	NA	NA	KAF9591314.1hypothetical protein IFM89_003626	71	2	3.1e-30	0.9609	Coptis chinensis	0.9385		NA	NA	NA	NA
Vitvi00g04296	2.03746	NA	0	'35.1'	'not assigned.annotated'	'mercator4v5.0: not classified & prot-scriber: zf rvt domain containing protein & swissprot: no annotation & original description: none'	NA	NA	NA	NA	NA	NA	NA	NA	NA	KYP44518.1Putative ribonuclease H protein At1g65750 family	115	14	5.8e-23	0.6083	Cajanus cajan	0.6216		NA	NA	NA	NA
Vitvi00g04297	1.33257	NA	0	'35.1'	'not assigned.annotated'	'mercator4v5.0: not classified & prot-scriber: line reverse transcriptase & swissprot: no annotation & original description: none'	NA	NA	NA	NA	NA	NA	NA	NA	NA	KAF7806788.1putative ribonuclease H protein At1g65750 family	111	4	1.3e-16	0.725	Populus trichocarpa	0.7571		NA	NA	NA	NA
Vitvi00g04299	0.709142	NA	0	'35.1'	'not assigned.annotated'	'mercator4v5.0: not classified & prot-scriber: cytochrome c biogenesis protein mf & swissprot: no annotation & original description: none'	NA	NA	NA	NA	NA	NA	NA	NA	NA	GEV98097.1cytochrome c biogenesis CcmF C-terminal-like mitochondrial protein	56	4	1.8e-23	0.9536	Ricinus communis	0.9434		NA	NA	NA	NA
Vitvi00g04300	4.97165	NA	0	'35.1'	'not assigned.annotated'	'mercator4v5.0: not classified & prot-scriber: zinc finger ccch domain containing protein & swissprot: no annotation & original description: none'	NA	NA	NA	NA	NA	NA	NA	NA	NA	KAF7117295.1hypothetical protein RHSIM_RhsimMtG0004300	64	3	8.1e-34	0.9635	Rhododendron simsii	0.9688		NA	NA	NA	NA
Vitvi00g04302	0.868215	NA	0	'35.2'	'not assigned.not annotated'	'mercator4v5.0: not classified & prot-scriber: no annotation & swissprot: no annotation & original description: none'	NA	NA	NA	NA	NA	NA	NA	NA	NA	---NA---	159				NA			NA	NA	NA	NA
Vitvi00g04304	8.74213	NA	0	'50.4.2' AND '9.1.4.2'	'Enzyme classification.EC_4 lyases.EC_4.2 carbon-oxygen lyase' AND 'Secondary metabolism.terpenoids.terpene biosynthesis.mono-/sesquiterpene-/diterpene synthase'	'mercator4v5.0: EC_4.2 carbon-oxygen lyase & prot-scriber: 3s 6e nerolidol synthase 1 chloroplastic & swissprot: (3S,6E)-nerolidol synthase 1, chloroplastic & original description: none' AND 'mercator4v5.0: mono-/sesquiterpene-/diterpene synthase & prot-scriber: 3s 6e nerolidol synthase 1 chloroplastic & swissprot: (3S,6E)-nerolidol synthase 1, chloroplastic & original description: none'	AT1G61680	TPS14	AT1G61680.1	37.6093	ortholog_one2many	AT1G61680.1	terpene synthase 14;(source:Araport11)	TERPENE SYNTHASE 14 (TPS14);TERPENE SYNTHASE 14 (ATTPS14)	NA	NP_001268060.1(3S,6E)-nerolidol synthase 1-like	343	16	2.2e-243	0.8996	Vitis vinifera	0.9016	2	GO:0000287;GO:0010333	EC:4.2.3	IPR036965;IPR008949;IPR001906;IPR005630;noIPR;noIPR;IPR008930;IPR008949	GO:0016829/GO:0010333;;GO:0016829/GO:0010333;GO:0016829/GO:0000287/GO:0010333;;;;
Vitvi00g04309	45.7618	NA	0	'35.1'	'not assigned.annotated'	'mercator4v5.0: not classified & prot-scriber: aquaporin pip & swissprot: no annotation & original description: none'	NA	NA	NA	NA	NA	NA	NA	NA	NA	---NA---	187				NA			NA	NA	NA	NA
Vitvi00g04311	3.70535	NA	0	'35.1'	'not assigned.annotated'	'mercator4v5.0: not classified & prot-scriber: reverse transcriptase ty copia pe domain containing protein & swissprot: no annotation & original description: none'	NA	NA	NA	NA	NA	NA	NA	NA	NA	RVW47075.1hypothetical protein CK203_107456	177	1	6.7e-109	0.9322	Vitis vinifera	0.9322		NA	NA	noIPR;noIPR	;
Vitvi00g04312	13.7467	NA	0	'35.2'	'not assigned.not annotated'	'mercator4v5.0: not classified & prot-scriber: no annotation & swissprot: no annotation & original description: none'	NA	NA	NA	NA	NA	NA	NA	NA	NA	---NA---	122				NA			NA	NA	noIPR	NA
Vitvi00g04314	0.693791	NA	0	'35.1'	'not assigned.annotated'	'mercator4v5.0: not classified & prot-scriber: pentatricopeptide repeat containing protein mitochondrial & swissprot: Pentatricopeptide repeat-containing protein At2g27800, mitochondrial & original description: none'	AT2G27800	AT2G27800	AT2G27800.1	56.2667	ortholog_one2many	AT2G27800.1	Tetratricopeptide repeat (TPR)-like superfamily protein;(source:Araport11)	NA	NA	RVW47079.1Pentatricopeptide repeat-containing protein, mitochondrial	375	1	8.1e-213	1	Vitis vinifera	1	1	GO:0005515	NA	IPR002885;IPR002885;IPR011990;IPR011990;IPR002885;IPR002885;noIPR;noIPR;IPR002885;IPR002885;IPR002885	;;GO:0005515;GO:0005515;;;;;;;
Vitvi00g04319	1.24292	NA	0	'35.1'	'not assigned.annotated'	'mercator4v5.0: not classified & prot-scriber: nadh ubiquinone oxidoreductase & swissprot: no annotation & original description: none'	NA	NA	NA	NA	NA	NA	NA	NA	NA	KAA3449943.1NADH dehydrogenase 1A	58	1	1.1e-27	0.8621	Gossypium australe	0.8621	2	GO:0005886;GO:0016021	NA	NA	NA
Vitvi00g04320	1.39901	NA	0	'35.1'	'not assigned.annotated'	'mercator4v5.0: not classified & prot-scriber: nadh ubiquinone oxidoreductase & swissprot: no annotation & original description: none'	NA	NA	NA	NA	NA	NA	NA	NA	NA	AIC83405.1 orf101b	61	8	1.3e-36	0.9813	Nelumbo nucifera	1	3	GO:0005739;GO:0005886;GO:0016021	NA	NA	NA
Vitvi00g04322	21.381	NA	0	'35.2'	'not assigned.not annotated'	'mercator4v5.0: not classified & prot-scriber: no annotation & swissprot: no annotation & original description: none'	NA	NA	NA	NA	NA	NA	NA	NA	NA	CAN61886.1hypothetical protein VITISV_030710	60	1	3e-19	1	Vitis vinifera	1		NA	NA	NA	NA
Vitvi00g04323	1.63406	NA	0	'35.2'	'not assigned.not annotated'	'mercator4v5.0: not classified & prot-scriber: no annotation & swissprot: no annotation & original description: none'	NA	NA	NA	NA	NA	NA	NA	NA	NA	ERM93869.1hypothetical protein AMTR_s00139p00021480	106	1	8.1e-07	0.5227	Amborella trichopoda	0.5227		NA	NA	NA	NA
Vitvi00g04325	1.62728	NA	0	'35.2'	'not assigned.not annotated'	'mercator4v5.0: not classified & prot-scriber: no annotation & swissprot: no annotation & original description: none'	NA	NA	NA	NA	NA	NA	NA	NA	NA	---NA---	131				NA			NA	NA	NA	NA
Vitvi00g04326	0.929708	NA	0	'35.2'	'not assigned.not annotated'	'mercator4v5.0: not classified & prot-scriber: no annotation & swissprot: no annotation & original description: none'	NA	NA	NA	NA	NA	NA	NA	NA	NA	CBI33208.3unnamed protein product, partial	72	1	2.9e-33	1	Vitis vinifera	1		NA	NA	NA	NA
Vitvi00g04327	2.03246	NA	0	'35.2'	'not assigned.not annotated'	'mercator4v5.0: not classified & prot-scriber: no annotation & swissprot: no annotation & original description: none'	NA	NA	NA	NA	NA	NA	NA	NA	NA	OMO64515.1hypothetical protein CCACVL1_21698	68	1	7.4e-15	0.6897	Corchorus capsularis	0.6897		NA	NA	NA	NA
Vitvi00g04328	2.95807	NA	0	'35.2'	'not assigned.not annotated'	'mercator4v5.0: not classified & prot-scriber: no annotation & swissprot: no annotation & original description: none'	NA	NA	NA	NA	NA	NA	NA	NA	NA	ONI00655.1hypothetical protein PRUPE_6G100800	70	1	1.4e-36	0.9846	Prunus persica	0.9846		NA	NA	NA	NA
Vitvi00g04329	16.1314	NA	0	'35.1'	'not assigned.annotated'	'mercator4v5.0: not classified & prot-scriber: potassium transporting atpase b chain & swissprot: no annotation & original description: none'	NA	NA	NA	NA	NA	NA	NA	NA	NA	GER51055.1potassium-transporting ATPase B chain	85	1	2e-12	0.925	Striga asiatica	0.925		NA	NA	NA	NA
Vitvi00g04331	1.60689	NA	0	'35.2'	'not assigned.not annotated'	'mercator4v5.0: not classified & prot-scriber: no annotation & swissprot: no annotation & original description: none'	NA	NA	NA	NA	NA	NA	NA	NA	NA	---NA---	102				NA			NA	NA	NA	NA
Vitvi00g04332	0.949817	NA	0	'35.2'	'not assigned.not annotated'	'mercator4v5.0: not classified & prot-scriber: no annotation & swissprot: no annotation & original description: none'	NA	NA	NA	NA	NA	NA	NA	NA	NA	CAN61884.1hypothetical protein VITISV_030707	253	1	6.6e-62	1	Vitis vinifera	1		NA	NA	noIPR;noIPR	;
Vitvi00g04333	0.993553	NA	0	'13.4.2.2'	'Cell division.cytokinesis.cell-plate formation.alpha-AURORA kinase activator *(TPXL2/3)'	'mercator4v5.0: alpha-AURORA kinase activator *(TPXL2/3) & prot-scriber: tpx2 importin domain containing protein & swissprot: Protein TPX2 & original description: none'	NA	NA	NA	NA	NA	NA	NA	NA	NA	XP_002275095.2 protein TPX2	367	4	1.3e-256	0.9829	Vitis vinifera	1	7	GO:0005880;GO:0008017;GO:0030295;GO:0032147;GO:0060236;GO:0072686;GO:0090307	NA	IPR027330;noIPR;noIPR;noIPR;IPR009675;noIPR	;;;;GO:0032147/GO:0005874/GO:0060236/GO:0005819;
Vitvi00g04334	12.6803	NA	0	'35.1'	'not assigned.annotated'	'mercator4v5.0: not classified & prot-scriber: quality protein subtilisin protease sbt & swissprot: Subtilisin-like protease 4 & original description: none'	NA	NA	NA	NA	NA	NA	NA	NA	NA	RVX15687.1Subtilisin-like protease SBT1.2	283	3	1.8e-183	0.8492	Vitis vinifera	0.8395	2	GO:0004252;GO:0006508	EC:3.4.21	IPR003137;IPR000209;noIPR;IPR036852;noIPR;IPR045051;noIPR;noIPR;noIPR;IPR036852	;GO:0008236/GO:0006508;;GO:0004252/GO:0006508;;;;;;GO:0004252/GO:0006508
Vitvi00g04335	6.15546	NA	0	'35.1'	'not assigned.annotated'	'mercator4v5.0: not classified & prot-scriber: quality protein subtilisin protease sbt & swissprot: Subtilisin-like protease 4 & original description: none'	NA	NA	NA	NA	NA	NA	NA	NA	NA	RVX15643.1Subtilisin-like protease SBT1.4	322	1	6e-203	0.8653	Vitis vinifera	0.8653	2	GO:0004252;GO:0006508	EC:3.4.21	IPR015500;IPR010259;noIPR;IPR036852;IPR037045;IPR045051;IPR045051;noIPR;noIPR;IPR023827;noIPR;IPR036852	;;;GO:0004252/GO:0006508;;;;;;;;GO:0004252/GO:0006508
Vitvi00g04340	1.02647	NA	0	'35.1'	'not assigned.annotated'	'mercator4v5.0: not classified & prot-scriber: ycf protein & swissprot: no annotation & original description: none'	AT4G22830	AT4G22830	AT4G22830.2	38.2075	ortholog_one2many	AT4G22830.2	YCF49-like protein;(source:Araport11)	NA	NA	RVW50695.1Ycf49-like protein	212	1	2.4e-125	0.9227	Vitis vinifera	0.9227	1	GO:0016021	NA	IPR019634;noIPR	;
Vitvi00g04346	4.67577	NA	0	'35.2'	'not assigned.not annotated'	'mercator4v5.0: not classified & prot-scriber: no annotation & swissprot: no annotation & original description: none'	NA	NA	NA	NA	NA	NA	NA	NA	NA	CAN61509.1hypothetical protein VITISV_000628	143	1	4.8e-97	1	Vitis vinifera	1		NA	NA	NA	NA
Vitvi00g04347	1.46998	NA	0	'35.1'	'not assigned.annotated'	'mercator4v5.0: not classified & prot-scriber: ribonuclease h superfamily protein & swissprot: no annotation & original description: none'	NA	NA	NA	NA	NA	NA	NA	NA	NA	---NA---	90				NA			NA	NA	NA	NA
Vitvi00g04348	0.856399	NA	0	'35.1'	'not assigned.annotated'	'mercator4v5.0: not classified & prot-scriber: rnase h domain containing protein & swissprot: no annotation & original description: none'	NA	NA	NA	NA	NA	NA	NA	NA	NA	KAF7804220.1putative ribonuclease H protein At1g65750 family	144	2	9.2e-29	0.5647	Senna tora	0.5683		NA	NA	NA	NA
Vitvi00g04349	6.89437	NA	0	'35.2'	'not assigned.not annotated'	'mercator4v5.0: not classified & prot-scriber: no annotation & swissprot: no annotation & original description: none'	NA	NA	NA	NA	NA	NA	NA	NA	NA	GER39089.1ABC-2 type transporter	116	1	4.7e-11	0.75	Striga asiatica	0.75		NA	NA	NA	NA
Vitvi00g04352	1.3692	NA	0	'35.2'	'not assigned.not annotated'	'mercator4v5.0: not classified & prot-scriber: no annotation & swissprot: no annotation & original description: none'	NA	NA	NA	NA	NA	NA	NA	NA	NA	CAN61507.1hypothetical protein VITISV_000626	275	1	5.2e-182	0.7988	Vitis vinifera	0.7988		NA	NA	noIPR;noIPR	;
Vitvi00g04353	4.14179	NA	0	'35.2'	'not assigned.not annotated'	'mercator4v5.0: not classified & prot-scriber: no annotation & swissprot: no annotation & original description: none'	NA	NA	NA	NA	NA	NA	NA	NA	NA	---NA---	215				NA			NA	NA	NA	NA
Vitvi00g04354	2.67779	NA	0	'2.4.6.1.3'	'Cellular respiration.oxidative phosphorylation.ATP synthase complex.membrane MF0 subcomplex.subunit c'	'mercator4v5.0: subunit c of ATP synthase membrane MF0 subcomplex & prot-scriber: atp synthase 0 subunit mitochondrial & swissprot: no annotation & original description: none'	AT2G07671	AT2G07671	AT2G07671.1	94.5946	ortholog_many2many	AT2G07671.1	ATP synthase subunit C family protein;(source:Araport11)	NA	NA	ALE29234.1ATPase subunit 9	74	20	6.4e-39	0.9953	Heuchera parviflora var. saurensis	1	6	GO:0000276;GO:0005524;GO:0008289;GO:0015078;GO:0015986;GO:0016021	EC:7	IPR000454;IPR002379;IPR038662;noIPR;IPR000454;IPR020537;IPR000454;noIPR;IPR035921	GO:0045263/GO:0015078/GO:0015986;GO:1902600/GO:0015078/GO:0033177;;;GO:0045263/GO:0015078/GO:0015986;;GO:0045263/GO:0015078/GO:0015986;;
Vitvi00g04356	1.8	NA	0	'35.1'	'not assigned.annotated'	'mercator4v5.0: not classified & prot-scriber: rna directed dna polymerase reversetranscriptase family protein & swissprot: no annotation & original description: none'	NA	NA	NA	NA	NA	NA	NA	NA	NA	XP_015868752.1uncharacterized protein LOC107406162	126	1	1.8e-32	0.7586	Ziziphus jujuba	0.7586	4	GO:0005739;GO:0009987;GO:0016020;GO:0046872	NA	NA	NA
Vitvi00g04357	0.96684	NA	0	'35.1'	'not assigned.annotated'	'mercator4v5.0: not classified & prot-scriber: retrotran gag 3 domain containing protein & swissprot: no annotation & original description: none'	NA	NA	NA	NA	NA	NA	NA	NA	NA	CAN71471.1hypothetical protein VITISV_038995	324	1	2.7e-229	1	Vitis vinifera	1		NA	NA	noIPR;noIPR	;
Vitvi00g04368	0.659859	NA	0	'35.1'	'not assigned.annotated'	'mercator4v5.0: not classified & prot-scriber: protein kinase domain containing & swissprot: no annotation & original description: none'	NA	NA	NA	NA	NA	NA	NA	NA	NA	CBI31011.3unnamed protein product, partial	126	1	9e-67	0.9478	Vitis vinifera	0.9478		NA	NA	NA	NA
Vitvi00g04370	16.2898	NA	0	'50.1.3'	'Enzyme classification.EC_1 oxidoreductases.EC_1.3 oxidoreductase acting on CH-CH group of donor'	'mercator4v5.0: EC_1.3 oxidoreductase acting on CH-CH group of donor & prot-scriber: 12 oxophytodienoate reductase protein & swissprot: 12-oxophytodienoate reductase 1 & original description: none'	AT1G76680	OPR1	AT1G76680.2	66.7647	ortholog_many2many	AT1G76680.2	Encodes a member of an alpha/beta barrel fold family of FMN-containing oxidoreductases. One of the closely related 12-oxophytodienoic acid reductases. This enzyme is not expected to participate in jasmonic acid biosynthesis because during in vitro assays, it shows very little activity with the naturally occurring OPDA isomer. Shows activity towards 2,4,6-trinitrotoluene. Expressed predominately i…	12-OXOPHYTODIENOATE REDUCTASE 1 (OPR1)	NA	RVW29121.1putative 12-oxophytodienoate reductase 11	340	2	4.2e-234	0.9303	Vitis vinifera	0.9441	2	GO:0010181;GO:0016491	EC:1	IPR013785;IPR001155;noIPR;noIPR;noIPR;noIPR	GO:0003824;GO:0010181/GO:0016491;;;;
Vitvi00g04373	2.01663	NA	0	'35.2'	'not assigned.not annotated'	'mercator4v5.0: not classified & prot-scriber: no annotation & swissprot: no annotation & original description: none'	NA	NA	NA	NA	NA	NA	NA	NA	NA	RVW77871.112-oxophytodienoate reductase 1	78	1	3.5e-30	0.8378	Vitis vinifera	0.8378	2	GO:0010181;GO:0016491	EC:1	NA	NA
Vitvi00g04374	18.9276	NA	0	'35.1'	'not assigned.annotated'	'mercator4v5.0: not classified & prot-scriber: mitochondrial uncoupling protein & swissprot: no annotation & original description: none'	NA	NA	NA	NA	NA	NA	NA	NA	NA	CAN66856.1hypothetical protein VITISV_000449	218	2	2.1e-58	0.9737	Vitis vinifera	0.9789		NA	NA	NA	NA
Vitvi00g04375	19.8173	NA	0	'35.1'	'not assigned.annotated'	'mercator4v5.0: not classified & prot-scriber: mitochondrial uncoupling protein & swissprot: no annotation & original description: none'	NA	NA	NA	NA	NA	NA	NA	NA	NA	CAN66856.1hypothetical protein VITISV_000449	105	2	9.1e-68	0.981	Vitis vinifera	0.9905		NA	NA	NA	NA
Vitvi00g04376	3.49968	NA	0	'35.1'	'not assigned.annotated'	'mercator4v5.0: not classified & prot-scriber: lrr receptor kinase serk & swissprot: LRR receptor kinase SERK2 & original description: none'	NA	NA	NA	NA	NA	NA	NA	NA	NA	RVX23726.1LRR receptor kinase SERK2	196	1	6.2e-137	0.9949	Vitis vinifera	0.9949	2	GO:0016301;GO:0016310	EC:2.7	noIPR;noIPR;noIPR;IPR011009	;;;
Vitvi00g04379	2.72856	NA	0	'12.4.3.6.1'	'Chromatin organisation.nucleosome remodeling.INO80 chromatin remodeling complex.NTD module.component *(NFRKB1)'	'mercator4v5.0: component *(NFRKB1) of INO80 chromatin remodeling complex & prot-scriber: nuclear factor to kappa b inding protein & swissprot: no annotation & original description: none'	NA	NA	NA	NA	NA	NA	NA	NA	NA	CAN70514.1hypothetical protein VITISV_024738	131	1	9.4e-86	0.9692	Vitis vinifera	0.9692	1	GO:0031011	NA	IPR024867;noIPR	GO:0031011;
Vitvi00g04380	12.6803	NA	0	'35.1'	'not assigned.annotated'	'mercator4v5.0: not classified & prot-scriber: malate dehydrogenase 1 & swissprot: Probable protein phosphatase 2C 12 & original description: none'	NA	NA	NA	NA	NA	NA	NA	NA	NA	RVW62466.1 phosphatase 2C 12	169	1	4.3e-40	0.837	Vitis vinifera	0.837	4	GO:0005975;GO:0016311;GO:0016616;GO:0016791	EC:1.1.1;EC:3.1.3	IPR015955;IPR022383;noIPR;noIPR;IPR015955;IPR036457	GO:0003824/GO:0005975/GO:0016616;GO:0016616;;;GO:0003824/GO:0005975/GO:0016616;
Vitvi00g04381	5.86891	NA	0	'35.2'	'not assigned.not annotated'	'mercator4v5.0: not classified & prot-scriber: no annotation & swissprot: no annotation & original description: none'	NA	NA	NA	NA	NA	NA	NA	NA	NA	CAN79778.1hypothetical protein VITISV_013616	264	1	4.1e-127	0.9095	Vitis vinifera	0.9095		NA	NA	noIPR;noIPR;noIPR;noIPR;noIPR;noIPR	;;;;;
Vitvi00g04383	1.25899	NA	0	'16.1.6.11'	'RNA processing.pre-RNA splicing.spliceosome-associated non-snRNP factor activities.splicing factor *(PRP38)'	'mercator4v5.0: splicing factor *(PRP38) & prot-scriber: pre mrna splicing factor & swissprot: Pre-mRNA-splicing factor 38 & original description: none'	AT2G40650	AT2G40650	AT2G40650.1	56.4972	ortholog_one2one	AT2G40650.1	PRP38 family protein;(source:Araport11)	(PRP38)	NA	XP_002283131.1 pre-mRNA-splicing factor 38	354	20	4.6e-119	0.9827	Vitis vinifera	1	3	GO:0000398;GO:0016021;GO:0071011	NA	IPR005037;noIPR;noIPR;noIPR;noIPR;noIPR;IPR005037	;;;;;;
Vitvi00g04387	16.1314	NA	0	'35.2'	'not assigned.not annotated'	'mercator4v5.0: not classified & prot-scriber: no annotation & swissprot: no annotation & original description: none'	NA	NA	NA	NA	NA	NA	NA	NA	NA	CAN79778.1hypothetical protein VITISV_013616	282	1	3.2e-124	0.9894	Vitis vinifera	0.9894		NA	NA	noIPR;noIPR;noIPR;noIPR;noIPR;noIPR	;;;;;
Vitvi00g04388	4.07503	NA	0	'35.2'	'not assigned.not annotated'	'mercator4v5.0: not classified & prot-scriber: no annotation & swissprot: no annotation & original description: none'	NA	NA	NA	NA	NA	NA	NA	NA	NA	CAN74928.1hypothetical protein VITISV_038595	167	1	4.8e-12	0.7069	Vitis vinifera	0.7069		NA	NA	NA	NA
Vitvi00g04389	1.40629	NA	0	'35.1'	'not assigned.annotated'	'mercator4v5.0: not classified & prot-scriber: serine threonine protein kinase atr & swissprot: no annotation & original description: none'	NA	NA	NA	NA	NA	NA	NA	NA	NA	RVW66983.1hypothetical protein CK203_066082	103	1	5.1e-43	0.9545	Vitis vinifera	0.9545		NA	NA	NA	NA
Vitvi00g04390	10.1421	NA	0	'35.2'	'not assigned.not annotated'	'mercator4v5.0: not classified & prot-scriber: no annotation & swissprot: no annotation & original description: none'	NA	NA	NA	NA	NA	NA	NA	NA	NA	CBI29504.3unnamed protein product, partial	101	1	2.2e-55	1	Vitis vinifera	1		NA	NA	NA	NA
Vitvi00g04395	6.01708	NA	0	'35.1'	'not assigned.annotated'	'mercator4v5.0: not classified & prot-scriber: brct domain containing protein & swissprot: no annotation & original description: none'	NA	NA	NA	NA	NA	NA	NA	NA	NA	CAN83056.1hypothetical protein VITISV_036167	87	1	5.5e-45	0.9524	Vitis vinifera	0.9524		NA	NA	NA	NA
Vitvi00g04396	1.25699	NA	0	'35.1'	'not assigned.annotated'	'mercator4v5.0: not classified & prot-scriber: nitrate regulatory gene protein & swissprot: no annotation & original description: none'	AT5G25590	AT5G25590	AT5G25590.1	56.7797	ortholog_one2many	AT5G25590.1	DNA ligase (DUF630 and DUF632);(source:Araport11)	NA	NA	RVX19736.1Nitrate regulatory gene2 protein	118	3	1.8e-64	0.9831	Vitis vinifera	0.9915		NA	NA	IPR006868;noIPR;noIPR;noIPR;noIPR	;;;;
Vitvi00g04398	2.87103	NA	0	'35.1'	'not assigned.annotated'	'mercator4v5.0: not classified & prot-scriber: nitrate regulatory gene protein & swissprot: no annotation & original description: none'	NA	NA	NA	NA	NA	NA	NA	NA	NA	RVW54016.1Nitrate regulatory gene2 protein	97	1	1.3e-63	0.9897	Vitis vinifera	0.9897	1	GO:0016021	NA	noIPR;noIPR	;
Vitvi00g04401	35.2574	NA	0	'35.1'	'not assigned.annotated'	'mercator4v5.0: not classified & prot-scriber: cchc type domain containing protein & swissprot: no annotation & original description: none'	NA	NA	NA	NA	NA	NA	NA	NA	NA	CAN75081.1hypothetical protein VITISV_027743	309	1	9.3e-174	0.8712	Vitis vinifera	0.8712	4	GO:0003676;GO:0004523;GO:0008270;GO:0090502	EC:3.1.30;EC:3.1.26.4	IPR036397;IPR025836;IPR025558;IPR002156;noIPR;IPR001878;IPR036875;IPR012337	GO:0003676;;;GO:0004523/GO:0003676;;GO:0008270/GO:0003676;GO:0008270/GO:0003676;
Vitvi00g04402	6.21723	NA	0	'35.1'	'not assigned.annotated'	'mercator4v5.0: not classified & prot-scriber: lysm domain containing gpi anchored protein & swissprot: no annotation & original description: none'	NA	NA	NA	NA	NA	NA	NA	NA	NA	XP_019082169.1PREDICTED: uncharacterized protein LOC109124358	149	3	4.7e-85	0.8836	Vitis vinifera	0.8848	1	GO:0016021	NA	noIPR;noIPR	;
Vitvi00g04403	6.22505	NA	0	'35.1'	'not assigned.annotated'	'mercator4v5.0: not classified & prot-scriber: arath glutathione s tranferae & swissprot: Probable glutathione S-transferase parC & original description: none'	NA	NA	NA	NA	NA	NA	NA	NA	NA	XP_019072465.1 probable glutathione S-transferase parC	114	7	1.5e-79	0.9837	Vitis vinifera	1	3	GO:0004364;GO:0005737;GO:0006749	EC:2.5.1.18	noIPR;IPR004046;noIPR;noIPR;IPR010987;IPR045074;IPR036282	;;;;;GO:0004364/GO:0006749;
Vitvi00g04404	1.79712	NA	0	'4.2.2.8.3.1' AND '4.3.2.1.1' AND '50.2.2'	'Amino acid metabolism.aspartate group amino acid biosynthesis.aspartate-derived amino acids.isoleucine.acetolactate synthase complex.catalytic component' AND 'Amino acid metabolism.pyruvate group amino acid biosynthesis.pyruvate-derived amino acids.acetolactate synthase complex.catalytic component' AND 'Enzyme classification.EC_2 transferases.EC_2.2 transferase transferring aldehyde or ketonic g…	'mercator4v5.0: catalytic component of acetolactate synthase complex & prot-scriber: acetolactate synthase 1 chloroplastic & swissprot: Acetolactate synthase, chloroplastic & original description: none' AND 'mercator4v5.0: catalytic component of acetolactate synthase complex & prot-scriber: acetolactate synthase 1 chloroplastic & swissprot: Acetolactate synthase, chloroplastic & original descript…	AT3G48560	CSR1	AT3G48560.1	64.9518	ortholog_one2many	AT3G48560.1	Catalyzes the formation of acetolactate from pyruvate, the first step in valine and isoleucine biosynthesis. Requires FAD, thiamine pyrophosphate and Mg. Inhibited by the sulphonylurea herbicide, chlorsulphuron, and the imidazolinone herbicide, imazapyr. The obtained crystal structure of acetohydroxyacid synthase AHAS, EC 2.2.1.6)in complex with herbicides of the sulphonylurea and imidazolinone f…	CHLORSULFURON/IMIDAZOLINONE RESISTANT 1 (CSR1);ACETOLACTATE SYNTHASE (ALS);ACETOHYDROXY ACID SYNTHASE (AHAS);TRIAZOLOPYRIMIDINE RESISTANT 5 (TZP5);IMIDAZOLE RESISTANT 1 (IMR1)	NA	XP_019081497.1 acetolactate synthase 2, chloroplastic	311	5	4e-176	0.9945	Vitis vinifera	1	8	GO:0000287;GO:0003984;GO:0005948;GO:0009097;GO:0009099;GO:0009635;GO:0030976;GO:0050660	EC:2.2.1.6	IPR012000;noIPR;noIPR;IPR012001;noIPR;noIPR;noIPR;IPR029061;IPR029035	GO:0000287/GO:0030976;;;GO:0030976;;;;;
Vitvi00g04406	3.35283	NA	0	'50.2.3'	'Enzyme classification.EC_2 transferases.EC_2.3 acyltransferase'	'mercator4v5.0: EC_2.3 acyltransferase & prot-scriber: chalcone synthase protein & swissprot: Stilbene synthase 4 & original description: none'	NA	NA	NA	NA	NA	NA	NA	NA	NA	RVW58540.1Chalcone synthase	187	8	1.1e-129	0.9814	Vitis vinifera	0.9947	2	GO:0009058;GO:0050350	EC:2.3.1.95	IPR001099;IPR016039;noIPR;noIPR;IPR011141;IPR016039	;GO:0016746;;;GO:0016747/GO:0009058;GO:0016746
Vitvi00g04413	1.86461	NA	0	'35.2'	'not assigned.not annotated'	'mercator4v5.0: not classified & prot-scriber: no annotation & swissprot: no annotation & original description: none'	NA	NA	NA	NA	NA	NA	NA	NA	NA	CAN74569.1hypothetical protein VITISV_034080	203	1	1.1e-45	0.8522	Vitis vinifera	0.8522		NA	NA	noIPR;noIPR;noIPR;noIPR;noIPR	;;;;
Vitvi00g04414	2.89252	NA	0	'35.1'	'not assigned.annotated'	'mercator4v5.0: not classified & prot-scriber: heat shock kda protein 10 mitochondrial & swissprot: Heat shock 70 kDa protein, mitochondrial & original description: none'	AT5G09590	MTHSC70-2	AT5G09590.1	58.5938	ortholog_many2many	AT5G09590.1	heat shock protein 70 (Hsc70-5); nuclear	MITOCHONDRIAL HSO70 2 (MTHSC70-2);HEAT SHOCK PROTEIN 70-10 (HSP70-10);HEAT SHOCK COGNATE (HSC70-5)	NA	CAN82673.1hypothetical protein VITISV_034253	128	1	5.9e-56	0.9423	Vitis vinifera	0.9423	2	GO:0005524;GO:0016887	NA	IPR013126;IPR029047;IPR029047;noIPR;IPR013126;noIPR;IPR013126;IPR029047	GO:0016887/GO:0005524;;;;GO:0016887/GO:0005524;;GO:0016887/GO:0005524;
Vitvi00g04418	1.69317	NA	0	'35.1'	'not assigned.annotated'	'mercator4v5.0: not classified & prot-scriber: oxidored q6 domain containing protein & swissprot: no annotation & original description: none'	NA	NA	NA	NA	NA	NA	NA	NA	NA	CAN60442.1hypothetical protein VITISV_015567	109	1	4.8e-65	0.9817	Vitis vinifera	0.9817		NA	NA	noIPR;noIPR	;
Vitvi00g04421	1.80493	NA	0	'35.1'	'not assigned.annotated'	'mercator4v5.0: not classified & prot-scriber: retrovirus pol yprotein from transposon tnt & swissprot: Retrovirus-related Pol polyprotein from transposon TNT 1-94 & original description: none'	NA	NA	NA	NA	NA	NA	NA	NA	NA	RVW75706.1Retrovirus-related Pol polyprotein from transposon TNT 1-94	446	3	2.2e-254	0.8849	Vitis vinifera	0.8834	3	GO:0003676;GO:0008270;GO:0015074	NA	IPR036397;IPR025724;IPR001584;noIPR;noIPR;noIPR;noIPR;noIPR;noIPR;IPR001584;IPR036875;IPR012337	GO:0003676;;GO:0015074;;;;;;;GO:0015074;GO:0008270/GO:0003676;
Vitvi00g04425	1.62967	NA	0	'35.1'	'not assigned.annotated'	'mercator4v5.0: not classified & prot-scriber: disease resistance protein rpp & swissprot: Putative disease resistance protein RGA3 & original description: none'	NA	NA	NA	NA	NA	NA	NA	NA	NA	RVW25254.1putative disease resistance RPP13-like protein 1	320	1	1e-124	0.593	Vitis vinifera	0.593	2	GO:0006952;GO:0043531	NA	noIPR;noIPR;IPR002182;IPR027417;IPR042197;noIPR;IPR041118;IPR044974;noIPR;IPR038005;IPR027417	;;GO:0043531;;;;;GO:0006952;;;
Vitvi00g04427	1.04388	NA	0	'35.1'	'not assigned.annotated'	'mercator4v5.0: not classified & prot-scriber: pmd domain containing protein & swissprot: no annotation & original description: none'	NA	NA	NA	NA	NA	NA	NA	NA	NA	EEF23949.1conserved hypothetical protein	112	4	2.2e-76	0.9819	Ricinus communis	0.9911		NA	NA	NA	NA
Vitvi00g04428	1.82768	NA	0	'35.1'	'not assigned.annotated'	'mercator4v5.0: not classified & prot-scriber: mitovirus rna dependent polymerase & swissprot: no annotation & original description: none'	NA	NA	NA	NA	NA	NA	NA	NA	NA	CAN64513.1hypothetical protein VITISV_004352	183	1	9e-105	0.9943	Vitis vinifera	0.9943		NA	NA	noIPR;noIPR;noIPR	;;
Vitvi00g04429	1.93991	NA	0	'35.2'	'not assigned.not annotated'	'mercator4v5.0: not classified & prot-scriber: no annotation & swissprot: no annotation & original description: none'	NA	NA	NA	NA	NA	NA	NA	NA	NA	CAN64513.1hypothetical protein VITISV_004352	64	1	2e-15	1	Vitis vinifera	1		NA	NA	NA	NA
Vitvi00g04431	12.6824	NA	0	'35.1'	'not assigned.annotated'	'mercator4v5.0: not classified & prot-scriber: pmd domain containing protein & swissprot: no annotation & original description: none'	NA	NA	NA	NA	NA	NA	NA	NA	NA	KAB1227962.1hypothetical protein CJ030_MR1G013842	88	2	1e-45	0.9205	Morella rubra	0.9205		NA	NA	noIPR	NA
Vitvi00g04432	13.7313	NA	0	'35.1'	'not assigned.annotated'	'mercator4v5.0: not classified & prot-scriber: integrase catalytic domain containing protein & swissprot: no annotation & original description: none'	NA	NA	NA	NA	NA	NA	NA	NA	NA	CAD1835937.1unnamed protein product	128	3	2.1e-20	0.9439	Ananas comosus var. bracteatus	0.9167		NA	NA	IPR043502	NA
Vitvi00g04435	2.25038	NA	0	'35.1'	'not assigned.annotated'	'mercator4v5.0: not classified & prot-scriber: proton antipo m domain containing protein & swissprot: NADH-ubiquinone oxidoreductase chain 2 & original description: none'	NA	NA	NA	NA	NA	NA	NA	NA	NA	KAA0043461.1NADH dehydrogenase subunit 2	63	12	4.2e-36	0.9549	Cucumis melo var. makuwa	0.9683	3	GO:0005739;GO:0016021;GO:0016491	EC:1	IPR001750;noIPR;noIPR	;;
Vitvi00g04437	1.73601	NA	0	'35.1'	'not assigned.annotated'	'mercator4v5.0: not classified & prot-scriber: proton antipo m domain containing protein & swissprot: no annotation & original description: none'	NA	NA	NA	NA	NA	NA	NA	NA	NA	KAG2481404.1hypothetical protein PVAP13_J684312	54	2	5.6e-12	0.9474	Panicum virgatum	0.9474		NA	NA	NA	NA
Vitvi00g04438	1.68853	NA	0	'35.1'	'not assigned.annotated'	'mercator4v5.0: not classified & prot-scriber: ribosomal s7 domain containing protein & swissprot: no annotation & original description: none'	NA	NA	NA	NA	NA	NA	NA	NA	NA	EXB33946.1hypothetical protein L484_005845	84	2	6.2e-18	0.9753	Morus notabilis	0.975		NA	NA	noIPR	NA
Vitvi00g04439	3.88677	NA	0	'35.1'	'not assigned.annotated'	'mercator4v5.0: not classified & prot-scriber: ypt rab gap domain of gyp1p superfamily protein & swissprot: no annotation & original description: none'	NA	NA	NA	NA	NA	NA	NA	NA	NA	EEF24045.1conserved hypothetical protein	74	1	9.2e-35	0.942	Ricinus communis	0.942		NA	NA	noIPR;noIPR	;
Vitvi00g04440	2.40007	NA	0	'35.2'	'not assigned.not annotated'	'mercator4v5.0: not classified & prot-scriber: no annotation & swissprot: no annotation & original description: none'	NA	NA	NA	NA	NA	NA	NA	NA	NA	---NA---	62				NA			NA	NA	NA	NA
Vitvi00g04441	0.674914	NA	0	'35.1'	'not assigned.annotated'	'mercator4v5.0: not classified & prot-scriber: trna guanine n 1 methyltrasferase & swissprot: no annotation & original description: none'	NA	NA	NA	NA	NA	NA	NA	NA	NA	GER38171.1tRNA (guanine-N(1)-)-methyltransferase	126	1	5.1e-28	0.9048	Striga asiatica	0.9048	2	GO:0008168;GO:0032259	EC:2.1.1	noIPR;noIPR	;
Vitvi00g04442	5.18307	NA	0	'35.1'	'not assigned.annotated'	'mercator4v5.0: not classified & prot-scriber: nadh ubiquinone oxidoreductase chain & swissprot: no annotation & original description: none'	NA	NA	NA	NA	NA	NA	NA	NA	NA	KAF3945961.1hypothetical protein CMV_027718	86	1	2.8e-46	0.9651	Castanea mollissima	0.9651		NA	NA	noIPR;noIPR	;
Vitvi00g04443	1.68836	NA	0	'35.2'	'not assigned.not annotated'	'mercator4v5.0: not classified & prot-scriber: no annotation & swissprot: no annotation & original description: none'	NA	NA	NA	NA	NA	NA	NA	NA	NA	OWM62561.1hypothetical protein CDL15_Pgr000055	62	1	1.3e-32	0.9355	Punica granatum	0.9355		NA	NA	noIPR;noIPR;noIPR	;;
Vitvi00g04444	1.19411	NA	0	'35.2'	'not assigned.not annotated'	'mercator4v5.0: not classified & prot-scriber: no annotation & swissprot: no annotation & original description: none'	NA	NA	NA	NA	NA	NA	NA	NA	NA	AEY81205.1 orf60	59	2	7.7e-27	0.9068	Daucus carota subsp. sativus	0.9153	1	GO:0005739	NA	noIPR	NA
Vitvi00g04445	1.40172	NA	0	'35.2'	'not assigned.not annotated'	'mercator4v5.0: not classified & prot-scriber: no annotation & swissprot: no annotation & original description: none'	NA	NA	NA	NA	NA	NA	NA	NA	NA	CDP57007.1Cytochrome b6-f complex subunit, cytochrome b6	73	4	8.6e-12	0.8122	Staphylococcus aureus	0.82		NA	NA	NA	NA
Vitvi00g04446	1.07774	NA	0	'1.1.1.2.9'	'Photosynthesis.photophosphorylation.photosystem II.PS-II complex.component *(PsbTc)'	'mercator4v5.0: component *(PsbTc) of PS-II complex & prot-scriber: photosystem ii reaction center protein t & swissprot: no annotation & original description: none'	NA	NA	NA	NA	NA	NA	NA	NA	NA	YP_002608392.1PSII T-protein	151	1	6e-36	1	Vitis vinifera/Vitis riparia x Vitis cinerea	1	5	GO:0005739;GO:0009507;GO:0009539;GO:0015979;GO:0016021	NA	IPR001743;noIPR;IPR001743;IPR001743;IPR037268	GO:0009539/GO:0016020/GO:0009523/GO:0015979;;GO:0009539/GO:0016020/GO:0009523/GO:0015979;GO:0009539/GO:0016020/GO:0009523/GO:0015979;GO:0015979
Vitvi00g04447	2.96093	NA	0	'35.1'	'not assigned.annotated'	'mercator4v5.0: not classified & prot-scriber: ribosomal l2 domain containing protein & swissprot: no annotation & original description: none'	NA	NA	NA	NA	NA	NA	NA	NA	NA	---NA---	71				NA			NA	NA	NA	NA
Vitvi00g04453	25.7882	NA	0	'24.2.22.2' AND '5.1.1.5.2'	'Solute transport.carrier-mediated transport.MPC pyruvate carrier complex.component *(MPC2)' AND 'Lipid metabolism.fatty acid metabolism.citrate shuttle.MPC pyruvate carrier complex.component *(MPC2)'	'mercator4v5.0: component *(MPC2) of MPC pyruvate carrier complex & prot-scriber: mitochondrial pyruvate carrier & swissprot: Mitochondrial pyruvate carrier 4 & original description: none' AND 'mercator4v5.0: component *(MPC2) of mitochondrial pyruvate transporter & prot-scriber: mitochondrial pyruvate carrier & swissprot: Mitochondrial pyruvate carrier 4 & original description: none'	AT4G22310	AT4G22310	AT4G22310.1	88.8889	ortholog_many2many	AT4G22310.1	Uncharacterized protein family (UPF0041);(source:Araport11)	MITOCHONDRIAL PYRUVATE CARRIER 3 (MPC3)	NA	XP_034696986.1mitochondrial pyruvate carrier 4	108	4	8e-77	0.9977	Vitis riparia	1	2	GO:0005743;GO:0006850	NA	IPR005336;noIPR;noIPR	GO:0005743/GO:0006850;;
Vitvi00g04456	3.66763	NA	0	'35.1'	'not assigned.annotated'	'mercator4v5.0: not classified & prot-scriber: disease resistance protein rpm & swissprot: Disease resistance protein RPM1 & original description: none'	NA	NA	NA	NA	NA	NA	NA	NA	NA	XP_002264069.2 probable disease resistance RPP8-like protein 4	657	2	0	0.9901	Vitis vinifera	0.997	2	GO:0006952;GO:0043531	NA	noIPR;IPR003591;IPR002182;IPR027417;IPR032675;IPR042197;IPR044974;noIPR;noIPR;IPR027417	;;GO:0043531;;;;GO:0006952;;;
Vitvi00g04458	8.54748	NA	0	'35.1'	'not assigned.annotated'	'mercator4v5.0: not classified & prot-scriber: ankyrin repeat domain containing protein & swissprot: no annotation & original description: none'	NA	NA	NA	NA	NA	NA	NA	NA	NA	RVW72841.1Protein accelerated cell death 6	186	3	3.2e-94	0.8629	Vitis vinifera	0.8701	2	GO:0005515;GO:0016021	NA	IPR002110;noIPR;IPR036770;IPR002110;noIPR;noIPR;noIPR;IPR002110;IPR002110;noIPR;IPR036770	GO:0005515;;;GO:0005515;;;;GO:0005515;GO:0005515;;
Vitvi00g04461	3.58911	NA	0	'35.2'	'not assigned.not annotated'	'mercator4v5.0: not classified & prot-scriber: no annotation & swissprot: no annotation & original description: none'	NA	NA	NA	NA	NA	NA	NA	NA	NA	---NA---	91				NA			NA	NA	NA	NA
Vitvi00g04464	4.14003	NA	0	'35.1'	'not assigned.annotated'	'mercator4v5.0: not classified & prot-scriber: aminotran 1 2 domain containing protein & swissprot: no annotation & original description: none'	NA	NA	NA	NA	NA	NA	NA	NA	NA	CAN72210.1hypothetical protein VITISV_012254	97	3	2.7e-50	0.9713	Vitis vinifera	1		NA	NA	noIPR;noIPR;noIPR;IPR012340	;;;
Vitvi00g04466	1.42989	NA	0	'35.1'	'not assigned.annotated'	'mercator4v5.0: not classified & prot-scriber: biogenesis of lysosome organelles complex subunit & swissprot: no annotation & original description: none'	NA	NA	NA	NA	NA	NA	NA	NA	NA	XP_002269358.1PREDICTED: uncharacterized protein LOC100257623	124	2	6.9e-34	1	Vitis vinifera/Vitis riparia	1	2	GO:0006886;GO:0031083	NA	noIPR;noIPR;IPR017246	;;GO:0031083/GO:0006886
Vitvi00g04468	9.59298	NA	0	'35.1'	'not assigned.annotated'	'mercator4v5.0: not classified & prot-scriber: retrotrans gag domain containing protein & swissprot: no annotation & original description: none'	NA	NA	NA	NA	NA	NA	NA	NA	NA	CAN66356.1hypothetical protein VITISV_039483	153	2	3.8e-49	0.7884	Vitis vinifera	0.8452		NA	NA	NA	NA
Vitvi00g04469	1.20803	NA	0	'35.1'	'not assigned.annotated'	'mercator4v5.0: not classified & prot-scriber: lrrnt 2 domain containing protein & swissprot: Receptor-like protein EIX2 & original description: none'	NA	NA	NA	NA	NA	NA	NA	NA	NA	XP_019077737.1 LRR receptor-like serine/threonine-protein kinase ERECTA	392	2	1.2e-107	0.668	Vitis vinifera	0.6396	1	GO:0005515	NA	noIPR;IPR003591;IPR032675;IPR001611;IPR032675;noIPR;noIPR;noIPR;noIPR;IPR001611;noIPR	;;;GO:0005515;;;;;;GO:0005515;
Vitvi00g04477	1.3381	NA	0	'35.1'	'not assigned.annotated'	'mercator4v5.0: not classified & prot-scriber: midasin & swissprot: Midasin & original description: none'	NA	NA	NA	NA	NA	NA	NA	NA	NA	CAN72860.1hypothetical protein VITISV_018140	649	1	0	0.9554	Vitis vinifera	0.9554	1	GO:0005515	NA	noIPR;IPR011989;IPR040848;noIPR;IPR000225;IPR016024	;;;;GO:0005515;
Vitvi00g04478	17.2961	NA	0	'35.1'	'not assigned.annotated'	'mercator4v5.0: not classified & prot-scriber: beach domain containing protein & swissprot: BEACH domain-containing protein A2 & original description: none'	NA	NA	NA	NA	NA	NA	NA	NA	NA	XP_034689779.1 protein SPIRRIG	128	20	8.9e-26	0.8546	Vitis riparia	0.8615	4	GO:0005737;GO:0007033;GO:0008270;GO:0016021	NA	IPR036372;IPR000409;noIPR;noIPR;noIPR;noIPR;noIPR;IPR000409;IPR036372	;;;;;;;;
Vitvi00g04479	5.99474	NA	0	'35.1'	'not assigned.annotated'	'mercator4v5.0: not classified & prot-scriber: serine threonine protein kinase atr & swissprot: Serine/threonine-protein kinase ATR & original description: none'	NA	NA	NA	NA	NA	NA	NA	NA	NA	RVW58414.1Serine/threonine-protein kinase ATR	201	1	2.8e-135	0.995	Vitis vinifera	0.995	5	GO:0004565;GO:0005576;GO:0005975;GO:0016301;GO:0016310	EC:2.7;EC:3.2.1.23	NA	NA
Vitvi00g04480	9.07738	NA	0	'35.1'	'not assigned.annotated'	'mercator4v5.0: not classified & prot-scriber: mitochondrial dicarboxylate tricarboxylate transporter dtc & swissprot: no annotation & original description: none'	NA	NA	NA	NA	NA	NA	NA	NA	NA	RVW67462.1Mitochondrial dicarboxylate/tricarboxylate transporter DTC	68	1	2e-21	0.9565	Vitis vinifera	0.9565	1	GO:0016021	NA	NA	NA
Vitvi00g04481	1.1141	NA	0	'35.1'	'not assigned.annotated'	'mercator4v5.0: not classified & prot-scriber: lysosomal alpha mannosidase & swissprot: Alpha-mannosidase At3g26720 & original description: none'	NA	NA	NA	NA	NA	NA	NA	NA	NA	XP_034706987.1alpha-mannosidase At3g26720-like	338	3	9.8e-71	0.5563	Vitis riparia	0.5552	4	GO:0004559;GO:0006013;GO:0016620;GO:0030246	EC:3.2.1.24;EC:1.2.1	IPR020831;noIPR;IPR015341;IPR020829;IPR037094;noIPR;noIPR;noIPR;noIPR;noIPR;IPR028995;IPR011013;noIPR	GO:0016620;;GO:0006013/GO:0004559;GO:0016620;GO:0006013/GO:0004559;;;;;;;GO:0003824/GO:0030246/GO:0005975;
Vitvi00g04484	2.14136	NA	0	'35.2'	'not assigned.not annotated'	'mercator4v5.0: not classified & prot-scriber: no annotation & swissprot: no annotation & original description: none'	NA	NA	NA	NA	NA	NA	NA	NA	NA	GER47758.1hypothetical protein STAS_24885	136	1	6.1e-08	0.7222	Striga asiatica	0.7222		NA	NA	noIPR;noIPR;noIPR;noIPR	;;;
Vitvi00g04491	15.0244	NA	0	'35.1'	'not assigned.annotated'	'mercator4v5.0: not classified & prot-scriber: nopra domain containing protein & swissprot: no annotation & original description: none'	NA	NA	NA	NA	NA	NA	NA	NA	NA	RVW40195.1Uncharacterized protein C14G10.02	203	14	1.1e-38	0.8866	Vitis vinifera	0.8969	3	GO:0000463;GO:0000466;GO:0005730	NA	IPR039844	NA
Vitvi00g04492	23.8512	NA	0	'35.1'	'not assigned.annotated'	'mercator4v5.0: not classified & prot-scriber: 60s ribosomal l7 4 protein & swissprot: no annotation & original description: none'	NA	NA	NA	NA	NA	NA	NA	NA	NA	RVW13939.160S ribosomal protein L7-4	125	1	8.7e-52	0.5355	Vitis vinifera	0.5355		NA	NA	noIPR;IPR036919;IPR012988;IPR039699;noIPR;IPR039699;noIPR;IPR036919	;;;;;;;
Vitvi00g04515	1.60494	NA	0	'13.4.4.1.4' AND '27.14.6' AND '50.2.7'	'Cell division.cytokinesis.phragmoplast disassembly.NACK-PQR signalling pathway.MAP protein kinase *(NRK/MPK)' AND 'Multi-process regulation.MAP kinase cascade signalling.MAP-kinase protein kinase' AND 'Enzyme classification.EC_2 transferases.EC_2.7 transferase transferring phosphorus-containing group'	'mercator4v5.0: MAP protein kinase *(NRK/MPK) & prot-scriber: mitogen activated protein kinase & swissprot: Mitogen-activated protein kinase 4 & original description: none' AND 'mercator4v5.0: MAP-kinase protein kinase & prot-scriber: mitogen activated protein kinase & swissprot: Mitogen-activated protein kinase 4 & original description: none' AND 'mercator4v5.0: EC_2.7 transferase transferring p…	AT2G46070	MPK12	AT2G46070.3	75	ortholog_one2one	AT2G46070.3	Encodes a MAP kinase protein. MPK12 interacts with the IBR5 protein phosphatase in vitro and in vivo, and it can be dephosphorylated and inactivated by IBR5. MPK12 appears to be a negative regulator of auxin signlaing. MPK12 RNAi lines are hypersensitive to auxin in root elongation and transcriptional response assays, but they appear to have normal sensitivity to ABA. MPK12 is a nuclear protein a…	NA	NA	XP_003633959.1 mitogen-activated protein kinase homolog MMK2	292	9	4.2e-207	0.9859	Vitis vinifera	1	8	GO:0000165;GO:0004707;GO:0005524;GO:0005634;GO:0005737;GO:0006468;GO:0106310;GO:0106311	EC:2.7.11.24;EC:2.7.11.1	IPR000719;noIPR;noIPR;IPR000719;noIPR;noIPR;IPR008271;IPR000719;IPR011009	GO:0005524/GO:0004672/GO:0006468;;;GO:0005524/GO:0004672/GO:0006468;;;GO:0004672/GO:0006468;GO:0005524/GO:0004672/GO:0006468;
Vitvi00g04516	4.45467	NA	0	'35.1'	'not assigned.annotated'	'mercator4v5.0: not classified & prot-scriber: beach domain containing protein b & swissprot: BEACH domain-containing protein B & original description: none'	AT1G58230	AT1G58230	AT1G58230.2	48	ortholog_one2many	AT1G58230.1	binding protein;(source:Araport11)	BEACH-DOMAIN HOMOLOG B (BCHB)	NA	XP_010664423.1 BEACH domain-containing protein B isoform X3	100	7	1e-37	0.9067	Vitis vinifera	0.9067		NA	NA	noIPR;noIPR	;
Vitvi00g04517	2.66053	NA	0	'35.1'	'not assigned.annotated'	'mercator4v5.0: not classified & prot-scriber: quality protein midasin & swissprot: no annotation & original description: none'	NA	NA	NA	NA	NA	NA	NA	NA	NA	CAN78415.1hypothetical protein VITISV_037204	94	1	1.1e-58	1	Vitis vinifera	1		NA	NA	noIPR;noIPR	;
Vitvi00g04524	23.454	NA	0	'35.1'	'not assigned.annotated'	'mercator4v5.0: not classified & prot-scriber: disease resistance protein & swissprot: no annotation & original description: none'	NA	NA	NA	NA	NA	NA	NA	NA	NA	RVW70520.1putative disease resistance protein RGA4	141	2	2.8e-66	0.8942	Vitis vinifera	0.9051	2	GO:0006952;GO:0043531	NA	IPR032675;IPR044974;noIPR;noIPR	;GO:0006952;;
Vitvi00g04525	3.10317	NA	0	'35.1'	'not assigned.annotated'	'mercator4v5.0: not classified & prot-scriber: ion trans domain containing protein & swissprot: Potassium channel SKOR & original description: none'	AT5G37500	GORK	AT5G37500.2	62.7451	ortholog_one2many	AT5G37500.2	Encodes a guard cell outward potassium channel. Belongs to the Shaker family K+ channel. This family includes five groups based on phylogenetic analysis (FEBS Letters (2007) 581: 2357): I (inward rectifying channel): AKT1 (AT2G26650), AKT5 (AT4G32500) and SPIK (also known as AKT6, AT2G25600); II (inward rectifying channel): KAT1 (AT5G46240) and KAT2 (AT4G18290); III (weakly inward rectifying chan…	GATED OUTWARDLY-RECTIFYING K+ CHANNEL (GORK)	NA	CAN82445.1hypothetical protein VITISV_040242	102	1	2.7e-56	0.9412	Vitis vinifera	0.9412	2	GO:0005525;GO:0016021	NA	noIPR;noIPR	;
Vitvi00g04531	6.43097	NA	0	'1.3.5' AND '4.4.3.1' AND '50.2.1'	'Photosynthesis.photorespiration.serine hydroxymethyltransferase *(SHM)' AND 'Amino acid metabolism.serine group amino acid biosynthesis.glycine.serine hydroxymethyltransferase *(SHM)' AND 'Enzyme classification.EC_2 transferases.EC_2.1 transferase transferring one-carbon group'	'mercator4v5.0: serine hydroxymethyltransferase & prot-scriber: arath serine hydroxymethyltransferase 2 mitochondrial & swissprot: Serine hydroxymethyltransferase, mitochondrial & original description: none' AND 'mercator4v5.0: serine hydroxymethyltransferase *(SHM) & prot-scriber: arath serine hydroxymethyltransferase 2 mitochondrial & swissprot: Serine hydroxymethyltransferase, mitochondrial & …	NA	NA	NA	NA	NA	NA	NA	NA	NA	XP_010646403.1 serine hydroxymethyltransferase, mitochondrial isoform X1	518	4	0	0.9865	Vitis vinifera	0.9903	12	GO:0004372;GO:0005737;GO:0006565;GO:0008168;GO:0008270;GO:0019264;GO:0030170;GO:0032259;GO:0035999;GO:0046655;GO:0050897;GO:0070905	EC:2.1.2.1;EC:2.1.1	noIPR;IPR015422;IPR015421;IPR039429;IPR001085;noIPR;IPR001085;IPR001085;IPR001085;IPR015424	;GO:0003824;GO:0003824;;GO:0030170/GO:0004372/GO:0019264/GO:0035999;;GO:0030170/GO:0004372/GO:0019264/GO:0035999;GO:0030170/GO:0004372/GO:0019264/GO:0035999;GO:0030170/GO:0004372/GO:0019264/GO:0035999;
Vitvi00g04532	3.07961	NA	0	'24.2.2.9'	'Solute transport.carrier-mediated transport.MFS superfamily.anion transporter *(NRT1/PTR)'	'mercator4v5.0: anion transporter *(NRT1/PTR) & prot-scriber: protein nrt ptr family & swissprot: no annotation & original description: none'	NA	NA	NA	NA	NA	NA	NA	NA	NA	XP_034677169.1protein NRT1/ PTR FAMILY 5.10-like isoform X2	91	11	4.7e-37	0.99	Vitis riparia	1	3	GO:0016021;GO:0022857;GO:0055085	EC:7	IPR036259;noIPR;IPR000109	;;GO:0055085/GO:0022857/GO:0016020
Vitvi00g04534	2.18002	NA	0	'35.2'	'not assigned.not annotated'	'mercator4v5.0: not classified & prot-scriber: no annotation & swissprot: no annotation & original description: none'	NA	NA	NA	NA	NA	NA	NA	NA	NA	KAF7825001.1Protein NRT1/ PTR FAMILY 5.16	107	1	8.5e-07	0.5313	Senna tora	0.5312		NA	NA	noIPR;noIPR	;
Vitvi00g04537	4.66925	NA	0	'35.1'	'not assigned.annotated'	'mercator4v5.0: not classified & prot-scriber: 50s ribosomal protein l2 & swissprot: 60S ribosomal protein L2, mitochondrial & original description: none'	NA	NA	NA	NA	NA	NA	NA	NA	NA	GER48855.1ribosomal protein L2	284	2	3e-88	0.7659	Amborella trichopoda	0.6416	3	GO:0003735;GO:0005840;GO:0006412	NA	IPR022669;IPR014722;IPR023575;IPR014726;IPR022669;IPR002222;noIPR;noIPR;noIPR;IPR002171;IPR022671;IPR023575;IPR008991	GO:0006412/GO:0005840/GO:0003735;;GO:0006412/GO:0005840/GO:0003735;;GO:0006412/GO:0005840/GO:0003735;GO:0006412/GO:0005840/GO:0003735;;;;GO:0006412/GO:0005840/GO:0003735;GO:0006412/GO:0005840/GO:0003735;GO:0006412/GO:0005840/GO:0003735;
Vitvi00g04539	3.42611	NA	0	'35.1'	'not assigned.annotated'	'mercator4v5.0: not classified & prot-scriber: 60s ribosomal protein l2 mitochondrial & swissprot: no annotation & original description: none'	NA	NA	NA	NA	NA	NA	NA	NA	NA	XP_022866432.1uncharacterized protein LOC111386211	55	2	3.4e-28	0.9909	Olea europaea var. sylvestris	0.9818		NA	NA	NA	NA
Vitvi00g04541	1.82239	NA	0	'35.1'	'not assigned.annotated'	'mercator4v5.0: not classified & prot-scriber: formamidopyrimidine dna glycosylase & swissprot: no annotation & original description: none'	NA	NA	NA	NA	NA	NA	NA	NA	NA	CAN61454.1hypothetical protein VITISV_029793	133	1	2.1e-70	1	Vitis vinifera	1		NA	NA	noIPR	NA
Vitvi00g04544	3.0477	NA	0	'35.2'	'not assigned.not annotated'	'mercator4v5.0: not classified & prot-scriber: no annotation & swissprot: no annotation & original description: none'	NA	NA	NA	NA	NA	NA	NA	NA	NA	EXB88446.1hypothetical protein L484_012888	61	1	5e-28	0.9286	Morus notabilis	0.9286		NA	NA	NA	NA
Vitvi00g04545	2.25078	NA	0	'35.1'	'not assigned.annotated'	'mercator4v5.0: not classified & prot-scriber: dimer tnp hat domain containing protein & swissprot: no annotation & original description: none'	NA	NA	NA	NA	NA	NA	NA	NA	NA	CAN61453.1hypothetical protein VITISV_029791	137	1	2e-50	0.7731	Vitis vinifera	0.7731		NA	NA	NA	NA
Vitvi00g04546	3.47319	NA	0	'35.1'	'not assigned.annotated'	'mercator4v5.0: not classified & prot-scriber: d alanine ligase & swissprot: no annotation & original description: none'	NA	NA	NA	NA	NA	NA	NA	NA	NA	GER46169.1D-alanine--D-alanine ligase	109	1	2.1e-16	0.7273	Striga asiatica	0.7273		NA	NA	NA	NA
Vitvi00g04547	18.0111	NA	0	'35.1'	'not assigned.annotated'	'mercator4v5.0: not classified & prot-scriber: mitochondrial protein ymf & swissprot: no annotation & original description: none'	NA	NA	NA	NA	NA	NA	NA	NA	NA	QWQ49862.1hypothetical protein	116	1	1.2e-58	0.9891	Zelkova schneideriana	0.9891		NA	NA	noIPR	NA
Vitvi00g04548	2.93003	NA	0	'35.2'	'not assigned.not annotated'	'mercator4v5.0: not classified & prot-scriber: no annotation & swissprot: no annotation & original description: none'	NA	NA	NA	NA	NA	NA	NA	NA	NA	---NA---	282				NA			NA	NA	NA	NA
Vitvi00g04549	2.03244	NA	0	'35.2'	'not assigned.not annotated'	'mercator4v5.0: not classified & prot-scriber: no annotation & swissprot: no annotation & original description: none'	NA	NA	NA	NA	NA	NA	NA	NA	NA	RVW48832.1hypothetical protein CK203_103556	92	1	3.6e-56	1	Vitis vinifera	1		NA	NA	NA	NA
Vitvi00g04554	7.17477	NA	0	'35.1'	'not assigned.annotated'	'mercator4v5.0: not classified & prot-scriber: chal sti synt n domain containing protein & swissprot: no annotation & original description: none'	NA	NA	NA	NA	NA	NA	NA	NA	STS12b	BAT89204.1hypothetical protein VIGAN_06009600	82	3	4.3e-26	0.7712	Vigna angularis var. angularis	0.775		NA	NA	noIPR	NA
Vitvi00g04555	8.06234	NA	0	'35.1'	'not assigned.annotated'	'mercator4v5.0: not classified & prot-scriber: chal sti synt n domain containing protein & swissprot: no annotation & original description: none'	NA	NA	NA	NA	NA	NA	NA	NA	NA	KAF7816798.1hypothetical protein G2W53_030767	134	1	2.5e-19	0.7813	Senna tora	0.7812		NA	NA	noIPR	NA
Vitvi00g04576	2.60127	NA	0	'35.1'	'not assigned.annotated'	'mercator4v5.0: not classified & prot-scriber: nadh dehydrogenase subunit & swissprot: no annotation & original description: none'	NA	NA	NA	NA	NA	NA	NA	NA	NA	KAG4906055.1hypothetical protein JHK86_057302	59	2	7.4e-13	0.9178	Glycine max	0.9189		NA	NA	NA	NA
Vitvi00g04578	1.43615	NA	0	'35.2'	'not assigned.not annotated'	'mercator4v5.0: not classified & prot-scriber: no annotation & swissprot: no annotation & original description: none'	NA	NA	NA	NA	NA	NA	NA	NA	NA	KAF1856924.1hypothetical protein Lal_00002145	71	2	5.5e-25	0.963	Lupinus albus	0.9464		NA	NA	noIPR;noIPR	;
Vitvi00g04579	0.983349	NA	0	'35.1'	'not assigned.annotated'	'mercator4v5.0: not classified & prot-scriber: retrotrans gag domain containing protein & swissprot: no annotation & original description: none'	NA	NA	NA	NA	NA	NA	NA	NA	NA	CAN71468.1hypothetical protein VITISV_038992	267	1	1.3e-162	0.9375	Vitis vinifera	0.9375		NA	NA	noIPR;IPR005162;noIPR	;;
Vitvi00g04580	1.13459	NA	0	'35.1'	'not assigned.annotated'	'mercator4v5.0: not classified & prot-scriber: reverse transcriptase ty copia pe domain containing protein & swissprot: Retrovirus-related Pol polyprotein from transposon RE1 & original description: none'	NA	NA	NA	NA	NA	NA	NA	NA	NA	CAN71469.1hypothetical protein VITISV_038993	396	1	4.6e-297	1	Vitis vinifera	1		NA	NA	noIPR;noIPR	;
Vitvi00g04583	2.51102	NA	0	'35.1'	'not assigned.annotated'	'mercator4v5.0: not classified & prot-scriber: lrr receptor kinase serk & swissprot: LRR receptor kinase SERK2 & original description: none'	NA	NA	NA	NA	NA	NA	NA	NA	NA	RVX23355.1LRR receptor kinase SERK2	147	1	1.1e-93	0.8421	Vitis vinifera	0.8421	2	GO:0016301;GO:0016310	EC:2.7	noIPR;noIPR;noIPR	;;
Vitvi00g04584	2.31963	NA	0	'50.2.7'	'Enzyme classification.EC_2 transferases.EC_2.7 transferase transferring phosphorus-containing group'	'mercator4v5.0: EC_2.7 transferase transferring phosphorus-containing group & prot-scriber: lrr receptor kinase & swissprot: LRR receptor kinase SERK2 & original description: none'	NA	NA	NA	NA	NA	NA	NA	NA	NA	RVX23877.1LRR receptor kinase SERK2	249	7	1e-167	0.9785	Vitis vinifera	0.9875	4	GO:0004674;GO:0005524;GO:0006468;GO:0016021	EC:2.7.1	IPR000719;IPR000719;noIPR;noIPR;noIPR;IPR008271;IPR000719;IPR011009	GO:0005524/GO:0004672/GO:0006468;GO:0005524/GO:0004672/GO:0006468;;;;GO:0004672/GO:0006468;GO:0005524/GO:0004672/GO:0006468;
Vitvi00g04586	1.45234	NA	0	'35.1'	'not assigned.annotated'	'mercator4v5.0: not classified & prot-scriber: replication protein a kd dn binding subunit b & swissprot: Replication protein A 70 kDa DNA-binding subunit B & original description: none'	AT5G08020	RPA70B	AT5G08020.1	40.625	ortholog_many2many	AT5G08020.1	Encodes a homolog of Replication Protein A. rpa70b mutants are hypersensitive to UV-B radiation and MMS treatments suggesting a role for this protein in DNA damage repair. The mRNA is cell-to-cell mobile.	ARABIDOPSIS THALIANA RPA70-KDA SUBUNIT B (ATRPA70B);REPLICATION PROTEIN A 1B (RPA1B);RPA70-KDA SUBUNIT B (RPA70B)	NA	RVW25205.1Replication protein A 70 kDa DNA-binding subunit B	224	12	3.4e-60	0.9549	Vitis vinifera	0.9694	9	GO:0000724;GO:0003684;GO:0005662;GO:0006268;GO:0006289;GO:0007004;GO:0043047;GO:0046872;GO:0051321	NA	IPR013955;noIPR;noIPR;noIPR;IPR012340	;;;;
Vitvi00g04590	3.83447	NA	0	'35.1'	'not assigned.annotated'	'mercator4v5.0: not classified & prot-scriber: duf 4283 domain containing protein & swissprot: no annotation & original description: none'	NA	NA	NA	NA	NA	NA	NA	NA	NA	RVW40735.1hypothetical protein CK203_099847	205	1	1.1e-100	0.9949	Vitis vinifera	0.9949		NA	NA	noIPR;noIPR;noIPR	;;
Vitvi00g04591	4.06753	NA	0	'35.1'	'not assigned.annotated'	'mercator4v5.0: not classified & prot-scriber: duf 4283 domain containing protein & swissprot: no annotation & original description: none'	NA	NA	NA	NA	NA	NA	NA	NA	NA	CAN76280.1hypothetical protein VITISV_013228	153	1	9.1e-89	0.9726	Vitis vinifera	0.9726		NA	NA	IPR025558;noIPR;noIPR	;;
Vitvi00g04592	1.14873	NA	0	'35.1'	'not assigned.annotated'	'mercator4v5.0: not classified & prot-scriber: epimerase domain containing protein & swissprot: no annotation & original description: none'	NA	NA	NA	NA	NA	NA	NA	NA	NA	CBI24949.3unnamed protein product, partial	55	1	9.4e-31	1	Vitis vinifera	1		NA	NA	noIPR;noIPR;noIPR	;;
Vitvi00g04593	1.50034	NA	0	'35.1'	'not assigned.annotated'	'mercator4v5.0: not classified & prot-scriber: epimerase domain containing protein & swissprot: Phenylacetaldehyde reductase & original description: none'	NA	NA	NA	NA	NA	NA	NA	NA	NA	CBI24951.3unnamed protein product, partial	63	1	1.8e-39	1	Vitis vinifera	1		NA	NA	noIPR;noIPR;noIPR	;;
Vitvi00g04603	2.28015	NA	0	'35.1'	'not assigned.annotated'	'mercator4v5.0: not classified & prot-scriber: agamous mads box protein & swissprot: no annotation & original description: none'	NA	NA	NA	NA	NA	NA	NA	NA	NA	RVW34935.1Agamous-like MADS-box protein AGL62	234	3	2.2e-96	0.8053	Vitis vinifera	0.8165	3	GO:0003677;GO:0005634;GO:0046983	NA	NA	NA
Vitvi00g04607	1.50008	NA	0	'22.5.3.1.2.3'	'Vesicle trafficking.multi-pathway trafficking regulation.target membrane fusion.SNARE membrane fusion complexes.Qb-type SNARE components.GOS-group component'	'mercator4v5.0: Qb-type GOS-group component of SNARE membrane fusion complex & prot-scriber: golgi snap receptor complex member & swissprot: Golgi SNAP receptor complex member 1-2 & original description: none'	AT2G45200	GOS12	AT2G45200.2	88.2845	ortholog_one2many	AT2G45200.2	Encodes a member of the GOS1 (Golgi SNARE) gene family.	GOLGI SNARE 12 (GOS12)	NA	XP_002280376.1 Golgi SNAP receptor complex member 1-2	239	4	3e-163	0.9927	Vitis vinifera/Vitis riparia	1	10	GO:0000139;GO:0005484;GO:0005797;GO:0005801;GO:0006888;GO:0006906;GO:0015031;GO:0016021;GO:0031201;GO:0048209	NA	IPR023601;noIPR;noIPR;IPR023601;noIPR	GO:0016021/GO:0006888/GO:0005801/GO:0000139;;;GO:0016021/GO:0006888/GO:0005801/GO:0000139;
Vitvi00g04608	14.5541	NA	0	'35.1'	'not assigned.annotated'	'mercator4v5.0: not classified & prot-scriber: 9 cis epoxycarotenoid dioxygenase nced chloroplastic & swissprot: 9-cis-epoxycarotenoid dioxygenase NCED1, chloroplastic & original description: none'	NA	NA	NA	NA	NA	NA	NA	NA	NA	XP_010662172.1 zeaxanthin 7,8(7',8')-cleavage dioxygenase, chromoplastic-like	222	2	1e-157	0.9932	Vitis vinifera	1	1	GO:0016702	EC:1.13.11	IPR004294;IPR004294;noIPR	GO:0016702;GO:0016702;
Vitvi00g04611	7.99935	NA	0	'35.1'	'not assigned.annotated'	'mercator4v5.0: not classified & prot-scriber: disease resistance protein rpm & swissprot: no annotation & original description: none'	NA	NA	NA	NA	NA	NA	NA	NA	NA	RVW43432.1hypothetical protein CK203_070331	314	1	3.8e-233	1	Vitis vinifera	1	1	GO:0006952	NA	IPR032675;IPR044974;noIPR;noIPR	;GO:0006952;;
Vitvi00g04614	6.95547	NA	0	'24.1.3.2.2'	'Solute transport.primary active transport.ABC superfamily.ABC2 family.subfamily ABCG transporter'	'mercator4v5.0: subfamily ABCG transporter & prot-scriber: abc transporter g family member & swissprot: ABC transporter G family member 1 & original description: none'	NA	NA	NA	NA	NA	NA	NA	NA	NA	RVX23560.1ABC transporter G family member 11	891	4	0	0.9815	Vitis vinifera	0.9955	4	GO:0005524;GO:0016021;GO:0055085;GO:0140359	EC:7	IPR003593;IPR013525;IPR043926;IPR003439;IPR027417;noIPR;noIPR;noIPR;noIPR;noIPR;noIPR;noIPR;noIPR;IPR017871;IPR003439;noIPR;IPR027417	;GO:0016020;GO:0140359;GO:0005524;;;;;;;;;;GO:0005524;GO:0005524;;
Vitvi00g04623	6.86076	NA	0	'35.2'	'not assigned.not annotated'	'mercator4v5.0: not classified & prot-scriber: no annotation & swissprot: no annotation & original description: none'	NA	NA	NA	NA	NA	NA	NA	NA	NA	KAF4384667.1hypothetical protein F8388_003974	91	1	8.6e-11	0.6234	Cannabis sativa	0.6234		NA	NA	NA	NA
Vitvi00g04627	1.50395	NA	0	'35.1'	'not assigned.annotated'	'mercator4v5.0: not classified & prot-scriber: atp synthase subunit alpha mitochondrial & swissprot: ATP synthase subunit alpha, mitochondrial & original description: none'	NA	NA	NA	NA	NA	NA	NA	NA	NA	YP_002608395.1ATPase subunit 1	333	20	1.2e-200	0.6483	Vitis vinifera/Vitis riparia x Vitis cinerea	0.6542	5	GO:0005524;GO:0005622;GO:0006754;GO:0016020;GO:1902600	NA	IPR023366;IPR000194;IPR004100;IPR027417;noIPR;noIPR;noIPR;IPR027417;IPR036121	;GO:0005524;GO:1902600/GO:0046034;;;;;;GO:1902600/GO:0046034
Vitvi00g04631	1.03875	NA	0	'15.6.2.2'	'RNA biosynthesis.organelle machinery.transcriptional regulation.mTERF-type transcription factor'	'mercator4v5.0: mTERF-type transcription factor & prot-scriber: transcription termination factor mtef chloroplastic & swissprot: Transcription termination factor MTEF1, chloroplastic & original description: none'	AT2G03050	EMB93	AT2G03050.2	53.0351	ortholog_one2many	AT2G03050.2	A locus involved in embryogenesis. Mutations in this locus result in embryo lethality.	EMBRYO DEFECTIVE 93 (EMB93);SINGLET OXYGEN-LINKED DEATH ACTIVATOR 10 (SOLDAT10)	NA	XP_002271162.1 transcription termination factor MTEF1, chloroplastic	313	4	3e-211	0.992	Vitis vinifera	1	3	GO:0003690;GO:0006353;GO:0006355	NA	IPR003690;IPR038538;IPR003690;noIPR;IPR003690	GO:0003690/GO:0006355;;GO:0003690/GO:0006355;;GO:0003690/GO:0006355
Vitvi00g04639	1.31336	NA	0	'35.1'	'not assigned.annotated'	'mercator4v5.0: not classified & prot-scriber: quality protein pentatricopeptide repeat containing chloroplastic & swissprot: Pentatricopeptide repeat-containing protein At4g16390, chloroplastic & original description: none'	AT4G16390	SVR7	AT4G16390.1	70.4036	ortholog_one2many	AT4G16390.1	Encodes a pentatricopeptide repeat protein, SVR7 (SUPPRESSOR OF VARIEGATION7), required for FtsH-mediated chloroplast biogenesis. It is involved in accumulation and translation of chloroplast ATP synthase subunits.	SUPPRESSOR OF VARIEGATION 7 (SVR7)	NA	XP_002269600.2 pentatricopeptide repeat-containing protein At4g16390, chloroplastic	223	6	8.6e-121	0.99	Vitis vinifera	0.9892	2	GO:0005515;GO:0009507	NA	IPR002885;IPR011990;IPR002885;IPR002885;noIPR;noIPR;IPR002885;IPR002885;IPR002885	;GO:0005515;;;;;;;
Vitvi00g04642	2.92954	NA	0	'35.1'	'not assigned.annotated'	'mercator4v5.0: not classified & prot-scriber: 4 hydroxy methylbut enyl diphosphate reductase chloroplastic & swissprot: no annotation & original description: none'	NA	NA	NA	NA	NA	NA	NA	NA	NA	CBI25757.3unnamed protein product, partial	111	1	1e-43	0.8585	Vitis vinifera	0.8585	3	GO:0006952;GO:0009607;GO:0016021	NA	noIPR	NA
Vitvi00g04644	6.19912	NA	0	'35.1'	'not assigned.annotated'	'mercator4v5.0: not classified & prot-scriber: retrovirus pol yprotein from transposon re & swissprot: Retrovirus-related Pol polyprotein from transposon RE1 & original description: none'	NA	NA	NA	NA	NA	NA	NA	NA	NA	RVX00908.1Retrovirus-related Pol polyprotein from transposon RE1	262	1	2.4e-115	0.9833	Vitis vinifera	0.9833		NA	NA	noIPR;noIPR;noIPR;noIPR;noIPR	;;;;
Vitvi00g04647	1.0901	NA	0	'35.2'	'not assigned.not annotated'	'mercator4v5.0: not classified & prot-scriber: no annotation & swissprot: no annotation & original description: none'	NA	NA	NA	NA	NA	NA	NA	NA	NA	CAN61974.1hypothetical protein VITISV_020393	100	2	2.6e-38	0.8869	Vitis vinifera	0.8929	1	GO:0016021	NA	NA	NA
Vitvi00g04648	1.19684	NA	0	'1.1.8.1.3.1'	'Photosynthesis.photophosphorylation.chlororespiration.NADH dehydrogenase-like (NDH) complex.subcomplex B.component *(PnsB1/NDF1)'	'mercator4v5.0: component *(PnsB1/NDF1) of NDH subcomplex B & prot-scriber: quality protein photosynthetic ndh subunit of subcomplex b 1 chloroplastic & swissprot: Photosynthetic NDH subunit of subcomplex B 1, chloroplastic & original description: none'	AT1G15980	PnsB1	AT1G15980.1	75.9494	ortholog_one2many	AT1G15980.1	encodes a novel subunit of the chloroplast NAD(P)H dehydrogenase complex, involved in cyclic electron flow around photosystem I to produce ATP.	NAD(P)H DEHYDROGENASE SUBUNIT 48 (NDH48);PHOTOSYNTHETIC NDH SUBCOMPLEX B 1 (PnsB1);NDH-DEPENDENT CYCLIC ELECTRON FLOW 1 (NDF1)	NA	XP_002264393.2 photosynthetic NDH subunit of subcomplex B 1, chloroplastic	395	2	2.6e-287	0.9987	Vitis vinifera	1	3	GO:0009535;GO:0009773;GO:0010598	NA	noIPR;noIPR;IPR044983;noIPR	;;GO:0010598/GO:0009773/GO:0009507;
Vitvi00g04658	2.91641	NA	0	'35.1'	'not assigned.annotated'	'mercator4v5.0: not classified & prot-scriber: amino acid permease & swissprot: Amino acid permease 2 & original description: none'	AT1G77380	AAP3	AT1G77380.1	50	ortholog_one2many	AT1G77380.1	Amino acid permease which transports basic amino acids.	AMINO ACID PERMEASE 3 (AAP3); (ATAAP3)	NA	RVW67469.1Amino acid permease 2	112	1	6.7e-49	1	Vitis vinifera	1	2	GO:0006865;GO:0016021	NA	IPR013057;noIPR;noIPR	;;
Vitvi00g04659	1.45361	NA	0	'24.2.3.4.1'	'Solute transport.carrier-mediated transport.APC superfamily.AAAP family.amino acid transporter *(AAP)'	'mercator4v5.0: amino acid transporter *(AAP) & prot-scriber: amino acid permease protein & swissprot: Amino acid permease 2 & original description: none'	AT1G44100	AAP5	AT1G44100.1	66.242	ortholog_one2many	AT1G44100.1	amino acid permease 5	AMINO ACID PERMEASE 5 (AAP5)	NA	XP_034692395.1amino acid permease 3-like isoform X2	314	6	8.7e-207	0.9003	Vitis riparia	0.9021	2	GO:0006865;GO:0016021	NA	IPR013057;noIPR;noIPR;noIPR;noIPR	;;;;
Vitvi00g04670	11.6034	NA	0	'35.1'	'not assigned.annotated'	'mercator4v5.0: not classified & prot-scriber: pentatricopeptide repeat containing protein & swissprot: no annotation & original description: none'	NA	NA	NA	NA	NA	NA	NA	NA	NA	RVW18061.1Pentatricopeptide repeat-containing protein	107	1	5.4e-63	1	Vitis vinifera	1		NA	NA	noIPR;noIPR	;
Vitvi00g04671	45.3539	NA	0	'50.1.13'	'Enzyme classification.EC_1 oxidoreductases.EC_1.14 oxidoreductase acting on paired donor with incorporation or reduction of molecular oxygen'	'mercator4v5.0: EC_1.14 oxidoreductase acting on paired donor with incorporation or reduction of molecular oxygen & prot-scriber: cytochrome p450 81e8 & swissprot: Cytochrome P450 81Q32 & original description: none'	NA	NA	NA	NA	NA	NA	NA	NA	CYP81V25	CBI18830.3unnamed protein product, partial	561	1	0	0.9679	Vitis vinifera	0.9679	4	GO:0004497;GO:0005506;GO:0016705;GO:0020037	EC:1.14	IPR001128;IPR002401;IPR001128;IPR036396;noIPR;noIPR;noIPR;IPR017972;IPR036396	GO:0020037/GO:0005506/GO:0004497/GO:0016705;GO:0020037/GO:0005506/GO:0004497/GO:0016705;GO:0020037/GO:0005506/GO:0004497/GO:0016705;GO:0020037/GO:0005506/GO:0004497/GO:0016705;;;;GO:0005506/GO:0016705;GO:0020037/GO:0005506/GO:0004497/GO:0016705
Vitvi00g04672	0.805909	NA	0	'35.2'	'not assigned.not annotated'	'mercator4v5.0: not classified & prot-scriber: no annotation & swissprot: no annotation & original description: none'	NA	NA	NA	NA	NA	NA	NA	NA	NA	CAN71464.1hypothetical protein VITISV_038985	88	1	4.2e-53	1	Vitis vinifera	1		NA	NA	NA	NA
Vitvi00g04675	10.0752	NA	0	'35.2'	'not assigned.not annotated'	'mercator4v5.0: not classified & prot-scriber: no annotation & swissprot: no annotation & original description: none'	NA	NA	NA	NA	NA	NA	NA	NA	NA	---NA---	129				NA			NA	NA	noIPR;noIPR	;
Vitvi00g04676	1.45031	NA	0	'35.1'	'not assigned.annotated'	'mercator4v5.0: not classified & prot-scriber: atp synthase subunit c hloroplasti & swissprot: no annotation & original description: none'	NA	NA	NA	NA	NA	NA	NA	NA	NA	CAN71465.1hypothetical protein VITISV_038986	266	1	1.2e-122	0.8313	Vitis vinifera	0.8313		NA	NA	noIPR;noIPR	;
Vitvi00g04677	5.86079	NA	0	'35.1'	'not assigned.annotated'	'mercator4v5.0: not classified & prot-scriber: serine type d ala carboxypeptiase & swissprot: no annotation & original description: none'	NA	NA	NA	NA	NA	NA	NA	NA	NA	CBI35735.3unnamed protein product, partial	92	7	3.9e-58	0.9783	Vitis vinifera	1		NA	NA	NA	NA
Vitvi00g04678	0.962663	NA	0	'35.2'	'not assigned.not annotated'	'mercator4v5.0: not classified & prot-scriber: no annotation & swissprot: no annotation & original description: none'	NA	NA	NA	NA	NA	NA	NA	NA	NA	CAN71465.1hypothetical protein VITISV_038986	171	1	1.7e-103	0.9586	Vitis vinifera	0.9586		NA	NA	noIPR;noIPR;noIPR	;;
Vitvi00g04679	8.31824	NA	0	'35.1'	'not assigned.annotated'	'mercator4v5.0: not classified & prot-scriber: nadh dehydrogenase subunit & swissprot: no annotation & original description: none'	NA	NA	NA	NA	NA	NA	NA	NA	NA	KAG4906055.1hypothetical protein JHK86_057302	59	2	1.2e-11	0.8904	Glycine max	0.8919		NA	NA	NA	NA
Vitvi00g04681	1.99041	NA	0	'35.1'	'not assigned.annotated'	'mercator4v5.0: not classified & prot-scriber: afu atp dependent rna helicase dbp & swissprot: DEAD-box ATP-dependent RNA helicase 16 & original description: none'	AT4G34910	AT4G34910	AT4G34910.1	70.5882	ortholog_one2many	AT4G34910.1	P-loop containing nucleoside triphosphate hydrolases superfamily protein;(source:Araport11)	NA	NA	XP_010647348.1 DEAD-box ATP-dependent RNA helicase 16	119	2	1.2e-74	1	Vitis vinifera	1	4	GO:0003676;GO:0003724;GO:0005524;GO:0016787	EC:3.6.4.13	noIPR;IPR027417;IPR011545;noIPR;noIPR;IPR014014;IPR014001;IPR027417	;;GO:0005524/GO:0003676;;;GO:0003724;;
Vitvi00g04683	17.8873	NA	0	'50.4.3'	'Enzyme classification.EC_4 lyases.EC_4.3 carbon-nitrogen lyase'	'mercator4v5.0: EC_4.3 carbon-nitrogen lyase & prot-scriber: protein strictosidine synthase & swissprot: Protein STRICTOSIDINE SYNTHASE-LIKE 10 & original description: none'	NA	NA	NA	NA	NA	NA	NA	NA	NA	RVW51397.1Protein strictosidine synthase-like 10	312	5	1.1e-231	0.9577	Vitis vinifera	0.9968	3	GO:0005773;GO:0009058;GO:0016844	EC:4.3.3.2	IPR011042;IPR018119;noIPR;noIPR;noIPR;noIPR	;GO:0016844/GO:0009058;;;;
Vitvi00g04685	2.91479	NA	0	'35.1'	'not assigned.annotated'	'mercator4v5.0: not classified & prot-scriber: cmp sialic acid transporter & swissprot: CMP-sialic acid transporter 4 & original description: none'	NA	NA	NA	NA	NA	NA	NA	NA	NA	RVW57201.1CMP-sialic acid transporter 2	172	1	2.7e-63	1	Vitis vinifera	1	4	GO:0000139;GO:0015165;GO:0016021;GO:0090481	EC:7	IPR007271;noIPR	GO:0016021/GO:0090481/GO:0000139/GO:0015165;
Vitvi00g04686	0.508316	NA	0	'35.1'	'not assigned.annotated'	'mercator4v5.0: not classified & prot-scriber: cg domain containing protein & swissprot: no annotation & original description: none'	NA	NA	NA	NA	NA	NA	NA	NA	NA	CBI18819.3unnamed protein product, partial	60	1	5e-38	1	Vitis vinifera	1	4	GO:0003690;GO:0003712;GO:0005634;GO:0006357	NA	IPR005559;noIPR;noIPR;IPR005559	GO:0003677;;;GO:0003677
Vitvi00g04690	2.69411	NA	0	'35.2'	'not assigned.not annotated'	'mercator4v5.0: not classified & prot-scriber: no annotation & swissprot: no annotation & original description: none'	NA	NA	NA	NA	NA	NA	NA	NA	NA	KAG2668883.1hypothetical protein I3760_14G009800	99	3	6.2e-13	0.567	Carya illinoinensis	0.567		NA	NA	NA	NA
Vitvi00g04691	1.46184	NA	0	'12.3.2.3.1.4'	'Chromatin organisation.post-translational histone modification.histone acetylation.HD1-type histone deacetylase family.class-I histone deacetylase activities.histone deacetylase *(HDA8)'	'mercator4v5.0: histone deacetylase *(HDA8) & prot-scriber: histone deacetylase & swissprot: Histone deacetylase 9 & original description: none'	AT3G44680	HDA9	AT3G44680.1	79.1262	ortholog_one2many	AT3G44680.1	Encodes HDA9 (a RPD3-like histone deacetylase). Functions in promoting the onset of leaf senescence.The hda9 mutant shows enhanced H3K9 acetylation levels,based on immunodetection using H3K9ac antibodies. Negatively controls gene expression in concert with interacting proteins POWERDRESS (PWR), HIGH EXPRESSION OF OSMOTICALLY RESPONSIVE GENES 15 (HOS15), WRKY53, ELONGATED HYPOCOTYL 5 (HY5), ABA IN…	HISTONE DEACETYLASE 9 (HDA9); (HDA09); (ATHDA9);HISTONE DEACETYLASE 9 (HDAC9); (ATHDAC9)	NA	RVX02393.1Histone deacetylase 9	206	1	1.3e-142	0.8918	Vitis vinifera	0.8918	2	GO:0032041;GO:0070932	EC:3.5.1.98	IPR037138;IPR023801;noIPR;noIPR;IPR023696	;;;;
Vitvi00g04695	1.55413	NA	0	'24.2.3.3.2'	'Solute transport.carrier-mediated transport.APC superfamily.NCS-2 family.solute transporter *(NAT)'	'mercator4v5.0: solute transporter *(NAT) & prot-scriber: nucleobase ascorbate transporter protein & swissprot: Nucleobase-ascorbate transporter 11 & original description: none'	AT4G38050	AT4G38050	AT4G38050.1	78.7234	ortholog_one2many	AT4G38050.1	Xanthine/uracil permease family protein;(source:Araport11)	NA	NA	XP_034690400.1nucleobase-ascorbate transporter 11 isoform X1	94	3	3.7e-50	0.9964	Vitis riparia	1	3	GO:0016021;GO:0022857;GO:0055085	EC:7	IPR006043;noIPR;noIPR	GO:0055085/GO:0022857/GO:0016020;;
Vitvi00g04697	1.99408	NA	0	'35.1'	'not assigned.annotated'	'mercator4v5.0: not classified & prot-scriber: atpase 1 plasma membrane & swissprot: Plasma membrane ATPase 4 & original description: none'	NA	NA	NA	NA	NA	NA	NA	NA	NA	CAN78898.1hypothetical protein VITISV_011188	103	1	1.5e-57	0.9898	Vitis vinifera	0.9898	1	GO:0000166	NA	IPR023214;IPR023299;noIPR;noIPR;noIPR	;GO:0000166;;;
Vitvi00g04699	0.717297	NA	0	'35.1'	'not assigned.annotated'	'mercator4v5.0: not classified & prot-scriber: atpase 1 plasma membrane type & swissprot: no annotation & original description: none'	NA	NA	NA	NA	NA	NA	NA	NA	NA	RVW21811.1ATPase 1, plasma membrane-type	84	1	2.1e-44	0.9878	Vitis vinifera	0.9878	1	GO:0016021	NA	NA	NA
Vitvi00g04701	2.78286	NA	0	'11.6.1.3' AND '50.1.13'	'Phytohormone action.gibberellin.biosynthesis.ent-kaurene oxidase *(KAO)' AND 'Enzyme classification.EC_1 oxidoreductases.EC_1.14 oxidoreductase acting on paired donor with incorporation or reduction of molecular oxygen'	'mercator4v5.0: ent-kaurene oxidase *(KAO) & prot-scriber: ent kaurenoic acid oxidase & swissprot: Ent-kaurenoic acid oxidase 2 & original description: none' AND 'mercator4v5.0: EC_1.14 oxidoreductase acting on paired donor with incorporation or reduction of molecular oxygen & prot-scriber: ent kaurenoic acid oxidase & swissprot: Ent-kaurenoic acid oxidase 2 & original description: none'	AT2G32440	KAO2	AT2G32440.1	64.4401	ortholog_many2many	AT2G32440.1	ent-kaurenoic acid hydroxylase (KAO2)	ENT-KAURENOIC ACID HYDROXYLASE 2 (KAO2); (CYP88A4);ARABIDOPSIS ENT-KAURENOIC ACID HYDROXYLASE 2 (ATKAO2)	NA	XP_002265630.1 ent-kaurenoic acid oxidase 2	509	2	0	0.9908	Vitis vinifera	0.9959	8	GO:0005506;GO:0005783;GO:0007275;GO:0010268;GO:0016125;GO:0016132;GO:0020037;GO:0051777	EC:1.14.13	IPR001128;IPR002401;IPR036396;IPR001128;noIPR;noIPR;IPR017972;IPR036396	GO:0020037/GO:0005506/GO:0004497/GO:0016705;GO:0020037/GO:0005506/GO:0004497/GO:0016705;GO:0020037/GO:0005506/GO:0004497/GO:0016705;GO:0020037/GO:0005506/GO:0004497/GO:0016705;;;GO:0005506/GO:0016705;GO:0020037/GO:0005506/GO:0004497/GO:0016705
Vitvi00g04702	5.38443	NA	0	'35.1'	'not assigned.annotated'	'mercator4v5.0: not classified & prot-scriber: serine threonine protein kinase atr & swissprot: Serine/threonine-protein kinase ATR & original description: none'	NA	NA	NA	NA	NA	NA	NA	NA	NA	RVW58414.1Serine/threonine-protein kinase ATR	257	1	2.2e-161	0.9957	Vitis vinifera	0.9957	5	GO:0004565;GO:0005576;GO:0005975;GO:0016301;GO:0016310	EC:2.7;EC:3.2.1.23	NA	NA
Vitvi00g04703	3.22068	NA	0	'19.1.8.1'	'Protein homeostasis.protein quality control.smallHsp holdase chaperone activities.class-C-I protein'	'mercator4v5.0: class-C-I small heat-shock-responsive protein & prot-scriber: kda class i heat shock proten & swissprot: 18.2 kDa class I heat shock protein & original description: none'	NA	NA	NA	NA	NA	NA	NA	NA	NA	XP_002281354.1 18.2 kDa class I heat shock protein	151	15	2.8e-102	0.9863	Vitis vinifera/Vitis riparia	1	7	GO:0006457;GO:0009408;GO:0009651;GO:0042542;GO:0043621;GO:0051082;GO:0051259	NA	IPR002068;IPR008978;IPR031107;noIPR;IPR002068;noIPR;IPR008978	;;;;;;
Vitvi00g04708	10.9671	NA	0	'50.4.2' AND '9.1.4.2'	'Enzyme classification.EC_4 lyases.EC_4.2 carbon-oxygen lyase' AND 'Secondary metabolism.terpenoids.terpene biosynthesis.mono-/sesquiterpene-/diterpene synthase'	'mercator4v5.0: EC_4.2 carbon-oxygen lyase & prot-scriber: 3s 6e nerolidol synthase 1 chloroplastic & swissprot: (3S,6E)-nerolidol synthase 1, chloroplastic & original description: none' AND 'mercator4v5.0: mono-/sesquiterpene-/diterpene synthase & prot-scriber: 3s 6e nerolidol synthase 1 chloroplastic & swissprot: (3S,6E)-nerolidol synthase 1, chloroplastic & original description: none'	AT1G61680	TPS14	AT1G61680.1	35.6589	ortholog_one2many	AT1G61680.1	terpene synthase 14;(source:Araport11)	TERPENE SYNTHASE 14 (TPS14);TERPENE SYNTHASE 14 (ATTPS14)	NA	NP_001267990.1(3S)-linalool/(E)-nerolidol /(E,E)-geranyl linalool synthase	387	18	1.2e-228	0.9911	Vitis vinifera	1	2	GO:0000287;GO:0010333	EC:4.2.3	IPR005630;IPR001906;IPR008949;IPR036965;noIPR;noIPR;IPR008930;IPR008949	GO:0016829/GO:0000287/GO:0010333;GO:0016829/GO:0010333;;GO:0016829/GO:0010333;;;;
Vitvi00g04710	3.03111	NA	0	'35.1'	'not assigned.annotated'	'mercator4v5.0: not classified & prot-scriber: senescence domain containing protein & swissprot: Protein EARLY-RESPONSIVE TO DEHYDRATION 7, chloroplastic & original description: none'	NA	NA	NA	NA	NA	NA	NA	NA	NA	XP_002278045.1 protein EARLY-RESPONSIVE TO DEHYDRATION 7, chloroplastic	424	3	5.3e-286	0.9415	Vitis vinifera	0.9422	1	GO:0005886	NA	noIPR;IPR009686;noIPR;IPR045036;noIPR	;;;;
Vitvi00g04713	1.7872	NA	0	'35.1'	'not assigned.annotated'	'mercator4v5.0: not classified & prot-scriber: fha domain containing protein & swissprot: Protein phosphatase 1 regulatory inhibitor subunit PPP1R8 homolog & original description: none'	NA	NA	NA	NA	NA	NA	NA	NA	NA	RVW80411.1Protein phosphatase 1 regulatory inhibitor subunit PPP1R8-like	154	4	7.9e-74	0.9977	Vitis vinifera	1	1	GO:0003729	NA	noIPR;noIPR;noIPR	;;
Vitvi00g04726	1.46414	NA	0	'35.1'	'not assigned.annotated'	'mercator4v5.0: not classified & prot-scriber: calcium transporting atpase 1 & swissprot: Calcium-transporting ATPase 12, plasma membrane-type & original description: none'	NA	NA	NA	NA	NA	NA	NA	NA	NA	RVX22376.1putative calcium-transporting ATPase 13, plasma membrane-type	224	4	1.4e-134	0.9789	Vitis vinifera	0.9906	4	GO:0005388;GO:0005524;GO:0016021;GO:0070588	EC:7.2.2.10	noIPR;noIPR;IPR023299;noIPR;noIPR;noIPR;IPR023299	;;GO:0000166;;;;GO:0000166
Vitvi00g04732	1.40799	NA	0	'35.1'	'not assigned.annotated'	'mercator4v5.0: not classified & prot-scriber: pentatricopeptide repeat containing protein & swissprot: Pentatricopeptide repeat-containing protein At2g17670 & original description: none'	NA	NA	NA	NA	NA	NA	NA	NA	NA	XP_019074211.1 pentatricopeptide repeat-containing protein At2g17670-like	261	3	2.6e-184	0.9897	Vitis vinifera	1	1	GO:0005515	NA	IPR002885;IPR011990;noIPR;noIPR;noIPR	;GO:0005515;;;
Vitvi00g04733	14.7967	NA	0	'35.1'	'not assigned.annotated'	'mercator4v5.0: not classified & prot-scriber: box domain containing protein & swissprot: no annotation & original description: none'	NA	NA	NA	NA	NA	NA	NA	NA	NA	XP_002267850.2PREDICTED: uncharacterized protein LOC100265135	312	4	1.8e-205	0.9784	Vitis vinifera	1		NA	NA	IPR004320;noIPR;noIPR	;;
Vitvi00g04751	1.06866	NA	0	'35.1'	'not assigned.annotated'	'mercator4v5.0: not classified & prot-scriber: coatomer protein subunit alpha & swissprot: Coatomer subunit alpha-1 & original description: none'	NA	NA	NA	NA	NA	NA	NA	NA	NA	KAF5818020.1putative transcription factor WD40-like family	94	20	1.1e-40	0.9708	Helianthus annuus	0.9863	7	GO:0000139;GO:0005198;GO:0005515;GO:0006886;GO:0016021;GO:0016192;GO:0030126	NA	IPR015943;noIPR;noIPR;IPR036322	GO:0005515;;;GO:0005515
Vitvi00g04756	3.64755	NA	0	'35.1'	'not assigned.annotated'	'mercator4v5.0: not classified & prot-scriber: duf 295 domain containing protein & swissprot: no annotation & original description: none'	NA	NA	NA	NA	NA	NA	NA	NA	NA	XP_019075630.1 putative F-box protein At5g55150 isoform X1	260	3	1.2e-172	0.899	Vitis vinifera	0.8942		NA	NA	IPR005174;noIPR;noIPR	;;
Vitvi00g04758	0.778161	NA	0	'18.1.1.6.5' AND '50.2.4'	'Protein modification.glycosylation.N-linked glycosylation.complex N-glycan maturation.N-acetylglucosamine transferase *(GnT-I)' AND 'Enzyme classification.EC_2 transferases.EC_2.4 glycosyltransferase'	'mercator4v5.0: N-acetylglucosamine transferase *(GnT-I) & prot-scriber: alpha mannosyl glycoprotein 2 beta n acetylglucosamiyltrasferase & swissprot: Alpha-1,3-mannosyl-glycoprotein 2-beta-N-acetylglucosaminyltransferase & original description: none' AND 'mercator4v5.0: EC_2.4 glycosyltransferase & prot-scriber: alpha mannosyl glycoprotein 2 beta n acetylglucosamiyltrasferase & swissprot: Alpha-…	AT4G38240	CGL1	AT4G38240.2	83.1579	ortholog_one2many	AT4G38240.1	Encodes N-acetyl glucosaminyl transferase I, the first enzyme in the pathway of complex glycan biosynthesis.	COMPLEX GLYCAN LESS 1 (CGL1);COMPLEX GLYCAN LESS (CGL);N-ACETYLGLUCOSAMINYLTRANSFERASE I (GNTI)	NA	XP_010647433.1 alpha-1,3-mannosyl-glycoprotein 2-beta-N-acetylglucosaminyltransferase	95	7	8.5e-66	0.9789	Vitis vinifera	1	5	GO:0003827;GO:0005794;GO:0006486;GO:0016021;GO:0046872	EC:2.4.1.101	IPR004139;IPR029044;noIPR;noIPR;IPR029044	GO:0006486/GO:0008375;;;;
Vitvi00g04760	1.10877	NA	0	'35.1'	'not assigned.annotated'	'mercator4v5.0: not classified & prot-scriber: pentatricopeptide repeat containing protein chloroplastic & swissprot: Pentatricopeptide repeat-containing protein At2g13600 & original description: none'	NA	NA	NA	NA	NA	NA	NA	NA	NA	XP_002273247.3 pentatricopeptide repeat-containing protein At2g21090-like isoform X1	596	3	0	0.9966	Vitis vinifera	1	1	GO:0005515	NA	IPR002885;IPR011990;IPR002885;IPR011990;IPR002885;noIPR;noIPR;IPR002885;IPR002885;IPR002885;IPR002885;IPR002885;IPR002885;IPR011990	;GO:0005515;;GO:0005515;;;;;;;;;;GO:0005515
Vitvi00g04761	2.86258	NA	0	'35.1'	'not assigned.annotated'	'mercator4v5.0: not classified & prot-scriber: alkyl transferase & swissprot: Dehydrodolichyl diphosphate synthase 6 & original description: none'	NA	NA	NA	NA	NA	NA	NA	NA	NA	XP_019074308.1 rubber cis-polyprenyltransferase HRT2-like	271	2	5.2e-180	0.9982	Vitis vinifera	1	2	GO:0016021;GO:0016765	EC:2.5.1	IPR001441;IPR001441;IPR036424;IPR001441;noIPR;IPR001441;IPR036424	GO:0016765;GO:0016765;GO:0016765;GO:0016765;;GO:0016765;GO:0016765
Vitvi00g04766	4.87983	NA	0	'35.2'	'not assigned.not annotated'	'mercator4v5.0: not classified & prot-scriber: no annotation & swissprot: no annotation & original description: none'	NA	NA	NA	NA	NA	NA	NA	NA	NA	RVW62407.1hypothetical protein CK203_061928	180	1	2.8e-86	0.9441	Vitis vinifera	0.9441	2	GO:0003676;GO:0016021	NA	noIPR;noIPR	;
Vitvi00g04768	16.6494	NA	0	'35.1'	'not assigned.annotated'	'mercator4v5.0: not classified & prot-scriber: pum hd domain containing protein & swissprot: Putative pumilio homolog 7, chloroplastic & original description: none'	NA	NA	NA	NA	NA	NA	NA	NA	NA	RVW33623.1putative pumilio-like 7, chloroplastic	507	2	0	0.9951	Vitis vinifera	0.998	2	GO:0003723;GO:0006417	NA	IPR001313;IPR001313;IPR011989;noIPR;noIPR;noIPR;noIPR;IPR033133;IPR001313;IPR001313;IPR001313;IPR033712;IPR016024	GO:0003723;GO:0003723;;;;;;GO:0003723;GO:0003723;GO:0003723;GO:0003723;GO:0003723;
Vitvi00g04770	1.97529	NA	0	'35.1'	'not assigned.annotated'	'mercator4v5.0: not classified & prot-scriber: duf 4283 domain containing protein & swissprot: no annotation & original description: none'	NA	NA	NA	NA	NA	NA	NA	NA	NA	RVX21324.1hypothetical protein CK203_002264	151	1	1.3e-07	0.661	Vitis vinifera	0.661		NA	NA	NA	NA
Vitvi00g04771	1.09595	NA	0	'35.1'	'not assigned.annotated'	'mercator4v5.0: not classified & prot-scriber: adp ribosylation factor 2 & swissprot: no annotation & original description: none'	AT5G52210	GB1	AT5G52210.2	17.9012	ortholog_one2many	AT5G52210.1	A member of ARF-like GTPase family. A thaliana has 21 members, in two subfamilies, ARF and ARF-like (ARL) GTPases.	(ATARLB1);GTP-BINDING PROTEIN 1 (GB1);GTP-BINDING PROTEIN 1 (ATGB1)	NA	CAN79723.1hypothetical protein VITISV_018223	324	2	9.6e-57	0.9717	Vitis vinifera	0.9717	2	GO:0003924;GO:0005525	EC:3.6.1	IPR027417;IPR010341;IPR006689;IPR036005;noIPR;noIPR;noIPR;noIPR;IPR027417	;;GO:0005525/GO:0003924;;;;;;
Vitvi00g04773	0.757563	NA	0	'35.2'	'not assigned.not annotated'	'mercator4v5.0: not classified & prot-scriber: no annotation & swissprot: no annotation & original description: none'	NA	NA	NA	NA	NA	NA	NA	NA	NA	---NA---	99				NA			NA	NA	NA	NA
Vitvi00g04779	3.24017	NA	0	'35.2'	'not assigned.not annotated'	'mercator4v5.0: not classified & prot-scriber: no annotation & swissprot: no annotation & original description: none'	NA	NA	NA	NA	NA	NA	NA	NA	NA	VFQ93857.1unnamed protein product	181	1	2.1e-35	0.7946	Cuscuta campestris	0.7946		NA	NA	noIPR;noIPR	;
Vitvi00g04780	1.75363	NA	0	'35.1'	'not assigned.annotated'	'mercator4v5.0: not classified & prot-scriber: proton antipo m domain containing protein & swissprot: no annotation & original description: none'	NA	NA	NA	NA	NA	NA	NA	NA	NA	RZB41094.1NADH-ubiquinone oxidoreductase chain 5	77	11	7.8e-46	0.9858	Solanum lycopersicum	0.987	5	GO:0005747;GO:0008137;GO:0015990;GO:0016021;GO:0042773	EC:7.1.1.2;EC:1.6.5.11;EC:1.6.5.2	noIPR;noIPR	;
Vitvi00g04783	8.03089	NA	0	'17.6.1.3.6'	'Protein biosynthesis.organelle machinery.mitochondrial ribosome biogenesis.small ribosomal subunit proteome.component *(uS7m)'	'mercator4v5.0: component *(uS7m) of small mitoribosomal-subunit proteome & prot-scriber: 30s ribosomal protein s7 & swissprot: Ribosomal protein S7, mitochondrial & original description: none'	AT2G07696	RPS7	AT2G07696.1	93.2432	ortholog_one2many	AT2G07696.1	Ribosomal protein S7p/S5e family protein;(source:Araport11)	NA	NA	YP_002608360.1ribosomal protein S7	148	11	1.2e-99	0.9767	Vitis vinifera/Vitis riparia x Vitis cinerea	1	6	GO:0000028;GO:0003729;GO:0003735;GO:0005763;GO:0006412;GO:0019843	NA	IPR023798;IPR036823;IPR000235;IPR005717;IPR000235;noIPR;IPR034643;IPR036823	;;GO:0006412;GO:0006412/GO:0003735/GO:0015935;GO:0006412;;GO:0006412/GO:0005763/GO:0019843/GO:0003735;
Vitvi00g04785	0.991398	NA	0	'35.2'	'not assigned.not annotated'	'mercator4v5.0: not classified & prot-scriber: no annotation & swissprot: no annotation & original description: none'	NA	NA	NA	NA	NA	NA	NA	NA	NA	TXG46214.1hypothetical protein EZV62_028245	90	1	1.7e-20	0.8333	Acer yangbiense	0.8333	1	GO:0016021	NA	NA	NA
Vitvi00g04792	5.97029	NA	0	'50.1.10'	'Enzyme classification.EC_1 oxidoreductases.EC_1.10 oxidoreductase acting on diphenol or related substance as donor'	'mercator4v5.0: EC_1.10 oxidoreductase acting on diphenol or related substance as donor & prot-scriber: l ascorbate oxidase homoog & swissprot: L-ascorbate oxidase homolog & original description: none'	AT3G13390	sks11	AT3G13390.1	72.5455	ortholog_many2many	AT3G13390.1	SKU5 similar 11;(source:Araport11)	SKU5 SIMILAR 11 (sks11)	NA	XP_003635547.1 L-ascorbate oxidase homolog	550	2	0	0.9893	Vitis vinifera	1	2	GO:0005507;GO:0016491	EC:1	IPR011707;IPR001117;IPR008972;IPR008972;IPR011706;IPR008972;noIPR;IPR045087;IPR034271;IPR034273;IPR008972;IPR008972;IPR008972	GO:0005507;;;;GO:0016491/GO:0005507;;;;;GO:0005507;;;
Vitvi00g04795	4.7319	NA	0	'35.1'	'not assigned.annotated'	'mercator4v5.0: not classified & prot-scriber: duf 4283 domain containing protein & swissprot: no annotation & original description: none'	NA	NA	NA	NA	NA	NA	NA	NA	NA	RVW31066.1putative ribonuclease H protein	598	3	3.8e-149	0.5732	Vitis vinifera	0.5477		NA	NA	IPR025558;noIPR;noIPR	;;
Vitvi00g04796	15.5953	NA	0	'35.1'	'not assigned.annotated'	'mercator4v5.0: not classified & prot-scriber: ap erf domain containing protein & swissprot: no annotation & original description: none'	NA	NA	NA	NA	NA	NA	NA	NA	NA	RVW91475.1hypothetical protein CK203_038542	114	1	5.1e-76	0.9912	Vitis vinifera	0.9912		NA	NA	noIPR;noIPR;noIPR;noIPR	;;;
Vitvi00g04803	1.40279	NA	0	'35.1'	'not assigned.annotated'	'mercator4v5.0: not classified & prot-scriber: abc transporter domain containing protein & swissprot: no annotation & original description: none'	NA	NA	NA	NA	NA	NA	NA	NA	NA	CAN65166.1hypothetical protein VITISV_029400	225	1	6.1e-89	0.9527	Vitis vinifera	0.9527		NA	NA	NA	NA
Vitvi00g04810	0.810724	NA	0	'35.1'	'not assigned.annotated'	'mercator4v5.0: not classified & prot-scriber: histone lysine n methyltrasferase & swissprot: no annotation & original description: none'	NA	NA	NA	NA	NA	NA	NA	NA	NA	CAN82712.1hypothetical protein VITISV_030452	93	1	3.1e-58	1	Vitis vinifera	1		NA	NA	noIPR;noIPR;noIPR	;;
Vitvi00g04812	26.859	NA	0	'35.1'	'not assigned.annotated'	'mercator4v5.0: not classified & prot-scriber: g type lectin s receptor erine threonine protein kinae & swissprot: G-type lectin S-receptor-like serine/threonine-protein kinase At1g11330 & original description: none'	NA	NA	NA	NA	NA	NA	NA	NA	NA	XP_010646861.2 G-type lectin S-receptor-like serine/threonine-protein kinase At1g11330	388	3	1e-291	0.9931	Vitis vinifera	1	6	GO:0004672;GO:0005524;GO:0006468;GO:0016021;GO:0030246;GO:0048544	EC:2.7.1	IPR001480;IPR035446;IPR003609;IPR001480;IPR036426;IPR000858;noIPR;noIPR;IPR003609;IPR001480;IPR000742;noIPR;IPR001480;IPR036426	;;;;;GO:0048544;;;;;;;;
Vitvi00g04817	35.2574	NA	0	'35.1'	'not assigned.annotated'	'mercator4v5.0: not classified & prot-scriber: pgg domain containing protein & swissprot: no annotation & original description: none'	NA	NA	NA	NA	NA	NA	NA	NA	NA	RVW68501.1hypothetical protein CK203_063419	163	1	3.3e-108	0.9509	Vitis vinifera	0.9509		NA	NA	NA	NA
Vitvi00g04820	2.18144	NA	0	'35.1'	'not assigned.annotated'	'mercator4v5.0: not classified & prot-scriber: rna dependent polymerase & swissprot: no annotation & original description: none'	NA	NA	NA	NA	NA	NA	NA	NA	NA	CAN70459.1hypothetical protein VITISV_033464	343	1	2.2e-128	0.7093	Vitis vinifera	0.7093		NA	NA	NA	NA
Vitvi00g04822	18.1667	NA	0	'35.1'	'not assigned.annotated'	'mercator4v5.0: not classified & prot-scriber: thioredoxin domain containing protein & swissprot: no annotation & original description: none'	NA	NA	NA	NA	NA	NA	NA	NA	NA	NP_001268012.1type II peroxiredoxin 1	122	5	2.2e-58	0.974	Vitis vinifera	0.97	3	GO:0004601;GO:0051920;GO:0098869	EC:1.11.1.24	NA	NA
Vitvi00g04824	1.24628	NA	0	'35.1'	'not assigned.annotated'	'mercator4v5.0: not classified & prot-scriber: cytochrome p450 78a5 & swissprot: Cytochrome P450 78A5 & original description: none'	AT1G74110	CYP78A10	AT1G74110.1	55.0459	ortholog_one2many	AT1G74110.1	member of CYP78A	CYTOCHROME P450, FAMILY 78, SUBFAMILY A, POLYPEPTIDE 10 (CYP78A10)	NA	XP_034674088.1cytochrome P450 78A5	109	4	1.7e-36	0.8769	Vitis riparia	0.878	5	GO:0004497;GO:0005506;GO:0016021;GO:0016705;GO:0020037	EC:1.14	IPR036396;noIPR;noIPR;IPR036396	GO:0020037/GO:0005506/GO:0004497/GO:0016705;;;GO:0020037/GO:0005506/GO:0004497/GO:0016705
Vitvi00g04825	9.75977	NA	0	'35.1'	'not assigned.annotated'	'mercator4v5.0: not classified & prot-scriber: duf 4283 domain containing protein & swissprot: no annotation & original description: none'	NA	NA	NA	NA	NA	NA	NA	NA	NA	RVW88497.1hypothetical protein CK203_043834	488	1	5.6e-159	0.759	Vitis vinifera	0.759		NA	NA	noIPR	NA
Vitvi00g04826	53.5354	NA	0	'35.2'	'not assigned.not annotated'	'mercator4v5.0: not classified & prot-scriber: no annotation & swissprot: no annotation & original description: none'	NA	NA	NA	NA	NA	NA	NA	NA	NA	RVW18984.1hypothetical protein CK203_099778	151	1	1.6e-101	0.9801	Vitis vinifera	0.9801	1	GO:0016021	NA	NA	NA
Vitvi00g04827	2.2048	NA	0	'35.1'	'not assigned.annotated'	'mercator4v5.0: not classified & prot-scriber: elongation factor 1 alpha & swissprot: Elongation factor 1-alpha & original description: none'	NA	NA	NA	NA	NA	NA	NA	NA	NA	XP_034710664.1elongation factor 1-alpha-like	189	1	2e-112	0.8066	Vitis riparia	0.8066		NA	NA	IPR004160;noIPR;noIPR;noIPR;IPR009001	;;;;
Vitvi00g04829	9.17016	NA	0	'35.1'	'not assigned.annotated'	'mercator4v5.0: not classified & prot-scriber: pwwp domain containing protein & swissprot: no annotation & original description: none'	NA	NA	NA	NA	NA	NA	NA	NA	NA	CAN76039.1hypothetical protein VITISV_032096	115	1	2.1e-69	1	Vitis vinifera	1		NA	NA	NA	NA
Vitvi00g04832	2.37431	NA	0	'23.2.6.3'	'Protein translocation.mitochondrion.inner mitochondrion membrane Tat translocation system.component *(mtTatC'	'mercator4v5.0: component *(mtTatC) of mitochondrial Tat protein translocase system & prot-scriber: 30kda domain containing protein & swissprot: Uncharacterized tatC-like protein ymf16 & original description: none'	NA	NA	NA	NA	NA	NA	NA	NA	NA	QWQ55704.1transport membrane protein	103	20	1.3e-61	0.981	Erythropalum scandens	1	2	GO:0005739;GO:0016021	NA	IPR002033;noIPR;IPR002033	GO:0016021;;GO:0016021
Vitvi00g04833	1.97752	NA	0	'35.1'	'not assigned.annotated'	'mercator4v5.0: not classified & prot-scriber: tryptophan synthase beta chain & swissprot: no annotation & original description: none'	NA	NA	NA	NA	NA	NA	NA	NA	NA	PHT50163.1hypothetical protein CQW23_09910	86	5	1.1e-48	0.9743	Capsicum baccatum	0.9767	6	GO:0000166;GO:0003677;GO:0003887;GO:0005739;GO:0006260;GO:0071897	EC:2.7.7.7	noIPR;noIPR	;
Vitvi00g04836	2.05299	NA	0	'15.5.2.9'	'RNA biosynthesis.transcriptional regulation.MYB-RELATED transcription factor superfamily.transcription factor *(CLAUSA)'	'mercator4v5.0: transcription factor *(CLAUSA) & prot-scriber: hth myb type domain containing protein & swissprot: Putative Myb family transcription factor At1g14600 & original description: none'	AT4G04605	AT4G04605	AT4G04605.1	27.907	ortholog_one2many	AT4G04605.1	Myb-like DNA-binding domain protein;(source:Araport11)	NA	NA	XP_010647532.1 putative two-component response regulator ARR21	258	1	1.1e-186	1	Vitis vinifera	1	2	GO:0003677;GO:0003700	NA	IPR006447;IPR017930;noIPR;noIPR;noIPR;IPR044848;noIPR;IPR017930;IPR009057	GO:0003677;;;;;GO:0003700;;;
Vitvi00g04841	5.79761	NA	0	'35.1'	'not assigned.annotated'	'mercator4v5.0: not classified & prot-scriber: retrotrans gag domain containing protein & swissprot: no annotation & original description: none'	NA	NA	NA	NA	NA	NA	NA	NA	NA	RVW12300.1Transposon Ty3-G Gag-Pol polyprotein	200	4	5e-94	0.9654	Vitis vinifera	0.9593	3	GO:0003676;GO:0015074;GO:0016021	NA	IPR005162;noIPR;noIPR	;;
Vitvi00g04853	1.28009	NA	0	'35.2'	'not assigned.not annotated'	'mercator4v5.0: not classified & prot-scriber: no annotation & swissprot: no annotation & original description: none'	NA	NA	NA	NA	NA	NA	NA	NA	NA	RVW66398.1hypothetical protein CK203_065262	131	1	2e-32	0.7882	Vitis vinifera	0.7882		NA	NA	NA	NA
Vitvi00g04854	1.01233	NA	0	'35.1'	'not assigned.annotated'	'mercator4v5.0: not classified & prot-scriber: dead box atp dependent rna helicase & swissprot: no annotation & original description: none'	NA	NA	NA	NA	NA	NA	NA	NA	NA	RVW47957.1hypothetical protein CK203_096824	165	1	1.3e-51	0.7623	Vitis vinifera	0.7623		NA	NA	noIPR;noIPR	;
Vitvi00g04856	2.13131	NA	0	'11.4.3.2' AND '50.1.5'	'Phytohormone action.cytokinin.conjugation and degradation.cytokinin dehydrogenase *(CKX)' AND 'Enzyme classification.EC_1 oxidoreductases.EC_1.5 oxidoreductase acting on CH-NH group of donor'	'mercator4v5.0: cytokinin dehydrogenase *(CKX) & prot-scriber: cytokinin dehydrogenase & swissprot: Cytokinin dehydrogenase 3 & original description: none' AND 'mercator4v5.0: EC_1.5 oxidoreductase acting on CH-NH group of donor & prot-scriber: cytokinin dehydrogenase & swissprot: Cytokinin dehydrogenase 3 & original description: none'	NA	NA	NA	NA	NA	NA	NA	NA	NA	XP_003635659.1 cytokinin dehydrogenase 3	412	14		0.9872	Vitis vinifera	0.9976	4	GO:0009690;GO:0016021;GO:0019139;GO:0071949	EC:1.5.99.12	IPR016170;IPR006094;IPR015345;IPR016169;IPR016167;noIPR;noIPR;IPR016166;IPR036318;IPR016164	;GO:0050660/GO:0016491;GO:0050660/GO:0009690/GO:0019139;;;;;GO:0071949;GO:0050660;GO:0050660/GO:0003824
Vitvi00g04864	2.38273	NA	0	'35.1'	'not assigned.annotated'	'mercator4v5.0: not classified & prot-scriber: protein kinase domain containing & swissprot: no annotation & original description: none'	NA	NA	NA	NA	NA	NA	NA	NA	NA	CAN66915.1hypothetical protein VITISV_003443	73	1	8.7e-35	1	Vitis vinifera	1	3	GO:0004672;GO:0005524;GO:0006468	EC:2.7.1	noIPR	NA
Vitvi00g04871	1.33274	NA	0	'35.1'	'not assigned.annotated'	'mercator4v5.0: not classified & prot-scriber: nicto photosystem ii cp reaction center protein & swissprot: Photosystem II CP47 reaction center protein & original description: none'	NA	NA	NA	NA	NA	NA	NA	NA	NA	QBX02627.1photosystem II protein B	242	20	4.6e-168	0.9989	Pelargonium praemorsum	0.9958	7	GO:0009523;GO:0009535;GO:0009772;GO:0016021;GO:0016168;GO:0018298;GO:0045156	EC:1	IPR000932;noIPR;IPR000932;noIPR;IPR036001	GO:0016020/GO:0009521/GO:0009767/GO:0019684/GO:0016168;;GO:0016020/GO:0009521/GO:0009767/GO:0019684/GO:0016168;;GO:0016020/GO:0009521/GO:0009767/GO:0019684/GO:0016168
Vitvi00g04876	1.11065	NA	0	'35.1'	'not assigned.annotated'	'mercator4v5.0: not classified & prot-scriber: calmodulin binding protein b & swissprot: no annotation & original description: none'	NA	NA	NA	NA	NA	NA	NA	NA	NA	XP_010646160.1 calmodulin-binding protein 60 C isoform X2	77	2	1.1e-30	0.8182	Vitis vinifera	0.8182	1	GO:0005516	NA	noIPR;IPR012416	;GO:0005516
Vitvi00g04877	1.32599	NA	0	'35.1'	'not assigned.annotated'	'mercator4v5.0: not classified & prot-scriber: is family transposase & swissprot: no annotation & original description: none'	NA	NA	NA	NA	NA	NA	NA	NA	NA	SMB34157.1Mobile element protein	402	20	2.4e-297	0.9998	Escherichia coli	1	5	GO:0003677;GO:0004803;GO:0006313;GO:0016853;GO:0051213	EC:1;EC:5	IPR002559;noIPR;noIPR;IPR012337	GO:0006313/GO:0003677/GO:0004803;;;
Vitvi00g04881	1.56087	NA	0	'35.1'	'not assigned.annotated'	'mercator4v5.0: not classified & prot-scriber: sulfate thio import atp binding protein & swissprot: no annotation & original description: none'	AT1G12030	AT1G12030	AT1G12030.1	44.9541	ortholog_many2many	AT1G12030.1	DUF506 gene family member	NA	NA	RVW45877.1hypothetical protein CK203_101134	218	2	2.6e-141	0.9717	Vitis vinifera	0.9721		NA	NA	IPR006502;IPR006502;noIPR;noIPR;noIPR;IPR006502	;;;;;
Vitvi00g04883	1.65251	NA	0	'35.2'	'not assigned.not annotated'	'mercator4v5.0: not classified & prot-scriber: no annotation & swissprot: no annotation & original description: none'	NA	NA	NA	NA	NA	NA	NA	NA	NA	CAN65989.1hypothetical protein VITISV_042146	145	1	1.5e-78	0.9173	Vitis vinifera	0.9173		NA	NA	NA	NA
Vitvi01g00006	6.92168	NA	0	'17.1.3.2.1.6'	'Protein biosynthesis.ribosome biogenesis.small ribosomal subunit (SSU).SSU processome.pre-40S ribosomal subunit nuclear assembly.assembly factor *(UTP2/NOP14)'	'mercator4v5.0: SSU processome assembly factor *(UTP2/NOP14) & prot-scriber: nucleolar protein & swissprot: no annotation & original description: none'	AT1G69070	AT1G69070	AT1G69070.2	54.8488	ortholog_one2one	AT1G69070.2	nucleolar-like protein;(source:Araport11)	NA	NA	XP_010650046.1 nucleolar protein 14	959	2	0	0.9953	Vitis vinifera	1	1	GO:0032040	NA	noIPR;noIPR;noIPR;IPR007276;noIPR;noIPR;noIPR;noIPR;noIPR;noIPR;noIPR;noIPR;noIPR;IPR007276	;;;GO:0032040;;;;;;;;;;GO:0032040
Vitvi01g00008	7.77541	NA	0	'15.5.19' AND '28.1.4.5'	'RNA biosynthesis.transcriptional regulation.MADS/AGL-type transcription factor' AND 'Plant reproduction.flowering.floral meristem identity control.regulatory protein *(AP1/CAL/FUL)'	'mercator4v5.0: MADS/AGL-type transcription factor & prot-scriber: mads box transcription factor & swissprot: Agamous-like MADS-box protein AP1 & original description: none' AND 'mercator4v5.0: regulatory protein *(AP1/CAL/FUL) of floral meristem identity control & prot-scriber: mads box transcription factor & swissprot: Agamous-like MADS-box protein AP1 & original description: none'	AT1G69120	AP1	AT1G69120.1	71.7842	ortholog_one2many	AT1G69120.1	Floral homeotic gene encoding a MADS domain protein homologous to SRF transcription factors. Specifies floral meristem and sepal identity. Required for the transcriptional activation of AGAMOUS. Interacts with LEAFY.Binds to promoter and regulates the expression of flowering time genes SVP, SOC1 and AGL24.	APETALA1 (AP1);AGAMOUS-LIKE 7 (AGL7); (ATAP1)	NA	XP_034699499.1agamous-like MADS-box protein AP1	241	2	1.5e-166	1	Vitis riparia/Vitis vinifera	1	6	GO:0000978;GO:0000981;GO:0005634;GO:0010582;GO:0045944;GO:0046983	NA	noIPR;noIPR;IPR002100;IPR002100;IPR002100;IPR036879;IPR002487;noIPR;noIPR;IPR002100;IPR002487;IPR002100;IPR033896;IPR036879	;;GO:0046983/GO:0003677;GO:0046983/GO:0003677;GO:0046983/GO:0003677;GO:0046983/GO:0003677;GO:0003700/GO:0005634/GO:0006355;;;GO:0046983/GO:0003677;GO:0003700/GO:0005634/GO:0006355;GO:0046983/GO:0003677;GO:0045944/GO:0000977;GO:0046983/GO:0003677
Vitvi01g00015	3.38499	NA	0	'11.3.1.5' AND '50.1.13'	'Phytohormone action.brassinosteroid.biosynthesis.6-deoxocastasterone 6-oxidase *(BR6OX)' AND 'Enzyme classification.EC_1 oxidoreductases.EC_1.14 oxidoreductase acting on paired donor with incorporation or reduction of molecular oxygen'	'mercator4v5.0: 6-deoxocastasterone 6-oxidase *(BR6OX) & prot-scriber: cytochrome p450 85a1 & swissprot: Cytochrome P450 85A & original description: none' AND 'mercator4v5.0: EC_1.14 oxidoreductase acting on paired donor with incorporation or reduction of molecular oxygen & prot-scriber: cytochrome p450 85a1 & swissprot: Cytochrome P450 85A & original description: none'	NA	NA	NA	NA	NA	NA	NA	NA	NA	XP_019078467.1 cytochrome P450 85A1	421	2	2.4e-302	0.8887	Vitis vinifera	0.8955	4	GO:0004497;GO:0005506;GO:0016705;GO:0020037	EC:1.14	IPR002401;IPR036396;IPR001128;noIPR;noIPR;IPR017972;IPR036396	GO:0020037/GO:0005506/GO:0004497/GO:0016705;GO:0020037/GO:0005506/GO:0004497/GO:0016705;GO:0020037/GO:0005506/GO:0004497/GO:0016705;;;GO:0005506/GO:0016705;GO:0020037/GO:0005506/GO:0004497/GO:0016705
Vitvi01g00019	2.30395	NA	0	'11.3.1.5' AND '50.1.13'	'Phytohormone action.brassinosteroid.biosynthesis.6-deoxocastasterone 6-oxidase *(BR6OX)' AND 'Enzyme classification.EC_1 oxidoreductases.EC_1.14 oxidoreductase acting on paired donor with incorporation or reduction of molecular oxygen'	'mercator4v5.0: 6-deoxocastasterone 6-oxidase *(BR6OX) & prot-scriber: cytochrome p450 85a1 & swissprot: Cytochrome P450 85A1 & original description: none' AND 'mercator4v5.0: EC_1.14 oxidoreductase acting on paired donor with incorporation or reduction of molecular oxygen & prot-scriber: cytochrome p450 85a1 & swissprot: Cytochrome P450 85A1 & original description: none'	NA	NA	NA	NA	NA	NA	NA	NA	NA	XP_002273613.1 cytochrome P450 85A isoform X1	463	5	0	0.9904	Vitis vinifera	1	9	GO:0004497;GO:0005506;GO:0007275;GO:0010268;GO:0016021;GO:0016125;GO:0016132;GO:0016705;GO:0020037	EC:1.14	IPR001128;IPR002401;IPR036396;IPR001128;noIPR;noIPR;noIPR;IPR017972;IPR036396	GO:0020037/GO:0005506/GO:0004497/GO:0016705;GO:0020037/GO:0005506/GO:0004497/GO:0016705;GO:0020037/GO:0005506/GO:0004497/GO:0016705;GO:0020037/GO:0005506/GO:0004497/GO:0016705;;;;GO:0005506/GO:0016705;GO:0020037/GO:0005506/GO:0004497/GO:0016705
Vitvi01g00023	20.3283	NA	0	'21.8.1.7.2.2' AND '5.1.7.1.2'	'Cell wall organisation.cutin and suberin.cuticular lipid formation.alkane-forming pathway.electron supply module.electron shuttle hemoprotein *(Cyt-b5)' AND 'Lipid metabolism.fatty acid metabolism.fatty acid desaturation.electron supply.cytochrome electron shuttle hemoprotein *(Cyt-b5)'	'mercator4v5.0: electron shuttle component *(Cyt-b5) of CER1-CER3 alkane-forming complex & prot-scriber: cytochrome b5 heme binding domain containing protein & swissprot: Cytochrome b5 isoform A & original description: none' AND 'mercator4v5.0: cytochrome electron shuttle hemoprotein *(Cyt-b5) & prot-scriber: cytochrome b5 heme binding domain containing protein & swissprot: Cytochrome b5 isoform …	AT1G26340	CB5-A	AT1G26340.1	68.6567	ortholog_one2one	AT1G26340.1	encodes a member of the cytochromes b5 family of proteins that localizes to the outer envelope of the chloroplast. The C-terminal portion of the protein appears to be capable of inserting into a plant microsomal membrane in vitro.	(B5 #6);ARABIDOPSIS CYTOCHROME B5 ISOFORM A (ATCB5-A);CYTOCHROME B5 ISOFORM A (CB5-A)	NA	XP_002264175.1 cytochrome b5	134	2	3.1e-91	1	Vitis vinifera	1	6	GO:0009055;GO:0016021;GO:0020037;GO:0022900;GO:0043231;GO:0046872	EC:1	IPR001199;IPR001199;IPR036400;IPR001199;noIPR;noIPR;IPR018506;IPR001199;IPR036400	;;;;;;GO:0020037;;
Vitvi01g00070	9.70151	NA	0	'21.3.5.5.2'	'Cell wall organisation.pectin.modification and degradation.pectin-dependent cell adhesion.pectin methyltransferase *(QUA2)'	'mercator4v5.0: pectin methyltransferase *(QUA2) involved in pectin-dependent cell adhesion & prot-scriber: methyltransferase & swissprot: Probable methyltransferase PMT5 & original description: none'	AT2G03480	QUL2	AT2G03480.1	71.3816	ortholog_one2many	AT2G03480.1	Encodes QUASIMODO2 LIKE2 (QUL2), a paralog of QUASIMODO2 (QUA2). AT1G78240 (QUA2), AT1G13860 (QUL1) and AT2G03480 (QUL2) form a clade with a possible role in plant vasculature development.	QUASIMODO2 LIKE 2 (QUL2)	NA	XP_010649494.1 probable methyltransferase PMT5	608	2	0	0.9798	Vitis vinifera	0.9806	1	GO:0008168	EC:2.1.1	noIPR;noIPR;IPR004159;IPR004159;noIPR;noIPR;IPR029063;IPR029063	;;GO:0008168;GO:0008168;;;;
Vitvi01g00072	8.10116	NA	0	'50.3.2'	'Enzyme classification.EC_3 hydrolases.EC_3.2 glycosylase'	'mercator4v5.0: EC_3.2 glycosylase & prot-scriber: lysosomal beta glucosidase & swissprot: Beta-xylosidase/alpha-L-arabinofuranosidase 2 & original description: none'	NA	NA	NA	NA	NA	NA	NA	NA	NA	RVW42102.1Beta-glucosidase BoGH3B	627	4	0	0.9956	Vitis vinifera	1	3	GO:0005576;GO:0008422;GO:0009251	EC:3.2.1.21	IPR001764;IPR001764;IPR036962;IPR036881;IPR002772;noIPR;noIPR;IPR036881;IPR017853	GO:0004553/GO:0005975;GO:0004553/GO:0005975;GO:0004553/GO:0005975;GO:0004553/GO:0005975;GO:0004553/GO:0005975;;;GO:0004553/GO:0005975;
Vitvi01g00073	9.0355	NA	0	'35.1'	'not assigned.annotated'	'mercator4v5.0: not classified & prot-scriber: heparanase protein & swissprot: Heparanase-like protein 2 & original description: none'	NA	NA	NA	NA	NA	NA	NA	NA	NA	XP_002274743.1 heparanase-like protein 2	522	4	0	0.9986	Vitis vinifera	1	3	GO:0004566;GO:0009505;GO:0016020	EC:3.2.1.31	noIPR;IPR005199;noIPR;noIPR;IPR017853	;GO:0016798/GO:0016020;;;
Vitvi01g00078	4.04254	NA	0	'35.1'	'not assigned.annotated'	'mercator4v5.0: not classified & prot-scriber: pentatricopeptide repeat containing protein chloroplastic & swissprot: Putative pentatricopeptide repeat-containing protein At1g69350, mitochondrial & original description: none'	AT1G69350	AT1G69350	AT1G69350.1	49.8688	ortholog_one2one	AT1G69350.1	Tetratricopeptide repeat (TPR)-like superfamily protein;(source:Araport11)	NA	NA	XP_002274857.1 putative pentatricopeptide repeat-containing protein At1g69350, mitochondrial	762	2	0	0.8406	Vitis vinifera	0.8434	2	GO:0005515;GO:0008270	NA	IPR011990;IPR002885;IPR002885;IPR002885;IPR011990;IPR011990;IPR032867;noIPR;noIPR;noIPR;noIPR;IPR002885;IPR002885;IPR002885;IPR002885;IPR002885;IPR002885;IPR002885	GO:0005515;;;;GO:0005515;GO:0005515;GO:0008270;;;;;;;;;;;
Vitvi01g00079	5.93328	NA	0	'35.1'	'not assigned.annotated'	'mercator4v5.0: not classified & prot-scriber: pentatricopeptide repeat containing protein & swissprot: Pentatricopeptide repeat-containing protein At2g03380, mitochondrial & original description: none'	AT2G03380	AT2G03380	AT2G03380.1	56.5714	ortholog_one2one	AT2G03380.1	Pentatricopeptide repeat (PPR) superfamily protein;(source:Araport11)	PENTATRICOPEPTIDE REPEAT PROTEIN 96 (PPR96)	NA	XP_002274884.1 pentatricopeptide repeat-containing protein At2g03380, mitochondrial	700	3	0	0.9976	Vitis vinifera	1	4	GO:0003723;GO:0005515;GO:0009451;GO:0043231	NA	IPR011990;IPR002885;IPR002885;IPR011990;IPR011990;IPR002885;noIPR;noIPR;IPR002885;IPR002885;IPR002885;IPR002885	GO:0005515;;;GO:0005515;GO:0005515;;;;;;;
Vitvi01g00096	12.3969	NA	0	'19.2.2.12.3.3.1' AND '28.1.4.2'	'Protein homeostasis.ubiquitin-proteasome system.ubiquitin-fold protein conjugation.CULLIN-based E3 ubiquitin ligase activities.CUL1-based/SCF E3 ubiquitin ligase complexes.F-BOX substrate adaptor component activities.substrate adaptor *(UFO)' AND 'Plant reproduction.flowering.floral meristem identity control.substrate(LEAFY) adaptor of SCF E3 ubiquitin ligase *(UFO)'	'mercator4v5.0: substrate adaptor *(UFO) of SCF E3 ubiquitin ligase complex & prot-scriber: f box domain containing protein & swissprot: Protein UNUSUAL FLORAL ORGANS & original description: none' AND 'mercator4v5.0: substrate(LEAFY) adaptor of SCF E3 ubiquitin ligase *(UFO) & prot-scriber: f box domain containing protein & swissprot: Protein UNUSUAL FLORAL ORGANS & original description: none'	AT1G30950	UFO	AT1G30950.1	66.7431	ortholog_one2one	AT1G30950.1	Required for the proper identity of the floral meristem. Involved in establishing the whorled pattern of floral organs, in the control of specification of the floral meristem, and in the activation of APETALA3 and PISTILLATA. UFO is found at the AP3 promoter in a LFY-dependent manner, suggesting that it works with LFY to regulate AP3 expression. UFO may also promote the ubiquitylation of LFY.	UNUSUAL FLORAL ORGANS (UFO)	NA	XP_002275773.1 protein UNUSUAL FLORAL ORGANS	436	2	0	0.9874	Vitis vinifera	1	6	GO:0000151;GO:0004842;GO:0005515;GO:0006355;GO:0016567;GO:0031146	EC:2	IPR001810;IPR001810;IPR015915;noIPR;noIPR;noIPR;IPR001810;IPR011043;IPR036047	GO:0005515;GO:0005515;GO:0005515;;;;GO:0005515;;GO:0005515
Vitvi01g00119	49.5139	NA	0	'12.4.7.2'	'Chromatin organisation.nucleosome remodeling.CHD chromatin remodeling activities.CHD3-type chromatin remodeling factor *(PKL/PKR)'	'mercator4v5.0: CHD3-type chromatin remodeling factor *(PKL/PKR) & prot-scriber: chromodomain helicase dna binding protein & swissprot: Protein CHROMATIN REMODELING 4 & original description: none'	AT5G44800	CHR4	AT5G44800.1	52.1444	ortholog_one2one	AT5G44800.1	Interacts with transcription factors involved in floral meristem identity and affects the expression of key floral regulators. Affects H3K27me3 and H3K4me3 levels at a subset of loci in the genome.	CHROMATIN REMODELING 4 (CHR4);PICKLE RELATED 1 (PKR1); (MI-2-LIKE)	NA	XP_003631193.1 protein CHROMATIN REMODELING 4	2355	2	0	0.9972	Vitis vinifera	1	2	GO:0005524;GO:0070615	NA	IPR014001;IPR000953;IPR001965;IPR009463;IPR001650;IPR027417;IPR009463;IPR000330;IPR013083;noIPR;IPR038718;noIPR;noIPR;IPR023780;IPR019787;IPR001650;noIPR;noIPR;noIPR;noIPR;noIPR;noIPR;noIPR;noIPR;noIPR;noIPR;noIPR;noIPR;noIPR;noIPR;noIPR;noIPR;noIPR;noIPR	;;;;;;;GO:0005524/GO:0070615;;;;;;;;;;;;;;;;;;;;;;;;;;;;;;;;;;;;;;;;;;;
Vitvi01g00124	13.458	NA	0	'35.1'	'not assigned.annotated'	'mercator4v5.0: not classified & prot-scriber: activating signal cointegrator complex subunit & swissprot: no annotation & original description: none'	AT4G19950	AT4G19950	AT4G19950.1	76.4151	ortholog_one2many	AT4G19950.1	polyadenylate-binding protein 1-B-binding protein;(source:Araport11)	NA	NA	XP_019079165.1PREDICTED: uncharacterized protein LOC100252459	318	2	3.5e-190	0.9937	Vitis vinifera	1	1	GO:0016021	NA	noIPR;noIPR	;
Vitvi01g00126	4.71314	NA	0	'15.5.19'	'RNA biosynthesis.transcriptional regulation.MADS/AGL-type transcription factor'	'mercator4v5.0: MADS/AGL-type transcription factor & prot-scriber: mads box transcription factor & swissprot: MADS-box protein FBP24 & original description: none'	NA	NA	NA	NA	NA	NA	NA	NA	NA	RVW42148.1MADS-box protein FBP24	266	1	8.9e-183	1	Vitis vinifera	1	5	GO:0000977;GO:0003700;GO:0005634;GO:0045944;GO:0046983	NA	noIPR;noIPR;IPR002100;IPR002100;IPR002487;IPR036879;IPR002100;noIPR;noIPR;IPR002100;IPR002487;IPR002100;IPR033896;IPR036879	;;GO:0046983/GO:0003677;GO:0046983/GO:0003677;GO:0003700/GO:0005634/GO:0006355;GO:0046983/GO:0003677;GO:0046983/GO:0003677;;;GO:0046983/GO:0003677;GO:0003700/GO:0005634/GO:0006355;GO:0046983/GO:0003677;GO:0045944/GO:0000977;GO:0046983/GO:0003677
Vitvi01g00137	4.69402	NA	0	'1.1.8.1.6.2.1' AND '1.2.1.2.1.1' AND '19.1.7.1'	'Photosynthesis.photophosphorylation.chlororespiration.NADH dehydrogenase-like (NDH) complex.assembly and maintenance.Cpn60 chaperonin heterodimer.subunit alpha' AND 'Photosynthesis.calvin cycle.ribulose-1,5-bisphosphat carboxylase/oxygenase (RuBisCo) activity.RuBisCo assembly.CPN60 chaperonin heterodimer.subunit alpha' AND 'Protein homeostasis.protein quality control.Hsp60 chaperone system.chape…	'mercator4v5.0: subunit alpha of Cpn60 chaperonin complex & prot-scriber: chaperonin subunit alpha 1 chloroplastic & swissprot: Chaperonin 60 subunit alpha 2, chloroplastic & original description: none' AND 'mercator4v5.0: subunit alpha of CPN60 assembly chaperone heterodimer & prot-scriber: chaperonin subunit alpha 1 chloroplastic & swissprot: Chaperonin 60 subunit alpha 2, chloroplastic & origi…	AT5G18820	Cpn60alpha2	AT5G18820.1	72.3842	ortholog_one2one	AT5G18820.1	Encodes a subunit of chloroplasts chaperonins that are involved in mediating the folding of newly synthesized, translocated, or stress-denatured proteins. Cpn60 subunits are: Cpn60alpha1 (At2g28000), AtCpn60alpha2 (At5g18820), AtCpn60beta1 (At1g55490), AtCpn60beta2 (At3g13470), AtCpn60beta3 (At5g56500), AtCpn60beta4 (At1g26230).	EMBRYO DEFECTIVE 3007 (EMB3007); (CPN60A2); (CPNA2);CHAPERONIN-60ALPHA2 (CPN60ALPHA2)	NA	XP_010648810.1 chaperonin 60 subunit alpha 2, chloroplastic	583	2	0	1	Vitis vinifera	1	3	GO:0005524;GO:0016887;GO:0042026	NA	IPR001844;IPR002423;IPR027413;IPR001844;IPR027410;IPR027409;noIPR;noIPR;IPR018370;IPR001844;IPR027413;IPR027410;IPR027409	GO:0042026;GO:0016887/GO:0005524;;GO:0042026;;;;;GO:0005524/GO:0006457;GO:0042026;;;
Vitvi01g00147	0.76975	NA	0	'35.1'	'not assigned.annotated'	'mercator4v5.0: not classified & prot-scriber: gst c terminal domain ontaining protein & swissprot: no annotation & original description: none'	NA	NA	NA	NA	NA	NA	NA	NA	NA	CAN61635.1hypothetical protein VITISV_008456	103	1	9.9e-42	0.9878	Vitis vinifera	0.9878	1	GO:0006749	NA	NA	NA
Vitvi01g00148	25.0937	NA	0	'35.1'	'not assigned.annotated'	'mercator4v5.0: not classified & prot-scriber: gst c terminal domain ontaining protein & swissprot: no annotation & original description: none'	AT4G19880	AT4G19880	AT4G19880.2	68.8889	ortholog_one2many	AT4G19880.2	Glutathione S-transferase family protein;(source:Araport11)	NA	NA	RVX07178.1Glutathionyl-hydroquinone reductase YqjG	360	4	6.7e-273	0.9945	Vitis vinifera	1	4	GO:0004364;GO:0005515;GO:0005737;GO:0006749	EC:2.5.1.18	noIPR;IPR016639;IPR004045;noIPR;noIPR;IPR040079;IPR016639;noIPR;IPR016639;IPR010987;noIPR;IPR036249;IPR036282	;GO:0004364;GO:0006749/GO:0005515;;;;GO:0004364;;GO:0004364;;;;
Vitvi01g00170	15.7235	NA	0	'1.1.1.3.5'	'Photosynthesis.photophosphorylation.photosystem II.assembly.assembly factor *(HCF136)'	'mercator4v5.0: protein involved in PS-II assembly *(HCF136) & prot-scriber: psii bnr domain containing protein & swissprot: Photosystem II stability/assembly factor HCF136, chloroplastic & original description: none'	AT5G23120	HCF136	AT5G23120.2	74.7525	ortholog_one2one	AT5G23120.2	encodes a stability and/or assembly factor of photosystem IIThe mRNA is cell-to-cell mobile.	NA	NA	XP_002278958.1 photosystem II stability/assembly factor HCF136, chloroplastic	404	2	2.3e-300	0.995	Vitis vinifera	1	2	GO:0005515;GO:0009507	NA	IPR015943;IPR028203;IPR016705;noIPR;noIPR	GO:0005515;;;;
Vitvi01g00178	3.85001	NA	0	'7.8.3.1'	'Coenzyme metabolism.prenylquinone biosynthesis.ubiquinone biosynthesis.4-hydroxybenzoate:polyprenyl diphosphate transferase *(COQ2)'	'mercator4v5.0: 4-hydroxybenzoate:polyprenyl diphosphate transferase *(COQ2) & prot-scriber: 4 hydroxybenzoate polyprenyltransferase mitochondrial & swissprot: 4-hydroxybenzoate polyprenyltransferase, mitochondrial & original description: none'	AT4G23660	PPT1	AT4G23660.3	61.6505	ortholog_one2one	AT4G23660.3	Encodes para-hydroxy benzoate polyprenyl diphosphate transferase. The enzyme was shown to be able to use a wide range of prenyl substrates : from GPP (C10) to decaprenyl diphosphate (C50). Mutants develop HR-like necrotic lesions and displays enhanced resistance to virulent bacterial and oomycete pathogens. Constitutively expresses SA- and ET/JA-responsive defense genes, accumulates elevated leve…	POLYPRENYLTRANSFERASE 1 (PPT1);HYPERSENSITIVE RESPONSE-LIKE LESION 1 (HRL1)	NA	XP_002279483.1 4-hydroxybenzoate polyprenyltransferase, mitochondrial isoform X2	412	4	1.2e-299	0.9939	Vitis vinifera	1	5	GO:0002083;GO:0006744;GO:0008299;GO:0031305;GO:0047293	EC:2.5.1.39	IPR044878;IPR000537;noIPR;IPR006370;noIPR;noIPR;noIPR;noIPR;IPR039653;IPR030470;IPR006370;noIPR	;GO:0016021/GO:0016765;;GO:0016021/GO:0004659;;;;;;;GO:0016021/GO:0004659;
Vitvi01g00179	23.9286	NA	0	'24.2.10.1' AND '25.4.4.8'	'Solute transport.carrier-mediated transport.OPT family.iron chelator transporter *(YSL)' AND 'Nutrient uptake.transition metal homeostasis.transport.ferric cation-chelator transporter *(YSL)'	'mercator4v5.0: iron chelator transporter *(YSL) & prot-scriber: metal nicotianamine transporter ysl & swissprot: Probable metal-nicotianamine transporter YSL7 & original description: none' AND 'mercator4v5.0: ferric cation-chelator transporter *(YSL) & prot-scriber: metal nicotianamine transporter ysl & swissprot: Probable metal-nicotianamine transporter YSL7 & original description: none'	NA	NA	NA	NA	NA	NA	NA	NA	NA	XP_010650300.1 probable metal-nicotianamine transporter YSL7	712	3	0	0.9869	Vitis vinifera	1	4	GO:0005886;GO:0016021;GO:0035673;GO:0055085	EC:7	IPR004813;IPR004813;noIPR;IPR045035	GO:0035673;GO:0035673;;GO:0035673
Vitvi01g00180	45.7618	NA	0	'24.2.10.1' AND '25.4.4.8'	'Solute transport.carrier-mediated transport.OPT family.iron chelator transporter *(YSL)' AND 'Nutrient uptake.transition metal homeostasis.transport.ferric cation-chelator transporter *(YSL)'	'mercator4v5.0: iron chelator transporter *(YSL) & prot-scriber: metal nicotianamine transporter ysl & swissprot: Probable metal-nicotianamine transporter YSL7 & original description: none' AND 'mercator4v5.0: ferric cation-chelator transporter *(YSL) & prot-scriber: metal nicotianamine transporter ysl & swissprot: Probable metal-nicotianamine transporter YSL7 & original description: none'	AT1G65730	YSL7	AT1G65730.1	69.986	ortholog_one2many	AT1G65730.1	Arabidopsis thaliana metal-nicotianamine transporter YSL4	YELLOW STRIPE LIKE 7 (YSL7)	NA	XP_002277292.1 probable metal-nicotianamine transporter YSL7	713	3	0	0.9916	Vitis vinifera	1	4	GO:0005886;GO:0016021;GO:0035673;GO:0055085	EC:7	IPR004813;IPR004813;IPR045035;noIPR	GO:0035673;GO:0035673;GO:0035673;
Vitvi01g00185	15.9457	NA	0	'35.1'	'not assigned.annotated'	'mercator4v5.0: not classified & prot-scriber: zinc finger a20 and an domain containing stress associated protein & swissprot: Zinc finger A20 and AN1 domain-containing stress-associated protein 7 & original description: none'	AT4G14225	AT4G14225	AT4G14225.1	37.5	ortholog_one2one	AT4G14225.1	A20/AN1-like zinc finger family protein;(source:Araport11)	NA	NA	XP_010650293.1 zinc finger A20 and AN1 domain-containing stress-associated protein 1-like	152	1	4e-107	1	Vitis vinifera	1	2	GO:0003677;GO:0008270	NA	IPR000058;IPR002653;IPR035896;IPR002653;noIPR;IPR000058;noIPR;noIPR;IPR000058;IPR002653;IPR035896;noIPR	GO:0008270;GO:0008270/GO:0003677;;GO:0008270/GO:0003677;;GO:0008270;;;GO:0008270;GO:0008270/GO:0003677;;
Vitvi01g00197	1.3842	NA	0	'35.1'	'not assigned.annotated'	'mercator4v5.0: not classified & prot-scriber: ef hand domain containing protein & swissprot: no annotation & original description: none'	AT3G25597	AT3G25597	AT3G25597.1	36.2416	ortholog_one2many	AT3G25597.1	transmembrane protein;(source:Araport11)	NA	NA	XP_010650289.1PREDICTED: uncharacterized protein LOC104879359	149	2	3e-105	0.9866	Vitis vinifera	1		NA	NA	noIPR;noIPR	;
Vitvi01g00202	1.82858	NA	0	'35.1'	'not assigned.annotated'	'mercator4v5.0: not classified & prot-scriber: dnl type domain containing protein & swissprot: no annotation & original description: none'	AT1G68730	AT1G68730	AT1G68730.1	39.8844	ortholog_one2one	AT1G68730.1	TIM15 homolog; PAM interacting protein.	(TIM15-1)	NA	XP_002280593.1 mitochondrial protein import protein ZIM17 isoform X1	173	2	4.8e-116	0.9971	Vitis vinifera	1	6	GO:0005739;GO:0006457;GO:0008270;GO:0030150;GO:0050821;GO:0051087	NA	IPR007853;IPR024158;noIPR;IPR007853	GO:0008270;;;GO:0008270
Vitvi01g00206	10.3246	NA	0	'35.1'	'not assigned.annotated'	'mercator4v5.0: not classified & prot-scriber: udp glycosyltransferase & swissprot: UDP-glycosyltransferase 85A1 & original description: none'	NA	NA	NA	NA	NA	NA	NA	NA	NA	RVW45413.1High mobility group B protein 13	190	1	4.8e-62	1	Vitis vinifera	1	2	GO:0003677;GO:0005634	NA	noIPR;noIPR;noIPR;noIPR;noIPR	;;;;
Vitvi01g00223	32.9341	NA	0	'35.1'	'not assigned.annotated'	'mercator4v5.0: not classified & prot-scriber: slh domain containing protein & swissprot: no annotation & original description: none'	AT3G25680	AT3G25680	AT3G25680.1	48.4375	ortholog_one2one	AT3G25680.1	SLH domain protein;(source:Araport11)	NA	NA	XP_003631189.2PREDICTED: uncharacterized protein LOC100259365	576	2	0	0.9931	Vitis vinifera	1	2	GO:0009941;GO:0016021	NA	noIPR;noIPR;IPR001119;noIPR;noIPR;IPR001119	;;;;;
Vitvi01g00225	34.078	NA	0	'35.1'	'not assigned.annotated'	'mercator4v5.0: not classified & prot-scriber: arsa atpase domain containing protein & swissprot: Uncharacterized protein At1g26090, chloroplastic & original description: none'	AT1G26090	AT1G26090	AT1G26090.1	58.9569	ortholog_one2one	AT1G26090.1	P-loop containing nucleoside triphosphate hydrolases superfamily protein;(source:Araport11)	NA	NA	XP_010648027.1PREDICTED: uncharacterized protein At1g26090, chloroplastic isoform X1	441	2		0.9989	Vitis vinifera	1		NA	NA	IPR008978;IPR025723;IPR027417;IPR040612;noIPR;noIPR;IPR027417	;;;;;;
Vitvi01g00247	9.84096	NA	0	'15.5.10.2'	'RNA biosynthesis.transcriptional regulation.C2H2 transcription factor superfamily.subclass WIP transcription factor'	'mercator4v5.0: C2H2 subclass WIP transcription factor & prot-scriber: zinc finger protein wip & swissprot: Zinc finger protein WIP6 & original description: none'	AT1G13290	DOT5	AT1G13290.1	63.2727	ortholog_one2one	AT1G13290.1	Encodes a putative zinc finger protein (C2H2 family, type IIIA, subclass A1d) that has a WIP domain. Seedlings with mutations in DOT5 have a misaligned venation defect in their leaves and cotyledons. Additional developmental abnormalities, such as elongated petioles and aberrant phyllotaxy that suggested DOT5 was required for normal shoot and root development.Subsequent analysis indicates the lea…	WIP DOMAIN PROTEIN 6 (WIP6);DEFECTIVELY ORGANIZED TRIBUTARIES 5 (DOT5)	NA	XP_010647907.1 zinc finger protein WIP6	275	2	3.3e-212	0.9927	Vitis vinifera	0.9964	4	GO:0003700;GO:0005634;GO:0006355;GO:0048856	NA	IPR013087;noIPR;noIPR;noIPR;IPR043584;noIPR;IPR013087;IPR013087;IPR013087;IPR036236;IPR036236	;;;;GO:0003700/GO:0010468;;;;;;
Vitvi01g00261	2.25807	NA	0	'35.1'	'not assigned.annotated'	'mercator4v5.0: not classified & prot-scriber: protein plant cadmium resistance & swissprot: Protein PLANT CADMIUM RESISTANCE 12 & original description: none'	AT1G58320	AT1G58320	AT1G58320.1	42.9412	ortholog_one2one	AT1G58320.1	PLAC8 family protein;(source:Araport11)	NA	NA	XP_002278907.1 protein PLANT CADMIUM RESISTANCE 9	170	2	2.4e-119	0.9911	Vitis vinifera	1	1	GO:0016021	NA	IPR006461;IPR006461;noIPR;IPR006461	;;;
Vitvi01g00263	1.13653	NA	0	'35.1'	'not assigned.annotated'	'mercator4v5.0: not classified & prot-scriber: protein plant cadmium resistance & swissprot: Protein PLANT CADMIUM RESISTANCE 2 & original description: none'	NA	NA	NA	NA	NA	NA	NA	NA	NA	XP_003631187.1 protein PLANT CADMIUM RESISTANCE 2	209	3	2.6e-158	1	Vitis vinifera	1		NA	NA	IPR006461;IPR006461;noIPR;noIPR;IPR006461	;;;;
Vitvi01g00264	22.5592	NA	0	'35.1'	'not assigned.annotated'	'mercator4v5.0: not classified & prot-scriber: abhydrolase 3 domain containing protein & swissprot: Probable carboxylesterase 6 & original description: none'	AT1G68620	AT1G68620	AT1G68620.1	50.6964	ortholog_one2one	AT1G68620.1	alpha/beta-Hydrolases superfamily protein;(source:Araport11)	NA	NA	XP_002278939.1 probable carboxylesterase 6	359	4	2.1e-271	0.9958	Vitis vinifera	1	1	GO:0016787	EC:3	IPR013094;IPR029058;noIPR;noIPR;IPR033140;IPR029058	GO:0016787;;;;;
Vitvi01g00266	5.45506	NA	0	'24.3.11'	'Solute transport.channels.anion channel *(QUAC/ALMT)'	'mercator4v5.0: anion channel *(QUAC/ALMT) & prot-scriber: aluminum activated malate transporter protein & swissprot: Aluminum-activated malate transporter 4 & original description: none'	AT1G25480	AT1G25480	AT1G25480.1	55.4331	ortholog_one2many	AT1G25480.1	Encodes a phosphorylation-dependent anion channel that can mediate malate release from the vacuole and is required for stomatal closure in response to abscisic acid.	ALUMINIUM ACTIVATED MALATE TRANSPORTER 4 (ALMT4)	NA	XP_002278978.1 aluminum-activated malate transporter 4	635	3	0	0.9944	Vitis vinifera	1	1	GO:0015743	NA	IPR020966;noIPR;noIPR	GO:0015743;;
Vitvi01g00268	2.40894	NA	0	'17.6.2.3.23'	'Protein biosynthesis.organelle machinery.plastidial ribosome biogenesis.small ribosomal subunit proteome.component *(cS23)'	'mercator4v5.0: component *(cS23) of small plastid ribosomal-subunit proteome & prot-scriber: 30s ribosomal protein 3 1 chloroplastic & swissprot: 30S ribosomal protein 3, chloroplastic & original description: none'	AT1G68590	PSRP3/1	AT1G68590.1	63.3333	ortholog_one2one	AT1G68590.1	Ribosomal protein PSRP-3/Ycf65;(source:Araport11)	RIBOSOMAL PROTEIN CS23Z (CS23Z);PLASTID-SPECI&#64257;C RIBOSOMAL PROTEIN 3/1 (PSRP3/1)	NA	RVW45521.130S ribosomal protein 3, chloroplastic	120	3	2.8e-61	0.9965	Vitis vinifera	1	3	GO:0003735;GO:0005840;GO:0006412	NA	IPR006924;IPR038447;noIPR;IPR006924;noIPR	GO:0006412/GO:0005840/GO:0003735;;;GO:0006412/GO:0005840/GO:0003735;
Vitvi01g00288	27.0156	NA	0	'15.5.1.1.3'	'RNA biosynthesis.transcriptional regulation.C2C2 transcription factor superfamily.BBX transcription factor families.class-III transcription factor'	'mercator4v5.0: BBX class-III transcription factor & prot-scriber: zinc finger protein constans & swissprot: Zinc finger protein CONSTANS-LIKE 16 & original description: none'	AT1G25440	BBX15	AT1G25440.1	45.6019	ortholog_one2many	AT1G25440.1	B-box type zinc finger protein with CCT domain-containing protein;(source:Araport11)	B-BOX DOMAIN PROTEIN 15 (BBX15); (COL16)	NA	XP_002282578.1 zinc finger protein CONSTANS-LIKE 16	432	3	0	0.9977	Vitis vinifera	1	4	GO:0005515;GO:0005634;GO:0006355;GO:0008270	NA	IPR000315;IPR000315;IPR010402;noIPR;noIPR;IPR000315;IPR010402;noIPR	GO:0008270;GO:0008270;GO:0005515;;;GO:0008270;GO:0005515;
Vitvi01g00289	3.22105	NA	0	'35.1'	'not assigned.annotated'	'mercator4v5.0: not classified & prot-scriber: f box 5 domain containing protein & swissprot: no annotation & original description: none'	NA	NA	NA	NA	NA	NA	NA	NA	NA	RVW51389.1F-box/LRR-repeat protein 4	134	3	2.4e-59	0.886	Vitis vinifera	0.873	2	GO:0019005;GO:0031146	NA	noIPR;noIPR;noIPR	;;
Vitvi01g00302	17.9674	NA	0	'15.5.3.2.15'	'RNA biosynthesis.transcriptional regulation.MYB transcription factor superfamily.R2R3-MYB transcription factor family.subgroup-19/20 transcription factor'	'mercator4v5.0: MYB class-R2R3 subgroup-19/20 transcription factor & prot-scriber: arath transcription factor myb & swissprot: Transcription factor MYB62 & original description: none'	AT1G68320	MYB62	AT1G68320.1	49.3056	ortholog_one2many	AT1G68320.1	putative transcription factor: R2R3-MYB transcription family. Involved in regulation of phosphate starvation responses and gibberellic acid biosynthesis.	(BW62C); (BW62B);MYB DOMAIN PROTEIN 62 (MYB62);MYB DOMAIN PROTEIN 62 (AtMYB62)	MYB163	XP_002279433.1 transcription factor MYB24	288	4	2e-194	0.9991	Vitis vinifera	1	4	GO:0003700;GO:0005634;GO:0006355;GO:0043565	NA	IPR001005;IPR017930;noIPR;noIPR;noIPR;noIPR;IPR044676;IPR001005;IPR017930;IPR017930;IPR001005;IPR001005;IPR001005;IPR009057	;;;;;;GO:0003700/GO:0043565/GO:0006355;;;;;;;
Vitvi01g00329	3.49252	NA	0	'35.1'	'not assigned.annotated'	'mercator4v5.0: not classified & prot-scriber: duf 4283 domain protein & swissprot: Putative glutamine amidotransferase GAT1_2.1 & original description: none'	NA	NA	NA	NA	NA	NA	NA	NA	NA	XP_034692102.1putative glutamine amidotransferase GAT1_2.1	425	3	3.5e-308	0.9961	Vitis vinifera	1	2	GO:0006541;GO:0016811	EC:3.5.1	IPR011697;IPR029062;noIPR;IPR044668;noIPR;noIPR;IPR029062	GO:0016787;;;GO:0016811;;;
Vitvi01g00336	11.0968	NA	0	'11.2.2.2'	'Phytohormone action.auxin.perception and signal transduction.transcriptional repressor *(IAA/AUX)'	'mercator4v5.0: transcriptional repressor *(IAA/AUX) & prot-scriber: auxin responsive protein iaa & swissprot: Auxin-responsive protein IAA32 & original description: none'	AT2G01200	IAA32	AT2G01200.2	46.1929	ortholog_one2many	AT2G01200.1	Belongs to auxin inducible gene family.	INDOLE-3-ACETIC ACID INDUCIBLE 32 (IAA32);MATERNAL EFFECT EMBRYO ARREST 10 (MEE10)	NA	XP_010664878.1 auxin-responsive protein IAA32	197	1	2.3e-146	1	Vitis vinifera	1	3	GO:0005515;GO:0005634;GO:0006355	NA	noIPR;IPR033389;IPR003311;noIPR;IPR000270;noIPR	;;GO:0005634/GO:0006355;;GO:0005515;
Vitvi01g00353	36.7117	NA	0	'35.1'	'not assigned.annotated'	'mercator4v5.0: not classified & prot-scriber: non specific serine threonine protein kinase & swissprot: no annotation & original description: none'	NA	NA	NA	NA	NA	NA	NA	NA	NA	XP_019078542.1 rust resistance kinase Lr10-like	286	2	7.9e-183	1	Vitis vinifera	1	5	GO:0004672;GO:0005524;GO:0006468;GO:0016021;GO:0030247	EC:2.7.1	IPR025287;IPR032872;noIPR;noIPR	GO:0030247;;;
Vitvi01g00378	4.76282	NA	0	'35.1'	'not assigned.annotated'	'mercator4v5.0: not classified & prot-scriber: quality protein gdsl esterase lipase & swissprot: GDSL esterase/lipase 6 & original description: none'	AT1G71120	GLIP6	AT1G71120.1	66.2953	ortholog_one2one	AT1G71120.1	Contains lipase signature motif and GDSL domain.	GDSL-MOTIF LIPASE/HYDROLASE 6 (GLIP6)	NA	XP_002284004.1 GDSL esterase/lipase 6	359	2	6.4e-266	0.9972	Vitis vinifera	1	1	GO:0016788	EC:3.1	IPR001087;IPR036514;noIPR;noIPR;IPR035669;noIPR	GO:0016788;;;;;
Vitvi01g00383	46.4082	NA	0	'15.4.7'	'RNA biosynthesis.RNA polymerase III-dependent transcription.regulatory protein *(MAF1)'	'mercator4v5.0: regulatory protein *(MAF1) of RNA polymerase III & prot-scriber: bovin repressor of rna polymerase iii transcription & swissprot: no annotation & original description: none'	AT5G13240	AT5G13240	AT5G13240.3	76.2332	ortholog_one2one	AT5G13240.3	Global repressor of RNA polymerase III (Pol III). Maf1 repressor activity is critical for plant survival during environmental stresses, and is regulated by its phosphorylation/dephosphorylation through the activity of TOR and PP4/PP2A phosphatases.	(MAF1)	NA	XP_002284050.1 repressor of RNA polymerase III transcription MAF1 homolog	223	1	1.4e-162	1	Vitis vinifera/Vitis riparia	1	2	GO:0005634;GO:0016480	NA	IPR015257;IPR038564;IPR015257;IPR015257;noIPR	GO:0016480;;GO:0016480;GO:0016480;
Vitvi01g00393	8.86865	NA	0	'35.1'	'not assigned.annotated'	'mercator4v5.0: not classified & prot-scriber: heavy metal associated isoprenylated plant protein & swissprot: Heavy metal-associated isoprenylated plant protein 21 & original description: none'	NA	NA	NA	NA	NA	NA	NA	NA	NA	XP_002284123.1 heavy metal-associated isoprenylated plant protein 21	147	4	3e-102	1	Vitis vinifera	1	1	GO:0046872	NA	IPR006121;noIPR;noIPR;noIPR;IPR006121;IPR006121;IPR036163	GO:0046872;;;;GO:0046872;GO:0046872;GO:0046872
Vitvi01g00412	15.9655	NA	0	'15.5.5.1'	'RNA biosynthesis.transcriptional regulation.Homeobox transcription factor superfamily.HD-ZIP I/II-type transcription factor'	'mercator4v5.0: HD-ZIP I/II-type transcription factor & prot-scriber: homeobox leucine zipper protein hox & swissprot: Homeobox-leucine zipper protein ATHB-17 & original description: none'	AT2G01430	HB17	AT2G01430.1	55.5556	ortholog_one2one	AT2G01430.1	ATHB17 is a member of the HD-Zip transcription factor family. It is expressed most strongly in roots at different stages of development and induced by ABA, paraquat, drought, and NaCl treatments. Loss of function mutants are more sensitive to salt and drought stress.The protein is nuclear localized and has been shown to bind to the promoter of SIG5 and other genes.	HOMEOBOX-LEUCINE ZIPPER PROTEIN 17 (ATHB17);ARABIDOPSIS THALIANA HOMEOBOX-LEUCINE ZIPPER PROTEIN 17 (ATHB-17);HOMEOBOX-LEUCINE ZIPPER PROTEIN 17 (HB17)	NA	XP_010657445.1 homeobox-leucine zipper protein HOX3 isoform X1	225	1	3.9e-152	1	Vitis vinifera/Vitis riparia	1	4	GO:0000981;GO:0005634;GO:0006357;GO:0043565	NA	noIPR;IPR001356;IPR003106;noIPR;IPR001356;IPR003106;noIPR;noIPR;noIPR;noIPR;IPR017970;IPR001356;IPR001356;IPR009057	;GO:0003677;GO:0043565/GO:0006355;;GO:0003677;GO:0043565/GO:0006355;;;;;GO:0000981/GO:0006355;GO:0003677;GO:0003677;
Vitvi01g00421	22.6223	NA	0	'35.1'	'not assigned.annotated'	'mercator4v5.0: not classified & prot-scriber: protein kinase domain containing & swissprot: Inorganic pyrophosphatase TTM1 & original description: none'	AT2G01460	AT2G01460	AT2G01460.1	83.2983	ortholog_one2one	AT2G01460.1	P-loop containing nucleoside triphosphate hydrolases superfamily protein;(source:Araport11)	NA	NA	XP_010656773.1PREDICTED: uncharacterized protein LOC100261233 isoform X2	952	3	0	0.9867	Vitis vinifera/Vitis riparia	1	2	GO:0005524;GO:0016301	EC:2.7	noIPR;IPR003593;IPR006083;IPR027417;noIPR;noIPR;noIPR;noIPR;noIPR;noIPR;noIPR;IPR027417;IPR033469;IPR027417	;;GO:0016301/GO:0005524;;;;;;;;;;;
Vitvi01g00436	16.483	NA	0	'35.1'	'not assigned.annotated'	'mercator4v5.0: not classified & prot-scriber: bet v 1 domain containing protein & swissprot: no annotation & original description: none'	NA	NA	NA	NA	NA	NA	NA	NA	NA	RVW16928.1MLP-like protein 31	92	2	1e-56	0.9889	Vitis vinifera	0.989	1	GO:0006952	NA	IPR000916;IPR023393;IPR000916;noIPR;noIPR;noIPR;noIPR	GO:0006952;;GO:0006952;;;;
Vitvi01g00437	7.37105	NA	0	'35.1'	'not assigned.annotated'	'mercator4v5.0: not classified & prot-scriber: bet v 1 domain containing protein & swissprot: MLP-like protein 34 & original description: none'	NA	NA	NA	NA	NA	NA	NA	NA	NA	XP_019078554.1 MLP-like protein 34	151	1	7.1e-99	1	Vitis vinifera	1	5	GO:0004864;GO:0006952;GO:0009738;GO:0010427;GO:0038023	NA	IPR024949;IPR000916;IPR000916;IPR023393;noIPR;noIPR;noIPR;noIPR	GO:0038023/GO:0010427/GO:0009738/GO:0004864;GO:0006952;GO:0006952;;;;;
Vitvi01g00442	3.32008	NA	0	'3.6.2'	'Carbohydrate metabolism.mannose metabolism.phosphomannomutase'	'mercator4v5.0: phosphomannomutase & prot-scriber: phosphoglucomutase alpha d glucose bisphosphate epenent & swissprot: no annotation & original description: none'	AT1G70820	AT1G70820	AT1G70820.1	70.1783	ortholog_one2one	AT1G70820.1	phosphoglucomutase, putative / glucose phosphomutase;(source:Araport11)	NA	NA	XP_002280911.1PREDICTED: uncharacterized protein LOC100243950	617	3	0	0.9873	Vitis vinifera	1	4	GO:0004615;GO:0005975;GO:0009570;GO:0046872	EC:5.4.2.8	IPR005841;noIPR;IPR005844;IPR005845;IPR005846;noIPR;noIPR;noIPR;noIPR;noIPR;noIPR;noIPR;noIPR;IPR016055;IPR016055;IPR016055	GO:0005975/GO:0016868;;GO:0005975/GO:0016868;GO:0005975;GO:0005975/GO:0016868;;;;;;;;;GO:0005975/GO:0016868;GO:0005975/GO:0016868;GO:0005975/GO:0016868
Vitvi01g00453	21.7401	NA	0	'50.2.7'	'Enzyme classification.EC_2 transferases.EC_2.7 transferase transferring phosphorus-containing group'	'mercator4v5.0: EC_2.7 transferase transferring phosphorus-containing group & prot-scriber: arath cysteine rich receptor protein kinase & swissprot: Cysteine-rich receptor-like protein kinase 10 & original description: none'	AT1G70740	AT1G70740	AT1G70740.1	66.4179	ortholog_one2one	AT1G70740.1	Protein kinase superfamily protein;(source:Araport11)	NA	NA	XP_003631201.1 cysteine-rich receptor-like protein kinase 10	402	3	6e-270	0.9572	Vitis vinifera	1	3	GO:0004672;GO:0005524;GO:0006468	EC:2.7.1	IPR000719;IPR001245;noIPR;noIPR;noIPR;noIPR;noIPR;noIPR;noIPR;noIPR;IPR008271;IPR000719;noIPR;IPR011009	GO:0005524/GO:0004672/GO:0006468;GO:0004672/GO:0006468;;;;;;;;;GO:0004672/GO:0006468;GO:0005524/GO:0004672/GO:0006468;;
Vitvi01g00456	40.0067	NA	0	'21.3.1.2.1' AND '50.3.1'	'Cell wall organisation.pectin.homogalacturonan.modification and degradation.pectin methylesterase' AND 'Enzyme classification.EC_3 hydrolases.EC_3.1 hydrolase acting on ester bond'	'mercator4v5.0: pectin methylesterase & prot-scriber: pectinesterase & swissprot: Probable pectinesterase/pectinesterase inhibitor 6 & original description: none' AND 'mercator4v5.0: EC_3.1 hydrolase acting on ester bond & prot-scriber: pectinesterase & swissprot: Probable pectinesterase/pectinesterase inhibitor 6 & original description: none'	AT1G23200	AT1G23200	AT1G23200.1	56.1798	ortholog_one2one	AT1G23200.1	ProPME pectin methyl esterase involved in embryo development, stomatal function, mucilage release.	PECTIN METHYLESTERASE6 (PME6);HIGHLY METHYL ESTERIFIED SEEDS (HMS)	NA	XP_010654104.1 pectinesterase	534	2	0	0.9972	Vitis vinifera	1	8	GO:0005576;GO:0005618;GO:0030599;GO:0042545;GO:0043086;GO:0045330;GO:0045490;GO:0046910	EC:3.1.1.11	IPR006501;IPR006501;IPR006501;IPR000070;IPR012334;IPR035513;noIPR;noIPR;IPR018040;IPR033131;noIPR;IPR011050;IPR035513	GO:0004857;GO:0004857;GO:0004857;GO:0042545/GO:0030599;;;;;;;;;
Vitvi01g00460	3.39639	NA	0	'35.1'	'not assigned.annotated'	'mercator4v5.0: not classified & prot-scriber: protein plant cadmium resistance & swissprot: Protein PLANT CADMIUM RESISTANCE 2 & original description: none'	NA	NA	NA	NA	NA	NA	NA	NA	NA	RVW48487.1Protein plant cadmium resistance 2	207	1	1.7e-153	0.9758	Vitis vinifera	0.9758	1	GO:0016021	NA	IPR006461;IPR006461;IPR006461;noIPR	;;;
Vitvi01g00498	0.849719	NA	0	'13.4.2.6'	'Cell division.cytokinesis.cell-plate formation.phragmoplastin *(DRP1)'	'mercator4v5.0: phragmoplastin *(DRP1) & prot-scriber: dynamin protein 1e & swissprot: Dynamin-related protein 1C & original description: none'	AT1G14830	DL1C	AT1G14830.1	84.5024	ortholog_one2one	AT1G14830.1	Encodes a dynamin-like protein that is involved in mitochondrial morphogenesis and pollen development. Protein is localized as speckles in the cytoplasm, partially co-localizes with mitochondrial markers, cell plate of dividing cells, and the tip of root hairs, root cap cells, and expanding part of trichoblasts.	DYNAMIN-LIKE 1C (ADL1C);ARABIDOPSIS DYNAMIN-LIKE PROTEIN 5 (ADL5);DYNAMIN RELATED PROTEIN 1C (DRP1C);DYNAMIN-LIKE 1C (DL1C)	NA	XP_002284919.1 dynamin-related protein 1C	613	5	0	0.987	Vitis vinifera	1	10	GO:0000266;GO:0003924;GO:0005525;GO:0005886;GO:0005938;GO:0008017;GO:0009504;GO:0009506;GO:0010152;GO:0030136	EC:3.6.1	IPR022812;IPR001401;IPR003130;IPR000375;noIPR;IPR045063;IPR003130;IPR027417;IPR022812;noIPR;IPR019762;IPR020850;IPR030381;IPR001401;IPR027417	;GO:0005525/GO:0003924;GO:0005525/GO:0003924;;;;GO:0005525/GO:0003924;;;;;;GO:0005525;GO:0005525/GO:0003924;
Vitvi01g00510	4.33068	NA	0	'35.1'	'not assigned.annotated'	'mercator4v5.0: not classified & prot-scriber: homeobox protein knotted & swissprot: no annotation & original description: none'	AT1G14760	KNATM	AT1G14760.1	24.4275	ortholog_one2many	AT1G14760.1	Encodes a novel Arabidopsis KNOX gene that encodes a MEINOX domain but lacks the homeodomain and interacts with TALE-class homeodomain proteins to modulate their activities	KNOX ARABIDOPSIS THALIANA MEINOX (KNATM)	NA	XP_010650182.1 protein KNATM	131	4	4.9e-91	0.9924	Vitis vinifera	1	2	GO:0003677;GO:0005634	NA	noIPR;IPR005541;IPR005541;IPR005540;noIPR;noIPR	;GO:0005634/GO:0003677;GO:0005634/GO:0003677;GO:0005634/GO:0003677;;
Vitvi01g00527	9.9333	NA	0	'11.3.3.3' AND '50.2.3'	'Phytohormone action.brassinosteroid.conjugation and degradation.brassinosteroid acyltransferase *(PIZZA)' AND 'Enzyme classification.EC_2 transferases.EC_2.3 acyltransferase'	'mercator4v5.0: brassinosteroid acyltransferase *(PIZZA) & prot-scriber: brassinosteroid acyltransferase & swissprot: Brassinosteroid-related acyltransferase 1 & original description: none' AND 'mercator4v5.0: EC_2.3 acyltransferase & prot-scriber: brassinosteroid acyltransferase & swissprot: Brassinosteroid-related acyltransferase 1 & original description: none'	NA	NA	NA	NA	NA	NA	NA	NA	NA	RVW34628.1Brassinosteroid-related acyltransferase 1	463	1	0	0.9935	Vitis vinifera	0.9935	1	GO:0016747	EC:2.3.1	noIPR;IPR003480;IPR023213;IPR023213;noIPR;noIPR	;GO:0016747;;;;
Vitvi01g00546	2.41947	NA	0	'22.5.1.6.5'	'Vesicle trafficking.multi-pathway trafficking regulation.clathrin coated vesicle (CCV) machinery.CCV accessory factor activities.clathrin assembly protein *(PICALM9)'	'mercator4v5.0: clathrin assembly protein *(PICALM9) & prot-scriber: enth domain containing protein & swissprot: Putative clathrin assembly protein At1g25240 & original description: none'	NA	NA	NA	NA	NA	NA	NA	NA	NA	XP_002281710.1 putative clathrin assembly protein At1g25240	385	4	5.4e-278	0.9968	Vitis vinifera	1	10	GO:0000149;GO:0005545;GO:0005546;GO:0005794;GO:0005905;GO:0006900;GO:0030136;GO:0032050;GO:0048268;GO:0072583	NA	IPR008942;IPR014712;IPR011417;noIPR;noIPR;IPR013809;noIPR;noIPR;IPR008942	;GO:0005545/GO:0048268/GO:0030276/GO:0030136;GO:0005543;;;;;;
Vitvi01g00554	2.06454	NA	0	'50.1.1'	'Enzyme classification.EC_1 oxidoreductases.EC_1.1 oxidoreductase acting on CH-OH group of donor'	'mercator4v5.0: EC_1.1 oxidoreductase acting on CH-OH group of donor & prot-scriber: aldo ket red domain containing protein & swissprot: Non-functional NADPH-dependent codeinone reductase 2 & original description: none'	NA	NA	NA	NA	NA	NA	NA	NA	NA	XP_002285198.1 non-functional NADPH-dependent codeinone reductase 2	320	4	1.2e-236	0.9992	Vitis vinifera	1	1	GO:0047834	EC:1.1.1.122	IPR020471;IPR023210;IPR036812;IPR020471;noIPR;noIPR;noIPR;noIPR;IPR018170;IPR018170;IPR018170;IPR044497;IPR036812	GO:0016491;GO:0047834;;GO:0016491;;;;;GO:0016491;GO:0016491;GO:0016491;GO:0016616;
Vitvi01g00557	9.6193	NA	0	'50.1.1'	'Enzyme classification.EC_1 oxidoreductases.EC_1.1 oxidoreductase acting on CH-OH group of donor'	'mercator4v5.0: EC_1.1 oxidoreductase acting on CH-OH group of donor & prot-scriber: aldo ket red domain containing protein & swissprot: Non-functional NADPH-dependent codeinone reductase 2 & original description: none'	NA	NA	NA	NA	NA	NA	NA	NA	NA	XP_002285221.2 non-functional NADPH-dependent codeinone reductase 2	449	3	0	1	Vitis vinifera	1	1	GO:0047834	EC:1.1.1.122	IPR020471;IPR036812;IPR023210;noIPR;noIPR;noIPR;noIPR;noIPR;noIPR;IPR018170;IPR018170;IPR018170;IPR044497;IPR036812	GO:0016491;;GO:0047834;;;;;;;GO:0016491;GO:0016491;GO:0016491;GO:0016616;
Vitvi01g00559	2.65817	NA	0	'50.1.1'	'Enzyme classification.EC_1 oxidoreductases.EC_1.1 oxidoreductase acting on CH-OH group of donor'	'mercator4v5.0: EC_1.1 oxidoreductase acting on CH-OH group of donor & prot-scriber: aldo ket red domain containing protein & swissprot: D-galacturonate reductase & original description: none'	AT1G59950	AT1G59950	AT1G59950.1	56.0127	ortholog_many2many	AT1G59950.1	NAD(P)-linked oxidoreductase superfamily protein;(source:Araport11)	NA	NA	XP_002285230.1 D-galacturonate reductase	316	3	7.4e-232	0.9837	Vitis vinifera	1	3	GO:0004032;GO:0005829;GO:0047834	EC:1.1.1.21;EC:1.1.1.122	IPR020471;IPR023210;IPR036812;IPR020471;noIPR;noIPR;noIPR;noIPR;IPR018170;IPR018170;IPR018170;IPR044497;IPR036812	GO:0016491;GO:0047834;;GO:0016491;;;;;GO:0016491;GO:0016491;GO:0016491;GO:0016616;
Vitvi01g00560	8.00856	NA	0	'35.1'	'not assigned.annotated'	'mercator4v5.0: not classified & prot-scriber: aldo ket red domain containing protein & swissprot: D-galacturonate reductase & original description: none'	AT1G59950	AT1G59950	AT1G59950.1	49.8282	ortholog_many2many	AT1G59950.1	NAD(P)-linked oxidoreductase superfamily protein;(source:Araport11)	NA	NA	XP_034686652.1D-galacturonate reductase-like	291	2	9e-200	0.9439	Vitis riparia	0.929	1	GO:0047834	EC:1.1.1.122	IPR020471;IPR036812;IPR036812;IPR020471;IPR023210;noIPR;noIPR;noIPR;noIPR;IPR018170;IPR036812	GO:0016491;;;GO:0016491;GO:0047834;;;;;GO:0016491;
Vitvi01g00574	15.0464	NA	0	'35.1'	'not assigned.annotated'	'mercator4v5.0: not classified & prot-scriber: fas domain containing protein & swissprot: no annotation & original description: none'	NA	NA	NA	NA	NA	NA	NA	NA	NA	XP_010653435.1 fasciclin-like arabinogalactan protein 21	403	4	7e-290	0.9851	Vitis vinifera	1		NA	NA	IPR000782;IPR000782;IPR036378;noIPR;noIPR;IPR000782;IPR036378;IPR036378	;;;;;;;
Vitvi01g00579	6.70326	NA	0	'35.1'	'not assigned.annotated'	'mercator4v5.0: not classified & prot-scriber: thump domain containing protein & swissprot: no annotation & original description: none'	AT1G09290	AT1G09290	AT1G09290.1	54.3027	ortholog_one2one	AT1G09290.1	hypothetical protein;(source:Araport11)	NA	NA	XP_002285300.1PREDICTED: uncharacterized protein LOC100267955 isoform X2	337	3	1e-235	0.9883	Vitis vinifera	1	2	GO:0003723;GO:0006400	NA	IPR004114;IPR040183;noIPR;IPR040183;noIPR	GO:0003723;GO:0006400/GO:0003723;;GO:0006400/GO:0003723;
Vitvi01g00580	5.00451	NA	0	'5.1.6.1.2' AND '50.1.1'	'Lipid metabolism.fatty acid metabolism.endoplasmic reticulum-localized fatty acid elongase (FAE) system.fatty acid elongation complex.3-ketoacyl-CoA reductase *(KCR)' AND 'Enzyme classification.EC_1 oxidoreductases.EC_1.1 oxidoreductase acting on CH-OH group of donor'	'mercator4v5.0: 3-ketoacyl-CoA reductase *(KCR) & prot-scriber: very long chain 3 oxoacyl coa reductase protein & swissprot: Very-long-chain 3-oxoacyl-CoA reductase 1 & original description: none' AND 'mercator4v5.0: EC_1.1 oxidoreductase acting on CH-OH group of donor & prot-scriber: very long chain 3 oxoacyl coa reductase protein & swissprot: Very-long-chain 3-oxoacyl-CoA reductase 1 & original…	AT1G24470	KCR2	AT1G24470.1	44.0625	ortholog_one2many	AT1G24470.1	Encodes one of the two Arabidopsis homologues to YBR159w encoding a S. cerevisiae beta-ketoacyl reductase (KCR), which catalyzes the first reduction during VLCFA (very long chain fatty acids, >18 carbon) elongation: KCR1 (At1g67730), KCR2 (At1g24470). Complementation of the yeast ybr159Delta mutant demonstrated that the two KCR proteins are divergent and that only AtKCR1 can restore heterologous …	BETA-KETOACYL REDUCTASE 2 (KCR2); (ATKCR2)	NA	XP_002281940.2 very-long-chain 3-oxoacyl-CoA reductase 1	320	4	2.7e-232	0.9969	Vitis vinifera	1	3	GO:0005783;GO:0016021;GO:0045703	EC:1.1	IPR002347;IPR002347;IPR002347;noIPR;noIPR;noIPR;noIPR;noIPR;IPR020904;noIPR;IPR036291	GO:0016491;GO:0016491;GO:0016491;;;;;;GO:0016491;;
Vitvi01g00583	0.720363	NA	0	'35.1'	'not assigned.annotated'	'mercator4v5.0: not classified & prot-scriber: 26s proteasome regulatory subunit 6a homolog & swissprot: Phosphatidylinositol 3,4,5-trisphosphate 3-phosphatase and protein-tyrosine-phosphatase PTEN2A & original description: none'	AT3G19420	PEN2	AT3G19420.1	37.2807	ortholog_one2many	AT3G19420.1	Encodes a phosphatase with low in vitro tyrosine phosphatase activity that is capable of dephosphorylating in vitro the 3'phosphate group of PI3P, PI(3,4)P2, and PI(3,5)P2 and may be an effector of lipid signaling. The mRNA is cell-to-cell mobile.	MODIFIED TRANSPORT TO THE VACUOLE 3 (MTV3);PHOSPHATASE AND TENSIN HOMOLOG DELETED ON CHROMOSOME TEN 2A (PTEN2A);PTEN 2 (ATPEN2);PTEN 2 (PEN2)	NA	XP_010651063.1 phosphatidylinositol 3,4,5-trisphosphate 3-phosphatase and protein-tyrosine-phosphatase PTEN2A-like	228	1	7.1e-161	1	Vitis vinifera	1	2	GO:0005524;GO:0016887	NA	IPR027417;IPR003959;IPR029021;noIPR;noIPR;IPR027417	;GO:0016887/GO:0005524;;;;
Vitvi01g00585	8.67331	NA	0	'5.1.6.1.2' AND '50.1.1'	'Lipid metabolism.fatty acid metabolism.endoplasmic reticulum-localized fatty acid elongase (FAE) system.fatty acid elongation complex.3-ketoacyl-CoA reductase *(KCR)' AND 'Enzyme classification.EC_1 oxidoreductases.EC_1.1 oxidoreductase acting on CH-OH group of donor'	'mercator4v5.0: 3-ketoacyl-CoA reductase *(KCR) & prot-scriber: very long chain 3 oxoacyl coa reductase protein & swissprot: Very-long-chain 3-oxoacyl-CoA reductase 1 & original description: none' AND 'mercator4v5.0: EC_1.1 oxidoreductase acting on CH-OH group of donor & prot-scriber: very long chain 3 oxoacyl coa reductase protein & swissprot: Very-long-chain 3-oxoacyl-CoA reductase 1 & original…	AT1G24470	KCR2	AT1G24470.1	44.8276	ortholog_one2many	AT1G24470.1	Encodes one of the two Arabidopsis homologues to YBR159w encoding a S. cerevisiae beta-ketoacyl reductase (KCR), which catalyzes the first reduction during VLCFA (very long chain fatty acids, >18 carbon) elongation: KCR1 (At1g67730), KCR2 (At1g24470). Complementation of the yeast ybr159Delta mutant demonstrated that the two KCR proteins are divergent and that only AtKCR1 can restore heterologous …	BETA-KETOACYL REDUCTASE 2 (KCR2); (ATKCR2)	NA	XP_002281974.1 very-long-chain 3-oxoacyl-CoA reductase 1	319	3	8.4e-233	0.9896	Vitis vinifera	1	1	GO:0016491	EC:1	IPR002347;IPR002347;noIPR;noIPR;IPR002347;noIPR;noIPR;noIPR;noIPR;IPR036291	GO:0016491;GO:0016491;;;GO:0016491;;;;;
Vitvi01g00595	12.8605	NA	0	'16.2.1.5.2'	'RNA processing.RNA modification.mRNA maturation.Cleavage Factor I (CF-Im) complex.component *(CPFS6/CFIm68)'	'mercator4v5.0: component *(CPFS6/CFIm68) of Cleavage Factor I (CF-Im) complex & prot-scriber: rrm domain containing protein & swissprot: no annotation & original description: none'	AT1G13190	AT1G13190	AT1G13190.1	50.7692	ortholog_one2one	AT1G13190.1	RNA-binding (RRM/RBD/RNP motifs) family protein;(source:Araport11)	NA	NA	XP_010650880.1 cleavage and polyadenylation specificity factor subunit CG7185 isoform X2	650	4	0	0.9985	Vitis vinifera	1	1	GO:0003676	NA	IPR000504;IPR000504;IPR012677;noIPR;noIPR;noIPR;noIPR;IPR034772;noIPR;IPR000504;noIPR;IPR035979	GO:0003676;GO:0003676;;;;;;;;GO:0003676;;GO:0003676
Vitvi01g00605	2.11962	NA	0	'24.1.3.1.1' AND '26.11.4.2'	'Solute transport.primary active transport.ABC superfamily.ABC1 family.subfamily ABCB transporter' AND 'External stimuli response.symbiont.solute transport.ABC-B-type transporter *(AMN1/2)'	'mercator4v5.0: subfamily ABCB transporter & prot-scriber: abc transporter b family memer & swissprot: ABC transporter B family member 15 & original description: none' AND 'mercator4v5.0: ABC-B-type transporter *(AMN1/2) & prot-scriber: abc transporter b family memer & swissprot: ABC transporter B family member 15 & original description: none'	NA	NA	NA	NA	NA	NA	NA	NA	NA	RVW72626.1ABC transporter B family member 15	1248	3	0	0.9688	Vitis vinifera	0.9848	4	GO:0005524;GO:0016021;GO:0055085;GO:0140359	EC:7	IPR003593;IPR036640;IPR003439;IPR011527;IPR003439;IPR036640;IPR027417;IPR027417;IPR039421;noIPR;IPR017871;IPR017871;IPR003439;IPR003439;IPR011527;IPR011527;noIPR;noIPR;noIPR;noIPR;IPR036640;IPR027417;IPR036640;IPR027417	;GO:0016021/GO:0005524;GO:0005524;GO:0016021/GO:0055085/GO:0005524/GO:0140359;GO:0005524;GO:0016021/GO:0005524;;;;;GO:0005524;GO:0005524;GO:0005524;GO:0005524;GO:0016021/GO:0055085/GO:0005524/GO:0140359;GO:0016021/GO:0055085/GO:0005524/GO:0140359;;;;;GO:0
Vitvi01g00612	15.0244	NA	0	'50.1.13'	'Enzyme classification.EC_1 oxidoreductases.EC_1.14 oxidoreductase acting on paired donor with incorporation or reduction of molecular oxygen'	'mercator4v5.0: EC_1.14 oxidoreductase acting on paired donor with incorporation or reduction of molecular oxygen & prot-scriber: cytochrome p450 86b1 & swissprot: Cytochrome P450 86B1 & original description: none'	AT1G24540	CYP86C1	AT1G24540.1	59.5057	ortholog_many2many	AT1G24540.1	member of CYP86C	CYTOCHROME P450, FAMILY 86, SUBFAMILY C, POLYPEPTIDE 1 (CYP86C1)	NA	XP_002282185.1 cytochrome P450 86B1	526	4	0	0.9976	Vitis vinifera	1	5	GO:0004497;GO:0005506;GO:0016021;GO:0016705;GO:0020037	EC:1.14	IPR001128;IPR002401;IPR001128;IPR036396;noIPR;noIPR;IPR017972;IPR036396	GO:0020037/GO:0005506/GO:0004497/GO:0016705;GO:0020037/GO:0005506/GO:0004497/GO:0016705;GO:0020037/GO:0005506/GO:0004497/GO:0016705;GO:0020037/GO:0005506/GO:0004497/GO:0016705;;;GO:0005506/GO:0016705;GO:0020037/GO:0005506/GO:0004497/GO:0016705
Vitvi01g00628	27.9763	NA	0	'21.3.2.1.4'	'Cell wall organisation.pectin.rhamnogalacturonan I.biosynthesis.O-fucosyltransferase *(PAGR)'	'mercator4v5.0: O-fucosyltransferase *(PAGR) & prot-scriber: o fucsyltransferase family prtein & swissprot: Protein PECTIC ARABINOGALACTAN SYNTHESIS-RELATED & original description: none'	AT3G26370	AT3G26370	AT3G26370.1	85.5072	ortholog_one2one	AT3G26370.1	O-fucosyltransferase family protein;(source:Araport11)	ECTIC ARABINOGALACTAN SYNTHESIS-RELATED (PAGR)	NA	XP_034687316.1protein PECTIC ARABINOGALACTAN SYNTHESIS-RELATED	552	2	0	1	Vitis vinifera	1	3	GO:0006004;GO:0016021;GO:0016740	EC:2	IPR019378;IPR024709;noIPR;noIPR;noIPR;noIPR;noIPR;IPR024709	;;;;;;;
Vitvi01g00637	20.6003	NA	0	'21.2.1.2.7'	'Cell wall organisation.hemicellulose.xyloglucan.modification and degradation.alpha-L-fucosidase *(FXG)'	'mercator4v5.0: alpha-L-fucosidase *(FXG) & prot-scriber: gdsl esterase lipase protein & swissprot: GDSL esterase/lipase At3g26430 & original description: none'	AT3G26430	AT3G26430	AT3G26430.1	63.4021	ortholog_one2one	AT3G26430.1	Encodes a functioning member of the GDS(L) lipase family with preference for long chain substrates that does not hydrolyze choline esters.	(GGL20)	NA	XP_002282372.1 GDSL esterase/lipase At3g26430	388	4	3.2e-291	0.9994	Vitis vinifera	1	2	GO:0016021;GO:0016788	EC:3.1	IPR001087;IPR036514;noIPR;noIPR;IPR035669;noIPR	GO:0016788;;;;;
Vitvi01g00645	35.1707	NA	0	'15.5.9.1.10'	'RNA biosynthesis.transcriptional regulation.AP2/ERF transcription factor superfamily.transcription factor (ERF) activities.subgroup ERF-VIII transcription factor'	'mercator4v5.0: subgroup ERF-VIII transcription factor & prot-scriber: ethylene responsive transcription factor erf & swissprot: no annotation & original description: none'	AT1G24590	DRNL	AT1G24590.1	28.744	ortholog_one2one	AT1G24590.1	Encodes a member of the ERF (ethylene response factor) subfamily B-1 of ERF/AP2 transcription factor family. The protein contains one AP2 domain. There are 15 members in this subfamily including ATERF-3, ATERF-4, ATERF-7, and LEAFY PETIOLE. This gene functions in the regeneration of shoots in tissue culture, probably through transcriptional regulation of CUC1. May also be involved in activation o…	DORNROSCHEN-LIKE (DRNL);DORNROSCHEN-LIKE (DRN-LIKE);FOR SUPPRESSOR OF PHYTOCHROMEB-4 2 (SOB2);ENHANCER OF SHOOT REGENERATION 2 (ESR2);BOLITA (BOL)	NA	XP_002271778.2 ethylene-responsive transcription factor ESR2-like	414	4	3.5e-291	0.9957	Vitis vinifera	1	4	GO:0003677;GO:0003700;GO:0005634;GO:0006355	NA	IPR001471;IPR001471;IPR036955;IPR001471;noIPR;noIPR;noIPR;noIPR;IPR001471;IPR001471;IPR016177	GO:0003700/GO:0006355;GO:0003700/GO:0006355;GO:0003700/GO:0006355;GO:0003700/GO:0006355;;;;;GO:0003700/GO:0006355;GO:0003700/GO:0006355;GO:0003677
Vitvi01g00684	5.65537	NA	0	'21.3.5.1.3' AND '50.3.2'	'Cell wall organisation.pectin.modification and degradation.polygalacturonase activities.polygalacturonase *(PGX1-like)' AND 'Enzyme classification.EC_3 hydrolases.EC_3.2 glycosylase'	'mercator4v5.0: polygalacturonase *(PGX1-like) & prot-scriber: polygalacturonase & swissprot: Polygalacturonase At1g48100 & original description: none' AND 'mercator4v5.0: EC_3.2 glycosylase & prot-scriber: polygalacturonase & swissprot: Polygalacturonase At1g48100 & original description: none'	AT3G26610	AT3G26610	AT3G26610.1	47.8079	ortholog_one2one	AT3G26610.1	Encodes an apoplast-localized polygalacturonase involved in cell elongation and flower development.	POLYGALACTURONASE INVOLVED IN EXPANSION 1 (PGX1)	NA	XP_002266099.1 polygalacturonase At1g48100	479	4	0	0.9849	Vitis vinifera	1	3	GO:0004650;GO:0005618;GO:0005975	EC:3.2.1.15	IPR006626;IPR012334;IPR000743;noIPR;noIPR;noIPR;noIPR;IPR011050	;;GO:0004650/GO:0005975;;;;;
Vitvi01g00741	2.2812	NA	0	'50.1.5' AND '8.5.2.1'	'Enzyme classification.EC_1 oxidoreductases.EC_1.5 oxidoreductase acting on CH-NH group of donor' AND 'Polyamine metabolism.polyamine degradation.FAD-dependent polyamine oxidase activities.cytosolic polyamine oxidase *(PAO1)'	'mercator4v5.0: EC_1.5 oxidoreductase acting on CH-NH group of donor & prot-scriber: amino oxidase domain containing protein & swissprot: Polyamine oxidase 1 & original description: none' AND 'mercator4v5.0: cytosolic polyamine oxidase *(PAO1) & prot-scriber: amino oxidase domain containing protein & swissprot: Polyamine oxidase 1 & original description: none'	NA	NA	NA	NA	NA	NA	NA	NA	NA	RVX10503.1Polyamine oxidase	505	4	0	0.997	Vitis vinifera	1	1	GO:0016491	EC:1	IPR001613;noIPR;IPR002937;IPR036188;noIPR;noIPR;noIPR;IPR036188	GO:0016491;;GO:0016491;;;;;
Vitvi01g00746	16.1115	NA	0	'15.5.32' AND '28.2.1.8.1'	'RNA biosynthesis.transcriptional regulation.bHLH-type transcription factor' AND 'Plant reproduction.gametogenesis.male gametophyt.tapetum development.transcriptional regulator *(DYT1/AMS)'	'mercator4v5.0: bHLH-type transcription factor & prot-scriber: transcription factor bhlh & swissprot: Transcription factor ABORTED MICROSPORES & original description: none' AND 'mercator4v5.0: transcriptional regulator *(DYT1/AMS) & prot-scriber: transcription factor bhlh & swissprot: Transcription factor ABORTED MICROSPORES & original description: none'	AT2G16910	AMS	AT2G16910.1	43.6909	ortholog_one2many	AT2G16910.1	Encodes a basic helix-loop helix transcription factor involved in tapetal cell development, that directly regulates MGT5 expression in tapetum cells. Loss of function mutations are male sterile. AMS binds to a region termed the E box of target gene promoters.	ABORTED MICROSPORES (AMS)	NA	XP_002263966.2 transcription factor ABORTED MICROSPORES isoform X1	634	5	0	0.9959	Vitis vinifera	1	2	GO:0005634;GO:0046983	NA	noIPR;IPR011598;IPR011598;IPR025610;IPR036638;noIPR;noIPR;noIPR;noIPR;IPR002912;IPR011598;noIPR;noIPR;IPR036638	;GO:0046983;GO:0046983;;GO:0046983;;;;;;GO:0046983;;;GO:0046983
Vitvi01g00752	12.4368	NA	0	'15.5.32'	'RNA biosynthesis.transcriptional regulation.bHLH-type transcription factor'	'mercator4v5.0: bHLH-type transcription factor & prot-scriber: bhlh domain containing protein & swissprot: no annotation & original description: none'	AT1G10585	AT1G10585	AT1G10585.1	30.2326	ortholog_many2many	AT1G10585.1	basic helix-loop-helix (bHLH) DNA-binding superfamily protein;(source:Araport11)	NA	NA	RVW47331.1Transcription factor bHLH168	172	4	8.3e-112	0.9884	Vitis vinifera	1	4	GO:0003700;GO:0005634;GO:0006357;GO:0046983	NA	noIPR;IPR036638;IPR011598;noIPR;IPR015660;IPR011598;IPR036638	;GO:0046983;GO:0046983;;GO:0003700/GO:0006357;GO:0046983;GO:0046983
Vitvi01g00762	3.57719	NA	0	'15.5.32'	'RNA biosynthesis.transcriptional regulation.bHLH-type transcription factor'	'mercator4v5.0: bHLH-type transcription factor & prot-scriber: bhlh protein & swissprot: no annotation & original description: none'	AT1G10585	AT1G10585	AT1G10585.1	35.2273	ortholog_many2many	AT1G10585.1	basic helix-loop-helix (bHLH) DNA-binding superfamily protein;(source:Araport11)	NA	NA	RVX10448.1Transcription factor bHLH168	176	3	1e-114	0.9943	Vitis vinifera	1	4	GO:0003700;GO:0005634;GO:0006357;GO:0046983	NA	noIPR;IPR011598;IPR036638;IPR011598;noIPR;IPR015660;IPR011598;IPR036638	;GO:0046983;GO:0046983;GO:0046983;;GO:0003700/GO:0006357;GO:0046983;GO:0046983
Vitvi01g00777	29.4411	NA	0	'16.1.1.1.4.1'	'RNA processing.pre-RNA splicing.U2-type major spliceosome.U1 snRNP complex.accessory protein activities.pre-mRNA splicing factor *(RBM25)'	'mercator4v5.0: pre-mRNA splicing factor *(RBM25) & prot-scriber: pwi domain containing protein & swissprot: no annotation & original description: none'	NA	NA	NA	NA	NA	NA	NA	NA	NA	XP_002264457.1 RNA-binding protein 25 isoform X1	958	2	0	0.9943	Vitis vinifera	1	2	GO:0003723;GO:0006397	NA	noIPR;noIPR;noIPR;IPR000504;IPR002483;IPR012677;IPR000504;noIPR;IPR002483;noIPR;noIPR;noIPR;noIPR;noIPR;noIPR;noIPR;noIPR;noIPR;noIPR;noIPR;noIPR;noIPR;noIPR;noIPR;IPR002483;IPR000504;IPR034268;IPR036483;IPR035979	;;;GO:0003676;GO:0006397;;GO:0003676;;GO:0006397;;;;;;;;;;;;;;;;GO:0006397;GO:0003676;;GO:0006397;GO:0003676
Vitvi01g00808	0.876446	NA	0	'35.1'	'not assigned.annotated'	'mercator4v5.0: not classified & prot-scriber: delta 6 fatty acid desaturase & swissprot: Delta(8)-fatty-acid desaturase 2 & original description: none'	AT2G46210	SLD2	AT2G46210.1	74.0741	ortholog_many2many	AT2G46210.1	Fatty acid/sphingolipid desaturase;(source:Araport11)	SPHINGOID LCB DESATURASE 2 (SLD2); (ATSLD2)	NA	XP_002279227.1 delta(8)-fatty-acid desaturase	81	3	1e-42	0.9861	Vitis vinifera	1	3	GO:0006629;GO:0016021;GO:0016491	EC:1	IPR005804;noIPR;noIPR	GO:0006629;;
Vitvi01g00814	60.5589	NA	0	'24.2.1.5'	'Solute transport.carrier-mediated transport.DMT superfamily.solute transporter *(UmamiT)'	'mercator4v5.0: solute transporter *(UmamiT) & prot-scriber: wat protein & swissprot: WAT1-related protein At3g28050 & original description: none'	NA	NA	NA	NA	NA	NA	NA	NA	NA	XP_010653186.1 WAT1-related protein At3g28050	356	3	9.9e-248	0.9861	Vitis vinifera	1	4	GO:0005886;GO:0016021;GO:0022857;GO:0055085	EC:7	IPR000620;noIPR;IPR030184;noIPR;noIPR	GO:0016021/GO:0016020;;GO:0016021/GO:0022857;;
Vitvi01g00877	3.68847	NA	0	'35.1'	'not assigned.annotated'	'mercator4v5.0: not classified & prot-scriber: associated protein isoform x1 & swissprot: no annotation & original description: none'	AT1G10417	AT1G10417	AT1G10417.4	39.5415	ortholog_one2one	AT1G10417.4	Encodes protein with unknown function whose expression is repressed by inoculation with Agrobacterium tumerifaciens.	NA	NA	RVW82453.1hypothetical protein CK203_049045	349	1	3.8e-206	0.976	Vitis vinifera	0.976		NA	NA	noIPR;noIPR	;
Vitvi01g00881	1.43387	NA	0	'22.4.1.8'	'Vesicle trafficking.exocytic trafficking.Exocyst complex.component *(EXO84)'	'mercator4v5.0: component *(EXO84) of Exocyst complex & prot-scriber: exo84 c domain containing protein & swissprot: Exocyst complex component EXO84A & original description: none'	AT1G10385	AT1G10385	AT1G10385.1	65.1436	ortholog_one2one	AT1G10385.1	Vps51/Vps67 family (components of vesicular transport) protein;(source:Araport11)	NA	NA	XP_002268561.1 exocyst complex component EXO84A isoform X1	766	3	0	0.9987	Vitis vinifera	1	2	GO:0000145;GO:0006887	NA	IPR042561;noIPR;IPR042560;IPR032403;noIPR;noIPR;noIPR;IPR033961;IPR016159	;;;;;;;GO:0000145/GO:0006887;
Vitvi01g00886	32.2554	NA	0	'35.1'	'not assigned.annotated'	'mercator4v5.0: not classified & prot-scriber: gsdh domain containing protein & swissprot: HIPL1 protein & original description: none'	NA	NA	NA	NA	NA	NA	NA	NA	NA	XP_010652631.1 HIPL1 protein isoform X1	702	3	0	0.9953	Vitis vinifera	1	1	GO:0003824	NA	IPR012938;IPR011042;noIPR;noIPR;IPR011041	;;;;GO:0003824
Vitvi01g00888	4.75901	NA	0	'10.2.3.3'	'Redox homeostasis.glutathione-based redox regulation.glutathione S-transferase activities.class tau glutathione S-transferase'	'mercator4v5.0: class tau glutathione S-transferase & prot-scriber: arath glutathione s tranferae & swissprot: Glutathione S-transferase U17 & original description: none'	AT1G10370	ERD9	AT1G10370.1	63.7931	ortholog_many2many	AT1G10370.1	Encodes GSTU17 (Glutathione S-Transferase U17). Functions as a negative component of stress-mediated signal transduction pathways in drought and salt stress responses.	GLUTATHIONE S-TRANSFERASE 30 (GST30);GLUTATHIONE S-TRANSFERASE TAU 17 (ATGSTU17);GLUTATHIONE S-TRANSFERASE 30B (GST30B);EARLY-RESPONSIVE TO DEHYDRATION 9 (ERD9);GLUTATHIONE S-TRANSFERASE U17 (GSTU17)	NA	XP_002273737.2 glutathione S-transferase U17	232	4	1.3e-169	0.9945	Vitis vinifera	1	3	GO:0004364;GO:0005515;GO:0006749	EC:2.5.1.18	noIPR;noIPR;noIPR;IPR004045;IPR045073;IPR040079;noIPR;noIPR;IPR004045;IPR010987;noIPR;IPR045074;IPR036282;IPR036249	;;;GO:0006749/GO:0005515;;;;;GO:0006749/GO:0005515;;;GO:0004364/GO:0006749;;
Vitvi01g00915	24.8206	NA	0	'35.1'	'not assigned.annotated'	'mercator4v5.0: not classified & prot-scriber: ultraviolet b receptor uvr isoform & swissprot: Ultraviolet-B receptor UVR8 & original description: none'	AT5G48330	RUG2	AT5G48330.1	17.4242	ortholog_one2one	AT5G48330.1	Regulator of chromosome condensation (RCC1) family protein;(source:Araport11)	RCC1/UVR8/GEF-LIKE 2 (RUG2)	NA	XP_010652533.1 ultraviolet-B receptor UVR8 isoform X1	396	5	1.7e-298	0.9934	Vitis vinifera	1		NA	NA	IPR000408;IPR009091;IPR009091;IPR000408;noIPR;noIPR;IPR000408;IPR000408;IPR000408;IPR000408;IPR000408;IPR000408;IPR000408;IPR000408;IPR009091;IPR009091	;;;;;;;;;;;;;;;
Vitvi01g00933	2.5756	NA	0	'21.3.5.2' AND '50.4.2'	'Cell wall organisation.pectin.modification and degradation.pectate lyase' AND 'Enzyme classification.EC_4 lyases.EC_4.2 carbon-oxygen lyase'	'mercator4v5.0: pectate lyase & prot-scriber: pectate lyase & swissprot: Pectate lyase & original description: none' AND 'mercator4v5.0: EC_4.2 carbon-oxygen lyase & prot-scriber: pectate lyase & swissprot: Pectate lyase & original description: none'	AT3G01270	AT3G01270	AT3G01270.1	57.7878	ortholog_many2many	AT3G01270.1	Pectate lyase family protein;(source:Araport11)	(ATPLL10)	NA	XP_002270112.1 pectate lyase	443	3	0	0.9977	Vitis vinifera	1	3	GO:0030570;GO:0045490;GO:0046872	EC:4.2.2.2	IPR018082;IPR002022;IPR007524;IPR012334;IPR002022;noIPR;IPR045032;IPR011050	;;GO:0030570;;;;GO:0030570;
Vitvi01g00936	8.66398	NA	0	'1.1.8.1.1.7'	'Photosynthesis.photophosphorylation.chlororespiration.NADH dehydrogenase-like (NDH) complex.membrane subcomplex M.component *(NdhG)'	'mercator4v5.0: component *(NdhG) of NDH membrane subcomplex M & prot-scriber: nad p h quinone oxidoreductase subunit 6 clorolastic & swissprot: NAD(P)H-quinone oxidoreductase subunit 6, chloroplastic & original description: none'	NA	NA	NA	NA	NA	NA	NA	NA	NA	YP_009019844.1NADH dehydrogenase subunit 6	68	19	4.3e-23	0.9642	Vitis monticola/Vitis arizonica/Vitis yeshanensis/Vitis vinifera/Vitis palmata/Vitis baileyana/Vitis biformis/Vitis piasezkii/Vitis aestivalis/Tetrastigma hemsleyanum/Vitis labrusca/Vitis riparia x Vitis cinerea/Vitis vinifera subsp. caucasica/Vitis x cha	0.98	5	GO:0008137;GO:0009535;GO:0016021;GO:0022900;GO:0048038	EC:7.1.1.2;EC:1.6.5.11;EC:1.6.5.2	noIPR;noIPR	;
Vitvi01g00953	5.93361	NA	0	'50.2.7'	'Enzyme classification.EC_2 transferases.EC_2.7 transferase transferring phosphorus-containing group'	'mercator4v5.0: EC_2.7 transferase transferring phosphorus-containing group & prot-scriber: protein kinase domain containing & swissprot: Probable serine/threonine-protein kinase PBL3 & original description: none'	AT3G55450	PBL1	AT3G55450.2	40.874	ortholog_one2many	AT3G55450.2	PBS1-like 1;(source:Araport11)	PBS1-LIKE 1 (PBL1)	NA	RVW80628.1putative serine/threonine-protein kinase PBL3	389	1	8.9e-282	0.9068	Vitis vinifera	0.9068	3	GO:0004674;GO:0005524;GO:0006468	EC:2.7.1	IPR000719;IPR001245;noIPR;noIPR;noIPR;noIPR;noIPR;noIPR;noIPR;noIPR;IPR008271;IPR017441;IPR000719;noIPR;IPR011009	GO:0005524/GO:0004672/GO:0006468;GO:0004672/GO:0006468;;;;;;;;;GO:0004672/GO:0006468;GO:0005524;GO:0005524/GO:0004672/GO:0006468;;
Vitvi01g00957	4.25387	NA	0	'1.1.1.3.23'	'Photosynthesis.photophosphorylation.photosystem II.assembly.assembly factor *(SLR1470)'	'mercator4v5.0: protein involved in PS-II assembly *(SLR1470) & prot-scriber: bph 2 domain containing protein & swissprot: no annotation & original description: none'	AT1G14345	AT1G14345	AT1G14345.1	63.1841	ortholog_one2one	AT1G14345.1	NAD(P)-linked oxidoreductase superfamily protein;(source:Araport11)	NA	NA	XP_002277007.1PREDICTED: uncharacterized protein LOC100263597	201	4	5.6e-131	0.9938	Vitis vinifera	1	1	GO:0016021	NA	IPR005182;noIPR;noIPR	;;
Vitvi01g00999	1.83574	NA	0	'15.5.20'	'RNA biosynthesis.transcriptional regulation.NAC-type transcription factor'	'mercator4v5.0: NAC-type transcription factor & prot-scriber: nac domain containing protein & swissprot: Protein FEZ & original description: none'	NA	NA	NA	NA	NA	NA	NA	NA	NA	XP_002270334.1 protein FEZ	401	5	4.8e-305	0.997	Vitis vinifera	1	2	GO:0003677;GO:0006355	NA	IPR003441;IPR036093;noIPR;noIPR;IPR003441;IPR036093	GO:0003677/GO:0006355;GO:0003677/GO:0006355;;;GO:0003677/GO:0006355;GO:0003677/GO:0006355
Vitvi01g01015	8.34266	NA	0	'19.2.2.8.4.1'	'Protein homeostasis.ubiquitin-proteasome system.ubiquitin-fold protein conjugation.RING E3 ubiquitin ligase activities.RING-v-class.E3 ubiquitin ligase'	'mercator4v5.0: E3 ubiquitin ligase & prot-scriber: ring ch type domain containing protein & swissprot: no annotation & original description: none'	AT1G14260	AT1G14260	AT1G14260.2	59.8566	ortholog_one2many	AT1G14260.1	RING/FYVE/PHD zinc finger superfamily protein;(source:Araport11)	NA	NA	CBI31954.3unnamed protein product, partial	279	2	8.9e-198	1	Vitis vinifera	1	2	GO:0008270;GO:0016021	NA	noIPR;IPR011016;IPR013083;IPR022143;IPR011016;noIPR;noIPR;IPR033275;noIPR;IPR011016;noIPR;noIPR	;GO:0008270;;;GO:0008270;;;;;GO:0008270;;
Vitvi01g01018	27.8373	NA	0	'50.3.6' AND '6.1.6.2'	'Enzyme classification.EC_3 hydrolases.EC_3.6 hydrolase acting on acid anhydride' AND 'Nucleotide metabolism.purines.extracellular ATP.apyrase *(APY)'	'mercator4v5.0: EC_3.6 hydrolase acting on acid anhydride & prot-scriber: ectonucleoside triphosphate diphosphohydrolase & swissprot: Probable apyrase 6 & original description: none' AND 'mercator4v5.0: apyrase *(APY) & prot-scriber: ectonucleoside triphosphate diphosphohydrolase & swissprot: Probable apyrase 6 & original description: none'	AT2G02970	AT2G02970	AT2G02970.1	58.5086	ortholog_one2many	AT2G02970.1	Encodes a putative apyrase involved in pollen exine pattern formation and anther dehiscence.	APYRASE 6 (APY6); (ATAPY6)	NA	XP_002273709.1 probable apyrase 6 isoform X2	523	3	0	0.9949	Vitis vinifera	1	1	GO:0016787	EC:3	IPR000407;noIPR;noIPR;IPR000407;noIPR;noIPR	GO:0016787;;;GO:0016787;;
Vitvi01g01026	34.3194	NA	0	'15.5.1.5'	'RNA biosynthesis.transcriptional regulation.C2C2 transcription factor superfamily.transcription factor *(DOF)'	'mercator4v5.0: transcription factor *(DOF) & prot-scriber: dof zinc finger protein & swissprot: Cyclic dof factor 2 & original description: none'	NA	NA	NA	NA	NA	NA	NA	NA	NA	XP_002269461.2 cyclic dof factor 2	477	1	0	1	Vitis vinifera	1	4	GO:0003677;GO:0003700;GO:0005634;GO:0006355	NA	IPR003851;noIPR;noIPR;noIPR;noIPR;noIPR;noIPR;noIPR;noIPR;IPR003851;IPR003851	GO:0003677/GO:0006355;;;;;;;;;GO:0003677/GO:0006355;GO:0003677/GO:0006355
Vitvi01g01028	2.7241	NA	0	'15.5.3.2.16'	'RNA biosynthesis.transcriptional regulation.MYB transcription factor superfamily.R2R3-MYB transcription factor family.subgroup-21 transcription factor'	'mercator4v5.0: MYB class-R2R3 subgroup-21 transcription factor & prot-scriber: arath transcription factor myb & swissprot: Transcription factor MYB105 & original description: none'	NA	NA	NA	NA	NA	NA	NA	NA	MYB165	XP_010651935.1 transcription factor RAX1	457	4	0	0.9919	Vitis vinifera	1	4	GO:0000978;GO:0000981;GO:0005634;GO:0006357	NA	IPR001005;IPR017930;noIPR;noIPR;noIPR;noIPR;noIPR;IPR001005;IPR017930;IPR001005;IPR017930;IPR001005;IPR001005;IPR009057	;;;;;;;;;;;;;
Vitvi01g01061	2.0116	NA	0	'24.2.7.4' AND '25.3.2.2'	'Solute transport.carrier-mediated transport.IT superfamily.phosphate transporter *(PHO)' AND 'Nutrient uptake.phosphorus assimilation.phosphate uptake.phosphate transporter *(PHO1)'	'mercator4v5.0: phosphate transporter *(PHO) & prot-scriber: phosphate transporter pho homolog & swissprot: Phosphate transporter PHO1 homolog 3 & original description: none' AND 'mercator4v5.0: phosphate transporter *(PHO1) & prot-scriber: phosphate transporter pho homolog & swissprot: Phosphate transporter PHO1 homolog 3 & original description: none'	AT1G14040	AT1G14040	AT1G14040.1	66.0782	ortholog_many2many	AT1G14040.1	Encodes a PHO1 homologue that is upregulated in response to Zn deficiency and is involved in Pi homeostasis in response to Zn deficiency. The mRNA is cell-to-cell mobile.	PHO1 HOMOLOG 3 (PHO1;H3)	NA	XP_002267154.2 phosphate transporter PHO1 homolog 3	793	6	0	0.9871	Vitis vinifera	1	2	GO:0006817;GO:0016021	NA	IPR004331;IPR004342;noIPR;noIPR;noIPR;noIPR;IPR004342;IPR004331;IPR034092	;GO:0016021;;;;;GO:0016021;;
Vitvi01g01071	7.64977	NA	0	'24.2.7.4' AND '25.3.2.2'	'Solute transport.carrier-mediated transport.IT superfamily.phosphate transporter *(PHO)' AND 'Nutrient uptake.phosphorus assimilation.phosphate uptake.phosphate transporter *(PHO1)'	'mercator4v5.0: phosphate transporter *(PHO) & prot-scriber: phosphate transporter pho homolog & swissprot: Phosphate transporter PHO1 homolog 3 & original description: none' AND 'mercator4v5.0: phosphate transporter *(PHO1) & prot-scriber: phosphate transporter pho homolog & swissprot: Phosphate transporter PHO1 homolog 3 & original description: none'	AT1G14040	AT1G14040	AT1G14040.1	61.2219	ortholog_many2many	AT1G14040.1	Encodes a PHO1 homologue that is upregulated in response to Zn deficiency and is involved in Pi homeostasis in response to Zn deficiency. The mRNA is cell-to-cell mobile.	PHO1 HOMOLOG 3 (PHO1;H3)	NA	RVW77929.1Phosphate transporter PHO1-like 3	802	4	0	0.9975	Vitis vinifera	1	2	GO:0006817;GO:0016021	NA	noIPR;noIPR;IPR004342;IPR004331;noIPR;noIPR;noIPR;noIPR;IPR004331;IPR004342;IPR034092	;;GO:0016021;;;;;;;GO:0016021;
Vitvi01g01083	6.04567	NA	0	'35.1'	'not assigned.annotated'	'mercator4v5.0: not classified & prot-scriber: glycosyl hydrolase five bladed beta propellor domain containing protein & swissprot: no annotation & original description: none'	AT1G26761	AT1G26761	AT1G26761.1	52.1385	ortholog_one2one	AT1G26761.1	Arabinanase/levansucrase/invertase;(source:Araport11)	NA	NA	XP_002266397.1PREDICTED: uncharacterized protein LOC100264211	491	2	0	0.9757	Vitis vinifera	1		NA	NA	IPR023296;IPR023296;noIPR;noIPR;noIPR;IPR023296;IPR023296	;;;;;;
Vitvi01g01087	0.808871	NA	0	'35.1'	'not assigned.annotated'	'mercator4v5.0: not classified & prot-scriber: e3 ubiquitin protein ligase & swissprot: E3 ubiquitin-protein ligase PRT6 & original description: none'	AT5G02310	PRT6	AT5G02310.1	56.044	ortholog_one2many	AT5G02310.1	Encodes PROTEOLYSIS6 (PRT6), a component of the N-end rule pathway that targets protein degradation through the identity of the amino-terminal residue of specific protein substrates. Another component of the N-end rule pathway is arginyl-tRNA:protein arginyltransferase (ATE). Arabidopsis contains two ATE genes: At5g05700/ATE1, At3g11240/ATE2. PRT6 and ATE were shown to regulate seed after-ripenin…	PROTEOLYSIS 6 (PRT6);GREENING AFTER EXTENDED DARKNESS 1 (GED1)	NA	XP_034693399.1E3 ubiquitin-protein ligase PRT6 isoform X1	182	8	3.3e-98	0.9213	Vitis riparia	0.9259	6	GO:0000151;GO:0005737;GO:0008270;GO:0016567;GO:0061630;GO:0071596	EC:2	IPR003126;IPR003126;noIPR;noIPR;IPR039164;IPR003126	GO:0008270;GO:0008270;;;GO:0061630/GO:0071596;GO:0008270
Vitvi01g01089	1.01476	NA	0	'35.1'	'not assigned.annotated'	'mercator4v5.0: not classified & prot-scriber: metal transporter nramp & swissprot: Metal transporter Nramp3 & original description: none'	NA	NA	NA	NA	NA	NA	NA	NA	NA	CAN76675.1hypothetical protein VITISV_021829	198	1	2.2e-95	1	Vitis vinifera	1	4	GO:0003723;GO:0016021;GO:0030001;GO:0046873	EC:7	IPR001046;IPR001046;noIPR	GO:0046873/GO:0030001/GO:0016020;GO:0046873/GO:0030001/GO:0016020;
Vitvi01g01134	14.2973	NA	0	'16.5.1.6'	'RNA processing.mRNA silencing.transacting siRNA pathway.regulatory protein *(AGO7)'	'mercator4v5.0: regulatory protein *(AGO7) of transacting siRNA pathway & prot-scriber: protein argonaute & swissprot: Protein argonaute 7 & original description: none'	AT1G69440	AGO7	AT1G69440.1	54.2289	ortholog_one2many	AT1G69440.1	Encodes ARGONAUTE7, a member of the ARGONAUTE family, characterised by the presence of PAZ and PIWI domains. Involved in the regulation of developmental timing. Required for the accumulation of TAS3 ta-siRNAs but not for accumulation of miR171, miR173, miR390 or mi391. Localized in mature rosette leaves and floral buds.	ARGONAUTE7 (AGO7);ZIPPY (ZIP)	NA	XP_002267746.1 protein argonaute 7	1005	3	0	0.98	Vitis vinifera	1	3	GO:0003676;GO:0005515;GO:0031047	NA	IPR003165;IPR014811;IPR003100;IPR014811;noIPR;IPR003165;noIPR;IPR003100;IPR036397;IPR032474;noIPR;noIPR;noIPR;noIPR;noIPR;noIPR;IPR003165;IPR003100;noIPR;noIPR;IPR036085;IPR012337	GO:0003676;;GO:0005515;;;GO:0003676;;GO:0005515;GO:0003676;;;;;;;;GO:0003676;GO:0005515;;;GO:0005515;
Vitvi01g01160	2.31388	NA	0	'35.1'	'not assigned.annotated'	'mercator4v5.0: not classified & prot-scriber: non specific serine threonine protein kinase & swissprot: no annotation & original description: none'	NA	NA	NA	NA	NA	NA	NA	NA	NA	XP_002264839.2 eIF-2-alpha kinase GCN2 isoform X1	58	20	4e-15	0.9107	Vitis vinifera	0.9211	4	GO:0005524;GO:0006468;GO:0106310;GO:0106311	EC:2.7.11.1	NA	NA
Vitvi01g01167	6.47691	NA	0	'35.1'	'not assigned.annotated'	'mercator4v5.0: not classified & prot-scriber: f box domain containing protein & swissprot: no annotation & original description: none'	AT4G20190	AT4G20190	AT4G20190.1	33.1606	ortholog_one2many	AT4G20190.1	hypothetical protein;(source:Araport11)	NA	NA	XP_002263808.3PREDICTED: uncharacterized protein LOC100242840	386	4	1.3e-274	0.9922	Vitis vinifera	1	3	GO:0009535;GO:0048564;GO:0080183	NA	noIPR;noIPR;noIPR;noIPR;noIPR;IPR040340	;;;;;GO:0009535/GO:0048564/GO:0080183
Vitvi01g01253	3.39004	NA	0	'35.1'	'not assigned.annotated'	'mercator4v5.0: not classified & prot-scriber: pentatricopeptide repeat containing protein chloroplastic & swissprot: Pentatricopeptide repeat-containing protein At5g46100 & original description: none'	AT5G46100	AT5G46100	AT5G46100.1	30.3448	ortholog_one2many	AT5G46100.1	Pentatricopeptide repeat (PPR) superfamily protein;(source:Araport11)	NA	NA	RVW90490.1Pentatricopeptide repeat-containing protein, chloroplastic	435	4	6.1e-83	0.6677	Vitis vinifera	0.6694	1	GO:0005515	NA	IPR002885;IPR011990;IPR002885;IPR038214;IPR011990;IPR002885;IPR025265;noIPR;noIPR;IPR002885;IPR002885	;GO:0005515;;;GO:0005515;;;;;;
Vitvi01g01298	5.56974	NA	0	'35.1'	'not assigned.annotated'	'mercator4v5.0: not classified & prot-scriber: assimilatory sulfite reductase & swissprot: Sulfite reductase 1 [ferredoxin], chloroplastic & original description: none'	NA	NA	NA	NA	NA	NA	NA	NA	NA	RVW32815.1Sulfite reductase 1 [ferredoxin], chloroplastic	66	4	1.4e-19	0.8671	Vitis vinifera	0.8704	8	GO:0000103;GO:0009337;GO:0016002;GO:0020037;GO:0042644;GO:0046872;GO:0050311;GO:0051539	EC:1.8.7.1	noIPR;noIPR	;
Vitvi01g01311	8.37633	NA	0	'19.1.6.1'	'Protein homeostasis.protein quality control.Hsp90 chaperone system.chaperone *(Hsp90)'	'mercator4v5.0: chaperone *(Hsp90) & prot-scriber: heat shock c & swissprot: Heat shock protein 90-5, chloroplastic & original description: none'	AT2G04030	CR88	AT2G04030.1	83.8384	ortholog_one2one	AT2G04030.1	Encodes a chloroplast-targeted 90-kDa heat shock protein located in the stroma involved in red-light mediated deetiolation response and crucial for protein import into the chloroplast stroma. Mutants are resistant to chlorate, have elongated hypocotyls in light, and affect the expression of NR2, CAB, and RBCS but NOT NR1 and NiR.	(CR88);EMBRYO DEFECTIVE 1956 (emb1956);HEAT SHOCK PROTEIN 90.5 (HSP90.5);HEAT SHOCK PROTEIN 88.1 (Hsp88.1);HEAT SHOCK PROTEIN 90.5 (AtHsp90.5); (ATHSP90C); (HSP90C)	NA	XP_002267463.2 heat shock protein 90-5, chloroplastic	792	2	0	1	Vitis vinifera	1	17	GO:0005524;GO:0005739;GO:0005774;GO:0005783;GO:0006457;GO:0009408;GO:0009414;GO:0009570;GO:0009651;GO:0009704;GO:0009941;GO:0010157;GO:0016887;GO:0042803;GO:0045037;GO:0048471;GO:0051082	NA	noIPR;IPR020575;IPR003594;IPR001404;IPR001404;IPR037196;noIPR;IPR036890;noIPR;IPR003594;noIPR;noIPR;noIPR;IPR001404;noIPR;IPR019805;IPR001404;noIPR;IPR020568;IPR036890;IPR037196	;;;GO:0051082/GO:0006457/GO:0016887/GO:0005524;GO:0051082/GO:0006457/GO:0016887/GO:0005524;;;;;;;;;GO:0051082/GO:0006457/GO:0016887/GO:0005524;;GO:0051082/GO:0005524/GO:0006457;GO:0051082/GO:0006457/GO:0016887/GO:0005524;;;;
Vitvi01g01333	0.825419	NA	0	'50.6.3'	'Enzyme classification.EC_6 ligases.EC_6.3 ligase forming carbon-nitrogen bond'	'mercator4v5.0: EC_6.3 ligase forming carbon-nitrogen bond & prot-scriber: gmp synthase [glutamine hydrolyzing] & swissprot: Probable copper-transporting ATPase HMA5 & original description: none'	NA	NA	NA	NA	NA	NA	NA	NA	NA	CBI27425.3unnamed protein product, partial	255	1	1e-102	1	Vitis vinifera	1	5	GO:0003921;GO:0005524;GO:0005829;GO:0006177;GO:0016462	EC:3.6.1;EC:6.3.5.2	IPR014729;noIPR;noIPR;IPR025777;noIPR	;;;GO:0016462/GO:0005524;
Vitvi01g01335	2.4542	NA	0	'19.2.2.8.2.6'	'Protein homeostasis.ubiquitin-proteasome system.ubiquitin-fold protein conjugation.RING E3 ubiquitin ligase activities.RING-HC-class.E3 ubiquitin ligase *(SINA)'	'mercator4v5.0: E3 ubiquitin ligase *(SINA) & prot-scriber: ring type e3 ubiquitin transferase & swissprot: E3 ubiquitin-protein ligase DIS1 & original description: none'	NA	NA	NA	NA	NA	NA	NA	NA	NA	RVW44637.1E3 ubiquitin-protein ligase DIS1	208	2	3.5e-147	1	Vitis vinifera	1	8	GO:0005737;GO:0006511;GO:0007275;GO:0008270;GO:0016491;GO:0016567;GO:0016740;GO:0016874	EC:1;EC:2;EC:6	IPR018121;IPR013083;noIPR;noIPR;IPR013010;noIPR	GO:0005737/GO:0007275/GO:0006511;;;;GO:0008270;
Vitvi01g01344	20.6085	NA	0	'35.1'	'not assigned.annotated'	'mercator4v5.0: not classified & prot-scriber: integrase catalytic domain containing protein & swissprot: no annotation & original description: none'	NA	NA	NA	NA	NA	NA	NA	NA	NA	PON87341.1hypothetical protein TorRG33x02_168330, partial	177	1	1.1e-38	0.6412	Trema orientale	0.6412		NA	NA	NA	NA
Vitvi01g01348	11.6936	NA	0	'35.1'	'not assigned.annotated'	'mercator4v5.0: not classified & prot-scriber: cationic peroxidase & swissprot: Putative Peroxidase 48 & original description: none'	NA	NA	NA	NA	NA	NA	NA	NA	NA	XP_010654258.1 putative Peroxidase 48 isoform X1	375	2	2.1e-270	1	Vitis vinifera	1	9	GO:0004601;GO:0005576;GO:0006979;GO:0009505;GO:0009506;GO:0020037;GO:0042744;GO:0046872;GO:0098869	EC:1.11.1	IPR002016;IPR000823;IPR002016;noIPR;noIPR;noIPR;noIPR;noIPR;noIPR;noIPR;IPR019793;IPR002016;IPR033905;IPR010255	GO:0020037/GO:0004601/GO:0006979;GO:0020037/GO:0004601/GO:0006979;GO:0020037/GO:0004601/GO:0006979;;;;;;;;;GO:0020037/GO:0004601/GO:0006979;GO:0004601/GO:0042744;GO:0020037/GO:0004601/GO:0006979
Vitvi01g01355	3.82825	NA	0	'15.5.24'	'RNA biosynthesis.transcriptional regulation.TUB-type transcription factor'	'mercator4v5.0: TUB-type transcription factor & prot-scriber: orysj tubby f box protein & swissprot: Tubby-like F-box protein 3 & original description: none'	NA	NA	NA	NA	NA	NA	NA	NA	NA	CBI27435.3unnamed protein product, partial	135	1	8.7e-98	1	Vitis vinifera	1		NA	NA	IPR000007;IPR025659;IPR000007;noIPR;noIPR;IPR025659	;;;;;
Vitvi01g01369	10.2111	NA	0	'35.1'	'not assigned.annotated'	'mercator4v5.0: not classified & prot-scriber: cellulose synthase protein & swissprot: Probable cellulose synthase A catalytic subunit 8 [UDP-forming] & original description: none'	NA	NA	NA	NA	NA	NA	NA	NA	NA	RVW41545.1putative cellulose synthase A catalytic subunit 8	59	10	2.5e-21	0.8421	Vitis vinifera	0.8421	6	GO:0005802;GO:0005886;GO:0009833;GO:0016021;GO:0016760;GO:0030244	EC:2.4.1.12	IPR005150;noIPR;noIPR	GO:0016760/GO:0030244/GO:0016020;;
Vitvi01g01399	3.90038	NA	0	'35.1'	'not assigned.annotated'	'mercator4v5.0: not classified & prot-scriber: pgg domain containing protein & swissprot: no annotation & original description: none'	NA	NA	NA	NA	NA	NA	NA	NA	NA	XP_019078823.1 ankyrin repeat-containing protein At5g02620	590	1	0	0.9621	Vitis vinifera	0.9621	1	GO:0005515	NA	IPR002110;IPR026961;IPR020683;IPR036770;noIPR;noIPR;noIPR;noIPR;noIPR;IPR002110;IPR036770	GO:0005515;;;;;;;;;GO:0005515;
Vitvi01g01435	19.3015	NA	0	'35.1'	'not assigned.annotated'	'mercator4v5.0: not classified & prot-scriber: cchc type domain containing protein & swissprot: no annotation & original description: none'	AT3G02820	AT3G02820	AT3G02820.2	45.0172	ortholog_one2one	AT3G02820.2	zinc knuckle (CCHC-type) family protein;(source:Araport11)	NA	NA	XP_002272919.1 TIMELESS-interacting protein isoform X1	291	4	1.5e-198	0.9871	Vitis vinifera	1	7	GO:0000076;GO:0003677;GO:0006974;GO:0008270;GO:0031298;GO:0043111;GO:0048478	NA	noIPR;IPR001878;IPR012923;noIPR;IPR001878;noIPR;noIPR;noIPR;noIPR;IPR040038;noIPR;IPR001878;IPR036875	;GO:0008270/GO:0003676;GO:0006974/GO:0005634/GO:0048478;;GO:0008270/GO:0003676;;;;;GO:0000076;;GO:0008270/GO:0003676;GO:0008270/GO:0003676
Vitvi01g01456	13.6545	NA	0	'35.1'	'not assigned.annotated'	'mercator4v5.0: not classified & prot-scriber: zinc 2 domain containing protein & swissprot: Uncharacterized protein At2g02148 & original description: none'	AT2G02148	AT2G02148	AT2G02148.3	61.1842	ortholog_one2one	AT2G02148.1	PPR containing protein;(source:Araport11)	NA	NA	XP_010654765.1PREDICTED: uncharacterized protein At2g02148 isoform X1	456	2	0	0.9989	Vitis vinifera	1		NA	NA	noIPR;IPR026319	;
Vitvi01g01460	24.8102	NA	0	'35.1'	'not assigned.annotated'	'mercator4v5.0: not classified & prot-scriber: casp protein 2a1 & swissprot: CASP-like protein 2A1 & original description: none'	AT3G14380	AT3G14380	AT3G14380.1	42.439	ortholog_one2one	AT3G14380.1	Uncharacterized protein family (UPF0497);(source:Araport11)	CASP-LIKE PROTEIN 2A2 (CASPL2A2)	NA	XP_002275339.1 CASP-like protein 2A1	205	2	3.4e-143	0.9976	Vitis vinifera	1	3	GO:0005886;GO:0016021;GO:0051539	NA	IPR006459;IPR006702;noIPR;noIPR	;;;
Vitvi01g01494	14.2225	NA	0	'35.1'	'not assigned.annotated'	'mercator4v5.0: not classified & prot-scriber: ring type e3 ubiquitin transferase & swissprot: no annotation & original description: none'	NA	NA	NA	NA	NA	NA	NA	NA	NA	RVX15096.1RING finger protein 5	119	5	4.1e-63	0.9018	Vitis vinifera	0.9018	7	GO:0005783;GO:0006511;GO:0016021;GO:0016567;GO:0044390;GO:0061630;GO:0071712	EC:2	IPR045103;noIPR	GO:0005783/GO:0061630/GO:0006511;
Vitvi01g01532	16.8145	NA	0	'35.1'	'not assigned.annotated'	'mercator4v5.0: not classified & prot-scriber: yqaj domain containing protein & swissprot: no annotation & original description: none'	AT1G67660	AT1G67660	AT1G67660.1	58.0247	ortholog_one2one	AT1G67660.1	Restriction endonuclease, type II-like superfamily protein;(source:Araport11)	NA	NA	XP_002266643.2PREDICTED: uncharacterized protein LOC100254469 isoform X1	324	3	1.2e-234	0.9702	Vitis vinifera	1		NA	NA	noIPR;IPR017482;IPR011604;IPR019080;noIPR;noIPR;IPR011335	;;;;;;
Vitvi01g01541	18.4013	NA	0	'24.2.3.4.2'	'Solute transport.carrier-mediated transport.APC superfamily.AAAP family.amino acid transporter *(LHT)'	'mercator4v5.0: amino acid transporter *(LHT) & prot-scriber: lysine histidine transporter & swissprot: Lysine histidine transporter 1 & original description: none'	AT1G24400	LHT2	AT1G24400.1	73.3945	ortholog_many2many	AT1G24400.1	High-affinity transporter for neutral and acidic amino acids, expressed in tapetum tissue of anthers. Transport of 1-Aminocyclopropane-1-carboxylic acid (ACC).	LYSINE HISTIDINE TRANSPORTER 2 (LHT2);AMINO ACID TRANSPORTER-LIKE PROTEIN 2 (AATL2);ARABIDOPSIS LYSINE HISTIDINE TRANSPORTER 2 (ATLHT2)	NA	XP_002266410.1 lysine histidine transporter 1	436	3	0	0.9977	Vitis vinifera	1	3	GO:0005886;GO:0006865;GO:0016021	NA	noIPR;IPR013057;noIPR;noIPR	;;;
Vitvi01g01569	1.12982	NA	0	'5.8.10'	'Lipid metabolism.cytoplasmic lipid droplet-associated activities.associated factor *(PALD)'	'mercator4v5.0: lipid droplet-associated factor *(PALD) & prot-scriber: no annotation & swissprot: no annotation & original description: none'	AT1G67540	AT1G67540	AT1G67540.2	26.2821	ortholog_one2one	AT1G67540.2	Encoding a lipid droplet-associated protein; critical for the accumulation of lipid droplets and pollen longevity.	PROTEIN ASSOCIATED WITH LIPID DROPLETS (PALD)	NA	RVW35335.1hypothetical protein CK203_106521	312	4	2.3e-224	0.9944	Vitis vinifera	1		NA	NA	noIPR;noIPR;noIPR;noIPR;noIPR	;;;;
Vitvi01g01572	2.03589	NA	0	'35.1'	'not assigned.annotated'	'mercator4v5.0: not classified & prot-scriber: aaa domain containing protein & swissprot: AAA-ATPase At3g50940 & original description: none'	NA	NA	NA	NA	NA	NA	NA	NA	NA	XP_010655455.1 AAA-ATPase At3g50940	450	3	0	0.994	Vitis vinifera	1	2	GO:0005524;GO:0016887	NA	IPR003593;noIPR;IPR027417;IPR025753;IPR003959;noIPR;noIPR;IPR003960;noIPR;IPR027417	;;;;GO:0016887/GO:0005524;;;GO:0016887/GO:0005524;;
Vitvi01g01575	3.57242	NA	0	'35.1'	'not assigned.annotated'	'mercator4v5.0: not classified & prot-scriber: aaa domain containing protein & swissprot: AAA-ATPase At2g18193 & original description: none'	NA	NA	NA	NA	NA	NA	NA	NA	NA	XP_010655485.1 AAA-ATPase At3g50940	499	3	0	0.9933	Vitis vinifera	1	2	GO:0005524;GO:0016887	NA	IPR003593;IPR025753;IPR003959;noIPR;IPR027417;noIPR;noIPR;IPR003960;noIPR;IPR027417	;;GO:0016887/GO:0005524;;;;;GO:0016887/GO:0005524;;
Vitvi01g01607	10.3246	NA	0	'13.1.1.1.3'	'Cell division.DNA replication.preinitiation.origin recognition complex.component *(ORC3)'	'mercator4v5.0: component *(ORC3) of origin recognition complex & prot-scriber: origin of replication complex subunit & swissprot: Origin of replication complex subunit 3 & original description: none'	NA	NA	NA	NA	NA	NA	NA	NA	NA	XP_010662087.1 origin of replication complex subunit 3	215	4	6.8e-100	0.6936	Vitis vinifera	0.6955	3	GO:0003677;GO:0005664;GO:0006260	NA	IPR020795;noIPR;IPR020795;IPR020795;noIPR	GO:0005664/GO:0006260/GO:0003677;;GO:0005664/GO:0006260/GO:0003677;GO:0005664/GO:0006260/GO:0003677;
Vitvi01g01610	2.78876	NA	0	'35.1'	'not assigned.annotated'	'mercator4v5.0: not classified & prot-scriber: alanine glyoxylate aminotransferase homolog 2 mitochondrial & swissprot: Alanine--glyoxylate aminotransferase 2 homolog 1, mitochondrial & original description: none'	AT4G04470	PMP22	AT4G04470.1	23.8095	ortholog_one2many	AT4G04470.1	22-kD peroxisomal membrane protein, an integral membrane protein embedded in the lipid bilayer.	(PMP22)	NA	CBI27619.3unnamed protein product, partial	252	1	3.6e-58	0.6587	Vitis vinifera	0.6587	2	GO:0003824;GO:0016021	NA	IPR015422;IPR007248;noIPR;IPR015424	GO:0003824;GO:0016021;;
Vitvi01g01611	18.1689	NA	0	'15.6.1.1'	'RNA biosynthesis.organelle machinery.RNA polymerase activities.nuclear-encoded organellar RNA polymerase *(NEP)'	'mercator4v5.0: nuclear-encoded organellar RNA polymerase *(NEP) & prot-scriber: dna directed rna polymerase 1 & swissprot: DNA-directed RNA polymerase 1B, mitochondrial & original description: none'	AT1G68990	MGP3	AT1G68990.2	61.2676	ortholog_many2many	AT1G68990.2	MGP3 (male gametophyte-defective 3) belongs to a small family of nuclear-encoded Phage type RNA polymerases (RPOTs) involved in the transcription of mitochondrial genes in Arabidopsis thaliana. Mutation in MGP 3 significantly retarded pollen tube growth and caused defective embryo development.	(RPOTM);MALE GAMETOPHYTE DEFECTIVE 3 (MGP3)	NA	XP_034685240.1DNA-directed RNA polymerase 1B, mitochondrial-like isoform X2	142	3	5.7e-52	0.9567	Vitis riparia	0.9639	4	GO:0003677;GO:0003899;GO:0006351;GO:0015074	EC:2.7.7.6	IPR002092;noIPR;IPR002092;noIPR;IPR043502	GO:0006351/GO:0003677/GO:0003899;;GO:0006351/GO:0003677/GO:0003899;;
Vitvi01g01638	1.31527	NA	0	'18.11.1.1.4'	'Protein modification.targeting peptide maturation.endomembrane system.SPC endoplasmic signal peptidase complex.component *(SPCs3)'	'mercator4v5.0: component *(SPCs3) of SPC endoplasmic signal peptidase complex & prot-scriber: signal peptidase complex subunit & swissprot: Signal peptidase complex subunit 3B & original description: none'	AT5G27430	AT5G27430	AT5G27430.1	56.1983	ortholog_many2many	AT5G27430.1	Signal peptidase subunit;(source:Araport11)	NA	NA	XP_034707883.1signal peptidase complex subunit 3B	121	3	1e-49	0.6741	Vitis riparia	0.6741	3	GO:0005787;GO:0006465;GO:0016021	NA	IPR007653;IPR007653;noIPR	GO:0016021/GO:0006465/GO:0005787;GO:0016021/GO:0006465/GO:0005787;
Vitvi01g01646	8.89615	NA	0	'13.3.1.3'	'Cell division.meiotic recombination.meiotic initiation.homolog pairing factor *(ASY1)'	'mercator4v5.0: meiotic recombination homolog pairing factor *(ASY1) & prot-scriber: horma domain containing protein & swissprot: Meiosis-specific protein ASY1 & original description: none'	AT1G67370	ASY1	AT1G67370.1	67.0455	ortholog_one2many	AT1G67370.1	Meiotic asynaptic mutant 1 (ASY1). ASY1 protein is initially distributed as numerous foci throughout the chromatin. During early G2, the foci are juxtaposed to the nascent chromosome axes to form a continuous axis associated signal.	(ATASY1);ASYNAPTIC 1 (ASY1)	NA	XP_010655866.1 HORMA domain-containing protein 1	616	3	0	0.9898	Vitis vinifera	1		NA	NA	IPR036570;IPR003511;noIPR;noIPR;noIPR;IPR003511;IPR036570;IPR036390	;;;;;;;
Vitvi01g01669	1.12499	NA	0	'50.2.7'	'Enzyme classification.EC_2 transferases.EC_2.7 transferase transferring phosphorus-containing group'	'mercator4v5.0: EC_2.7 transferase transferring phosphorus-containing group & prot-scriber: lrr receptor serine threonine protein kinase & swissprot: LRR receptor-like serine/threonine-protein kinase GSO1 & original description: none'	AT4G20140	GSO1	AT4G20140.1	61.9565	ortholog_many2many	AT4G20140.1	Encodes GASSHO1 (GSO1), a putative leucine-rich repeat transmembrane-type receptor kinase. GSO1 and a homolog GSO2 (At5g44700) are required for the formation of a normal epidermal surface during embryogenesis. Necessary for localizing CASPARIAN STRIP DOMAIN PROTEINS (CASPs) - major players of endodermal differentiation - into an uninterrupted, ring-like domain.	GASSHO1 (GSO1);SCHENGEN 3 (SGN3)	NA	XP_010656224.2 LRR receptor-like serine/threonine-protein kinase GSO1	736	1	0	1	Vitis vinifera	1	4	GO:0004672;GO:0005515;GO:0005524;GO:0006468	EC:2.7.1	noIPR;IPR003591;IPR000719;IPR032675;noIPR;noIPR;IPR000719;IPR001611;noIPR;noIPR;noIPR;IPR008271;IPR017441;IPR000719;IPR011009;noIPR	;;GO:0005524/GO:0004672/GO:0006468;;;;GO:0005524/GO:0004672/GO:0006468;GO:0005515;;;;GO:0004672/GO:0006468;GO:0005524;GO:0005524/GO:0004672/GO:0006468;;
Vitvi01g01677	2.92771	NA	0	'15.5.19' AND '28.1.4.8'	'RNA biosynthesis.transcriptional regulation.MADS/AGL-type transcription factor' AND 'Plant reproduction.flowering.floral meristem identity control.regulatory protein *(SEPALLATA)'	'mercator4v5.0: MADS/AGL-type transcription factor & prot-scriber: k box and mads transcription factor protein & swissprot: Agamous-like MADS-box protein MADS4 & original description: none' AND 'mercator4v5.0: regulatory protein *(SEPALLATA) of floral meristem identity control & prot-scriber: k box and mads transcription factor protein & swissprot: Agamous-like MADS-box protein MADS4 & original d…	AT1G24260	45172	AT1G24260.2	80.1653	ortholog_one2one	AT1G24260.2	Member of the MADs box transcription factor family. SEP3 is redundant with SEP1 and 2. Flowers of SEP1/2/3 triple mutants show a conversion of petals and stamens to sepals.SEP3 forms heterotetrameric complexes with other MADS box family members and binds to the CArG box motif.	SEPALLATA3 (SEP3);AGAMOUS-LIKE 9 (AGL9)	NA	XP_034679891.1agamous-like MADS-box protein MADS4	242	2	1.5e-169	0.9979	Vitis riparia/Vitis vinifera	1	6	GO:0000978;GO:0000981;GO:0005634;GO:0009908;GO:0045944;GO:0046983	NA	noIPR;noIPR;IPR002100;IPR002100;IPR002487;IPR036879;IPR002100;noIPR;noIPR;IPR002100;IPR002487;IPR002100;IPR033896;IPR036879	;;GO:0046983/GO:0003677;GO:0046983/GO:0003677;GO:0003700/GO:0005634/GO:0006355;GO:0046983/GO:0003677;GO:0046983/GO:0003677;;;GO:0046983/GO:0003677;GO:0003700/GO:0005634/GO:0006355;GO:0046983/GO:0003677;GO:0045944/GO:0000977;GO:0046983/GO:0003677
Vitvi01g01690	2.26032	NA	0	'35.1'	'not assigned.annotated'	'mercator4v5.0: not classified & prot-scriber: autophagy protein & swissprot: no annotation & original description: none'	NA	NA	NA	NA	NA	NA	NA	NA	NA	CAN72199.1hypothetical protein VITISV_014983	49	1	2.8e-20	1	Vitis vinifera	1	6	GO:0000045;GO:0000422;GO:0005776;GO:0009506;GO:0010150;GO:0042803	NA	noIPR	NA
Vitvi01g01703	1.39412	NA	0	'5.8.5' AND '50.1.1'	'Lipid metabolism.cytoplasmic lipid droplet-associated activities.STEROLEOSIN-type dehydrogenase *(SLO/HSD)' AND 'Enzyme classification.EC_1 oxidoreductases.EC_1.1 oxidoreductase acting on CH-OH group of donor'	'mercator4v5.0: STEROLEOSIN-type dehydrogenase & prot-scriber: hydroxysteroid 11 beta dehydrogenase protein & swissprot: 11-beta-hydroxysteroid dehydrogenase 1B & original description: none' AND 'mercator4v5.0: EC_1.1 oxidoreductase acting on CH-OH group of donor & prot-scriber: hydroxysteroid 11 beta dehydrogenase protein & swissprot: 11-beta-hydroxysteroid dehydrogenase 1B & original descriptio…	NA	NA	NA	NA	NA	NA	NA	NA	NA	XP_010656935.1 11-beta-hydroxysteroid dehydrogenase 1B	331	4	3.5e-231	0.9811	Vitis vinifera	1	2	GO:0016021;GO:0016491	EC:1	IPR002347;IPR002347;IPR002347;noIPR;noIPR;noIPR;noIPR;IPR020904;IPR036291	GO:0016491;GO:0016491;GO:0016491;;;;;GO:0016491;
Vitvi01g01713	2.52209	NA	0	'19.4.4.1'	'Protein homeostasis.proteolysis.threonine-type peptidase activities.T3-class gamma-glutamyl transpeptidase *(GGT)'	'mercator4v5.0: gamma-glutamyl transpeptidase *(GGT) & prot-scriber: gamma glutamyltranspeptidase glutathione hydrolase & swissprot: Glutathione hydrolase 3 & original description: none'	NA	NA	NA	NA	NA	NA	NA	NA	NA	CAN61775.1hypothetical protein VITISV_024881	124	3	8e-63	0.9188	Vitis vinifera	0.9217	4	GO:0006508;GO:0006751;GO:0016765;GO:0036374	EC:2.5.1;EC:3.4.19.13	noIPR;noIPR;IPR000101;noIPR;IPR029055	;;GO:0006751/GO:0036374;;
Vitvi01g01719	4.94489	NA	0	'24.2.6.1'	'Solute transport.carrier-mediated transport.TOC superfamily.sugar efflux transporter *(SWEET)'	'mercator4v5.0: sugar efflux transporter *(SWEET) & prot-scriber: bidirectional sugar transporter sweet & swissprot: Bidirectional sugar transporter SWEET15 & original description: none'	AT5G13170	SAG29	AT5G13170.1	50.519	ortholog_one2one	AT5G13170.1	Encodes a member of the SWEET sucrose efflux transporter family proteins.	SENESCENCE-ASSOCIATED GENE 29 (SAG29); (AtSWEET15); (SWEET15)	NA	XP_002264875.1 bidirectional sugar transporter SWEET15	289	3	6.1e-197	0.9965	Vitis vinifera	1	12	GO:0000139;GO:0005887;GO:0008515;GO:0009793;GO:0010150;GO:0010431;GO:0015770;GO:0034219;GO:0051119;GO:0071215;GO:0071446;GO:0071470	EC:7	noIPR;IPR004316;noIPR;noIPR;noIPR;noIPR;noIPR	;GO:0016021;;;;;
Vitvi01g01723	1.22731	NA	0	'19.2.5.1.2.6'	'Protein homeostasis.ubiquitin-proteasome system.26S proteasome.20S core particle.beta-type components.beta-type-6 component *(PBF)'	'mercator4v5.0: beta-type-6 component *(PBF) of 26S proteasome & prot-scriber: proteasome subunit beta type & swissprot: Proteasome subunit beta type-1 & original description: none'	AT3G60820	PBF1	AT3G60820.1	54.1667	ortholog_one2many	AT3G60820.1	Encodes 20S proteasome beta subunit PBF1 (PBF1).	(PBF1)	NA	CBI38171.3unnamed protein product, partial	192	1	1.6e-138	1	Vitis vinifera	1	2	GO:0005839;GO:0051603	NA	IPR001353;IPR029055;noIPR;noIPR;noIPR;IPR029055	GO:0005839/GO:0051603;;;;;
Vitvi01g01740	6.00662	NA	0	'35.1'	'not assigned.annotated'	'mercator4v5.0: not classified & prot-scriber: pentatricopeptide repeat containing protein & swissprot: Putative pentatricopeptide repeat-containing protein At5g13230, mitochondrial & original description: none'	AT5G13230	AT5G13230	AT5G13230.1	58.3538	ortholog_one2one	AT5G13230.1	Tetratricopeptide repeat (TPR)-like superfamily protein;(source:Araport11)	NA	NA	XP_010657142.1 putative pentatricopeptide repeat-containing protein At5g13230, mitochondrial	814	5	0	0.9872	Vitis vinifera	1	2	GO:0005515;GO:0008270	NA	IPR002885;IPR011990;IPR032867;IPR002885;IPR011990;IPR002885;noIPR;noIPR;noIPR;noIPR;IPR002885;IPR002885;IPR002885;IPR002885;IPR002885;IPR002885	;GO:0005515;GO:0008270;;GO:0005515;;;;;;;;;;;
Vitvi01g01743	1.38132	NA	0	'15.5.7.5'	'RNA biosynthesis.transcriptional regulation.B3 transcription factor superfamily.LAV-ABI3-type transcription factor'	'mercator4v5.0: LAV-ABI3-type transcription factor & prot-scriber: b3 domain containing transcription factor fus & swissprot: B3 domain-containing transcription factor FUS3 & original description: none'	NA	NA	NA	NA	NA	NA	NA	NA	NA	XP_003631363.1 B3 domain-containing transcription factor FUS3-like	263	3	7.1e-183	0.9899	Vitis vinifera	1	3	GO:0003677;GO:0003700;GO:0005634	NA	IPR003340;IPR003340;IPR015300;noIPR;noIPR;noIPR;IPR044800;IPR003340;IPR003340;IPR015300	GO:0003677;GO:0003677;;;;;GO:0003700;GO:0003677;GO:0003677;
Vitvi01g01765	3.88265	NA	0	'12.3.1.1.8.1' AND '50.2.1'	'Chromatin organisation.post-translational histone modification.histone methylation.lysine methylation.histone H3K9 methylation.histone H3K9 methyltransferase *(KYP)' AND 'Enzyme classification.EC_2 transferases.EC_2.1 transferase transferring one-carbon group'	'mercator4v5.0: histone H3K9 methyltransferase *(KYP) & prot-scriber: histone lysine n methyltrasferase h3 specific suvh & swissprot: Histone-lysine N-methyltransferase, H3 lysine-9 specific SUVH4 & original description: none' AND 'mercator4v5.0: EC_2.1 transferase transferring one-carbon group & prot-scriber: histone lysine n methyltrasferase h3 specific suvh & swissprot: Histone-lysine N-methyl…	AT5G13960	SUVH4	AT5G13960.1	48.7603	ortholog_one2many	AT5G13960.1	Encodes a histone 3 lysine 9 specific methyltransferase involved in the maintenance of DNA methylation. SUVH4/KYP is a SU(VAR)3-9 homolog, a SET domain protein. Known SET domain proteins are involved in epigenetic control of gene expression. There are 10 SUVH genes in Arabidopsis and members of this subfamily of the SET proteins have an additional conserved SRA domain. In kyp mutants, there is a …	KRYPTONITE (KYP);SET DOMAIN PROTEIN 33 (SDG33);SU(VAR)3-9 HOMOLOG 4 (SUVH4)	NA	XP_010657293.1 histone-lysine N-methyltransferase, H3 lysine-9 specific SUVH4 isoform X1	605	4	0	0.9983	Vitis vinifera	1	5	GO:0005515;GO:0005634;GO:0008270;GO:0018024;GO:0034968	EC:2.1.1.354	IPR003105;IPR007728;IPR001214;noIPR;IPR003105;IPR007728;IPR036987;IPR001214;noIPR;noIPR;noIPR;noIPR;noIPR;IPR007728;IPR003105;IPR003616;IPR001214;IPR025794;noIPR;IPR015947	;GO:0034968/GO:0018024/GO:0005634/GO:0008270;GO:0005515;;;GO:0034968/GO:0018024/GO:0005634/GO:0008270;;GO:0005515;;;;;;GO:0034968/GO:0018024/GO:0005634/GO:0008270;;;GO:0005515;GO:0016571;;
Vitvi01g01768	17.9048	NA	0	'35.1'	'not assigned.annotated'	'mercator4v5.0: not classified & prot-scriber: protein mei isoform & swissprot: Protein MEI2-like 4 & original description: none'	NA	NA	NA	NA	NA	NA	NA	NA	NA	XP_010657314.1 protein MEI2-like 4 isoform X3	990	8	0	0.9971	Vitis vinifera	1	1	GO:0003676	NA	IPR000504;IPR007201;IPR012677;IPR000504;IPR012677;noIPR;noIPR;noIPR;noIPR;noIPR;noIPR;IPR000504;IPR000504;IPR034453;IPR034454;IPR035979;IPR035979	GO:0003676;;;GO:0003676;;;;;;;;GO:0003676;GO:0003676;;;GO:0003676;GO:0003676
Vitvi01g01784	23.454	NA	0	'21.3.1.2.1'	'Cell wall organisation.pectin.homogalacturonan.modification and degradation.pectin methylesterase'	'mercator4v5.0: pectin methylesterase & prot-scriber: pectinesterase protein & swissprot: Probable pectinesterase 29 & original description: none'	NA	NA	NA	NA	NA	NA	NA	NA	NA	RVW78047.1putative pectinesterase 29	315	5	7.5e-227	0.9727	Vitis vinifera	0.9569	4	GO:0030599;GO:0042545;GO:0045330;GO:0045490	EC:3.1.1.11	IPR012334;IPR000070;noIPR;noIPR;IPR033131;IPR011050	;GO:0042545/GO:0030599;;;;
Vitvi01g01795	1.62818	NA	0	'35.1'	'not assigned.annotated'	'mercator4v5.0: not classified & prot-scriber: erf domain containing protein & swissprot: no annotation & original description: none'	AT1G63060	AT1G63060	AT1G63060.1	41.5094	ortholog_one2one	AT1G63060.1	ribosome biogenesis NEP1-like protein;(source:Araport11)	NA	NA	XP_034697156.1uncharacterized protein LOC117923003	159	2	1.4e-106	0.9907	Vitis riparia/Vitis vinifera	1		NA	NA	noIPR;noIPR;noIPR;noIPR	;;;
Vitvi01g01798	2.14524	NA	0	'35.1'	'not assigned.annotated'	'mercator4v5.0: not classified & prot-scriber: phosphopantothenoylcysteine decarboxylase subunit sis & swissprot: no annotation & original description: none'	AT5G47920	AT5G47920	AT5G47920.1	49.7355	ortholog_one2one	AT5G47920.1	transcription elongation factor;(source:Araport11)	NA	NA	XP_002268562.1PREDICTED: uncharacterized protein LOC100267772	189	2	4.9e-126	0.9921	Vitis vinifera	1		NA	NA	IPR008480;noIPR;noIPR	;;
Vitvi01g01800	12.2168	NA	0	'19.1.1.1.1.1'	'Protein homeostasis.protein quality control.ER Quality Control (ERQC) machinery.calnexin/calreticulin chaperone system.CNX-CRT cycle.membrane-anchored lectin chaperone *(CNX)'	'mercator4v5.0: membrane-anchored lectin chaperone *(CNX) & prot-scriber: calnexin homolog 00147 & swissprot: Calnexin homolog & original description: none'	NA	NA	NA	NA	NA	NA	NA	NA	NA	XP_002273708.1 calnexin homolog	536	2	2.1e-287	0.9954	Vitis vinifera	1	6	GO:0005509;GO:0005789;GO:0006457;GO:0016021;GO:0030968;GO:0051082	NA	IPR001580;IPR009033;noIPR;IPR001580;noIPR;noIPR;noIPR;noIPR;noIPR;IPR001580;IPR001580;noIPR;IPR018124;IPR018124;IPR018124;IPR013320;IPR009033	GO:0005783/GO:0051082/GO:0005509/GO:0006457;GO:0005515/GO:0005509;;GO:0005783/GO:0051082/GO:0005509/GO:0006457;;;;;;GO:0005783/GO:0051082/GO:0006457/GO:0005509;GO:0005783/GO:0051082/GO:0006457/GO:0005509;;GO:0005509;GO:0005509;GO:0005509;;GO:0005515/GO:00
Vitvi01g01803	8.65445	NA	0	'10.6.1.1'	'Redox homeostasis.reactive oxygen-induced signalling.reactive oxygen (ROS) generation.NADPH-oxidase *(Rboh)'	'mercator4v5.0: NADPH-oxidase *(Rboh) & prot-scriber: respiratory burst oxidase homolog protein b & swissprot: Respiratory burst oxidase homolog protein D & original description: none'	AT5G47910	RBOHD	AT5G47910.1	73.8895	ortholog_one2many	AT5G47910.1	NADPH/respiratory burst oxidase protein D (RbohD).Interacts with AtrbohF gene to fine tune the spatial control of ROI production and hypersensitive response to cell in and around infection site. The mRNA is cell-to-cell mobile.	RESPIRATORY BURST OXIDASE HOMOLOGUE D (RBOHD); (DELT1); (ATRBOHD)	NA	XP_010657584.1 respiratory burst oxidase homolog protein D	923	4	0	0.9894	Vitis vinifera	1	5	GO:0004601;GO:0005509;GO:0016021;GO:0050664;GO:0098869	EC:1.6.3;EC:1.11.1	IPR000778;IPR013130;IPR013623;IPR013112;IPR013121;IPR039261;noIPR;noIPR;noIPR;noIPR;noIPR;noIPR;noIPR;IPR018247;IPR002048;IPR017927;IPR002048;noIPR;IPR039261;IPR011992;IPR017938	GO:0016491/GO:0016020;;GO:0050664/GO:0004601;GO:0016491;GO:0016491;;;;;;;;;;GO:0005509;GO:0016491;GO:0005509;;;;
Vitvi01g01804	53.5354	NA	0	'10.6.1.1'	'Redox homeostasis.reactive oxygen-induced signalling.reactive oxygen (ROS) generation.NADPH-oxidase *(Rboh)'	'mercator4v5.0: NADPH-oxidase *(Rboh) & prot-scriber: respiratory burst oxidase homolog protein b & swissprot: Respiratory burst oxidase homolog protein D & original description: none'	AT5G47910	RBOHD	AT5G47910.1	69.9566	ortholog_one2many	AT5G47910.1	NADPH/respiratory burst oxidase protein D (RbohD).Interacts with AtrbohF gene to fine tune the spatial control of ROI production and hypersensitive response to cell in and around infection site. The mRNA is cell-to-cell mobile.	RESPIRATORY BURST OXIDASE HOMOLOGUE D (RBOHD); (DELT1); (ATRBOHD)	NA	XP_002268641.1 respiratory burst oxidase homolog protein D	922	4	0	0.9905	Vitis vinifera	1	5	GO:0004601;GO:0005509;GO:0016021;GO:0050664;GO:0098869	EC:1.6.3;EC:1.11.1	noIPR;IPR000778;IPR039261;IPR013623;noIPR;IPR013130;IPR013112;IPR013121;noIPR;noIPR;noIPR;noIPR;noIPR;noIPR;IPR018247;IPR017927;IPR002048;noIPR;IPR039261;IPR017938;IPR011992	;GO:0016491/GO:0016020;;GO:0050664/GO:0004601;;;GO:0016491;GO:0016491;;;;;;;;GO:0016491;GO:0005509;;;;
Vitvi01g01807	1.45302	NA	0	'50.1.2'	'Enzyme classification.EC_1 oxidoreductases.EC_1.2 oxidoreductase acting on aldehyde or oxo group of donor'	'mercator4v5.0: EC_1.2 oxidoreductase acting on aldehyde or oxo group of donor & prot-scriber: glyceraldehyde phosphate dehydrogenase chloroplastic & swissprot: Glyceraldehyde-3-phosphate dehydrogenase A, chloroplastic & original description: none'	NA	NA	NA	NA	NA	NA	NA	NA	NA	RVW26428.1Glyceraldehyde-3-phosphate dehydrogenase A, chloroplastic	290	1	3.9e-181	0.9746	Vitis vinifera	0.9746	2	GO:0016620;GO:0051287	EC:1.2.1	IPR020831;IPR020828;IPR020831;IPR020829;noIPR;noIPR;noIPR;noIPR;noIPR;noIPR;noIPR;IPR020830;IPR036291;noIPR	GO:0016620;GO:0051287;GO:0016620;GO:0016620;;;;;;;;GO:0016620;;
Vitvi01g01831	45.7618	NA	0	'15.5.19'	'RNA biosynthesis.transcriptional regulation.MADS/AGL-type transcription factor'	'mercator4v5.0: MADS/AGL-type transcription factor & prot-scriber: agamous mads box protein agl & swissprot: Agamous-like MADS-box protein AGL62 & original description: none'	AT5G60440	AGL62	AT5G60440.1	45.283	ortholog_many2many	AT5G60440.1	AGL62 encodes a Type I MADS domain protein that likely functions as a transcription factor. It is expressed AGL62 is expressed exclusively in the endosperm. AGL62 supresses suppresses cellularization during the syncytial phase of endosperm development.	AGAMOUS-LIKE 62 (AGL62)	NA	XP_002272514.1 agamous-like MADS-box protein AGL62	212	2	1.8e-146	0.9976	Vitis vinifera	1	4	GO:0000977;GO:0005634;GO:0045944;GO:0046983	NA	noIPR;noIPR;IPR002100;IPR002100;noIPR;IPR036879;IPR002100;noIPR;noIPR;IPR002100;IPR033896;IPR036879	;;GO:0046983/GO:0003677;GO:0046983/GO:0003677;;GO:0046983/GO:0003677;GO:0046983/GO:0003677;;;GO:0046983/GO:0003677;GO:0045944/GO:0000977;GO:0046983/GO:0003677
Vitvi01g01847	2.15558	NA	0	'35.1'	'not assigned.annotated'	'mercator4v5.0: not classified & prot-scriber: pentatricopeptide repeat containing protein & swissprot: Pentatricopeptide repeat-containing protein At5g66520 & original description: none'	NA	NA	NA	NA	NA	NA	NA	NA	NA	XP_010649389.1 pentatricopeptide repeat-containing protein At5g66520	444	2	1.7e-230	1	Vitis vinifera	1	1	GO:0005515	NA	IPR002885;IPR011990;IPR002885;IPR002885;noIPR;noIPR;IPR002885;IPR002885;IPR002885	;GO:0005515;;;;;;;
Vitvi01g01851	5.68885	NA	0	'35.1'	'not assigned.annotated'	'mercator4v5.0: not classified & prot-scriber: disease resistance protein rpm & swissprot: Disease resistance protein RPM1 & original description: none'	NA	NA	NA	NA	NA	NA	NA	NA	NA	XP_019078452.1 disease resistance protein RPM1 isoform X3	901	3	0	0.9464	Vitis vinifera	0.9401	2	GO:0006952;GO:0043531	NA	noIPR;noIPR;noIPR;IPR032675;IPR036388;IPR032675;IPR042197;IPR027417;noIPR;IPR002182;IPR041118;IPR044974;noIPR;IPR038005;IPR027417;noIPR	;;;;;;;;;GO:0043531;;GO:0006952;;;;
Vitvi01g01870	1.46685	NA	0	'35.1'	'not assigned.annotated'	'mercator4v5.0: not classified & prot-scriber: nhl domain containing protein & swissprot: no annotation & original description: none'	AT4G19980	AT4G19980	AT4G19980.1	32.6087	ortholog_one2one	AT4G19980.1	hypothetical protein;(source:Araport11)	NA	NA	XP_010649015.1PREDICTED: uncharacterized protein LOC104879122	138	3	3e-68	0.9928	Vitis vinifera	1		NA	NA	noIPR;noIPR	;
Vitvi01g01872	8.30273	NA	0	'35.1'	'not assigned.annotated'	'mercator4v5.0: not classified & prot-scriber: f box domain containing protein & swissprot: no annotation & original description: none'	NA	NA	NA	NA	NA	NA	NA	NA	NA	XP_010650345.2PREDICTED: uncharacterized protein LOC104879376	496	2	0	0.999	Vitis vinifera	1	1	GO:0005515	NA	IPR032675;IPR001810;noIPR;noIPR;noIPR;IPR001810;IPR036047;noIPR	;GO:0005515;;;;GO:0005515;GO:0005515;
Vitvi01g01889	3.93388	NA	0	'35.1'	'not assigned.annotated'	'mercator4v5.0: not classified & prot-scriber: f box domain containing protein & swissprot: F-box protein At5g65850 & original description: none'	NA	NA	NA	NA	NA	NA	NA	NA	NA	XP_019078520.1 putative F-box protein At5g52610	434	1	0	0.9816	Vitis vinifera	0.9816	1	GO:0005515	NA	IPR001810;noIPR;IPR017451;IPR013187;IPR001810;noIPR;noIPR;IPR001810;IPR036047	GO:0005515;;;;GO:0005515;;;GO:0005515;GO:0005515
Vitvi01g01890	22.9779	NA	0	'35.1'	'not assigned.annotated'	'mercator4v5.0: not classified & prot-scriber: f box domain protein & swissprot: no annotation & original description: none'	AT4G21240	AT4G21240	AT4G21240.1	24.2009	ortholog_many2many	AT4G21240.1	F-box and associated interaction domains-containing protein;(source:Araport11)	NA	NA	XP_010650304.1 putative F-box protein At4g38870	219	2	5e-152	0.9975	Vitis vinifera	1		NA	NA	IPR013187;IPR017451;noIPR	;;
Vitvi01g01895	6.19485	NA	0	'35.1'	'not assigned.annotated'	'mercator4v5.0: not classified & prot-scriber: f box domain containing protein & swissprot: no annotation & original description: none'	AT3G49440	AT3G49440	AT3G49440.1	26.6667	ortholog_many2many	AT3G49440.1	F-box associated ubiquitination effector family protein;(source:Araport11)	NA	NA	XP_010648324.1 F-box protein DOR-like	195	1	4.2e-148	1	Vitis vinifera	1		NA	NA	IPR013187;IPR017451;noIPR;noIPR	;;;
Vitvi01g01902	3.14491	NA	0	'35.1'	'not assigned.annotated'	'mercator4v5.0: not classified & prot-scriber: ring type domain containing protein & swissprot: no annotation & original description: none'	NA	NA	NA	NA	NA	NA	NA	NA	NA	RVW45443.1E3 ubiquitin-protein ligase RHA2A	179	4	1.9e-134	0.9902	Vitis vinifera	1	3	GO:0016021;GO:0016567;GO:0061630	EC:2	IPR001841;IPR013083;IPR001841;noIPR;noIPR;IPR001841;noIPR	;;;;;;
Vitvi01g01912	13.5164	NA	0	'35.2'	'not assigned.not annotated'	'mercator4v5.0: not classified & prot-scriber: no annotation & swissprot: no annotation & original description: none'	NA	NA	NA	NA	NA	NA	NA	NA	NA	---NA---	67				NA			NA	NA	NA	NA
Vitvi01g01916	3.34259	NA	0	'35.2'	'not assigned.not annotated'	'mercator4v5.0: not classified & prot-scriber: no annotation & swissprot: no annotation & original description: none'	NA	NA	NA	NA	NA	NA	NA	NA	NA	CBI27096.3unnamed protein product, partial	75	1	2.9e-48	1	Vitis vinifera	1		NA	NA	NA	NA
Vitvi01g01937	27.5585	NA	0	'35.2'	'not assigned.not annotated'	'mercator4v5.0: not classified & prot-scriber: no annotation & swissprot: no annotation & original description: none'	NA	NA	NA	NA	NA	NA	NA	NA	NA	CAN66643.1hypothetical protein VITISV_034771	121	4	3.1e-81	0.9938	Vitis vinifera	1		NA	NA	NA	NA
Vitvi01g01939	4.18925	NA	0	'15.5.10.6' AND '28.2.1.7.3'	'RNA biosynthesis.transcriptional regulation.C2H2 transcription factor superfamily.subclass ZFP transcription factor' AND 'Plant reproduction.gametogenesis.male gametophyt.stamen initiation.transcriptional regulator *(JAG/NUB)'	'mercator4v5.0: C2H2 subclass ZFP transcription factor & prot-scriber: c2h2 type domain containing protein & swissprot: Zinc finger protein JAGGED & original description: none' AND 'mercator4v5.0: transcriptional regulator *(JAG/NUB) & prot-scriber: c2h2 type domain containing protein & swissprot: Zinc finger protein JAGGED & original description: none'	AT1G68480	JAG	AT1G68480.1	38.1107	ortholog_one2many	AT1G68480.1	Encodes a putative zinc finger transcription factor that is necessary for proper lateral organ shape and is sufficient to induce the proliferation of lateral organ tissue. Together with NUB, it is involved in stamen and carpel development.	JAGGED (JAG)	NA	XP_010647252.1 zinc finger protein JAGGED isoform X1	307	4	1.5e-190	0.9892	Vitis vinifera	1	1	GO:0007275	NA	noIPR;noIPR;noIPR;noIPR;IPR031113;IPR013087;IPR013087;IPR036236	;;;;GO:0007275;;;
Vitvi01g01963	8.31824	NA	0	'35.1'	'not assigned.annotated'	'mercator4v5.0: not classified & prot-scriber: duf 295 domain containing protein & swissprot: Putative F-box protein At5g55150 & original description: none'	AT5G55150	AT5G55150	AT5G55150.1	25.4438	ortholog_one2many	AT5G55150.1	F-box SKIP23-like protein (DUF295);(source:Araport11)	FBOX/DUF295-RELATED 2 (ATFDR2)	NA	RVX12588.1putative F-box protein	338	6	4e-257	0.9837	Vitis vinifera	0.9941		NA	NA	IPR005174;noIPR;noIPR	;;
Vitvi01g01965	3.06401	NA	0	'35.1'	'not assigned.annotated'	'mercator4v5.0: not classified & prot-scriber: glycine rich protein & swissprot: no annotation & original description: none'	NA	NA	NA	NA	NA	NA	NA	NA	NA	RVW17032.1hypothetical protein CK203_070693	75	2	1.9e-42	0.9933	Vitis vinifera	1		NA	NA	noIPR;noIPR;IPR039926	;;
Vitvi01g01966	3.67225	NA	0	'35.1'	'not assigned.annotated'	'mercator4v5.0: not classified & prot-scriber: c2h2 type domain containing protein & swissprot: no annotation & original description: none'	NA	NA	NA	NA	NA	NA	NA	NA	NA	XP_003631182.1 keratin, type I cytoskeletal 10-like	92	2	3.8e-15	0.9853	Vitis vinifera	1		NA	NA	noIPR;IPR039926;noIPR	;;
Vitvi01g01995	26.5341	NA	0	'11.4.2.5' AND '15.5.4.2'	'Phytohormone action.cytokinin.perception and signal transduction.B-type ARR response activator' AND 'RNA biosynthesis.transcriptional regulation.GARP transcription factor superfamily.subgroup ARR-B transcription factor'	'mercator4v5.0: B-type ARR response activator of cytokinin signalling & prot-scriber: two component response regulator orr & swissprot: Two-component response regulator ORR21 & original description: none' AND 'mercator4v5.0: subgroup ARR-B transcription factor & prot-scriber: two component response regulator orr & swissprot: Two-component response regulator ORR21 & original description: none'	NA	NA	NA	NA	NA	NA	NA	NA	NA	XP_010651276.1 two-component response regulator ORR21 isoform X1	662	2	0	0.9992	Vitis vinifera	1	2	GO:0000160;GO:0003677	NA	IPR001789;IPR001789;noIPR;noIPR;IPR017930;IPR006447;noIPR;noIPR;noIPR;noIPR;noIPR;noIPR;noIPR;IPR017930;IPR001789;noIPR;IPR009057;IPR011006	GO:0000160;GO:0000160;;;;GO:0003677;;;;;;;;;GO:0000160;;;
Vitvi01g02003	2.51779	NA	0	'11.10.1.11.1'	'Phytohormone action.signalling peptides.NCRP (non-cysteine-rich-peptide) category.PNP-peptide activity.PNP precursor polypeptide'	'mercator4v5.0: PNP precursor polypeptide & prot-scriber: eg domain containing protein & swissprot: EG45-like domain containing protein & original description: none'	AT2G18660	PNP-A	AT2G18660.1	34.5865	ortholog_one2many	AT2G18660.1	Encodes PNP-A (Plant Natriuretic Peptide A). PNPs are a class of systemically mobile molecules distantly related to expansins; their biological role has remained elusive. PNP-A contains a signal peptide domain and is secreted into the extracellular space. Co-expression analyses using microarray data suggest that PNP-A may function as a component of plant defence response and SAR in particular, an…	EXPANSIN-LIKE B3 PRECURSOR (EXLB3);PLANT NATRIURETIC PEPTIDE A (PNP-A); (AtPNP-A)	NA	XP_010649023.1 EG45-like domain containing protein	133	5	3.6e-94	0.994	Vitis vinifera	1	3	GO:0009627;GO:0016747;GO:0048046	EC:2.3.1	IPR007112;IPR009009;IPR036908;noIPR;IPR044206;IPR007112;IPR036908	;;;;GO:0048046/GO:0009627;;
Vitvi01g02004	53.5354	NA	0	'10.4.7'	'Redox homeostasis.ascorbate-based redox regulation.cyt-b561 electron shuttle hemoprotein *(CYBASC)'	'mercator4v5.0: cyt-b561 electron shuttle hemoprotein *(CYBASC) & prot-scriber: cytochrome b561 domain containing protein & swissprot: Ascorbate-specific transmembrane electron transporter 1 & original description: none'	NA	NA	NA	NA	NA	NA	NA	NA	NA	CBI26790.3unnamed protein product, partial	190	1	1.8e-135	1	Vitis vinifera	1	3	GO:0016021;GO:0016491;GO:0046872	EC:1	IPR006593;IPR006593;noIPR;IPR043205;noIPR;IPR006593;noIPR	;;;GO:0016491;;;
Vitvi01g02007	1.70628	NA	0	'35.1'	'not assigned.annotated'	'mercator4v5.0: not classified & prot-scriber: casp protein 4d1 & swissprot: CASP-like protein 4D1 & original description: none'	NA	NA	NA	NA	NA	NA	NA	NA	NA	XP_002281724.3 CASP-like protein 4D1	186	3	1.2e-118	0.991	Vitis vinifera	1	2	GO:0005886;GO:0016021	NA	IPR006702;noIPR;noIPR	;;
Vitvi01g02011	1.55808	NA	0	'35.1'	'not assigned.annotated'	'mercator4v5.0: not classified & prot-scriber: aldo ket red domain containing protein & swissprot: Non-functional NADPH-dependent codeinone reductase 2 & original description: none'	NA	NA	NA	NA	NA	NA	NA	NA	NA	XP_019079102.1 non-functional NADPH-dependent codeinone reductase 2-like isoform X2	175	2	5e-116	0.9079	Vitis vinifera	0.9115	1	GO:0047834	EC:1.1.1.122	IPR020471;IPR036812;IPR023210;noIPR;noIPR;noIPR;noIPR;IPR018170;IPR036812	GO:0016491;;GO:0047834;;;;;GO:0016491;
Vitvi01g02020	2.32094	NA	0	'5.1.6.1.2' AND '50.1.1'	'Lipid metabolism.fatty acid metabolism.endoplasmic reticulum-localized fatty acid elongase (FAE) system.fatty acid elongation complex.3-ketoacyl-CoA reductase *(KCR)' AND 'Enzyme classification.EC_1 oxidoreductases.EC_1.1 oxidoreductase acting on CH-OH group of donor'	'mercator4v5.0: 3-ketoacyl-CoA reductase *(KCR) & prot-scriber: very long chain 3 oxoacyl coa reductase protein & swissprot: Very-long-chain 3-oxoacyl-CoA reductase 1 & original description: none' AND 'mercator4v5.0: EC_1.1 oxidoreductase acting on CH-OH group of donor & prot-scriber: very long chain 3 oxoacyl coa reductase protein & swissprot: Very-long-chain 3-oxoacyl-CoA reductase 1 & original…	AT1G24470	KCR2	AT1G24470.1	39.6011	ortholog_one2many	AT1G24470.1	Encodes one of the two Arabidopsis homologues to YBR159w encoding a S. cerevisiae beta-ketoacyl reductase (KCR), which catalyzes the first reduction during VLCFA (very long chain fatty acids, >18 carbon) elongation: KCR1 (At1g67730), KCR2 (At1g24470). Complementation of the yeast ybr159Delta mutant demonstrated that the two KCR proteins are divergent and that only AtKCR1 can restore heterologous …	BETA-KETOACYL REDUCTASE 2 (KCR2); (ATKCR2)	NA	XP_002282002.3 very-long-chain 3-oxoacyl-CoA reductase 1	351	3	7.1e-259	0.9961	Vitis vinifera	1	2	GO:0016021;GO:0016491	EC:1	IPR002347;IPR002347;noIPR;IPR002347;noIPR;noIPR;noIPR;noIPR;noIPR;IPR020904;noIPR;IPR036291	GO:0016491;GO:0016491;;GO:0016491;;;;;;GO:0016491;;
Vitvi01g02032	4.94981	NA	0	'35.1'	'not assigned.annotated'	'mercator4v5.0: not classified & prot-scriber: myb dna bind 3 domain containing protein & swissprot: no annotation & original description: none'	NA	NA	NA	NA	NA	NA	NA	NA	NA	XP_010651024.1PREDICTED: uncharacterized protein LOC104879549 isoform X1	316	3	1.5e-231	0.9968	Vitis vinifera	1		NA	NA	IPR024752;noIPR;noIPR	;;
Vitvi01g02044	1.03522	NA	0	'35.1'	'not assigned.annotated'	'mercator4v5.0: not classified & prot-scriber: pmei domain containing protein & swissprot: no annotation & original description: none'	NA	NA	NA	NA	NA	NA	NA	NA	NA	XP_002266224.1 pectinesterase inhibitor-like	178	3	1.7e-116	0.985	Vitis vinifera	1	2	GO:0004857;GO:0043086	NA	IPR006501;IPR006501;IPR006501;IPR035513;noIPR;noIPR;noIPR;IPR035513	GO:0004857;GO:0004857;GO:0004857;;;;;
Vitvi01g02051	53.5354	NA	0	'35.1'	'not assigned.annotated'	'mercator4v5.0: not classified & prot-scriber: transmembrane protein & swissprot: no annotation & original description: none'	AT1G10657	AT1G10657	AT1G10657.1	55.7692	ortholog_one2one	AT1G10657.1	transmembrane protein;(source:Araport11)	(DEG17)	NA	XP_010651547.1PREDICTED: uncharacterized protein LOC104879657	104	3	1.3e-73	1	Vitis vinifera	1		NA	NA	IPR006476;IPR006476;IPR006476;noIPR	;;;
Vitvi01g02070	1.75449	NA	0	'15.5.32'	'RNA biosynthesis.transcriptional regulation.bHLH-type transcription factor'	'mercator4v5.0: bHLH-type transcription factor & prot-scriber: bhlh domain containing protein & swissprot: Transcription factor bHLH167 & original description: none'	AT1G10585	AT1G10585	AT1G10585.1	30.2326	ortholog_many2many	AT1G10585.1	basic helix-loop-helix (bHLH) DNA-binding superfamily protein;(source:Araport11)	NA	NA	RVX10608.1Transcription factor bHLH167	172	2	5.8e-112	1	Vitis vinifera	1	4	GO:0003700;GO:0005634;GO:0006357;GO:0046983	NA	noIPR;IPR011598;IPR036638;IPR011598;noIPR;IPR015660;IPR011598;IPR036638	;GO:0046983;GO:0046983;GO:0046983;;GO:0003700/GO:0006357;GO:0046983;GO:0046983
Vitvi01g02072	18.0111	NA	0	'15.5.32'	'RNA biosynthesis.transcriptional regulation.bHLH-type transcription factor'	'mercator4v5.0: bHLH-type transcription factor & prot-scriber: bhlh domain containing protein & swissprot: no annotation & original description: none'	AT1G10585	AT1G10585	AT1G10585.1	29.0698	ortholog_many2many	AT1G10585.1	basic helix-loop-helix (bHLH) DNA-binding superfamily protein;(source:Araport11)	NA	NA	RVW47331.1Transcription factor bHLH168	172	5	4.8e-111	0.9895	Vitis vinifera	1	4	GO:0003700;GO:0005634;GO:0006357;GO:0046983	NA	noIPR;IPR011598;IPR036638;IPR015660;noIPR;IPR011598;IPR036638	;GO:0046983;GO:0046983;GO:0003700/GO:0006357;;GO:0046983;GO:0046983
Vitvi01g02074	4.01131	NA	0	'15.5.32'	'RNA biosynthesis.transcriptional regulation.bHLH-type transcription factor'	'mercator4v5.0: bHLH-type transcription factor & prot-scriber: bhlh domain containing protein & swissprot: no annotation & original description: none'	AT1G10585	AT1G10585	AT1G10585.1	32.2751	ortholog_many2many	AT1G10585.1	basic helix-loop-helix (bHLH) DNA-binding superfamily protein;(source:Araport11)	NA	NA	XP_034700132.1transcription factor bHLH168-like	189	2	7.5e-121	0.9974	Vitis vinifera	1	3	GO:0003700;GO:0006357;GO:0046983	NA	noIPR;IPR011598;IPR036638;IPR011598;noIPR;IPR015660;IPR011598;IPR036638	;GO:0046983;GO:0046983;GO:0046983;;GO:0003700/GO:0006357;GO:0046983;GO:0046983
Vitvi01g02109	11.4632	NA	0	'21.3.5.2' AND '50.4.2'	'Cell wall organisation.pectin.modification and degradation.pectate lyase' AND 'Enzyme classification.EC_4 lyases.EC_4.2 carbon-oxygen lyase'	'mercator4v5.0: pectate lyase & prot-scriber: pectate lyase & swissprot: Probable pectate lyase P59 & original description: none' AND 'mercator4v5.0: EC_4.2 carbon-oxygen lyase & prot-scriber: pectate lyase & swissprot: Probable pectate lyase P59 & original description: none'	AT3G01270	AT3G01270	AT3G01270.1	60.9481	ortholog_many2many	AT3G01270.1	Pectate lyase family protein;(source:Araport11)	(ATPLL10)	NA	XP_002270089.1 pectate lyase	443	3	0	0.9992	Vitis vinifera	1	3	GO:0030570;GO:0045490;GO:0046872	EC:4.2.2.2	IPR018082;IPR002022;IPR002022;IPR007524;IPR012334;noIPR;IPR045032;IPR011050	;;;GO:0030570;;;GO:0030570;
Vitvi01g02113	17.6723	NA	0	'35.1'	'not assigned.annotated'	'mercator4v5.0: not classified & prot-scriber: ring type domain containing protein & swissprot: E3 ubiquitin-protein ligase SIRP1 & original description: none'	NA	NA	NA	NA	NA	NA	NA	NA	NA	XP_010653561.1 E3 ubiquitin-protein ligase RNF130-like	239	8	3.1e-174	0.9838	Vitis vinifera	1	1	GO:0008270	NA	IPR011016;IPR001841;IPR013083;IPR001841;noIPR;noIPR;IPR001841;noIPR;noIPR	GO:0008270;;;;;;;;
Vitvi01g02115	17.6723	NA	0	'35.1'	'not assigned.annotated'	'mercator4v5.0: not classified & prot-scriber: ring type domain containing protein & swissprot: E3 ubiquitin-protein ligase SIRP1 & original description: none'	NA	NA	NA	NA	NA	NA	NA	NA	NA	XP_010653554.1 E3 ubiquitin-protein ligase RNF130-like	239	7	1.3e-173	0.9844	Vitis vinifera	1	1	GO:0008270	NA	IPR001841;IPR011016;IPR001841;IPR013083;noIPR;noIPR;IPR001841;noIPR;noIPR	;GO:0008270;;;;;;;
Vitvi01g02117	2.05645	NA	0	'15.5.21'	'RNA biosynthesis.transcriptional regulation.SBP-type transcription factor'	'mercator4v5.0: SBP-type transcription factor & prot-scriber: arath squamosa promoter binding protein & swissprot: Squamosa promoter-binding-like protein 12 & original description: none'	NA	NA	NA	NA	NA	NA	NA	NA	NA	CBI32000.3unnamed protein product, partial	116	2	2e-76	0.9957	Vitis vinifera	1	3	GO:0003677;GO:0005634;GO:0046872	NA	IPR004333;noIPR;noIPR;IPR044817;IPR004333;IPR036893	GO:0003677;;;GO:0003677;GO:0003677;GO:0005634/GO:0003677
Vitvi01g02118	3.31439	NA	0	'35.1'	'not assigned.annotated'	'mercator4v5.0: not classified & prot-scriber: ring type domain containing protein & swissprot: no annotation & original description: none'	NA	NA	NA	NA	NA	NA	NA	NA	NA	RVW80619.1E3 ubiquitin-protein ligase RING1-like	239	4	5.2e-173	0.9874	Vitis vinifera	1	1	GO:0008270	NA	IPR001841;IPR011016;IPR001841;IPR013083;noIPR;noIPR;IPR001841;noIPR;noIPR	;GO:0008270;;;;;;;
Vitvi01g02119	14.5541	NA	0	'35.1'	'not assigned.annotated'	'mercator4v5.0: not classified & prot-scriber: ring type domain containing protein & swissprot: E3 ubiquitin-protein ligase SIRP1 & original description: none'	NA	NA	NA	NA	NA	NA	NA	NA	NA	RVW80617.1 E3 ubiquitin-protein ligase RING1-like	239	3	8.6e-172	0.9944	Vitis vinifera	1	1	GO:0008270	NA	IPR001841;IPR011016;IPR013083;IPR001841;noIPR;noIPR;IPR001841;noIPR;noIPR	;GO:0008270;;;;;;;
Vitvi01g02120	17.6723	NA	0	'35.1'	'not assigned.annotated'	'mercator4v5.0: not classified & prot-scriber: ring type domain containing protein & swissprot: E3 ubiquitin-protein ligase SIRP1 & original description: none'	NA	NA	NA	NA	NA	NA	NA	NA	NA	XP_010653528.1 E3 ubiquitin-protein ligase RNF130-like	239	8	3.7e-173	0.988	Vitis vinifera	1	1	GO:0008270	NA	IPR001841;IPR011016;IPR001841;IPR013083;noIPR;noIPR;IPR001841;noIPR;noIPR	;GO:0008270;;;;;;;
Vitvi01g02127	12.9768	NA	0	'35.1'	'not assigned.annotated'	'mercator4v5.0: not classified & prot-scriber: anaphase promoting complex subunit & swissprot: no annotation & original description: none'	AT1G26920	AT1G26920	AT1G26920.1	46.7456	ortholog_one2many	AT1G26920.1	zinc finger CCHC domain protein;(source:Araport11)	NA	NA	XP_002276336.1PREDICTED: uncharacterized protein LOC100262017	169	2	4e-104	0.997	Vitis vinifera	1		NA	NA	noIPR;noIPR;noIPR;noIPR	;;;
Vitvi01g02128	1.58009	NA	0	'35.1'	'not assigned.annotated'	'mercator4v5.0: not classified & prot-scriber: tog domain containing protein & swissprot: no annotation & original description: none'	AT4G15830	AT4G15830	AT4G15830.1	40.6504	ortholog_one2many	AT4G15830.1	ARM repeat superfamily protein;(source:Araport11)	NA	NA	RVW82323.1hypothetical protein CK203_045130	123	2	2.2e-82	1	Vitis vinifera	1		NA	NA	IPR011989;noIPR;noIPR	;;
Vitvi01g02141	9.56857	NA	0	'35.1'	'not assigned.annotated'	'mercator4v5.0: not classified & prot-scriber: protein flx & swissprot: no annotation & original description: none'	NA	NA	NA	NA	NA	NA	NA	NA	NA	RVW58816.1hypothetical protein CK203_104012	85	1	6.7e-54	1	Vitis vinifera	1	1	GO:0030154	NA	noIPR;IPR040353;noIPR	;;
Vitvi01g02154	3.06363	NA	0	'35.2'	'not assigned.not annotated'	'mercator4v5.0: not classified & prot-scriber: no annotation & swissprot: no annotation & original description: none'	NA	NA	NA	NA	NA	NA	NA	NA	NA	CBI22314.3unnamed protein product, partial	155	1	4.1e-106	1	Vitis vinifera	1		NA	NA	NA	NA
Vitvi01g02171	27.6081	NA	0	'11.10.1.7.1'	'Phytohormone action.signalling peptides.NCRP (non-cysteine-rich-peptide) category.GLV/RGF/CLEL-peptide activity.RGF-precursor polypeptide'	'mercator4v5.0: RGF precursor polypeptide & prot-scriber: protein golven & swissprot: no annotation & original description: none'	NA	NA	NA	NA	NA	NA	NA	NA	NA	XP_010656285.1 probable root meristem growth factor 8	139	4	5.8e-96	0.9786	Vitis vinifera	1		NA	NA	noIPR	NA
Vitvi01g02182	1.91837	NA	0	'35.1'	'not assigned.annotated'	'mercator4v5.0: not classified & prot-scriber: acetyl coenzyme a crboxylse crboxyl trnsferse subunit bet & swissprot: no annotation & original description: none'	NA	NA	NA	NA	NA	NA	NA	NA	NA	RVW44628.1hypothetical protein CK203_086876	179	1	1.6e-97	0.9613	Vitis vinifera	0.9613	1	GO:0009691	NA	noIPR;noIPR;noIPR;noIPR;noIPR;IPR044670;noIPR	;;;;;GO:0009690/GO:0009691;
Vitvi01g02205	1.74168	NA	0	'35.1'	'not assigned.annotated'	'mercator4v5.0: not classified & prot-scriber: anionic peroxidase & swissprot: Lignin-forming anionic peroxidase & original description: none'	AT1G14550	AT1G14550	AT1G14550.1	60.1208	ortholog_many2many	AT1G14550.1	Peroxidase superfamily protein;(source:Araport11)	NA	NA	XP_010654860.1 lignin-forming anionic peroxidase	331	5	1.3e-235	0.994	Vitis vinifera	1	7	GO:0004601;GO:0005576;GO:0006979;GO:0020037;GO:0042744;GO:0046872;GO:0098869	EC:1.11.1	IPR000823;IPR002016;IPR002016;noIPR;noIPR;noIPR;noIPR;noIPR;IPR019794;IPR019793;IPR002016;IPR033905;IPR010255	GO:0020037/GO:0004601/GO:0006979;GO:0020037/GO:0004601/GO:0006979;GO:0020037/GO:0004601/GO:0006979;;;;;;GO:0004601;;GO:0020037/GO:0004601/GO:0006979;GO:0004601/GO:0042744;GO:0020037/GO:0004601/GO:0006979
Vitvi01g02218	1.49701	NA	0	'24.2.3.4.2'	'Solute transport.carrier-mediated transport.APC superfamily.AAAP family.amino acid transporter *(LHT)'	'mercator4v5.0: amino acid transporter *(LHT) & prot-scriber: lysine histidine transporter & swissprot: Lysine histidine transporter 1 & original description: none'	AT1G24400	LHT2	AT1G24400.1	76.659	ortholog_many2many	AT1G24400.1	High-affinity transporter for neutral and acidic amino acids, expressed in tapetum tissue of anthers. Transport of 1-Aminocyclopropane-1-carboxylic acid (ACC).	LYSINE HISTIDINE TRANSPORTER 2 (LHT2);AMINO ACID TRANSPORTER-LIKE PROTEIN 2 (AATL2);ARABIDOPSIS LYSINE HISTIDINE TRANSPORTER 2 (ATLHT2)	NA	XP_002270050.1 lysine histidine transporter 1	437	5	0	0.995	Vitis vinifera	1	3	GO:0005886;GO:0006865;GO:0016021	NA	IPR013057;noIPR;noIPR;noIPR	;;;
Vitvi01g02221	4.9497	NA	0	'24.2.3.4.2'	'Solute transport.carrier-mediated transport.APC superfamily.AAAP family.amino acid transporter *(LHT)'	'mercator4v5.0: amino acid transporter *(LHT) & prot-scriber: lysine histidine transporter & swissprot: Lysine histidine transporter 1 & original description: none'	AT1G24400	LHT2	AT1G24400.1	76.7123	ortholog_many2many	AT1G24400.1	High-affinity transporter for neutral and acidic amino acids, expressed in tapetum tissue of anthers. Transport of 1-Aminocyclopropane-1-carboxylic acid (ACC).	LYSINE HISTIDINE TRANSPORTER 2 (LHT2);AMINO ACID TRANSPORTER-LIKE PROTEIN 2 (AATL2);ARABIDOPSIS LYSINE HISTIDINE TRANSPORTER 2 (ATLHT2)	NA	XP_019077412.1 lysine histidine transporter 2	438	7	0	0.9922	Vitis vinifera	1	3	GO:0005886;GO:0006865;GO:0016021	NA	IPR013057;noIPR;noIPR;noIPR	;;;
Vitvi01g02233	6.91019	NA	0	'27.8.2'	'Multi-process regulation.calcium-dependent signalling.calcium sensor *(CML)'	'mercator4v5.0: calcium sensor *(CML) & prot-scriber: polcalcin ole e & swissprot: Probable calcium-binding protein CML41 & original description: none'	NA	NA	NA	NA	NA	NA	NA	NA	NA	QHQ96748.1calmodulin-like protein 100	140	15	7e-25	0.984	Vitis amurensis	1	3	GO:0005509;GO:0030234;GO:0050790	NA	noIPR;IPR002048;noIPR;noIPR;IPR002048;noIPR;noIPR;IPR018247;IPR018247;IPR018247;IPR002048;IPR002048;IPR002048;IPR002048;IPR002048;IPR002048;IPR011992	;GO:0005509;;;GO:0005509;;;;;;GO:0005509;GO:0005509;GO:0005509;GO:0005509;GO:0005509;GO:0005509;
Vitvi01g02236	2.82792	NA	0	'35.2'	'not assigned.not annotated'	'mercator4v5.0: not classified & prot-scriber: no annotation & swissprot: no annotation & original description: none'	NA	NA	NA	NA	NA	NA	NA	NA	NA	CAN80085.1hypothetical protein VITISV_011295	112	1	3.1e-58	0.9911	Vitis vinifera	0.9911	1	GO:0016021	NA	noIPR	NA
Vitvi01g02246	1.76646	NA	0	'35.1'	'not assigned.annotated'	'mercator4v5.0: not classified & prot-scriber: hexosyltransferase & swissprot: no annotation & original description: none'	NA	NA	NA	NA	NA	NA	NA	NA	NA	CBI27610.3unnamed protein product, partial	130	1	7.9e-92	1	Vitis vinifera	1	4	GO:0000139;GO:0006486;GO:0016021;GO:0016758	EC:2.4.1	noIPR;noIPR;IPR002659	;;GO:0006486/GO:0016758/GO:0016020
Vitvi01g02255	1.7351	NA	0	'35.1'	'not assigned.annotated'	'mercator4v5.0: not classified & prot-scriber: dna directed rna polymerase 1 & swissprot: DNA-directed RNA polymerase 2, chloroplastic/mitochondrial & original description: none'	NA	NA	NA	NA	NA	NA	NA	NA	NA	CBI27618.3unnamed protein product, partial	50	1	3.1e-30	1	Vitis vinifera	1	3	GO:0003677;GO:0003899;GO:0006351	EC:2.7.7.6	IPR002092;IPR002092;noIPR;IPR002092;IPR043502	GO:0006351/GO:0003677/GO:0003899;GO:0006351/GO:0003677/GO:0003899;;GO:0006351/GO:0003677/GO:0003899;
Vitvi01g02260	2.01238	NA	0	'24.2.1.5'	'Solute transport.carrier-mediated transport.DMT superfamily.solute transporter *(UmamiT)'	'mercator4v5.0: solute transporter *(UmamiT) & prot-scriber: wat protein & swissprot: WAT1-related protein At3g30340 & original description: none'	AT3G30340	UMAMIT32	AT3G30340.1	49.4475	ortholog_one2many	AT3G30340.1	nodulin MtN21-like transporter family protein	USUALLY MULTIPLE ACIDS MOVE IN AND OUT TRANSPORTERS 32 (UMAMIT32)	NA	XP_002272440.2 WAT1-related protein At3g30340-like	362	4	1.7e-251	0.991	Vitis vinifera	1	4	GO:0005886;GO:0016021;GO:0022857;GO:0055085	EC:7	IPR000620;IPR030184;noIPR;noIPR;noIPR	GO:0016021/GO:0016020;GO:0016021/GO:0022857;;;
Vitvi01g02267	1.5648	NA	0	'35.1'	'not assigned.annotated'	'mercator4v5.0: not classified & prot-scriber: n acetyl gamma glutamyl phosphate reductase & swissprot: no annotation & original description: none'	NA	NA	NA	NA	NA	NA	NA	NA	NA	XP_019077675.1PREDICTED: uncharacterized protein LOC104880571	145	2	4.2e-96	0.9931	Vitis vinifera	1		NA	NA	noIPR;noIPR;noIPR;noIPR	;;;
Vitvi01g02318	1.9943	NA	0	'35.1'	'not assigned.annotated'	'mercator4v5.0: not classified & prot-scriber: nadh quinone oxidoreductase subunit d & swissprot: NADH dehydrogenase [ubiquinone] iron-sulfur protein 2 & original description: none'	NA	NA	NA	NA	NA	NA	NA	NA	NA	QCE02897.1NADH dehydrogenase	62	20	3.3e-37	0.9621	Macleaya cordata	0.9839	9	GO:0005739;GO:0008289;GO:0015078;GO:0015986;GO:0016021;GO:0016651;GO:0045263;GO:0048038;GO:0051287	EC:1.6;EC:7	IPR029014;noIPR;noIPR;IPR029014	;;;
Vitvi01g04000	1.37549	NA	0	'35.1'	'not assigned.annotated'	'mercator4v5.0: not classified & prot-scriber: retrovirus pol yprotein from transposon tnt & swissprot: no annotation & original description: none'	NA	NA	NA	NA	NA	NA	NA	NA	NA	RVW36801.1Retrovirus-related Pol polyprotein from transposon TNT 1-94	189	3	1.4e-102	0.7687	Vitis vinifera	0.9704	2	GO:0003676;GO:0008270	NA	IPR001878;IPR001878;noIPR;noIPR;noIPR;noIPR;IPR036875	GO:0008270/GO:0003676;GO:0008270/GO:0003676;;;;;GO:0008270/GO:0003676
Vitvi01g04003	3.1599	NA	0	'35.1'	'not assigned.annotated'	'mercator4v5.0: not classified & prot-scriber: zf rvt domain containing protein & swissprot: no annotation & original description: none'	NA	NA	NA	NA	NA	NA	NA	NA	NA	RVW44210.1hypothetical protein CK203_089437	103	2	4e-13	0.8302	Vitis vinifera	0.8302		NA	NA	NA	NA
Vitvi01g04010	3.84571	NA	0	'35.2'	'not assigned.not annotated'	'mercator4v5.0: not classified & prot-scriber: no annotation & swissprot: no annotation & original description: none'	NA	NA	NA	NA	NA	NA	NA	NA	NA	EOY06490.1Uncharacterized protein TCM_021195	119	1	1.5e-07	0.8235	Theobroma cacao	0.8235		NA	NA	noIPR;noIPR;noIPR	;;
Vitvi01g04011	1.3487	NA	0	'35.1'	'not assigned.annotated'	'mercator4v5.0: not classified & prot-scriber: c2h2 type domain containing protein & swissprot: no annotation & original description: none'	NA	NA	NA	NA	NA	NA	NA	NA	NA	---NA---	83				NA			NA	NA	NA	NA
Vitvi01g04014	2.02796	NA	0	'35.2'	'not assigned.not annotated'	'mercator4v5.0: not classified & prot-scriber: no annotation & swissprot: no annotation & original description: none'	NA	NA	NA	NA	NA	NA	NA	NA	NA	---NA---	73				NA			NA	NA	NA	NA
Vitvi01g04020	3.43964	NA	0	'35.1'	'not assigned.annotated'	'mercator4v5.0: not classified & prot-scriber: fyve type domain containing protein & swissprot: no annotation & original description: none'	NA	NA	NA	NA	NA	NA	NA	NA	NA	RVW31929.1PH, RCC1 and FYVE domains-containing protein 1	63	20	4.1e-11	0.9666	Vitis vinifera	0.9412	1	GO:0046872	NA	NA	NA
Vitvi01g04021	3.0858	NA	0	'35.1'	'not assigned.annotated'	'mercator4v5.0: not classified & prot-scriber: quality protein atpase 9 plasma membrane type & swissprot: ATPase 9, plasma membrane-type & original description: none'	AT1G80660	HA9	AT1G80660.1	47.6923	ortholog_one2many	AT1G80660.1	H[+]-ATPase 9;(source:Araport11)	H(+)-ATPASE 9 (AHA9);H(+)-ATPASE 9 (HA9)	NA	RVW42202.1ATPase 9, plasma membrane-type	325	1	6.3e-233	1	Vitis vinifera	1	4	GO:0005215;GO:0005524;GO:0016021;GO:0140603	EC:3.6.1;EC:7	noIPR;IPR001757;noIPR;IPR023299;IPR023214;noIPR;noIPR;IPR018303;IPR023298	;GO:0016021/GO:0005215/GO:0140603/GO:0005524;;GO:0000166;;;;;
Vitvi01g04023	10.6087	NA	0	'35.2'	'not assigned.not annotated'	'mercator4v5.0: not classified & prot-scriber: no annotation & swissprot: no annotation & original description: none'	NA	NA	NA	NA	NA	NA	NA	NA	NA	CAN83131.1hypothetical protein VITISV_029539	91	1	5.7e-27	0.9103	Vitis vinifera	0.9103	2	GO:0003723;GO:0005525	NA	noIPR;noIPR	;
Vitvi01g04024	2.40046	NA	0	'35.2'	'not assigned.not annotated'	'mercator4v5.0: not classified & prot-scriber: no annotation & swissprot: no annotation & original description: none'	NA	NA	NA	NA	NA	NA	NA	NA	NA	---NA---	71				NA			NA	NA	NA	NA
Vitvi01g04026	3.52534	NA	0	'35.2'	'not assigned.not annotated'	'mercator4v5.0: not classified & prot-scriber: no annotation & swissprot: no annotation & original description: none'	NA	NA	NA	NA	NA	NA	NA	NA	NA	CBI27215.3unnamed protein product, partial	69	1	9.1e-37	1	Vitis vinifera	1		NA	NA	NA	NA
Vitvi01g04027	1.57436	NA	0	'35.1'	'not assigned.annotated'	'mercator4v5.0: not classified & prot-scriber: multiple rna binding domain containing protein & swissprot: no annotation & original description: none'	AT4G20030	AT4G20030	AT4G20030.1	46.4286	ortholog_one2many	AT4G20030.1	RNA-binding (RRM/RBD/RNP motifs) family protein;(source:Araport11)	NA	NA	XP_002274983.1 glycine-rich RNA-binding protein 4, mitochondrial isoform X1	140	2	5.6e-99	0.9964	Vitis vinifera	1	3	GO:0000398;GO:0003723;GO:0016607	NA	IPR000504;IPR012677;IPR000504;noIPR;noIPR;IPR000504;noIPR;IPR035979	GO:0003676;;GO:0003676;;;GO:0003676;;GO:0003676
Vitvi01g04030	8.18291	NA	0	'35.2'	'not assigned.not annotated'	'mercator4v5.0: not classified & prot-scriber: no annotation & swissprot: no annotation & original description: none'	NA	NA	NA	NA	NA	NA	NA	NA	NA	---NA---	123				NA			NA	NA	NA	NA
Vitvi01g04031	0.745821	NA	0	'35.2'	'not assigned.not annotated'	'mercator4v5.0: not classified & prot-scriber: no annotation & swissprot: no annotation & original description: none'	NA	NA	NA	NA	NA	NA	NA	NA	NA	---NA---	85				NA			NA	NA	noIPR;noIPR	;
Vitvi01g04032	2.06822	NA	0	'35.1'	'not assigned.annotated'	'mercator4v5.0: not classified & prot-scriber: f box domain containing protein & swissprot: no annotation & original description: none'	NA	NA	NA	NA	NA	NA	NA	NA	NA	RVW42151.1F-box protein	75	2	1e-31	0.9912	Vitis vinifera	1		NA	NA	NA	NA
Vitvi01g04033	1.80651	NA	0	'35.2'	'not assigned.not annotated'	'mercator4v5.0: not classified & prot-scriber: no annotation & swissprot: no annotation & original description: none'	NA	NA	NA	NA	NA	NA	NA	NA	NA	RVW62291.1hypothetical protein CK203_058518	80	1	8.1e-14	0.9714	Vitis vinifera	0.9714		NA	NA	noIPR;noIPR;noIPR	;;
Vitvi01g04047	1.95745	NA	0	'35.1'	'not assigned.annotated'	'mercator4v5.0: not classified & prot-scriber: odorant receptor 33c & swissprot: no annotation & original description: none'	NA	NA	NA	NA	NA	NA	NA	NA	NA	CAN84088.1hypothetical protein VITISV_023632	80	1	2.1e-34	0.8939	Vitis vinifera	0.8939		NA	NA	IPR025322;noIPR;noIPR	;;
Vitvi01g04049	2.75654	NA	0	'35.1'	'not assigned.annotated'	'mercator4v5.0: not classified & prot-scriber: retrovirus pol yprotein from transposon & swissprot: no annotation & original description: none'	NA	NA	NA	NA	NA	NA	NA	NA	NA	RVX01612.1Retrovirus-related Pol polyprotein from transposon RE1	72	10	8e-26	0.9124	Vitis vinifera	0.6957	2	GO:0003676;GO:0015074	NA	noIPR	NA
Vitvi01g04050	1.14309	NA	0	'35.2'	'not assigned.not annotated'	'mercator4v5.0: not classified & prot-scriber: no annotation & swissprot: no annotation & original description: none'	NA	NA	NA	NA	NA	NA	NA	NA	NA	CBI27101.3unnamed protein product, partial	75	1	2.6e-06	0.8529	Vitis vinifera	0.8529		NA	NA	noIPR;noIPR	;
Vitvi01g04053	20.6972	NA	0	'35.2'	'not assigned.not annotated'	'mercator4v5.0: not classified & prot-scriber: no annotation & swissprot: no annotation & original description: none'	NA	NA	NA	NA	NA	NA	NA	NA	NA	CAN74225.1hypothetical protein VITISV_039615	114	1	1.9e-55	0.9151	Vitis vinifera	0.9151		NA	NA	noIPR;noIPR	;
Vitvi01g04054	5.19432	NA	0	'35.2'	'not assigned.not annotated'	'mercator4v5.0: not classified & prot-scriber: no annotation & swissprot: no annotation & original description: none'	NA	NA	NA	NA	NA	NA	NA	NA	NA	RVW36244.1hypothetical protein CK203_107286	95	3	1.6e-45	0.9277	Vitis vinifera	0.9277	2	GO:0005975;GO:0016868	EC:5.4.2	NA	NA
Vitvi01g04055	2.96295	NA	0	'18.1.2.2.4' AND '21.4.1.3.3.1'	'Protein modification.glycosylation.O-linked glycosylation.serine/threonine O-linked glycosylation.serine alpha-1,3-galactosyltransferase *(SGT1)' AND 'Cell wall organisation.cell wall proteins.hydroxyproline-rich glycoprotein activities.extensin activities.extensin glycosylation.serine alpha-1,3-galactosyltransferase *(SGT1)'	'mercator4v5.0: serine alpha-1,3-galactosyltransferase *(SGT1) & prot-scriber: duf 4110 domain containing protein & swissprot: Peptidyl serine alpha-galactosyltransferase & original description: none' AND 'mercator4v5.0: serine alpha-1,3-galactosyltransferase *(SGT1) & prot-scriber: duf 4110 domain containing protein & swissprot: Peptidyl serine alpha-galactosyltransferase & original description:…	AT3G01720	AT3G01720	AT3G01720.1	71.7949	ortholog_one2one	AT3G01720.1	peptidyl serine alpha-galactosyltransferase;(source:Araport11)	(ATSERGT1)	NA	XP_002271170.1 peptidyl serine alpha-galactosyltransferase	117	20	1.4e-58	0.9667	Vitis vinifera	0.9798	2	GO:0016021;GO:0016757	EC:2.4	noIPR;IPR044845	;GO:0016757
Vitvi01g04056	34.0437	NA	0	'35.2'	'not assigned.not annotated'	'mercator4v5.0: not classified & prot-scriber: no annotation & swissprot: no annotation & original description: none'	NA	NA	NA	NA	NA	NA	NA	NA	NA	CBI27090.3unnamed protein product, partial	177	1	1.7e-73	0.9835	Vitis vinifera	0.9835		NA	NA	noIPR;noIPR	;
Vitvi01g04059	53.5354	NA	0	'35.2'	'not assigned.not annotated'	'mercator4v5.0: not classified & prot-scriber: no annotation & swissprot: no annotation & original description: none'	NA	NA	NA	NA	NA	NA	NA	NA	NA	CAN74874.1hypothetical protein VITISV_038921	87	1	2e-51	1	Vitis vinifera	1		NA	NA	NA	NA
Vitvi01g04061	11.3387	NA	0	'35.1'	'not assigned.annotated'	'mercator4v5.0: not classified & prot-scriber: transcriptional repressor ilp & swissprot: no annotation & original description: none'	NA	NA	NA	NA	NA	NA	NA	NA	NA	RVW65114.1Transcriptional repressor ILP1	85	1	7.3e-53	1	Vitis vinifera	1	3	GO:0000398;GO:0003677;GO:0005634	NA	NA	NA
Vitvi01g04064	1.82253	NA	0	'35.2'	'not assigned.not annotated'	'mercator4v5.0: not classified & prot-scriber: no annotation & swissprot: no annotation & original description: none'	NA	NA	NA	NA	NA	NA	NA	NA	NA	KAA8529190.1hypothetical protein F0562_034011	123	4	6.9e-26	0.6261	Nyssa sinensis	0.6202		NA	NA	noIPR;noIPR	;
Vitvi01g04068	18.0111	NA	0	'35.2'	'not assigned.not annotated'	'mercator4v5.0: not classified & prot-scriber: no annotation & swissprot: no annotation & original description: none'	NA	NA	NA	NA	NA	NA	NA	NA	NA	---NA---	81				NA			NA	NA	NA	NA
Vitvi01g04069	27.3517	NA	0	'35.2'	'not assigned.not annotated'	'mercator4v5.0: not classified & prot-scriber: no annotation & swissprot: no annotation & original description: none'	NA	NA	NA	NA	NA	NA	NA	NA	NA	CAN79238.1hypothetical protein VITISV_002771	147	1	3.1e-70	0.9298	Vitis vinifera	0.9298	1	GO:0016021	NA	noIPR;noIPR	;
Vitvi01g04071	17.8873	NA	0	'35.1'	'not assigned.annotated'	'mercator4v5.0: not classified & prot-scriber: adenylate isopentenyltransferase & swissprot: no annotation & original description: none'	NA	NA	NA	NA	NA	NA	NA	NA	NA	RVW48542.1Adenylate isopentenyltransferase	70	1	2.1e-41	1	Vitis vinifera	1	1	GO:0016740	EC:2	NA	NA
Vitvi01g04072	2.50769	NA	0	'5.1.9.5.4'	'Lipid metabolism.fatty acid metabolism.fatty acid degradation.auxiliary degradation activities.acyl-CoA thioesterase'	'mercator4v5.0: acyl-CoA thioesterase & prot-scriber: acyl carrier protein thioesterase chloroplastic & swissprot: Acyl-acyl carrier protein thioesterase ATL3, chloroplastic & original description: none'	AT1G68260	AT1G68260	AT1G68260.1	57.6923	ortholog_many2many	AT1G68260.1	Thioesterase superfamily protein;(source:Araport11)	ACYL-LIPID THIOESTERASE 3 (ALT3)	NA	XP_002283543.1 acyl-acyl carrier protein thioesterase ATL3, chloroplastic isoform X3	208	5	2.2e-145	0.9345	Vitis vinifera/Vitis riparia	1		NA	NA	noIPR;noIPR;noIPR;noIPR;noIPR;IPR029069	;;;;;
Vitvi01g04081	2.61881	NA	0	'35.1'	'not assigned.annotated'	'mercator4v5.0: not classified & prot-scriber: leaf rust disease resistance locus receptor protein kinase & swissprot: no annotation & original description: none'	NA	NA	NA	NA	NA	NA	NA	NA	NA	RVX12660.1hypothetical protein CK203_011768	124	1	1.1e-45	0.8737	Vitis vinifera	0.8737		NA	NA	IPR032872	NA
Vitvi01g04082	5.88075	NA	0	'35.2'	'not assigned.not annotated'	'mercator4v5.0: not classified & prot-scriber: no annotation & swissprot: no annotation & original description: none'	NA	NA	NA	NA	NA	NA	NA	NA	NA	---NA---	93				NA			NA	NA	NA	NA
Vitvi01g04086	6.34982	NA	0	'35.1'	'not assigned.annotated'	'mercator4v5.0: not classified & prot-scriber: gub wak bind domain containing protein & swissprot: no annotation & original description: none'	NA	NA	NA	NA	NA	NA	NA	NA	NA	RVW20476.1hypothetical protein CK203_110134	91	1	1.7e-49	0.9886	Vitis vinifera	0.9886	1	GO:0030247	NA	NA	NA
Vitvi01g04088	0.912252	NA	0	'35.1'	'not assigned.annotated'	'mercator4v5.0: not classified & prot-scriber: non specific serine threonine protein kinase & swissprot: no annotation & original description: none'	NA	NA	NA	NA	NA	NA	NA	NA	NA	XP_010665481.1 LEAF RUST 10 DISEASE-RESISTANCE LOCUS RECEPTOR-LIKE PROTEIN KINASE-like 2.1	302	2	1e-212	0.9661	Vitis vinifera	1	5	GO:0004672;GO:0005524;GO:0006468;GO:0016021;GO:0030247	EC:2.7.1	IPR032872;IPR025287;noIPR;noIPR	;GO:0030247;;
Vitvi01g04089	2.4442	NA	0	'15.5.32'	'RNA biosynthesis.transcriptional regulation.bHLH-type transcription factor'	'mercator4v5.0: bHLH-type transcription factor & prot-scriber: leucine rich repeat extensin protein & swissprot: no annotation & original description: none'	NA	NA	NA	NA	NA	NA	NA	NA	NA	CAN83602.1hypothetical protein VITISV_014779	589	2	0	0.9448	Vitis vinifera	0.9474	2	GO:0005634;GO:0046983	NA	IPR011598;IPR036638;noIPR;noIPR;IPR031066;noIPR;IPR031066;IPR036638	GO:0046983;GO:0046983;;;;;;GO:0046983
Vitvi01g04090	1.45416	NA	0	'35.2'	'not assigned.not annotated'	'mercator4v5.0: not classified & prot-scriber: no annotation & swissprot: no annotation & original description: none'	NA	NA	NA	NA	NA	NA	NA	NA	NA	---NA---	114				NA			NA	NA	NA	NA
Vitvi01g04091	4.78172	NA	0	'35.1'	'not assigned.annotated'	'mercator4v5.0: not classified & prot-scriber: acidppc domain containing protein & swissprot: no annotation & original description: none'	NA	NA	NA	NA	NA	NA	NA	NA	NA	CBI26968.3unnamed protein product, partial	70	1	6.3e-42	1	Vitis vinifera	1		NA	NA	noIPR;noIPR	;
Vitvi01g04096	2.57403	NA	0	'35.1'	'not assigned.annotated'	'mercator4v5.0: not classified & prot-scriber: gub wak bind domain containing protein & swissprot: no annotation & original description: none'	NA	NA	NA	NA	NA	NA	NA	NA	NA	XP_034699902.1rust resistance kinase Lr10-like	89	2	3.2e-52	1	Vitis riparia	1	5	GO:0004672;GO:0005524;GO:0006468;GO:0016021;GO:0030247	EC:2.7.1	IPR025287;noIPR;noIPR	GO:0030247;;
Vitvi01g04097	2.26935	NA	0	'35.2'	'not assigned.not annotated'	'mercator4v5.0: not classified & prot-scriber: no annotation & swissprot: no annotation & original description: none'	NA	NA	NA	NA	NA	NA	NA	NA	NA	CBI26952.3unnamed protein product, partial	52	1	3e-31	1	Vitis vinifera	1		NA	NA	NA	NA
Vitvi01g04101	3.67577	NA	0	'35.1'	'not assigned.annotated'	'mercator4v5.0: not classified & prot-scriber: duf 295 domain containing protein & swissprot: no annotation & original description: none'	NA	NA	NA	NA	NA	NA	NA	NA	NA	RVX12649.1hypothetical protein CK203_011688	143	1	4.1e-73	0.7126	Vitis vinifera	0.7126		NA	NA	NA	NA
Vitvi01g04102	10.4239	NA	0	'21.4.1.1.2.4'	'Cell wall organisation.cell wall proteins.hydroxyproline-rich glycoprotein activities.arabinogalactan-protein activities.Fasciclin-type arabinogalactan protein activities.Fasciclin-type arabinogalactan protein *(FLA20)'	'mercator4v5.0: Fasciclin-type arabinogalactan protein & prot-scriber: fas domain containing protein & swissprot: no annotation & original description: none'	NA	NA	NA	NA	NA	NA	NA	NA	NA	XP_019078547.1 putative fasciclin-like arabinogalactan protein 20	261	2	5.2e-166	0.9081	Vitis vinifera	0.9585		NA	NA	IPR000782;IPR036378;IPR000782;noIPR;noIPR;IPR036378	;;;;;
Vitvi01g04105	2.95993	NA	0	'35.1'	'not assigned.annotated'	'mercator4v5.0: not classified & prot-scriber: fas domain containing protein & swissprot: no annotation & original description: none'	NA	NA	NA	NA	NA	NA	NA	NA	NA	RVW16918.1hypothetical protein CK203_070676	105	2	9.5e-61	0.9857	Vitis vinifera	1		NA	NA	noIPR;noIPR	;
Vitvi01g04111	1.20592	NA	0	'35.2'	'not assigned.not annotated'	'mercator4v5.0: not classified & prot-scriber: no annotation & swissprot: no annotation & original description: none'	NA	NA	NA	NA	NA	NA	NA	NA	NA	---NA---	118				NA			NA	NA	NA	NA
Vitvi01g04112	1.26166	NA	0	'50.3.4'	'Enzyme classification.EC_3 hydrolases.EC_3.4 hydrolase acting on peptide bond (peptidase)'	'mercator4v5.0: EC_3.4 hydrolase acting on peptide bond (peptidase) & prot-scriber: pheromone processing carboxypeptidase kex & swissprot: Serine carboxypeptidase-like 50 & original description: none'	NA	NA	NA	NA	NA	NA	NA	NA	NA	RVX12729.1Serine carboxypeptidase-like 50	243	1	5.6e-179	1	Vitis vinifera	1	2	GO:0004185;GO:0006508	EC:3.4.21;EC:3.4.16	IPR001563;IPR001563;IPR029058;IPR001563;noIPR;IPR029058	GO:0004185/GO:0006508;GO:0004185/GO:0006508;;GO:0004185/GO:0006508;;
Vitvi01g04113	0.566463	NA	0	'35.2'	'not assigned.not annotated'	'mercator4v5.0: not classified & prot-scriber: no annotation & swissprot: no annotation & original description: none'	NA	NA	NA	NA	NA	NA	NA	NA	NA	---NA---	74				NA			NA	NA	NA	NA
Vitvi01g04119	17.027	NA	0	'35.1'	'not assigned.annotated'	'mercator4v5.0: not classified & prot-scriber: tify domain containing protein & swissprot: no annotation & original description: none'	NA	NA	NA	NA	NA	NA	NA	NA	NA	CAN79663.1hypothetical protein VITISV_031013	91	1	1.4e-53	1	Vitis vinifera	1		NA	NA	noIPR	NA
Vitvi01g04122	16.9212	NA	0	'35.1'	'not assigned.annotated'	'mercator4v5.0: not classified & prot-scriber: s adenoyl l methionine benzoic acid aicyic carboxy methytranferae & swissprot: Probable S-adenosylmethionine-dependent methyltransferase At5g38100 & original description: none'	AT5G38100	AT5G38100	AT5G38100.1	38.2716	ortholog_one2many	AT5G38100.1	SABATH family methyltransferase.	NA	NA	RVW34529.1putative S-adenosylmethionine-dependent methyltransferase	162	2	3.1e-106	0.9875	Vitis vinifera	0.9815	3	GO:0008168;GO:0032259;GO:0046872	EC:2.1.1	noIPR;IPR042086;IPR005299;IPR005299;noIPR;IPR029063	;;GO:0008168;GO:0008168;;
Vitvi01g04123	4.68536	NA	0	'50.2.1'	'Enzyme classification.EC_2 transferases.EC_2.1 transferase transferring one-carbon group'	'mercator4v5.0: EC_2.1 transferase transferring one-carbon group & prot-scriber: s adenoyl l methionine benzoic acid aicyic carboxy methytranferae & swissprot: Loganic acid O-methyltransferase & original description: none'	NA	NA	NA	NA	NA	NA	NA	NA	NA	CBI26814.3unnamed protein product, partial	184	1	1.5e-131	1	Vitis vinifera	1	3	GO:0008757;GO:0032259;GO:0046872	EC:2.1.1	IPR005299;noIPR;IPR042086;IPR005299;noIPR;IPR029063	GO:0008168;;;GO:0008168;;
Vitvi01g04129	5.78434	NA	0	'35.1'	'not assigned.annotated'	'mercator4v5.0: not classified & prot-scriber: linoleate 13s lipoxygenase 2 1 chloroplastic & swissprot: no annotation & original description: none'	NA	NA	NA	NA	NA	NA	NA	NA	NA	RVX12801.1Linoleate 13S-lipoxygenase 2-1, chloroplastic	127	1	3.6e-06	0.6531	Vitis vinifera	0.6531		NA	NA	NA	NA
Vitvi01g04131	2.28399	NA	0	'35.2'	'not assigned.not annotated'	'mercator4v5.0: not classified & prot-scriber: no annotation & swissprot: no annotation & original description: none'	NA	NA	NA	NA	NA	NA	NA	NA	NA	CAN60830.1hypothetical protein VITISV_004736	95	1	2.5e-52	0.9545	Vitis vinifera	0.9545		NA	NA	noIPR;noIPR	;
Vitvi01g04132	3.32216	NA	0	'35.2'	'not assigned.not annotated'	'mercator4v5.0: not classified & prot-scriber: no annotation & swissprot: no annotation & original description: none'	NA	NA	NA	NA	NA	NA	NA	NA	NA	XP_010650122.1PREDICTED: uncharacterized protein LOC104879296 isoform X1	73	3	3.8e-40	1	Vitis vinifera	1		NA	NA	noIPR;noIPR	;
Vitvi01g04139	2.86964	NA	0	'35.1'	'not assigned.annotated'	'mercator4v5.0: not classified & prot-scriber: dnaj c domain containing protein & swissprot: no annotation & original description: none'	NA	NA	NA	NA	NA	NA	NA	NA	NA	XP_003602041.2dnaJ homolog subfamily B member 13	80	20	1.3e-08	0.8042	Medicago truncatula	0.8205	4	GO:0005829;GO:0051082;GO:0051085;GO:0051087	NA	noIPR	NA
Vitvi01g04141	1.91008	NA	0	'35.1'	'not assigned.annotated'	'mercator4v5.0: not classified & prot-scriber: palp domain containing protein & swissprot: no annotation & original description: none'	NA	NA	NA	NA	NA	NA	NA	NA	NA	CAN65633.1hypothetical protein VITISV_007118	128	1	5.6e-17	0.8654	Vitis vinifera	0.8654		NA	NA	NA	NA
Vitvi01g04142	4.46549	NA	0	'35.1'	'not assigned.annotated'	'mercator4v5.0: not classified & prot-scriber: reverse transcriptase domain containing protein & swissprot: no annotation & original description: none'	NA	NA	NA	NA	NA	NA	NA	NA	NA	RVX04477.1Vignain	119	1	4e-74	1	Vitis vinifera	1	2	GO:0006508;GO:0008234	EC:3.4	NA	NA
Vitvi01g04143	13.5592	NA	0	'35.1'	'not assigned.annotated'	'mercator4v5.0: not classified & prot-scriber: abc transporter b family memer & swissprot: Putative multidrug resistance protein & original description: none'	NA	NA	NA	NA	NA	NA	NA	NA	NA	RVW72626.1ABC transporter B family member 15	156	1	1.1e-54	0.7308	Vitis vinifera	0.7308	2	GO:0005524;GO:0016021	NA	IPR027417;IPR036640;noIPR;IPR039421;noIPR;IPR039421;IPR027417	;GO:0016021/GO:0005524;;;;;
Vitvi01g04144	4.96589	NA	0	'35.2'	'not assigned.not annotated'	'mercator4v5.0: not classified & prot-scriber: no annotation & swissprot: no annotation & original description: none'	NA	NA	NA	NA	NA	NA	NA	NA	NA	CBI16815.3unnamed protein product, partial	107	1	2.9e-27	1	Vitis vinifera	1		NA	NA	NA	NA
Vitvi01g04146	3.40641	NA	0	'35.2'	'not assigned.not annotated'	'mercator4v5.0: not classified & prot-scriber: no annotation & swissprot: no annotation & original description: none'	NA	NA	NA	NA	NA	NA	NA	NA	NA	CBI16814.3unnamed protein product, partial	119	1	4e-75	1	Vitis vinifera	1		NA	NA	NA	NA
Vitvi01g04158	1.05951	NA	0	'35.1'	'not assigned.annotated'	'mercator4v5.0: not classified & prot-scriber: kinesin motor domain containing protein & swissprot: Kinesin-like protein KIN-6 & original description: none'	AT1G20060	AT1G20060	AT1G20060.1	51.9231	ortholog_one2many	AT1G20060.1	ATP binding microtubule motor family protein;(source:Araport11)	NA	NA	XP_034677569.1kinesin-like protein KIN-6 isoform X4	156	12	6.9e-64	0.9113	Vitis riparia	0.9113	4	GO:0005524;GO:0007018;GO:0008017;GO:1990939	EC:3.6.1	IPR036961;IPR001752;IPR027640;noIPR;IPR001752;IPR027417	;GO:1990939/GO:0008017/GO:0007018/GO:0005524;GO:0007018/GO:1990939;;GO:1990939/GO:0008017/GO:0007018/GO:0005524;
Vitvi01g04161	2.87206	NA	0	'35.2'	'not assigned.not annotated'	'mercator4v5.0: not classified & prot-scriber: no annotation & swissprot: no annotation & original description: none'	NA	NA	NA	NA	NA	NA	NA	NA	NA	---NA---	163				NA			NA	NA	NA	NA
Vitvi01g04162	8.70937	NA	0	'35.1'	'not assigned.annotated'	'mercator4v5.0: not classified & prot-scriber: duf 4205 domain containing protein & swissprot: no annotation & original description: none'	NA	NA	NA	NA	NA	NA	NA	NA	NA	RVW71543.1hypothetical protein CK203_048008	239	1	9.1e-33	0.5765	Vitis vinifera	0.5765		NA	NA	noIPR;noIPR	;
Vitvi01g04166	12.6604	NA	0	'35.1'	'not assigned.annotated'	'mercator4v5.0: not classified & prot-scriber: protein nsp interacting kinase & swissprot: no annotation & original description: none'	NA	NA	NA	NA	NA	NA	NA	NA	NA	RVX04385.1Protein NSP-interacting kinase 3	84	1	2.9e-24	0.7071	Vitis vinifera	0.7071		NA	NA	NA	NA
Vitvi01g04169	2.08024	NA	0	'35.1'	'not assigned.annotated'	'mercator4v5.0: not classified & prot-scriber: f box domain containing protein & swissprot: no annotation & original description: none'	NA	NA	NA	NA	NA	NA	NA	NA	NA	CAN82650.1hypothetical protein VITISV_024771	206	1	3.5e-133	0.975	Vitis vinifera	0.975		NA	NA	noIPR;noIPR	;
Vitvi01g04171	1.20614	NA	0	'35.1'	'not assigned.annotated'	'mercator4v5.0: not classified & prot-scriber: crs associated factor 2 chloroplastic & swissprot: no annotation & original description: none'	NA	NA	NA	NA	NA	NA	NA	NA	NA	RVX04282.1hypothetical protein CK203_018567	231	1	1.2e-167	0.9957	Vitis vinifera	0.9957	1	GO:0000373	NA	noIPR;IPR044599	;GO:0000373
Vitvi01g04172	18.1689	NA	0	'35.2'	'not assigned.not annotated'	'mercator4v5.0: not classified & prot-scriber: no annotation & swissprot: no annotation & original description: none'	NA	NA	NA	NA	NA	NA	NA	NA	NA	---NA---	102				NA			NA	NA	NA	NA
Vitvi01g04173	13.7313	NA	0	'35.2'	'not assigned.not annotated'	'mercator4v5.0: not classified & prot-scriber: no annotation & swissprot: no annotation & original description: none'	NA	NA	NA	NA	NA	NA	NA	NA	NA	---NA---	72				NA			NA	NA	NA	NA
Vitvi01g04180	0.938281	NA	0	'35.1'	'not assigned.annotated'	'mercator4v5.0: not classified & prot-scriber: exostosin domain containing protein & swissprot: no annotation & original description: none'	NA	NA	NA	NA	NA	NA	NA	NA	NA	CAN82826.1hypothetical protein VITISV_039844	169	1	5.3e-23	0.9074	Vitis vinifera	0.9074		NA	NA	NA	NA
Vitvi01g04181	1.85073	NA	0	'35.1'	'not assigned.annotated'	'mercator4v5.0: not classified & prot-scriber: qwrf motif containing protein & swissprot: no annotation & original description: none'	NA	NA	NA	NA	NA	NA	NA	NA	NA	XP_034681574.1QWRF motif-containing protein 2	177	5	5.4e-41	0.8769	Vitis riparia	0.8846		NA	NA	noIPR;noIPR	;
Vitvi01g04183	2.09505	NA	0	'18.4.1.22' AND '50.2.7'	'Protein modification.phosphorylation.TKL protein kinase superfamily.PERK protein kinase' AND 'Enzyme classification.EC_2 transferases.EC_2.7 transferase transferring phosphorus-containing group'	'mercator4v5.0: PERK protein kinase & prot-scriber: proline rich receptor protein kinase perk & swissprot: Proline-rich receptor-like protein kinase PERK12 & original description: none' AND 'mercator4v5.0: EC_2.7 transferase transferring phosphorus-containing group & prot-scriber: proline rich receptor protein kinase perk & swissprot: Proline-rich receptor-like protein kinase PERK12 & original de…	AT1G23540	PERK12	AT1G23540.1	57.6087	ortholog_one2many	AT1G23540.1	Encodes a member of the PERK family of putative receptor kinases. Overexpression leads to morphological defects and reduced fertility and increased expression of MAX genes.	INFLORESCENCE GROWTH INHIBITOR 1 (IGI1);PROLINE-RICH EXTENSIN LIKE RECEPTOR KINASE (AtPERK12);PROLINE-RICH EXTENSIN-LIKE RECEPTOR KINASE 12 (PERK12)	NA	XP_019076317.1 proline-rich receptor-like protein kinase PERK12	644	4	0	0.9837	Vitis vinifera	1	4	GO:0004674;GO:0005524;GO:0006468;GO:0016021	EC:2.7.1	IPR000719;noIPR;noIPR;IPR001245;noIPR;noIPR;noIPR;noIPR;noIPR;noIPR;noIPR;IPR017441;IPR008271;IPR000719;noIPR;IPR011009	GO:0005524/GO:0004672/GO:0006468;;;GO:0004672/GO:0006468;;;;;;;;GO:0005524;GO:0004672/GO:0006468;GO:0005524/GO:0004672/GO:0006468;;
Vitvi01g04188	3.29453	NA	0	'35.2'	'not assigned.not annotated'	'mercator4v5.0: not classified & prot-scriber: no annotation & swissprot: no annotation & original description: none'	NA	NA	NA	NA	NA	NA	NA	NA	NA	RVX10551.1hypothetical protein CK203_016878	138	2	6.6e-97	0.9964	Vitis vinifera	1	1	GO:0005515	NA	IPR015943;noIPR;noIPR;IPR019775;IPR001680;noIPR;IPR036322	GO:0005515;;;;GO:0005515;;GO:0005515
Vitvi01g04189	11.4049	NA	0	'35.1'	'not assigned.annotated'	'mercator4v5.0: not classified & prot-scriber: protein n lysie methyltrasferase mettl21a & swissprot: no annotation & original description: none'	NA	NA	NA	NA	NA	NA	NA	NA	NA	RVW47323.1Protein N-lysine methyltransferase METTL21A	91	1	6.3e-34	1	Vitis vinifera	1	3	GO:0008168;GO:0016021;GO:0032259	EC:2.1.1	NA	NA
Vitvi01g04194	12.6252	NA	0	'15.5.32'	'RNA biosynthesis.transcriptional regulation.bHLH-type transcription factor'	'mercator4v5.0: bHLH-type transcription factor & prot-scriber: bhlh domain containing protein & swissprot: no annotation & original description: none'	AT1G10586	AT1G10586	AT1G10586.1	31.5476	ortholog_many2many	AT1G10586.1	basic helix-loop-helix (bHLH) DNA-binding superfamily protein;(source:Araport11)	NA	NA	XP_010653707.2 transcription factor bHLH55-like isoform X1	168	2	5.3e-113	0.997	Vitis vinifera	1	4	GO:0003700;GO:0005634;GO:0006357;GO:0046983	NA	noIPR;IPR011598;IPR011598;IPR036638;IPR015660;noIPR;IPR011598;IPR036638	;GO:0046983;GO:0046983;GO:0046983;GO:0003700/GO:0006357;;GO:0046983;GO:0046983
Vitvi01g04195	9.86576	NA	0	'15.5.32'	'RNA biosynthesis.transcriptional regulation.bHLH-type transcription factor'	'mercator4v5.0: bHLH-type transcription factor & prot-scriber: bhlh protein & swissprot: no annotation & original description: none'	AT1G10585	AT1G10585	AT1G10585.1	35.4286	ortholog_many2many	AT1G10585.1	basic helix-loop-helix (bHLH) DNA-binding superfamily protein;(source:Araport11)	NA	NA	RVX10393.1Transcription factor bHLH168	175	4	1.6e-115	0.9971	Vitis vinifera	1	6	GO:0003676;GO:0003700;GO:0005634;GO:0006357;GO:0015074;GO:0046983	NA	noIPR;IPR036638;IPR011598;IPR015660;noIPR;IPR011598;IPR036638	;GO:0046983;GO:0046983;GO:0003700/GO:0006357;;GO:0046983;GO:0046983
Vitvi01g04200	4.50216	NA	0	'35.1'	'not assigned.annotated'	'mercator4v5.0: not classified & prot-scriber: integrase catalytic domain containing protein & swissprot: no annotation & original description: none'	AT1G23840	AT1G23840	AT1G23840.1	37.6344	ortholog_many2many	AT1G23840.1	transmembrane protein;(source:Araport11)	NA	NA	RVW47279.1hypothetical protein CK203_070118	186	1	5.6e-115	0.9825	Vitis vinifera	0.9825	1	GO:0016021	NA	noIPR;noIPR	;
Vitvi01g04206	0.838067	NA	0	'35.1'	'not assigned.annotated'	'mercator4v5.0: not classified & prot-scriber: tfiis n termial domai cotaiig protei & swissprot: no annotation & original description: none'	NA	NA	NA	NA	NA	NA	NA	NA	NA	CBI32116.3unnamed protein product, partial	181	5	7.5e-88	0.9765	Vitis vinifera	1	3	GO:0003682;GO:0005634;GO:0006325	NA	IPR003617;IPR035441;noIPR;noIPR;IPR017923;IPR035441	GO:0005634;;;;GO:0005634;
Vitvi01g04210	21.381	NA	0	'35.1'	'not assigned.annotated'	'mercator4v5.0: not classified & prot-scriber: pentatricopeptide repeat containing protein mitochondrial & swissprot: Putative pentatricopeptide repeat-containing protein At1g56570 & original description: none'	AT1G56570	PGN	AT1G56570.2	49.6622	ortholog_one2many	AT1G56570.1	Encodes a mitochondria-localized E+-type pentatricopeptide repeat protein involved in C to U editing in mitochondria and chloroplasts. Functions in defense against necrotrophic fungi and abiotic stress tolerance.	PENTATRICOPEPTIDE REPEAT PROTEIN FOR GERMINATION ON NACL (PGN)	NA	RVW71495.1putative pentatricopeptide repeat-containing protein	296	3	4.6e-188	0.8571	Vitis vinifera	0.8911	4	GO:0005515;GO:0016020;GO:0016760;GO:0030244	EC:2.4.1.12	IPR011990;IPR011990;IPR002885;IPR002885;noIPR;noIPR;IPR002885;IPR002885;noIPR	GO:0005515;GO:0005515;;;;;;;
Vitvi01g04211	1.67859	NA	0	'35.2'	'not assigned.not annotated'	'mercator4v5.0: not classified & prot-scriber: no annotation & swissprot: no annotation & original description: none'	NA	NA	NA	NA	NA	NA	NA	NA	NA	---NA---	72				NA			NA	NA	NA	NA
Vitvi01g04218	0.683611	NA	0	'35.1'	'not assigned.annotated'	'mercator4v5.0: not classified & prot-scriber: k + pyrophosphate energized proton pump & swissprot: Pyrophosphate-energized vacuolar membrane proton pump & original description: none'	NA	NA	NA	NA	NA	NA	NA	NA	NA	NP_001312147.1pyrophosphate-energized vacuolar membrane proton pump-like	166	20	2.1e-54	0.877	Nicotiana tabacum	0.877	4	GO:0004427;GO:0009678;GO:0016021;GO:1902600	EC:7.1.3.1;EC:3.6.1.1	IPR004131;IPR004131;noIPR	GO:0016020/GO:0004427/GO:1902600/GO:0009678;GO:0016020/GO:0004427/GO:1902600/GO:0009678;
Vitvi01g04221	3.43354	NA	0	'35.1'	'not assigned.annotated'	'mercator4v5.0: not classified & prot-scriber: cchc type domain containing protein & swissprot: no annotation & original description: none'	NA	NA	NA	NA	NA	NA	NA	NA	NA	RVW31286.1Retrovirus-related Pol polyprotein from transposon RE2	227	1	8.3e-136	1	Vitis vinifera	1		NA	NA	noIPR;noIPR	;
Vitvi01g04222	3.27759	NA	0	'35.1'	'not assigned.annotated'	'mercator4v5.0: not classified & prot-scriber: pas domain containing protein & swissprot: no annotation & original description: none'	NA	NA	NA	NA	NA	NA	NA	NA	NA	CAN75623.1hypothetical protein VITISV_039336	86	1	3.8e-48	0.9756	Vitis vinifera	0.9756	4	GO:0009881;GO:0016021;GO:0018298;GO:0050896	NA	NA	NA
Vitvi01g04224	18.9276	NA	0	'35.1'	'not assigned.annotated'	'mercator4v5.0: not classified & prot-scriber: ring type domain containing protein & swissprot: no annotation & original description: none'	NA	NA	NA	NA	NA	NA	NA	NA	NA	RVW70053.1E3 ubiquitin-protein ligase RING1-like	199	9	6.1e-125	0.7731	Vitis vinifera	0.7824	1	GO:0008270	NA	IPR011016;IPR001841;IPR001841;IPR013083;noIPR;noIPR;noIPR;IPR001841;noIPR;noIPR	GO:0008270;;;;;;;;;
Vitvi01g04227	35.2574	NA	0	'35.1'	'not assigned.annotated'	'mercator4v5.0: not classified & prot-scriber: duf 4005 domain containing protein & swissprot: no annotation & original description: none'	NA	NA	NA	NA	NA	NA	NA	NA	NA	RVW70054.1hypothetical protein CK203_060885	82	1	7.4e-52	1	Vitis vinifera	1		NA	NA	IPR025064;noIPR;noIPR	;;
Vitvi01g04229	17.2425	NA	0	'35.1'	'not assigned.annotated'	'mercator4v5.0: not classified & prot-scriber: ring type domain containing protein & swissprot: E3 ubiquitin-protein ligase SIRP1 & original description: none'	NA	NA	NA	NA	NA	NA	NA	NA	NA	CAN76049.1hypothetical protein VITISV_019381	552	1	2e-276	0.7602	Vitis vinifera	0.7602	1	GO:0008270	NA	IPR001841;IPR011016;IPR001841;IPR013083;noIPR;noIPR;noIPR;IPR001841;IPR001841;noIPR;noIPR;noIPR;noIPR	;GO:0008270;;;;;;;;;;;
Vitvi01g04232	23.9728	NA	0	'35.1'	'not assigned.annotated'	'mercator4v5.0: not classified & prot-scriber: ring type domain containing protein & swissprot: E3 ubiquitin-protein ligase SIRP1 & original description: none'	NA	NA	NA	NA	NA	NA	NA	NA	NA	RVW80622.1E3 ubiquitin-protein ligase RING1-like	152	6	2.6e-103	0.9726	Vitis vinifera	1	1	GO:0008270	NA	IPR011016;IPR001841;IPR013083;IPR001841;noIPR;noIPR;IPR001841;noIPR;noIPR	GO:0008270;;;;;;;;
Vitvi01g04233	2.4293	NA	0	'35.2'	'not assigned.not annotated'	'mercator4v5.0: not classified & prot-scriber: no annotation & swissprot: no annotation & original description: none'	NA	NA	NA	NA	NA	NA	NA	NA	NA	---NA---	69				NA			NA	NA	NA	NA
Vitvi01g04238	9.98018	NA	0	'35.2'	'not assigned.not annotated'	'mercator4v5.0: not classified & prot-scriber: no annotation & swissprot: no annotation & original description: none'	NA	NA	NA	NA	NA	NA	NA	NA	NA	RVW82385.1F-box/kelch-repeat protein SKIP11	82	2	8.3e-21	0.7733	Vitis vinifera	0.7733		NA	NA	NA	NA
Vitvi01g04239	0.873995	NA	0	'35.2'	'not assigned.not annotated'	'mercator4v5.0: not classified & prot-scriber: no annotation & swissprot: no annotation & original description: none'	NA	NA	NA	NA	NA	NA	NA	NA	NA	---NA---	67				NA			NA	NA	NA	NA
Vitvi01g04243	15.0244	NA	0	'35.1'	'not assigned.annotated'	'mercator4v5.0: not classified & prot-scriber: rna directed dna polymerase & swissprot: no annotation & original description: none'	NA	NA	NA	NA	NA	NA	NA	NA	NA	RVX05335.1Transposon Tf2-12 polyprotein	257	20	4.2e-174	0.9912	Vitis vinifera	0.9922	3	GO:0003676;GO:0015074;GO:0016021	NA	IPR001584;IPR036397;noIPR;noIPR;IPR001584;IPR012337	GO:0015074;GO:0003676;;;GO:0015074;
Vitvi01g04244	2.23969	NA	0	'35.1'	'not assigned.annotated'	'mercator4v5.0: not classified & prot-scriber: duf 4283 domain containing protein & swissprot: no annotation & original description: none'	NA	NA	NA	NA	NA	NA	NA	NA	NA	RVW19235.1RNA-binding protein 34	282	4	2.4e-138	0.6732	Vitis vinifera	0.7032	1	GO:0042221	NA	IPR025558;noIPR;noIPR	;;
Vitvi01g04247	0.790812	NA	0	'35.2'	'not assigned.not annotated'	'mercator4v5.0: not classified & prot-scriber: no annotation & swissprot: no annotation & original description: none'	NA	NA	NA	NA	NA	NA	NA	NA	NA	---NA---	58				NA			NA	NA	NA	NA
Vitvi01g04248	8.29244	NA	0	'35.2'	'not assigned.not annotated'	'mercator4v5.0: not classified & prot-scriber: no annotation & swissprot: no annotation & original description: none'	NA	NA	NA	NA	NA	NA	NA	NA	NA	---NA---	89				NA			NA	NA	NA	NA
Vitvi01g04249	1.95658	NA	0	'35.1'	'not assigned.annotated'	'mercator4v5.0: not classified & prot-scriber: mads box domain containing protein & swissprot: no annotation & original description: none'	NA	NA	NA	NA	NA	NA	NA	NA	NA	XP_019076564.1PREDICTED: uncharacterized protein LOC100258450	233	1	9.5e-67	0.9899	Vitis vinifera	0.9899		NA	NA	noIPR;noIPR;noIPR	;;
Vitvi01g04250	45.7618	NA	0	'35.1'	'not assigned.annotated'	'mercator4v5.0: not classified & prot-scriber: pentatricopeptide repeat containing protein mitochondrial & swissprot: Pentatricopeptide repeat-containing protein At1g26460, mitochondrial & original description: none'	NA	NA	NA	NA	NA	NA	NA	NA	NA	RVW67192.1Pentatricopeptide repeat-containing protein, mitochondrial	223	2	7.1e-154	0.9955	Vitis vinifera	1		NA	NA	IPR044605	NA
Vitvi01g04252	2.04879	NA	0	'35.2'	'not assigned.not annotated'	'mercator4v5.0: not classified & prot-scriber: no annotation & swissprot: no annotation & original description: none'	NA	NA	NA	NA	NA	NA	NA	NA	NA	RVW84132.1hypothetical protein CK203_053561	78	2	6e-37	0.9189	Vitis vinifera	0.9189		NA	NA	NA	NA
Vitvi01g04253	5.27049	NA	0	'35.1'	'not assigned.annotated'	'mercator4v5.0: not classified & prot-scriber: sulfate transp domain containing protein & swissprot: no annotation & original description: none'	NA	NA	NA	NA	NA	NA	NA	NA	NA	RVW89681.1hypothetical protein CK203_036361	121	2	1.2e-51	0.8396	Vitis vinifera	0.8396	3	GO:0015116;GO:0016021;GO:1902358	EC:7	NA	NA
Vitvi01g04255	2.44787	NA	0	'35.1'	'not assigned.annotated'	'mercator4v5.0: not classified & prot-scriber: abc transporter b family memer & swissprot: ABC transporter B family member 9 & original description: none'	NA	NA	NA	NA	NA	NA	NA	NA	NA	RVW49125.1Nitrogen regulatory protein P-II-like	108	4	6.4e-65	0.9884	Vitis vinifera	1	5	GO:0005524;GO:0006808;GO:0030234;GO:0046912;GO:0050790	EC:2.3.3	IPR027417;IPR003439;noIPR;noIPR;IPR027417	;GO:0005524;;;
Vitvi01g04256	1.49798	NA	0	'35.1'	'not assigned.annotated'	'mercator4v5.0: not classified & prot-scriber: nitrogen regulatory protein p ii & swissprot: Nitrogen regulatory protein P-II homolog & original description: none'	AT4G01900	GLB1	AT4G01900.1	77.2152	ortholog_one2many	AT4G01900.1	encodes a PII protein that may function as part of a signal transduction network involved in perceiving the status of carbon and organic nitrogen. Forms a protein complex with N-acetylglutamate kinase and regulates the kinase activity by relieving the feedback inhibition of the kinase by arginine. Regulates acetyl-CoA carboxylase activity.	GLNB1 HOMOLOG (GLB1); (PII)	NA	XP_010648013.1 nitrogen regulatory protein P-II homolog	79	4	2.3e-47	1	Vitis vinifera	1	7	GO:0005524;GO:0005829;GO:0006808;GO:0009534;GO:0030234;GO:0046912;GO:0050790	EC:2.3.3	IPR002187;IPR002187;IPR015867;IPR002187;noIPR;IPR002187;IPR002187;IPR011322	GO:0006808/GO:0030234;GO:0006808/GO:0030234;;GO:0006808/GO:0030234;;GO:0006808/GO:0030234;GO:0006808/GO:0030234;
Vitvi01g04264	6.72551	NA	0	'35.2'	'not assigned.not annotated'	'mercator4v5.0: not classified & prot-scriber: no annotation & swissprot: no annotation & original description: none'	NA	NA	NA	NA	NA	NA	NA	NA	NA	CAN66055.1hypothetical protein VITISV_020754	122	1	3.1e-74	0.9836	Vitis vinifera	0.9836		NA	NA	noIPR;noIPR;noIPR	;;
Vitvi01g04265	44.8621	NA	0	'35.2'	'not assigned.not annotated'	'mercator4v5.0: not classified & prot-scriber: no annotation & swissprot: no annotation & original description: none'	NA	NA	NA	NA	NA	NA	NA	NA	NA	---NA---	113				NA			NA	NA	noIPR	NA
Vitvi01g04269	6.62174	NA	0	'35.1'	'not assigned.annotated'	'mercator4v5.0: not classified & prot-scriber: gag domain containing protein & swissprot: no annotation & original description: none'	NA	NA	NA	NA	NA	NA	NA	NA	NA	RVW79452.1hypothetical protein CK203_056124	59	3	1.5e-32	0.9661	Vitis vinifera	0.9661	6	GO:0000976;GO:0003700;GO:0005634;GO:0008270;GO:0009863;GO:0045893	NA	noIPR;noIPR;noIPR	;;
Vitvi01g04279	7.99095	NA	0	'35.1'	'not assigned.annotated'	'mercator4v5.0: not classified & prot-scriber: integrase catalytic domain containing protein & swissprot: no annotation & original description: none'	NA	NA	NA	NA	NA	NA	NA	NA	NA	CAN81081.1hypothetical protein VITISV_028865	237	11	2.2e-132	0.8931	Vitis vinifera	0.9573	2	GO:0003676;GO:0015074	NA	noIPR;noIPR	;
Vitvi01g04280	16.483	NA	0	'35.1'	'not assigned.annotated'	'mercator4v5.0: not classified & prot-scriber: clathrin light chain & swissprot: no annotation & original description: none'	NA	NA	NA	NA	NA	NA	NA	NA	NA	XP_034702958.1clathrin light chain 2	125	3	7.7e-10	0.5974	Vitis riparia	0.5974	5	GO:0005886;GO:0006810;GO:0009987;GO:0030118;GO:0030659	NA	noIPR	NA
Vitvi01g04281	1.45732	NA	0	'35.1'	'not assigned.annotated'	'mercator4v5.0: not classified & prot-scriber: lysine trna ligase & swissprot: no annotation & original description: none'	NA	NA	NA	NA	NA	NA	NA	NA	NA	CBI22305.3unnamed protein product, partial	124	1	1.5e-17	0.9481	Vitis vinifera	0.9481	1	GO:0016021	NA	noIPR;noIPR;noIPR;noIPR;noIPR;noIPR	;;;;;
Vitvi01g04282	6.30315	NA	0	'35.2'	'not assigned.not annotated'	'mercator4v5.0: not classified & prot-scriber: no annotation & swissprot: no annotation & original description: none'	NA	NA	NA	NA	NA	NA	NA	NA	NA	---NA---	85				NA			NA	NA	noIPR;noIPR	;
Vitvi01g04284	3.68352	NA	0	'35.1'	'not assigned.annotated'	'mercator4v5.0: not classified & prot-scriber: retrotrans gag domain containing protein & swissprot: no annotation & original description: none'	NA	NA	NA	NA	NA	NA	NA	NA	NA	RVW66374.1Retrovirus-related Pol polyprotein from transposon 17.6	520	7	3.6e-306	0.8633	Vitis vinifera	0.9336	2	GO:0003676;GO:0015074	NA	noIPR;IPR005162;IPR021109;noIPR;noIPR;noIPR;noIPR;IPR016197	;;;;;;;
Vitvi01g04285	16.9212	NA	0	'35.1'	'not assigned.annotated'	'mercator4v5.0: not classified & prot-scriber: rho gap domain containing protein & swissprot: no annotation & original description: none'	NA	NA	NA	NA	NA	NA	NA	NA	NA	CBI25815.3unnamed protein product, partial	53	1	1.1e-29	1	Vitis vinifera	1		NA	NA	noIPR;noIPR	;
Vitvi01g04286	2.81854	NA	0	'5.1.7.2.1' AND '50.1.13'	'Lipid metabolism.fatty acid metabolism.fatty acid desaturation.first desaturation.delta-9 stearoyl-ACP desaturase *(AAD)' AND 'Enzyme classification.EC_1 oxidoreductases.EC_1.14 oxidoreductase acting on paired donor with incorporation or reduction of molecular oxygen'	'mercator4v5.0: delta-9 stearoyl-ACP desaturase *(AAD) & prot-scriber: stearoyl [acyl carrier protein] 9 desaturase 2 chloroplastic & swissprot: Stearoyl-[acyl-carrier-protein] 9-desaturase, chloroplastic & original description: none' AND 'mercator4v5.0: EC_1.14 oxidoreductase acting on paired donor with incorporation or reduction of molecular oxygen & prot-scriber: stearoyl [acyl carrier protein…	NA	NA	NA	NA	NA	NA	NA	NA	NA	CAN66336.1hypothetical protein VITISV_044090	166	1	1.3e-97	0.9212	Vitis vinifera	0.9212	2	GO:0006633;GO:0045300	EC:1.14.19.2	IPR005067;IPR012348;IPR005067;noIPR;IPR009078	GO:0006631/GO:0045300;GO:0016491;GO:0006631/GO:0045300;;
Vitvi01g04287	8.97452	NA	0	'35.1'	'not assigned.annotated'	'mercator4v5.0: not classified & prot-scriber: lsmad domain containing protein & swissprot: no annotation & original description: none'	NA	NA	NA	NA	NA	NA	NA	NA	NA	CAN72977.1hypothetical protein VITISV_017883	109	1	8.2e-46	0.967	Vitis vinifera	0.967		NA	NA	noIPR;noIPR	;
Vitvi01g04289	8.98497	NA	0	'35.2'	'not assigned.not annotated'	'mercator4v5.0: not classified & prot-scriber: no annotation & swissprot: no annotation & original description: none'	NA	NA	NA	NA	NA	NA	NA	NA	NA	---NA---	122				NA			NA	NA	NA	NA
Vitvi01g04292	12.3969	NA	0	'35.1'	'not assigned.annotated'	'mercator4v5.0: not classified & prot-scriber: ap complex subunit mu & swissprot: no annotation & original description: none'	NA	NA	NA	NA	NA	NA	NA	NA	NA	RVW21829.1AP-2 complex subunit mu	175	1	1e-70	1	Vitis vinifera	1		NA	NA	NA	NA
Vitvi01g04293	2.87578	NA	0	'35.1'	'not assigned.annotated'	'mercator4v5.0: not classified & prot-scriber: receptor protein clavata & swissprot: no annotation & original description: none'	NA	NA	NA	NA	NA	NA	NA	NA	NA	CAN60910.1hypothetical protein VITISV_025176	182	1	6e-83	0.8718	Vitis vinifera	0.8718		NA	NA	IPR032675;noIPR;noIPR;noIPR;noIPR	;;;;
Vitvi01g04296	4.88624	NA	0	'35.1'	'not assigned.annotated'	'mercator4v5.0: not classified & prot-scriber: serine threonine protein phosphatase 2a kda regulatory subunit a gmm isoform & swissprot: no annotation & original description: none'	NA	NA	NA	NA	NA	NA	NA	NA	NA	RVW95308.1Serine/threonine-protein phosphatase 2A 65 kDa regulatory subunit A beta isoform	79	2	6e-45	0.9809	Vitis vinifera	0.9872		NA	NA	NA	NA
Vitvi01g04299	0.972133	NA	0	'35.1'	'not assigned.annotated'	'mercator4v5.0: not classified & prot-scriber: serine threonine protein phosphatase 2a kda regulatory subunit a isoform & swissprot: Serine/threonine-protein phosphatase 2A 65 kDa regulatory subunit A gamma isoform & original description: none'	NA	NA	NA	NA	NA	NA	NA	NA	NA	RVW21841.1Serine/threonine-protein phosphatase 2A 65 kDa regulatory subunit A beta isoform	191	1	4.6e-117	0.9378	Vitis vinifera	0.9378		NA	NA	IPR011989;noIPR;noIPR;noIPR;noIPR;IPR021133;IPR021133;IPR016024	;;;;;;;
Vitvi01g04300	3.72066	NA	0	'35.1'	'not assigned.annotated'	'mercator4v5.0: not classified & prot-scriber: serine threonine protein phosphatase 2a kda regulatory subunit a gmm isoform & swissprot: no annotation & original description: none'	NA	NA	NA	NA	NA	NA	NA	NA	NA	RVW95308.1Serine/threonine-protein phosphatase 2A 65 kDa regulatory subunit A beta isoform	79	2	6e-45	0.9809	Vitis vinifera	0.9872		NA	NA	NA	NA
Vitvi01g04301	10.0752	NA	0	'35.1'	'not assigned.annotated'	'mercator4v5.0: not classified & prot-scriber: c domain containing protein & swissprot: no annotation & original description: none'	NA	NA	NA	NA	NA	NA	NA	NA	NA	CBI29309.3unnamed protein product, partial	118	1	3.7e-49	0.6779	Vitis vinifera	0.6779		NA	NA	NA	NA
Vitvi01g04302	0.86326	NA	0	'35.1'	'not assigned.annotated'	'mercator4v5.0: not classified & prot-scriber: c domain containing protein & swissprot: no annotation & original description: none'	NA	NA	NA	NA	NA	NA	NA	NA	NA	CBI29309.3unnamed protein product, partial	120	1	6.5e-53	0.698	Vitis vinifera	0.698		NA	NA	NA	NA
Vitvi01g04304	1.29377	NA	0	'35.1'	'not assigned.annotated'	'mercator4v5.0: not classified & prot-scriber: ubp type domain containing protein & swissprot: BRAP2 RING ZnF UBP domain-containing protein 2 & original description: none'	NA	NA	NA	NA	NA	NA	NA	NA	NA	CAN74890.1hypothetical protein VITISV_038853	280	1	3.5e-145	0.6484	Vitis vinifera	0.6484	5	GO:0000151;GO:0004842;GO:0010029;GO:0016567;GO:0016787	EC:2;EC:3	IPR000407;noIPR;noIPR;IPR033273	GO:0016787;;;GO:0010029/GO:0016567/GO:0000151/GO:0004842
Vitvi01g04305	24.8011	NA	0	'35.1'	'not assigned.annotated'	'mercator4v5.0: not classified & prot-scriber: ubp type domain containing protein & swissprot: BRAP2 RING ZnF UBP domain-containing protein 2 & original description: none'	NA	NA	NA	NA	NA	NA	NA	NA	NA	CAN74969.1hypothetical protein VITISV_038401	208	1	7.6e-100	0.8644	Vitis vinifera	0.8644	6	GO:0000151;GO:0004842;GO:0005524;GO:0010029;GO:0016567;GO:0016787	EC:2;EC:3	noIPR;IPR033273	;GO:0010029/GO:0016567/GO:0000151/GO:0004842
Vitvi01g04307	2.59053	NA	0	'35.1'	'not assigned.annotated'	'mercator4v5.0: not classified & prot-scriber: carboxypeptidase & swissprot: no annotation & original description: none'	NA	NA	NA	NA	NA	NA	NA	NA	NA	RVW18672.1Retrovirus-related Pol polyprotein from transposon 17.6	64	1	1.4e-27	0.9833	Vitis vinifera	0.9833		NA	NA	NA	NA
Vitvi01g04308	3.28445	NA	0	'35.1'	'not assigned.annotated'	'mercator4v5.0: not classified & prot-scriber: blast tubulin beta chain & swissprot: Tubulin beta-2 chain & original description: none'	NA	NA	NA	NA	NA	NA	NA	NA	NA	XP_019195935.1 tubulin beta-9 chain	54	20	1.7e-21	0.9141	Malus baccata	0.9	8	GO:0000226;GO:0000278;GO:0003735;GO:0003924;GO:0005200;GO:0005525;GO:0005739;GO:0005874	EC:3.6.1	IPR000217;IPR036525;IPR000217;noIPR;IPR036525	GO:0005874/GO:0007017;;GO:0005874/GO:0007017;;
Vitvi01g04318	1.88941	NA	0	'35.1'	'not assigned.annotated'	'mercator4v5.0: not classified & prot-scriber: pyruvate decarboxylase & swissprot: Methyl-CpG-binding domain-containing protein 9 & original description: none'	NA	NA	NA	NA	NA	NA	NA	NA	NA	CAN75827.1hypothetical protein VITISV_012551	277	1	8e-186	0.9779	Vitis vinifera	0.9779		NA	NA	noIPR;noIPR	;
Vitvi01g04323	2.94129	NA	0	'35.2'	'not assigned.not annotated'	'mercator4v5.0: not classified & prot-scriber: no annotation & swissprot: no annotation & original description: none'	NA	NA	NA	NA	NA	NA	NA	NA	NA	---NA---	71				NA			NA	NA	NA	NA
Vitvi01g04332	14.2729	NA	0	'15.5.32'	'RNA biosynthesis.transcriptional regulation.bHLH-type transcription factor'	'mercator4v5.0: bHLH-type transcription factor & prot-scriber: bhlh domain containing protein & swissprot: no annotation & original description: none'	AT1G10586	AT1G10586	AT1G10586.1	35.3383	ortholog_many2many	AT1G10586.1	basic helix-loop-helix (bHLH) DNA-binding superfamily protein;(source:Araport11)	NA	NA	CAN78891.1hypothetical protein VITISV_029418	133	1	8.4e-84	1	Vitis vinifera	1	4	GO:0003700;GO:0005634;GO:0006357;GO:0046983	NA	IPR011598;IPR036638;noIPR;IPR015660;noIPR;IPR015660;IPR011598;IPR036638	GO:0046983;GO:0046983;;GO:0003700/GO:0006357;;GO:0003700/GO:0006357;GO:0046983;GO:0046983
Vitvi01g04337	1.83348	NA	0	'15.5.24'	'RNA biosynthesis.transcriptional regulation.TUB-type transcription factor'	'mercator4v5.0: TUB-type transcription factor & prot-scriber: orysj tubby f box protein & swissprot: Tubby-like F-box protein 3 & original description: none'	AT2G47900	TLP3	AT2G47900.3	87.037	ortholog_one2many	AT2G47900.3	Member of plant TLP family which differs in having an F box domain. Plasma membrane tethering is mediated by PIP2 binding domain. Under abiotic stress TLP3 detaches from the PM and translocates to the nucleus. Mutants are insensitive to ABA.	TUBBY LIKE PROTEIN 3 (TLP3)	NA	XP_002269323.1 tubby-like F-box protein 3	54	20	5e-28	0.9824	Vitis vinifera	1		NA	NA	IPR000007;IPR000007;IPR025659;noIPR;noIPR;IPR025659	;;;;;
Vitvi01g04339	1.27154	NA	0	'35.1'	'not assigned.annotated'	'mercator4v5.0: not classified & prot-scriber: protein rna directed dna methylation & swissprot: no annotation & original description: none'	NA	NA	NA	NA	NA	NA	NA	NA	NA	RVW29911.1hypothetical protein CK203_112183	169	1	2.4e-49	0.9902	Vitis vinifera	0.9902		NA	NA	noIPR;noIPR;noIPR;noIPR;noIPR	;;;;
Vitvi01g04342	1.09339	NA	0	'35.1'	'not assigned.annotated'	'mercator4v5.0: not classified & prot-scriber: ghd domain containing protein & swissprot: no annotation & original description: none'	NA	NA	NA	NA	NA	NA	NA	NA	NA	XP_002263265.1 myosin-14	127	3	1.4e-63	0.8989	Vitis vinifera	0.918	1	GO:0016021	NA	noIPR;noIPR	;
Vitvi01g04347	3.3513	NA	0	'35.2'	'not assigned.not annotated'	'mercator4v5.0: not classified & prot-scriber: no annotation & swissprot: no annotation & original description: none'	NA	NA	NA	NA	NA	NA	NA	NA	NA	XP_034694386.1uncharacterized protein LOC117920835	541	1	2.8e-66	0.8812	Vitis riparia	0.8812		NA	NA	noIPR;noIPR;noIPR;noIPR;noIPR	;;;;
Vitvi01g04348	3.32923	NA	0	'35.1'	'not assigned.annotated'	'mercator4v5.0: not classified & prot-scriber: pgg domain containing protein & swissprot: no annotation & original description: none'	NA	NA	NA	NA	NA	NA	NA	NA	NA	RVW59669.1Ankyrin repeat-containing protein ITN1	64	4	7.9e-33	1	Vitis vinifera	1	1	GO:0016021	NA	NA	NA
Vitvi01g04351	3.24955	NA	0	'35.1'	'not assigned.annotated'	'mercator4v5.0: not classified & prot-scriber: catalytic domain containing protein & swissprot: no annotation & original description: none'	NA	NA	NA	NA	NA	NA	NA	NA	NA	RVW70520.1putative disease resistance protein RGA4	181	2	1.6e-87	0.8974	Vitis vinifera	0.9059	2	GO:0006952;GO:0043531	NA	IPR032675;IPR044974;noIPR;noIPR	;GO:0006952;;
Vitvi01g04354	20.6085	NA	0	'35.2'	'not assigned.not annotated'	'mercator4v5.0: not classified & prot-scriber: no annotation & swissprot: no annotation & original description: none'	NA	NA	NA	NA	NA	NA	NA	NA	NA	RVX11560.1hypothetical protein CK203_015841	88	1	1.8e-31	1	Vitis vinifera	1		NA	NA	NA	NA
Vitvi01g04355	5.54801	NA	0	'35.2'	'not assigned.not annotated'	'mercator4v5.0: not classified & prot-scriber: no annotation & swissprot: no annotation & original description: none'	NA	NA	NA	NA	NA	NA	NA	NA	NA	---NA---	121				NA			NA	NA	NA	NA
Vitvi01g04356	2.51522	NA	0	'35.1'	'not assigned.annotated'	'mercator4v5.0: not classified & prot-scriber: reverse transcriptase domain containing protein & swissprot: no annotation & original description: none'	NA	NA	NA	NA	NA	NA	NA	NA	NA	CAN75387.1hypothetical protein VITISV_016219	217	1	3.2e-119	0.9403	Vitis vinifera	0.9403		NA	NA	NA	NA
Vitvi01g04357	1.78382	NA	0	'35.1'	'not assigned.annotated'	'mercator4v5.0: not classified & prot-scriber: duf 4283 domain containing protein & swissprot: no annotation & original description: none'	NA	NA	NA	NA	NA	NA	NA	NA	NA	RVW22402.1hypothetical protein CK203_096061	188	1	6.5e-109	0.9759	Vitis vinifera	0.9759		NA	NA	IPR025558;noIPR;noIPR	;;
Vitvi01g04360	2.56775	NA	0	'35.2'	'not assigned.not annotated'	'mercator4v5.0: not classified & prot-scriber: no annotation & swissprot: no annotation & original description: none'	NA	NA	NA	NA	NA	NA	NA	NA	NA	CAN72841.1hypothetical protein VITISV_000982	90	1	2.4e-22	0.6944	Vitis vinifera	0.6944		NA	NA	NA	NA
Vitvi01g04361	3.78945	NA	0	'35.2'	'not assigned.not annotated'	'mercator4v5.0: not classified & prot-scriber: no annotation & swissprot: no annotation & original description: none'	NA	NA	NA	NA	NA	NA	NA	NA	NA	CAN72841.1hypothetical protein VITISV_000982	103	1	9.3e-53	0.9213	Vitis vinifera	0.9213		NA	NA	NA	NA
Vitvi01g04368	4.84456	NA	0	'35.1'	'not assigned.annotated'	'mercator4v5.0: not classified & prot-scriber: anionic peroxidase & swissprot: Lignin-forming anionic peroxidase & original description: none'	AT1G14550	AT1G14550	AT1G14550.1	62.6959	ortholog_many2many	AT1G14550.1	Peroxidase superfamily protein;(source:Araport11)	NA	NA	XP_034682428.1lignin-forming anionic peroxidase-like	319	20	1e-202	0.9411	Vitis riparia	0.9524	7	GO:0004601;GO:0005576;GO:0006979;GO:0020037;GO:0042744;GO:0046872;GO:0098869	EC:1.11.1	IPR002016;IPR000823;noIPR;IPR002016;noIPR;noIPR;noIPR;IPR019794;IPR019793;IPR002016;IPR033905;IPR010255	GO:0020037/GO:0004601/GO:0006979;GO:0020037/GO:0004601/GO:0006979;;GO:0020037/GO:0004601/GO:0006979;;;;GO:0004601;;GO:0020037/GO:0004601/GO:0006979;GO:0004601/GO:0042744;GO:0020037/GO:0004601/GO:0006979
Vitvi01g04373	13.6396	NA	0	'35.2'	'not assigned.not annotated'	'mercator4v5.0: not classified & prot-scriber: no annotation & swissprot: no annotation & original description: none'	NA	NA	NA	NA	NA	NA	NA	NA	NA	RVW47793.1Protein indeterminate-domain 5, chloroplastic	91	1	4.7e-23	0.9474	Vitis vinifera	0.9474	1	GO:0046872	NA	noIPR;noIPR	;
Vitvi01g04374	3.38541	NA	0	'35.1'	'not assigned.annotated'	'mercator4v5.0: not classified & prot-scriber: ring type e3 ubiquitin transferase & swissprot: no annotation & original description: none'	NA	NA	NA	NA	NA	NA	NA	NA	NA	RVX11521.1hypothetical protein CK203_015989	93	1	1.3e-59	1	Vitis vinifera	1	4	GO:0005783;GO:0006511;GO:0016021;GO:0061630	EC:2	IPR045103;noIPR	GO:0005783/GO:0061630/GO:0006511;
Vitvi01g04376	17.2961	NA	0	'35.1'	'not assigned.annotated'	'mercator4v5.0: not classified & prot-scriber: rab gap tbc domain containing protein & swissprot: no annotation & original description: none'	NA	NA	NA	NA	NA	NA	NA	NA	NA	RVW91654.1GTPase-activating protein GYP7	110	8	1.8e-27	0.8875	Vitis vinifera	0.9	4	GO:0005096;GO:0006886;GO:0016021;GO:0090630	NA	noIPR	NA
Vitvi01g04377	1.90821	NA	0	'35.1'	'not assigned.annotated'	'mercator4v5.0: not classified & prot-scriber: gdsl esterase lipase & swissprot: GDSL esterase/lipase At3g48460 & original description: none'	NA	NA	NA	NA	NA	NA	NA	NA	NA	RVW47794.1GDSL esterase/lipase	416	3	3.8e-280	0.9952	Vitis vinifera	1	1	GO:0016788	EC:3.1	IPR036514;IPR001087;noIPR;noIPR;noIPR;noIPR;IPR035669;noIPR	;GO:0016788;;;;;;
Vitvi01g04380	18.7714	NA	0	'50.2.3'	'Enzyme classification.EC_2 transferases.EC_2.3 acyltransferase'	'mercator4v5.0: EC_2.3 acyltransferase & prot-scriber: quality protein vinorine synthase & swissprot: no annotation & original description: none'	NA	NA	NA	NA	NA	NA	NA	NA	NA	RVW90872.1Vinorine synthase	100	2	1.3e-67	1	Vitis vinifera	1	1	GO:0016747	EC:2.3.1	IPR003480;IPR023213;noIPR;noIPR	GO:0016747;;;
Vitvi01g04381	8.67331	NA	0	'35.1'	'not assigned.annotated'	'mercator4v5.0: not classified & prot-scriber: bahd acyltransferase & swissprot: Tabersonine-19-hydroxy-O-acetyltransferase & original description: none'	NA	NA	NA	NA	NA	NA	NA	NA	NA	RVW90876.1Deacetylvindoline O-acetyltransferase	358	2	8.7e-268	0.9986	Vitis vinifera	1	1	GO:0016747	EC:2.3.1	IPR003480;IPR023213;IPR023213;noIPR;noIPR	GO:0016747;;;;
Vitvi01g04382	11.1406	NA	0	'35.1'	'not assigned.annotated'	'mercator4v5.0: not classified & prot-scriber: f12a21 18 & swissprot: no annotation & original description: none'	NA	NA	NA	NA	NA	NA	NA	NA	NA	RVW35430.1hypothetical protein CK203_077077	102	1	3e-41	0.9787	Vitis vinifera	0.9787		NA	NA	noIPR;noIPR;noIPR;noIPR	;;;
Vitvi01g04384	12.0044	NA	0	'24.2.3.4.2'	'Solute transport.carrier-mediated transport.APC superfamily.AAAP family.amino acid transporter *(LHT)'	'mercator4v5.0: amino acid transporter *(LHT) & prot-scriber: lysine histidine transporter & swissprot: Lysine histidine transporter 1 & original description: none'	NA	NA	NA	NA	NA	NA	NA	NA	NA	XP_002270050.1 lysine histidine transporter 1	384	6	2.6e-254	0.8488	Vitis vinifera	0.8555	3	GO:0005886;GO:0006865;GO:0016021	NA	IPR013057;noIPR;noIPR;noIPR	;;;
Vitvi01g04388	1.20417	NA	0	'35.1'	'not assigned.annotated'	'mercator4v5.0: not classified & prot-scriber: f box domain containing protein & swissprot: Putative F-box protein At1g67623 & original description: none'	AT1G67623	AT1G67623	AT1G67623.1	24.7967	ortholog_many2many	AT1G67623.1	F-box family protein;(source:Araport11)	NA	NA	XP_019079274.1 putative F-box protein At1g67623	246	1	4.4e-178	0.9919	Vitis vinifera	0.9919		NA	NA	IPR040338;noIPR;noIPR	;;
Vitvi01g04389	2.20282	NA	0	'35.1'	'not assigned.annotated'	'mercator4v5.0: not classified & prot-scriber: aaa domain containing protein & swissprot: AAA-ATPase At5g17760 & original description: none'	NA	NA	NA	NA	NA	NA	NA	NA	NA	CAN69874.1hypothetical protein VITISV_030609	300	1	1.9e-125	0.9639	Vitis vinifera	0.9639		NA	NA	IPR027417;IPR025753;noIPR;noIPR;noIPR;noIPR;noIPR;IPR027417	;;;;;;;
Vitvi01g04396	1.61508	NA	0	'35.1'	'not assigned.annotated'	'mercator4v5.0: not classified & prot-scriber: lrrnt 2 domain containing protein & swissprot: no annotation & original description: none'	NA	NA	NA	NA	NA	NA	NA	NA	NA	KAE8734701.1hypothetical protein F3Y22_tig00000738pilonHSYRG00247	105	1	1.5e-12	0.6176	Hibiscus syriacus	0.6176		NA	NA	NA	NA
Vitvi01g04399	3.94276	NA	0	'35.1'	'not assigned.annotated'	'mercator4v5.0: not classified & prot-scriber: aaa domain containing protein & swissprot: AAA-ATPase At3g50940 & original description: none'	NA	NA	NA	NA	NA	NA	NA	NA	NA	RVW35338.1AAA-ATPase	277	1	6.3e-193	0.9856	Vitis vinifera	0.9856	2	GO:0005524;GO:0016887	NA	noIPR;IPR027417;IPR003959;noIPR;noIPR;noIPR;noIPR;IPR003960;IPR027417	;;GO:0016887/GO:0005524;;;;;GO:0016887/GO:0005524;
Vitvi01g04400	2.65031	NA	0	'35.1'	'not assigned.annotated'	'mercator4v5.0: not classified & prot-scriber: aaa protein & swissprot: no annotation & original description: none'	NA	NA	NA	NA	NA	NA	NA	NA	NA	RVW90841.1hypothetical protein CK203_028511	74	2	8.9e-27	0.9741	Vitis vinifera	0.9483	1	GO:0005524	NA	NA	NA
Vitvi01g04401	0.901604	NA	0	'35.2'	'not assigned.not annotated'	'mercator4v5.0: not classified & prot-scriber: no annotation & swissprot: no annotation & original description: none'	NA	NA	NA	NA	NA	NA	NA	NA	NA	---NA---	77				NA			NA	NA	NA	NA
Vitvi01g04416	3.09236	NA	0	'35.1'	'not assigned.annotated'	'mercator4v5.0: not classified & prot-scriber: lrrnt 2 domain containing protein & swissprot: Receptor-like protein 43 & original description: none'	NA	NA	NA	NA	NA	NA	NA	NA	NA	XP_019077517.1 leucine-rich repeat receptor protein kinase MSP1-like	184	5	3.3e-34	0.9909	Vitis vinifera	1	4	GO:0005515;GO:0016021;GO:0016301;GO:0016310	EC:2.7	IPR001611;IPR032675;IPR001611;noIPR;noIPR;noIPR;noIPR;noIPR	GO:0005515;;GO:0005515;;;;;
Vitvi01g04420	1.87296	NA	0	'35.1'	'not assigned.annotated'	'mercator4v5.0: not classified & prot-scriber: hexosyltransferase & swissprot: no annotation & original description: none'	NA	NA	NA	NA	NA	NA	NA	NA	NA	CBI27615.3unnamed protein product, partial	74	1	1.3e-46	1	Vitis vinifera	1	4	GO:0000139;GO:0006486;GO:0016021;GO:0016758	EC:2.4.1	noIPR;noIPR;IPR002659	;;GO:0006486/GO:0016758/GO:0016020
Vitvi01g04422	1.74137	NA	0	'17.1.2.1.27'	'Protein biosynthesis.ribosome biogenesis.large ribosomal subunit (LSU).LSU proteome.component *(uL24)'	'mercator4v5.0: component *(uL24) of large ribosomal-subunit (LSU) proteome & prot-scriber: 60s ribosomal protein l26 1 & swissprot: 60S ribosomal protein L26-1 & original description: none'	NA	NA	NA	NA	NA	NA	NA	NA	NA	XP_002284455.1 60S ribosomal protein L26-1	72	20	6.2e-26	0.9467	Vitis vinifera/Vitis riparia	0.9333	5	GO:0002181;GO:0003723;GO:0003735;GO:0022625;GO:0042273	NA	IPR005824;IPR005824;IPR005756;IPR005756;IPR014722;noIPR;IPR005756;IPR005825;IPR041988;IPR008991	;;GO:0006412/GO:0015934/GO:0003735;GO:0006412/GO:0015934/GO:0003735;;;GO:0006412/GO:0015934/GO:0003735;GO:0006412/GO:0005840/GO:0003735;GO:0003723;
Vitvi01g04423	1.82319	NA	0	'35.1'	'not assigned.annotated'	'mercator4v5.0: not classified & prot-scriber: hexosyltransferase & swissprot: no annotation & original description: none'	NA	NA	NA	NA	NA	NA	NA	NA	NA	XP_019077565.1 hydroxyproline O-galactosyltransferase HPGT1 isoform X1	80	2	3.6e-18	0.6591	Vitis vinifera	0.6591		NA	NA	noIPR	NA
Vitvi01g04424	2.8492	NA	0	'35.1'	'not assigned.annotated'	'mercator4v5.0: not classified & prot-scriber: dna directed rna polymerase subunit & swissprot: DNA-directed RNA polymerase V subunit 1 & original description: none'	AT2G40030	NRPD1B	AT2G40030.1	37.7522	ortholog_one2one	AT2G40030.1	Encodes the unique largest subunit of nuclear DNA-dependent RNA polymerase V; homologous to budding yeast RPB1 and the E. coli RNA polymerase beta prime subunit. Required for normal RNA-directed DNA methylation at non-CG methylation sites and transgene silencing. The nrpe1 mutant is more resistant to biotrophic pathogens and is primed to activate salicylic acid-dependent defence genes.	NUCLEAR RNA POLYMERASE D1B (NRPD1B); (DRD3); (ATNRPD1B);DEFECTIVE IN MERISTEM SILENCING 5 (DMS5); (NRPE1); (POLV)	NA	RVW22254.1DNA-directed RNA polymerase V subunit 1	347	4	3e-88	0.6199	Vitis vinifera	0.6224		NA	NA	noIPR;noIPR;noIPR;noIPR	;;;
Vitvi01g04426	17.2961	NA	0	'35.1'	'not assigned.annotated'	'mercator4v5.0: not classified & prot-scriber: kinesin motor domain containing protein & swissprot: Kinesin-like protein KIN-14F & original description: none'	AT5G27000	ATK4	AT5G27000.1	52.8926	ortholog_many2many	AT5G27000.1	Encodes a kinesin-like protein that binds microtubules in an ATP-dependent manner.	KINESIN-LIKE PROTEIN IN ARABIDOPSIS THALIANA D (KATD);KINESIN 4 (ATK4)	NA	CAN66893.1hypothetical protein VITISV_014112	121	1	4.9e-57	0.8425	Vitis vinifera	0.8425	4	GO:0005524;GO:0007018;GO:0008017;GO:1990939	EC:3.6.1	noIPR;IPR036961;noIPR;noIPR;noIPR;IPR001752;IPR027417	;;;;;GO:1990939/GO:0008017/GO:0007018/GO:0005524;
Vitvi01g04431	0.992278	NA	0	'35.2'	'not assigned.not annotated'	'mercator4v5.0: not classified & prot-scriber: no annotation & swissprot: no annotation & original description: none'	NA	NA	NA	NA	NA	NA	NA	NA	NA	---NA---	124				NA			NA	NA	NA	NA
Vitvi01g04434	17.8873	NA	0	'35.1'	'not assigned.annotated'	'mercator4v5.0: not classified & prot-scriber: hexosyltransferase & swissprot: no annotation & original description: none'	NA	NA	NA	NA	NA	NA	NA	NA	NA	---NA---	102				NA			NA	NA	NA	NA
Vitvi01g04436	8.66398	NA	0	'21.6.1.4' AND '50.2.1'	'Cell wall organisation.lignin.monolignol biosynthesis.caffeoyl-CoA 3-O-methyltransferase *(CCoA-OMT)' AND 'Enzyme classification.EC_2 transferases.EC_2.1 transferase transferring one-carbon group'	'mercator4v5.0: caffeoyl-CoA 3-O-methyltransferase *(CCoA-OMT) & prot-scriber: caffeoyl coa o methyltransferase & swissprot: Flavonoid 3',5'-methyltransferase & original description: none' AND 'mercator4v5.0: EC_2.1 transferase transferring one-carbon group & prot-scriber: caffeoyl coa o methyltransferase & swissprot: Flavonoid 3',5'-methyltransferase & original description: none'	AT1G24735	AT1G24735	AT1G24735.2	51.8116	ortholog_many2many	AT1G24735.2	S-adenosyl-L-methionine-dependent methyltransferases superfamily protein;(source:Araport11)	NA	NA	RVW99344.1Flavonoid 3',5'-methyltransferase	276	8	1.7e-152	0.9335	Vitis vinifera	0.7081	8	GO:0005737;GO:0009718;GO:0032259;GO:0033485;GO:0033486;GO:0043473;GO:0046872;GO:0070448	EC:2.1.1.267	IPR002935;noIPR;noIPR;noIPR;IPR018247;IPR002935;noIPR;IPR029063	GO:0008171;;;;;GO:0008171;;
Vitvi01g04438	1.55595	NA	0	'21.6.1.4' AND '50.2.1'	'Cell wall organisation.lignin.monolignol biosynthesis.caffeoyl-CoA 3-O-methyltransferase *(CCoA-OMT)' AND 'Enzyme classification.EC_2 transferases.EC_2.1 transferase transferring one-carbon group'	'mercator4v5.0: caffeoyl-CoA 3-O-methyltransferase *(CCoA-OMT) & prot-scriber: caffeoyl coa o methyltransferase & swissprot: Flavonoid 3',5'-methyltransferase & original description: none' AND 'mercator4v5.0: EC_2.1 transferase transferring one-carbon group & prot-scriber: caffeoyl coa o methyltransferase & swissprot: Flavonoid 3',5'-methyltransferase & original description: none'	AT1G67980	CCOAMT	AT1G67980.1	62.1277	ortholog_many2many	AT1G67980.1	Encodes S-adenosyl-L-methionine: transcaffeoyl Coenzyme A 3-O-methyltransferase. Methyltransferase in the lignin biosynthetic pathway.	CAFFEOYL-COA 3-O-METHYLTRANSFERASE (CCOAMT)	NA	C7AE94.1RecName: Full=Flavonoid 3',5'-methyltransferase; AltName: Full=Anthocyanin-O-methyltransferase; Short=VvAOMT	235	9	9.3e-165	0.9868	Vitis vinifera	1	8	GO:0005737;GO:0009718;GO:0032259;GO:0033485;GO:0033486;GO:0043473;GO:0046872;GO:0070448	EC:2.1.1.267	IPR002935;noIPR;noIPR;noIPR;IPR018247;IPR002935;noIPR;IPR029063	GO:0008171;;;;;GO:0008171;;
Vitvi01g04439	1.67347	NA	0	'35.2'	'not assigned.not annotated'	'mercator4v5.0: not classified & prot-scriber: no annotation & swissprot: no annotation & original description: none'	NA	NA	NA	NA	NA	NA	NA	NA	NA	CBI26501.3unnamed protein product, partial	78	1	1.1e-24	0.7436	Vitis vinifera	0.7436		NA	NA	NA	NA
Vitvi01g04441	5.23367	NA	0	'35.1'	'not assigned.annotated'	'mercator4v5.0: not classified & prot-scriber: duf 4283 domain containing protein & swissprot: no annotation & original description: none'	NA	NA	NA	NA	NA	NA	NA	NA	NA	CAN69689.1hypothetical protein VITISV_026775	331	1	2.8e-105	0.6491	Vitis vinifera	0.6491	3	GO:0005737;GO:0012505;GO:0043231	NA	IPR025558;noIPR;noIPR	;;
Vitvi01g04442	7.31986	NA	0	'35.1'	'not assigned.annotated'	'mercator4v5.0: not classified & prot-scriber: stress associated endoplasmic reticulum protein & swissprot: no annotation & original description: none'	AT1G27330	AT1G27330	AT1G27330.1	45.7364	ortholog_one2many	AT1G27330.1	Ribosome associated membrane protein RAMP4;(source:Araport11)	NA	NA	RVW99309.1hypothetical protein CK203_030697	129	2	4.2e-78	0.7791	Vitis vinifera	0.7791	2	GO:0005783;GO:0016020	NA	IPR010580;noIPR;noIPR;noIPR;noIPR;IPR010580	GO:0005783;;;;;GO:0005783
Vitvi01g04444	14.5541	NA	0	'35.1'	'not assigned.annotated'	'mercator4v5.0: not classified & prot-scriber: cg domain containing protein & swissprot: no annotation & original description: none'	NA	NA	NA	NA	NA	NA	NA	NA	NA	CAN76708.1hypothetical protein VITISV_022702	72	1	3.5e-27	0.8261	Vitis vinifera	0.8261	1	GO:0003677	NA	NA	NA
Vitvi01g04449	4.9843	NA	0	'35.2'	'not assigned.not annotated'	'mercator4v5.0: not classified & prot-scriber: no annotation & swissprot: no annotation & original description: none'	NA	NA	NA	NA	NA	NA	NA	NA	NA	CBI33222.3unnamed protein product, partial	118	1	1.2e-12	0.7407	Vitis vinifera	0.7407		NA	NA	NA	NA
Vitvi01g04451	1.13546	NA	0	'35.2'	'not assigned.not annotated'	'mercator4v5.0: not classified & prot-scriber: no annotation & swissprot: no annotation & original description: none'	NA	NA	NA	NA	NA	NA	NA	NA	NA	---NA---	80				NA			NA	NA	NA	NA
Vitvi01g04452	10.6987	NA	0	'35.2'	'not assigned.not annotated'	'mercator4v5.0: not classified & prot-scriber: no annotation & swissprot: no annotation & original description: none'	NA	NA	NA	NA	NA	NA	NA	NA	NA	---NA---	67				NA			NA	NA	NA	NA
Vitvi01g04453	12.4368	NA	0	'35.1'	'not assigned.annotated'	'mercator4v5.0: not classified & prot-scriber: duf 4408 domain containing protein & swissprot: no annotation & original description: none'	NA	NA	NA	NA	NA	NA	NA	NA	NA	RVW40064.1hypothetical protein CK203_081960	120	3	5.4e-70	0.8973	Vitis vinifera	0.973	1	GO:0016021	NA	noIPR	NA
Vitvi01g04454	1.8785	NA	0	'35.1'	'not assigned.annotated'	'mercator4v5.0: not classified & prot-scriber: duf 4408 domain containing protein & swissprot: no annotation & original description: none'	NA	NA	NA	NA	NA	NA	NA	NA	NA	RVW40065.1hypothetical protein CK203_081961	111	2	1.7e-50	0.9663	Vitis vinifera	1		NA	NA	noIPR	NA
Vitvi01g04455	9.0355	NA	0	'35.1'	'not assigned.annotated'	'mercator4v5.0: not classified & prot-scriber: duf 4408 domain containing protein & swissprot: no annotation & original description: none'	NA	NA	NA	NA	NA	NA	NA	NA	NA	RVW99265.1hypothetical protein CK203_030761	175	4	4.4e-62	0.8581	Vitis vinifera	0.6294	1	GO:0016021	NA	noIPR	NA
Vitvi01g04456	0.877911	NA	0	'35.1'	'not assigned.annotated'	'mercator4v5.0: not classified & prot-scriber: calreticulin & swissprot: Calreticulin & original description: none'	NA	NA	NA	NA	NA	NA	NA	NA	NA	CAN77334.1hypothetical protein VITISV_032093	170	1	2.2e-102	0.8764	Vitis vinifera	0.8764	4	GO:0005509;GO:0005783;GO:0006457;GO:0051082	NA	IPR001580;noIPR;noIPR;noIPR;noIPR;IPR001580;IPR013320	GO:0005783/GO:0051082/GO:0005509/GO:0006457;;;;;GO:0005783/GO:0051082/GO:0005509/GO:0006457;
Vitvi01g04457	2.82652	NA	0	'35.1'	'not assigned.annotated'	'mercator4v5.0: not classified & prot-scriber: duf 4408 domain containing protein & swissprot: no annotation & original description: none'	NA	NA	NA	NA	NA	NA	NA	NA	NA	XP_034695015.1uncharacterized protein LOC117921272	188	2	3.9e-112	0.9609	Vitis riparia	0.9583	1	GO:0016021	NA	noIPR;IPR025520;noIPR;noIPR;noIPR	;;;;
Vitvi01g04458	12.4504	NA	0	'35.2'	'not assigned.not annotated'	'mercator4v5.0: not classified & prot-scriber: no annotation & swissprot: no annotation & original description: none'	NA	NA	NA	NA	NA	NA	NA	NA	NA	CAN82705.1hypothetical protein VITISV_042529	174	1	2.9e-56	0.6209	Vitis vinifera	0.6209		NA	NA	noIPR;noIPR	;
Vitvi01g04461	2.22281	NA	0	'35.1'	'not assigned.annotated'	'mercator4v5.0: not classified & prot-scriber: kinesin protein kin 13a & swissprot: Kinesin-like protein KIN-13A & original description: none'	NA	NA	NA	NA	NA	NA	NA	NA	NA	CBI35605.3unnamed protein product, partial	161	1	4.8e-66	0.9796	Vitis vinifera	0.9796	5	GO:0005524;GO:0005975;GO:0007018;GO:0008017;GO:1990939	EC:3.6.1	IPR001752;IPR036961;noIPR;IPR005101;noIPR;noIPR;IPR027417;IPR036134	GO:1990939/GO:0008017/GO:0007018/GO:0005524;;;;;;;
Vitvi01g04463	1.62029	NA	0	'35.1'	'not assigned.annotated'	'mercator4v5.0: not classified & prot-scriber: fha domain containing protein & swissprot: no annotation & original description: none'	NA	NA	NA	NA	NA	NA	NA	NA	NA	RVW60504.1FT-interacting protein 1	145	2	9.8e-47	0.8584	Vitis vinifera	0.8584	6	GO:0005634;GO:0005789;GO:0007015;GO:0009825;GO:0010090;GO:0045893	NA	noIPR	NA
Vitvi01g04466	3.86186	NA	0	'35.1'	'not assigned.annotated'	'mercator4v5.0: not classified & prot-scriber: formamidopyrimidine dna glycosylase & swissprot: no annotation & original description: none'	NA	NA	NA	NA	NA	NA	NA	NA	NA	PPR89037.1hypothetical protein GOBAR_AA31657	81	1	7.4e-56	0.9877	Gossypium tomentosum/Gossypium barbadense	0.9877		NA	NA	NA	NA
Vitvi01g04467	0.860629	NA	0	'2.4.6.1.8'	'Cellular respiration.oxidative phosphorylation.ATP synthase complex.membrane MF0 subcomplex.subunit A6L'	'mercator4v5.0: subunit A6L of ATP synthase membrane MF0 subcomplex & prot-scriber: mitochondrial protein ymf & swissprot: Putative ATP synthase protein YMF19 & original description: none'	ATMG00480	AT2G07707	ATMG00480.1	83.0189	ortholog_many2many	ATMG00480.1	Encodes subunit 8 of the mitochondrial F(O) ATP synthase complex.	(ORFB);ATP SYNTHASE 8 (ATP8)	NA	YP_002608379.1ATPase subunit 8	159	20	3.2e-114	0.9839	Vitis vinifera/Vitis riparia x Vitis cinerea	1	8	GO:0004129;GO:0015986;GO:0016021;GO:0019646;GO:0031966;GO:0045263;GO:0046933;GO:0046961	EC:7.1.3.1;EC:7.1.2.2;EC:1.9;EC:6;EC:7.1.1.9	IPR003319;IPR009455;IPR044975	;GO:0016021/GO:0005739;
Vitvi01g04469	2.31565	NA	0	'35.2'	'not assigned.not annotated'	'mercator4v5.0: not classified & prot-scriber: no annotation & swissprot: no annotation & original description: none'	NA	NA	NA	NA	NA	NA	NA	NA	NA	---NA---	102				NA			NA	NA	NA	NA
Vitvi01g04470	1.00783	NA	0	'35.2'	'not assigned.not annotated'	'mercator4v5.0: not classified & prot-scriber: no annotation & swissprot: no annotation & original description: none'	NA	NA	NA	NA	NA	NA	NA	NA	NA	---NA---	120				NA			NA	NA	noIPR;noIPR	;
Vitvi01g04471	13.6396	NA	0	'35.1'	'not assigned.annotated'	'mercator4v5.0: not classified & prot-scriber: crc domain containing protein & swissprot: no annotation & original description: none'	NA	NA	NA	NA	NA	NA	NA	NA	NA	RVW81669.1Protein tesmin/TSO1-like CXC 3	158	5	1.2e-72	0.8405	Vitis vinifera	0.8418	4	GO:0003700;GO:0005634;GO:0006355;GO:0007275	NA	noIPR;noIPR;IPR044522	;;GO:0003700
Vitvi01g04472	1.55691	NA	0	'35.2'	'not assigned.not annotated'	'mercator4v5.0: not classified & prot-scriber: no annotation & swissprot: no annotation & original description: none'	NA	NA	NA	NA	NA	NA	NA	NA	NA	CBI35661.3unnamed protein product, partial	84	1	6.7e-23	1	Vitis vinifera	1		NA	NA	NA	NA
Vitvi01g04475	2.0356	NA	0	'35.1'	'not assigned.annotated'	'mercator4v5.0: not classified & prot-scriber: root cap & swissprot: no annotation & original description: none'	NA	NA	NA	NA	NA	NA	NA	NA	NA	CBI29256.3unnamed protein product, partial	108	3	1.7e-79	0.9815	Vitis vinifera	1		NA	NA	noIPR;noIPR	;
Vitvi01g04476	0.932211	NA	0	'35.2'	'not assigned.not annotated'	'mercator4v5.0: not classified & prot-scriber: no annotation & swissprot: no annotation & original description: none'	NA	NA	NA	NA	NA	NA	NA	NA	NA	---NA---	63				NA			NA	NA	NA	NA
Vitvi01g04477	0.72037	NA	0	'35.2'	'not assigned.not annotated'	'mercator4v5.0: not classified & prot-scriber: no annotation & swissprot: no annotation & original description: none'	NA	NA	NA	NA	NA	NA	NA	NA	NA	---NA---	70				NA			NA	NA	NA	NA
Vitvi01g04478	4.18119	NA	0	'35.2'	'not assigned.not annotated'	'mercator4v5.0: not classified & prot-scriber: no annotation & swissprot: no annotation & original description: none'	NA	NA	NA	NA	NA	NA	NA	NA	NA	RVW29228.1Protein NRT1/ PTR family 6.1	61	2	3.4e-28	1	Vitis vinifera	1	4	GO:0006857;GO:0016021;GO:0022857;GO:0055085	EC:7	NA	NA
Vitvi01g04482	6.76426	NA	0	'35.2'	'not assigned.not annotated'	'mercator4v5.0: not classified & prot-scriber: no annotation & swissprot: no annotation & original description: none'	NA	NA	NA	NA	NA	NA	NA	NA	NA	RVW71558.1putative BOI-related E3 ubiquitin-protein ligase 3	76	1	1.1e-38	1	Vitis vinifera	1	1	GO:0046872	NA	NA	NA
Vitvi02g00002	3.81747	NA	0	'15.5.27'	'RNA biosynthesis.transcriptional regulation.ARID-type transcription factor'	'mercator4v5.0: ARID-type transcription factor & prot-scriber: arid domain containing protein & swissprot: AT-rich interactive domain-containing protein 2 & original description: none'	AT4G11400	AT4G11400	AT4G11400.1	35.3821	ortholog_one2one	AT4G11400.1	ARID/BRIGHT DNA-binding , ELM2 domain and myb-like DNA-binding domain-containing protein;(source:Araport11)	NA	NA	XP_010658136.1 AT-rich interactive domain-containing protein 2	602	2	0	0.9992	Vitis vinifera	1	1	GO:0003677	NA	noIPR;IPR000949;IPR001606;IPR036431;IPR001606;noIPR;noIPR;noIPR;noIPR;IPR000949;IPR001606;noIPR;IPR001005;IPR036431	;;GO:0003677;GO:0003677;GO:0003677;;;;;;GO:0003677;;;GO:0003677
Vitvi02g00015	3.22912	NA	0	'2.1.1.6'	'Cellular respiration.glycolysis.cytosolic glycolysis.phosphoglycerate mutase'	'mercator4v5.0: phosphoglycerate mutase & prot-scriber: phosphoglycerate mutase protein at & swissprot: Phosphoglycerate mutase-like protein AT74 & original description: none'	NA	NA	NA	NA	NA	NA	NA	NA	NA	XP_002273245.1 phosphoglycerate mutase-like protein AT74	339	4	3.3e-257	0.9803	Vitis vinifera	1	2	GO:0016311;GO:0016791	EC:3.1.3	IPR013078;IPR013078;IPR029033;noIPR;noIPR;IPR001345;IPR013078;IPR029033	;;;;;GO:0003824;;
Vitvi02g00042	19.2449	NA	0	'19.1.6.3'	'Protein homeostasis.protein quality control.Hsp90 chaperone system.Hsp90-co-chaperone *(SGT1)'	'mercator4v5.0: effector-triggered immunity co-regulator *(SGT1) & prot-scriber: protein sgt homolog & swissprot: Protein SGT1 homolog & original description: none'	AT4G11260	SGT1B	AT4G11260.1	48.494	ortholog_one2many	AT4G11260.1	Functions in plant disease resistance signaling, SCF(TIR1) mediated degradation of Aux/IAA proteins and HSP90 mediated degradation of R resistance proteins. AtSGT1a and AtSGT1b are functionally redundant in the resistance to pathogenes. AtSGT1b was more highly expressed than AtSGT1. The N-terminal TPR domain of AtSGT1a reduces the steady-state level of Arabidopsis SGT1 proteins whereas the same d…	(ATSGT1B);ENHANCER OF TIR1-1 AUXIN RESISTANCE 3 (ETA3); (SGT1B);ENHANCED DOWNY MILDEW 1 (EDM1); (RPR1)	NA	XP_019081532.1 protein SGT1 homolog isoform X1	332	3	5.1e-189	0.8568	Vitis vinifera	0.849	1	GO:0051087	NA	noIPR;noIPR;IPR019734;IPR008978;IPR007052;IPR011990;noIPR;noIPR;IPR044563;noIPR;IPR007052;IPR019734;noIPR;IPR008978;IPR011990	;;GO:0005515;;;GO:0005515;;;GO:0051087;;;GO:0005515;;;GO:0005515
Vitvi02g00044	13.2224	NA	0	'18.4.24.1.1.1' AND '50.3.1'	'Protein modification.phosphorylation.protein serine/threonine phosphatase superfamily.PPP Fe-Zn-dependent phosphatase families.PP1-class phosphatase complex.catalytic component' AND 'Enzyme classification.EC_3 hydrolases.EC_3.1 hydrolase acting on ester bond'	'mercator4v5.0: catalytic component of PP1 phosphatase & prot-scriber: serine threonine protein phosphatase pp & swissprot: Serine/threonine-protein phosphatase PP1 & original description: none' AND 'mercator4v5.0: EC_3.1 hydrolase acting on ester bond & prot-scriber: serine threonine protein phosphatase pp & swissprot: Serine/threonine-protein phosphatase PP1 & original description: none'	NA	NA	NA	NA	NA	NA	NA	NA	NA	XP_002277816.1 serine/threonine-protein phosphatase PP1	319	3	1.2e-243	0.9905	Vitis vinifera	1	5	GO:0005634;GO:0005737;GO:0006470;GO:0106306;GO:0106307	EC:3.1.3.16	IPR006186;IPR006186;IPR031675;IPR004843;IPR029052;noIPR;noIPR;IPR006186;noIPR;IPR029052	GO:0016787;GO:0016787;;GO:0016787;;;;GO:0016787;;
Vitvi02g00053	1.88878	NA	0	'35.1'	'not assigned.annotated'	'mercator4v5.0: not classified & prot-scriber: cellulase domain containing protein & swissprot: Glycosyl hydrolase 5 family protein & original description: none'	NA	NA	NA	NA	NA	NA	NA	NA	NA	XP_002272491.1PREDICTED: uncharacterized protein LOC100262188	541	2	0	1	Vitis vinifera	1	3	GO:0005576;GO:0016985;GO:0071704	EC:3.2.1.25;EC:3.2.1.78	IPR001547;noIPR;noIPR;noIPR;IPR000772;IPR035992;IPR017853	GO:0071704/GO:0004553;;;;;;
Vitvi02g00056	9.91347	NA	0	'35.1'	'not assigned.annotated'	'mercator4v5.0: not classified & prot-scriber: cellulase domain containing protein & swissprot: Glycosyl hydrolase 5 family protein & original description: none'	NA	NA	NA	NA	NA	NA	NA	NA	NA	XP_002272386.2PREDICTED: uncharacterized protein LOC100250178	536	2	0	0.9963	Vitis vinifera	1	3	GO:0005576;GO:0016985;GO:0071704	EC:3.2.1.25;EC:3.2.1.78	IPR001547;noIPR;noIPR;IPR000772;IPR035992;IPR017853	GO:0071704/GO:0004553;;;;;
Vitvi02g00096	3.62385	NA	0	'35.1'	'not assigned.annotated'	'mercator4v5.0: not classified & prot-scriber: nucleotide sugar transporter & swissprot: no annotation & original description: none'	AT5G41761	AT5G41761	AT5G41761.1	45.0549	ortholog_one2many	AT5G41761.1	hypothetical protein;(source:Araport11)	NA	NA	XP_019081325.1PREDICTED: uncharacterized protein LOC104881234	91	3	7.4e-65	1	Vitis vinifera	1		NA	NA	noIPR;noIPR;noIPR	;;
Vitvi02g00100	59.77	NA	0	'16.1.5.1.10'	'RNA processing.pre-RNA splicing.MAC/NTC spliceosome-associated complex.core components.component *(CRN/MAC10)'	'mercator4v5.0: component *(CRN/MAC10) of non-snRNP MOS4-associated complex & prot-scriber: pre mrna splicing factor clf & swissprot: no annotation & original description: none'	AT3G51110	AT3G51110	AT3G51110.1	43.101	ortholog_one2one	AT3G51110.1	Tetratricopeptide repeat (TPR)-like superfamily protein;(source:Araport11)	NA	NA	XP_002273571.1 crooked neck-like protein 1	703	3	0	0.9539	Vitis vinifera	1	5	GO:0000245;GO:0000974;GO:0005515;GO:0071007;GO:0071014	NA	IPR003107;IPR011990;IPR003107;noIPR;noIPR;noIPR;IPR045075;IPR011990;IPR011990;IPR011990	GO:0006396;GO:0005515;GO:0006396;;;;GO:0000398;GO:0005515;GO:0005515;GO:0005515
Vitvi02g00138	14.5755	NA	0	'16.3.2.2.2'	'RNA processing.RNA export.TREX/THO ribonucleoparticle (RNP) trafficking complex.mRNA export adaptor activities.UAP56-associated factor *(UIEF)'	'mercator4v5.0: UAP56-associated component *(UIEF) of TREX/THO mRNP trafficking complex & prot-scriber: reverse transcriptase domain containing protein & swissprot: no annotation & original description: none'	AT4G10970	AT4G10970	AT4G10970.6	39.3365	ortholog_one2many	AT4G10970.6	UAP56-interacting factor1, binds single stranded RNA and, along with UIEF2,,appears to play a role in nuclear export of RNA.	UAP56-INTERACTING EXPORT FACTOR 1 (UIEF1)	NA	XP_002269278.1 probable serine/threonine-protein kinase dyrk1	211	2	2.1e-124	0.9882	Vitis vinifera	1		NA	NA	noIPR;noIPR;noIPR;noIPR;noIPR	;;;;
Vitvi02g00140	17.121	NA	0	'35.1'	'not assigned.annotated'	'mercator4v5.0: not classified & prot-scriber: cytochrome b561 and domon domain containing protein & swissprot: Cytochrome b561 and DOMON domain-containing protein At3g61750 & original description: none'	NA	NA	NA	NA	NA	NA	NA	NA	NA	XP_010659328.1 cytochrome b561 and DOMON domain-containing protein At3g61750	415	2	3.7e-307	0.9928	Vitis vinifera	1		NA	NA	IPR005018;IPR006593;noIPR;noIPR;noIPR;IPR006593;IPR005018;noIPR;noIPR	;;;;;;;;
Vitvi02g00198	71.3948	NA	0	'35.1'	'not assigned.annotated'	'mercator4v5.0: not classified & prot-scriber: wd repeat containing protein & swissprot: COMPASS-like H3K4 histone methylase component WDR5A & original description: none'	AT5G42010	AT5G42010	AT5G42010.1	44.4292	ortholog_one2many	AT5G42010.1	Transducin/WD40 repeat-like superfamily protein;(source:Araport11)	NA	NA	RVW91682.1putative WD repeat-containing protein C3H5.08c	727	3	0	0.9922	Vitis vinifera	1	1	GO:0005515	NA	IPR020472;IPR001680;IPR015943;IPR001680;IPR015943;noIPR;noIPR;noIPR;IPR040324;IPR001680;IPR001680;noIPR;noIPR;IPR001680;IPR001680;noIPR;IPR036322	;GO:0005515;GO:0005515;GO:0005515;GO:0005515;;;;;GO:0005515;GO:0005515;;;GO:0005515;GO:0005515;;GO:0005515
Vitvi02g00202	18.4207	NA	0	'11.4.2.7.2' AND '15.5.47'	'Phytohormone action.cytokinin.perception and signal transduction.TMO5-LHW heterodimer complex.component *(LHW)' AND 'RNA biosynthesis.transcriptional regulation.LHW/LHL-type transcription factor'	'mercator4v5.0: component *(LHW) of TMO5-LHW cytokinin control complex & prot-scriber: bhlh domain containing protein & swissprot: Transcription factor LHW & original description: none' AND 'mercator4v5.0: LHW/LHL-type transcription factor & prot-scriber: bhlh domain containing protein & swissprot: Transcription factor LHW & original description: none'	AT1G64625	AT1G64625	AT1G64625.1	25.9798	ortholog_one2one	AT1G64625.1	Encodes a plant-specific basic helix-loop-helix (bHLH) protein that is required for normal meiotic entry and the establishment of meiotic synchrony. It plays a role in xylem differentiation downstream of auxin.	LONESOME HIGHWAY LIKE 3 (LHL3); (LL1);FEHLSTART (FST)	NA	XP_010659858.1 transcription factor LHW	893	4	0	0.9913	Vitis vinifera	1	4	GO:0003700;GO:0005634;GO:0006355;GO:0046983	NA	IPR025610;noIPR;noIPR;noIPR;noIPR;IPR043561;IPR011598;IPR036638	;;;;;GO:0003700/GO:0006355;GO:0046983;GO:0046983
Vitvi02g00203	7.11216	NA	0	'24.3.11'	'Solute transport.channels.anion channel *(QUAC/ALMT)'	'mercator4v5.0: anion channel *(QUAC/ALMT) & prot-scriber: aluminum activated malate transporter protein & swissprot: Aluminum-activated malate transporter 10 & original description: none'	NA	NA	NA	NA	NA	NA	NA	NA	NA	XP_002273129.3 aluminum-activated malate transporter 10	459	4	0	0.9843	Vitis vinifera	0.9978	2	GO:0015743;GO:0016021	NA	IPR020966;noIPR;noIPR	GO:0015743;;
Vitvi02g00204	37.9606	NA	0	'35.1'	'not assigned.annotated'	'mercator4v5.0: not classified & prot-scriber: hit type domain containing protein & swissprot: no annotation & original description: none'	AT5G63830	AT5G63830	AT5G63830.1	56.9682	ortholog_one2one	AT5G63830.1	HIT-type Zinc finger family protein;(source:Araport11)	NA	NA	XP_002273095.1 zinc finger HIT domain-containing protein 2 isoform X1	409	2	2.1e-294	0.9976	Vitis vinifera	1	1	GO:0046872	NA	noIPR;IPR007529;IPR007009;noIPR;noIPR;IPR039646;IPR007529;noIPR	;;;;;;;
Vitvi02g00206	2.15861	NA	0	'15.5.19'	'RNA biosynthesis.transcriptional regulation.MADS/AGL-type transcription factor'	'mercator4v5.0: MADS/AGL-type transcription factor & prot-scriber: k box and mads transcription factor protein isoform & swissprot: MADS-box protein FBP24 & original description: none'	NA	NA	NA	NA	NA	NA	NA	NA	NA	XP_010659881.1 MADS-box transcription factor 31	221	2	1.5e-154	0.9977	Vitis vinifera	1	5	GO:0000977;GO:0003700;GO:0005634;GO:0045944;GO:0046983	NA	noIPR;IPR002100;IPR002100;IPR002100;IPR036879;IPR002487;noIPR;noIPR;IPR002100;IPR002100;IPR002487;IPR033896;IPR036879	;GO:0046983/GO:0003677;GO:0046983/GO:0003677;GO:0046983/GO:0003677;GO:0046983/GO:0003677;GO:0003700/GO:0005634/GO:0006355;;;GO:0046983/GO:0003677;GO:0046983/GO:0003677;GO:0003700/GO:0005634/GO:0006355;GO:0045944/GO:0000977;GO:0046983/GO:0003677
Vitvi02g00218	14.0078	NA	0	'26.5.1.4.2' AND '27.14.1' AND '50.2.7'	'External stimuli response.temperature.sensing and signalling.thermomorphogenesis regulation.MAP4K accessory protein kinase *(TOI4/5)' AND 'Multi-process regulation.MAP kinase cascade signalling.MAPKKK-kinase protein kinase' AND 'Enzyme classification.EC_2 transferases.EC_2.7 transferase transferring phosphorus-containing group'	'mercator4v5.0: MAP4K accessory protein kinase *(TOI4/5) & prot-scriber: protein kinase domain containing & swissprot: Serine/threonine-protein kinase BLUS1 & original description: none' AND 'mercator4v5.0: MAPKKK-kinase protein kinase & prot-scriber: protein kinase domain containing & swissprot: Serine/threonine-protein kinase BLUS1 & original description: none' AND 'mercator4v5.0: EC_2.7 transf…	AT4G10730	AT4G10730	AT4G10730.1	60.3825	ortholog_one2one	AT4G10730.1	Protein kinase superfamily protein	NA	NA	XP_002280701.2 serine/threonine-protein kinase BLUS1 isoform X1	732	6	0	0.9815	Vitis vinifera	1	3	GO:0004672;GO:0005524;GO:0006468	EC:2.7.1	IPR000719;noIPR;IPR000719;noIPR;noIPR;noIPR;noIPR;noIPR;noIPR;noIPR;IPR017441;IPR000719;noIPR;IPR011009	GO:0005524/GO:0004672/GO:0006468;;GO:0005524/GO:0004672/GO:0006468;;;;;;;;GO:0005524;GO:0005524/GO:0004672/GO:0006468;;
Vitvi02g00230	2.42906	NA	0	'35.1'	'not assigned.annotated'	'mercator4v5.0: not classified & prot-scriber: aldehyde oxidase glox & swissprot: Aldehyde oxidase GLOX1 & original description: none'	NA	NA	NA	NA	NA	NA	NA	NA	NA	XP_002272723.2 aldehyde oxidase GLOX	549	4	0	0.9973	Vitis vinifera	1		NA	NA	IPR013783;IPR037293;IPR009880;IPR015202;noIPR;noIPR;IPR015202;IPR014756;IPR011043	;;;;;;;;
Vitvi02g00234	18.7714	NA	0	'35.1'	'not assigned.annotated'	'mercator4v5.0: not classified & prot-scriber: quality protein gdsl esterase lipase & swissprot: GDSL esterase/lipase At5g41890 & original description: none'	AT5G41890	AT5G41890	AT5G41890.1	60.1064	ortholog_one2one	AT5G41890.1	GDSL-motif esterase/acyltransferase/lipase. Enzyme group with broad substrate specificity that may catalyze acyltransfer or hydrolase reactions with lipid and non-lipid substrates.	NA	NA	XP_002272607.2 GDSL esterase/lipase At5g41890	376	5	1.8e-276	0.9942	Vitis vinifera	1	1	GO:0016788	EC:3.1	IPR036514;IPR001087;noIPR;noIPR;IPR035669;noIPR	;GO:0016788;;;;
Vitvi02g00237	6.37082	NA	0	'21.1.1.3.3'	'Cell wall organisation.cellulose.cellulose synthase complex (CSC).CSC trafficking.G-protein-coupled receptor-like regulator (7TM)'	'mercator4v5.0: G-protein-coupled receptor-like regulator (7TM) & prot-scriber: protein candidate g coupled receptor & swissprot: Protein CANDIDATE G-PROTEIN COUPLED RECEPTOR 7 & original description: none'	AT5G42090	AT5G42090	AT5G42090.1	77.7273	ortholog_one2one	AT5G42090.1	Lung seven transmembrane receptor family protein;(source:Araport11)	(7TM4)	NA	XP_002279642.1 protein GPR107	440	3		0.9939	Vitis vinifera	1	2	GO:0005794;GO:0016021	NA	IPR009637;IPR009637;noIPR	GO:0016021;GO:0016021;
Vitvi02g00240	1.39631	NA	0	'35.1'	'not assigned.annotated'	'mercator4v5.0: not classified & prot-scriber: protein iq domain & swissprot: Protein IQ-DOMAIN 1 & original description: none'	NA	NA	NA	NA	NA	NA	NA	NA	NA	XP_010660165.1 protein IQ-DOMAIN 1	534	5	0	0.9821	Vitis vinifera	1	1	GO:0005516	NA	noIPR;IPR000048;IPR000048;noIPR;IPR025064;noIPR;noIPR;noIPR;noIPR;noIPR;noIPR;noIPR;IPR000048;IPR000048;IPR027417	;GO:0005515;GO:0005515;;;;;;;;;;GO:0005515;GO:0005515;
Vitvi02g00244	21.3627	NA	0	'35.1'	'not assigned.annotated'	'mercator4v5.0: not classified & prot-scriber: alcohol dehydrogenase class & swissprot: Alcohol dehydrogenase-like 3 & original description: none'	AT1G32780	AT1G32780	AT1G32780.1	70.8122	ortholog_one2many	AT1G32780.1	GroES-like zinc-binding dehydrogenase family protein;(source:Araport11)	NA	NA	XP_002272348.1 alcohol dehydrogenase-like 3	394	3	5.6e-296	0.9958	Vitis vinifera	1	5	GO:0004024;GO:0005829;GO:0008270;GO:0046294;GO:0051903	EC:1.1.1.284;EC:1.1.1.1;EC:1.1.1.71	noIPR;noIPR;IPR013149;IPR013154;noIPR;noIPR;IPR002328;noIPR;IPR011032;IPR011032;IPR036291	;;;;;;GO:0008270/GO:0016491;;;;
Vitvi02g00252	11.3387	NA	0	'35.1'	'not assigned.annotated'	'mercator4v5.0: not classified & prot-scriber: pyruvate dehydrogenase e1 component subunit alpha form mitochondrial & swissprot: Pyruvate dehydrogenase E1 component subunit alpha-3, chloroplastic & original description: none'	NA	NA	NA	NA	NA	NA	NA	NA	NA	XP_028752310.1pyruvate dehydrogenase E1 component subunit alpha-3, chloroplastic-like	68	20	2.9e-23	0.8804	Trifolium subterraneum	0.8983	4	GO:0004739;GO:0006086;GO:0006096;GO:0043231	EC:1.2.4.1	noIPR;IPR001017;noIPR;noIPR;IPR029061	;GO:0016624;;;
Vitvi02g00265	2.5638	NA	0	'35.1'	'not assigned.annotated'	'mercator4v5.0: not classified & prot-scriber: caffeic acid 3 o methyltransferase & swissprot: no annotation & original description: none'	NA	NA	NA	NA	NA	NA	NA	NA	NA	RVW91599.1Caffeic acid 3-O-methyltransferase 1	93	1	5.8e-26	0.9623	Vitis vinifera	0.9623	3	GO:0008171;GO:0032259;GO:0046983	EC:2.1.1	IPR016461;noIPR	GO:0008168;
Vitvi02g00267	3.67862	NA	0	'50.2.1'	'Enzyme classification.EC_2 transferases.EC_2.1 transferase transferring one-carbon group'	'mercator4v5.0: EC_2.1 transferase transferring one-carbon group & prot-scriber: caffeic acid 3 o methyltransferase & swissprot: no annotation & original description: none'	NA	NA	NA	NA	NA	NA	NA	NA	NA	RVW14833.1Caffeic acid 3-O-methyltransferase 3	73	1	4.4e-40	1	Vitis vinifera	1	3	GO:0008168;GO:0032259;GO:0046983	EC:2.1.1	IPR036388;IPR012967;noIPR;IPR016461;IPR036390	;GO:0046983;;GO:0008168;
Vitvi02g00272	3.15564	NA	0	'27.7.1'	'Multi-process regulation.pyrophosphate homeostasis.cytosolic pyrophosphatase'	'mercator4v5.0: cytosolic pyrophosphatase & prot-scriber: inorganic pyrophosphatase & swissprot: Soluble inorganic pyrophosphatase 1 & original description: none'	NA	NA	NA	NA	NA	NA	NA	NA	NA	XP_002271762.1 soluble inorganic pyrophosphatase 1	214	1	1.8e-156	1	Vitis vinifera/Vitis riparia	1	4	GO:0000287;GO:0004427;GO:0005829;GO:0006796	EC:3.6.1.1	IPR008162;IPR036649;noIPR;IPR008162;noIPR;IPR008162;IPR008162;IPR036649	GO:0006796/GO:0005737/GO:0004427/GO:0000287;GO:0006796/GO:0005737/GO:0004427/GO:0000287;;GO:0006796/GO:0005737/GO:0004427/GO:0000287;;GO:0006796/GO:0005737/GO:0004427/GO:0000287;GO:0006796/GO:0005737/GO:0004427/GO:0000287;GO:0006796/GO:0005737/GO:0004427/
Vitvi02g00275	15.9301	NA	0	'15.5.7.3'	'RNA biosynthesis.transcriptional regulation.B3 transcription factor superfamily.RAV/NGATHA-type transcription factor'	'mercator4v5.0: RAV/NGATHA-type transcription factor & prot-scriber: tf b3 domain containing protein & swissprot: B3 domain-containing protein Os03g0120900 & original description: none'	AT2G46870	NGA1	AT2G46870.1	32.8947	ortholog_many2many	AT2G46870.1	Member of the RAV family of DNA binding proteins. Contains B3 domain. Recognizes 5'-CACCTG-'3 motif.	NGATHA1 (NGA1)	NA	XP_019072394.1 B3 domain-containing protein Os03g0120900	456	3	1.3e-303	0.9992	Vitis vinifera	1	4	GO:0003677;GO:0003700;GO:0005634;GO:0016021	NA	IPR003340;IPR003340;IPR015300;IPR044800;noIPR;IPR003340;IPR003340;IPR015300	GO:0003677;GO:0003677;;GO:0003700;;GO:0003677;GO:0003677;
Vitvi02g00279	6.29301	NA	0	'35.1'	'not assigned.annotated'	'mercator4v5.0: not classified & prot-scriber: duf 4042 domain containing protein & swissprot: no annotation & original description: none'	AT4G38120	AT4G38120	AT4G38120.3	52.1303	ortholog_one2one	AT4G38120.3	ARM repeat superfamily protein;(source:Araport11)	NA	NA	XP_010660414.1 HEAT repeat-containing protein 6 isoform X1	1197	5	0	0.9813	Vitis vinifera	1		NA	NA	IPR025283;IPR011989;IPR011989;noIPR;noIPR;noIPR;noIPR;IPR016024;IPR016024	;;;;;;;;
Vitvi02g00280	1.57815	NA	0	'35.1'	'not assigned.annotated'	'mercator4v5.0: not classified & prot-scriber: ring h2 finger protein atl & swissprot: RING-H2 finger protein ATL79 & original description: none'	AT5G47610	AT5G47610	AT5G47610.1	42.246	ortholog_one2many	AT5G47610.1	RING/U-box superfamily protein;(source:Araport11)	ARABIDOPSIS T??XICOS EN LEVADURA 79 (ATL79)	NA	XP_002277530.1 RING-H2 finger protein ATL79	187	3	1.6e-130	0.9964	Vitis vinifera	1	3	GO:0016021;GO:0016567;GO:0016740	EC:2	noIPR;IPR001841;IPR001841;IPR013083;IPR044602;noIPR;IPR001841;noIPR	;;;;GO:0016567/GO:0016740;;;
Vitvi02g00291	21.2576	NA	0	'15.5.23'	'RNA biosynthesis.transcriptional regulation.Trihelix-type transcription factor'	'mercator4v5.0: Trihelix-type transcription factor & prot-scriber: quality protein trihelix transcription factor gtl & swissprot: Trihelix transcription factor GTL1 & original description: none'	AT1G33240	GTL1	AT1G33240.1	39.8274	ortholog_one2one	AT1G33240.1	Encodes a plant transcriptional activator that contains two separate, but similar, trihelix DNA-binding domains, similar to GT-2. Gene is expressed in all aerial parts of the plant, with higher level of expression in siliques. At-GTL2 was thought to be a duplicated copy of this gene but is likely to be a cloning artefact, the result of a chimeric clone. Regulates ploidy-dependent cell growth in t…	GT2-LIKE 1 (AT-GTL1); (ATGTL1);GT-2-LIKE 1 (GTL1);GT2-LIKE 2 (AT-GTL2)	NA	XP_010660501.1 trihelix transcription factor GTL1 isoform X1	811	2	0	0.9748	Vitis vinifera	1		NA	NA	IPR001005;IPR044822;noIPR;noIPR;noIPR;noIPR;noIPR;noIPR;noIPR;noIPR;noIPR;noIPR;noIPR;noIPR;IPR001005;IPR001005;noIPR;noIPR	;;;;;;;;;;;;;;;;;
Vitvi02g00325	19.2449	NA	0	'35.1'	'not assigned.annotated'	'mercator4v5.0: not classified & prot-scriber: dna directed rna polymerase subunit beta & swissprot: DNA-directed RNA polymerase subunit beta & original description: none'	NA	NA	NA	NA	NA	NA	NA	NA	NA	QLI52657.1RNA polymerase beta subunit	105	20	1.2e-44	0.9213	Corokia cotoneaster	0.9213	5	GO:0003677;GO:0003899;GO:0006351;GO:0009507;GO:0032549	EC:2.7.7.6	IPR007120;IPR037033;noIPR;IPR015712;noIPR;noIPR	GO:0006351/GO:0003677/GO:0003899;GO:0006351/GO:0003677/GO:0003899;;GO:0006351/GO:0003899/GO:0032549;;
Vitvi02g00330	6.81505	NA	0	'35.1'	'not assigned.annotated'	'mercator4v5.0: not classified & prot-scriber: yqgfc domain containing protein & swissprot: no annotation & original description: none'	AT3G52905	AT3G52905	AT3G52905.1	60.9467	ortholog_one2one	AT3G52905.1	Polynucleotidyl transferase, ribonuclease H-like superfamily protein;(source:Araport11)	NA	NA	XP_034704751.1putative pre-16S rRNA nuclease isoform X2	169	3	1e-116	1	Vitis vinifera	1	1	GO:0000967	NA	IPR006641;IPR005227;IPR005227;IPR037027;noIPR;IPR005227;IPR005227;IPR005227;IPR012337	GO:0006139;GO:0006364;GO:0006364;GO:0006139;;GO:0006364;GO:0006364;GO:0006364;
Vitvi02g00334	2.00018	NA	0	'21.2.1.1.5'	'Cell wall organisation.hemicellulose.xyloglucan.biosynthesis.galacturonosyltransferase *(XUT1)'	'mercator4v5.0: galacturonosyltransferase *(XUT1) & prot-scriber: exostosin domain containing protein & swissprot: Xyloglucan-specific galacturonosyltransferase 1 & original description: none'	AT1G63450	RHS8	AT1G63450.1	56.5378	ortholog_one2many	AT1G63450.1	Encodes a xyloglucan-specific galacturonosyltransferase (XUT1) that forms the beta-d-galactosyluronic acid-(1->2)-alpha-d-xylosyl linkage.	ROOT HAIR SPECIFIC 8 (RHS8);XYLOGLUCAN-SPECIFIC GALACTURONOSYLTRANSFERASE 1 (XUT1)	NA	XP_010661990.1 xyloglucan-specific galacturonosyltransferase 1	543	3	0	0.9957	Vitis vinifera	1	3	GO:0000139;GO:0006486;GO:0016757	EC:2.4	IPR040911;IPR004263;noIPR	;GO:0016757/GO:0006486;
Vitvi02g00344	3.13527	NA	0	'35.1'	'not assigned.annotated'	'mercator4v5.0: not classified & prot-scriber: protein lurp one & swissprot: Protein LURP-one-related 4 & original description: none'	NA	NA	NA	NA	NA	NA	NA	NA	NA	XP_002269503.1 protein LURP-one-related 4 isoform X2	202	3	1.4e-145	0.9917	Vitis vinifera	1		NA	NA	IPR038595;IPR007612;IPR007612;noIPR;IPR025659	;;;;
Vitvi02g00347	6.54241	NA	0	'15.5.51.3'	'RNA biosynthesis.transcriptional regulation.NF-Y transcription factor complex.component *(NF-YC)'	'mercator4v5.0: component *(NF-YC) of NF-Y transcription factor complex & prot-scriber: nuclear transcription factor y subunit c 1 & swissprot: Nuclear transcription factor Y subunit C-9 & original description: none'	NA	NA	NA	NA	NA	NA	NA	NA	NA	XP_002269359.1 nuclear transcription factor Y subunit C-3	116	1	1.2e-75	1	Vitis vinifera/Vitis riparia	1	4	GO:0001228;GO:0005634;GO:0045944;GO:0046982	NA	IPR003958;IPR009072;noIPR;noIPR;IPR009072	;GO:0046982;;;GO:0046982
Vitvi02g00412	5.76866	NA	0	'50.1.1'	'Enzyme classification.EC_1 oxidoreductases.EC_1.1 oxidoreductase acting on CH-OH group of donor'	'mercator4v5.0: EC_1.1 oxidoreductase acting on CH-OH group of donor & prot-scriber: + neomenthol dehydrogenase & swissprot: Salutaridine reductase & original description: none'	NA	NA	NA	NA	NA	NA	NA	NA	NA	CBI34755.3unnamed protein product, partial	199	1	2.8e-137	0.9849	Vitis vinifera	0.9849	1	GO:0016491	EC:1	noIPR;IPR002347;noIPR;noIPR;noIPR;IPR036291	;GO:0016491;;;;
Vitvi02g00414	3.10175	NA	0	'15.1.4.1'	'RNA biosynthesis.DNA-dependent RNA polymerase complexes.RNA polymerase IV complex.component *(NRPD1)'	'mercator4v5.0: component *(NRPD1) of RNA polymerase IV complex & prot-scriber: quality protein dna directed rna polymerase subunit & swissprot: DNA-directed RNA polymerase IV subunit 1 & original description: none'	AT1G63020	NRPD1A	AT1G63020.2	51.7808	ortholog_one2one	AT1G63020.1	Encodes one of two alternative largest subunits of a putative plant-specific RNA polymerase IV (aka RNA polymerase D). Required for posttranscriptional gene silencing.	NUCLEAR RNA POLYMERASE D1A (NRPD1A); (NRPD1);SILENCING MOVEMENT DEFICIENT 2 (SMD2); (POLIV); (SDE4);NUCLEAR RNA POLYMERASE D 1A (Pol IVa)	NA	XP_010661365.1 DNA-directed RNA polymerase IV subunit 1 isoform X1	1460	4	0	0.9979	Vitis vinifera	1	3	GO:0003677;GO:0003899;GO:0006351	EC:2.7.7.6	IPR006592;IPR000722;IPR038120;noIPR;IPR007066;IPR007081;IPR007083;IPR044893;noIPR;IPR007080;noIPR;IPR042102;noIPR;noIPR;noIPR;IPR040402;IPR040403;noIPR	GO:0006351/GO:0003677/GO:0003899;GO:0006351/GO:0003677/GO:0003899;;;GO:0006351/GO:0003677/GO:0003899;GO:0006351/GO:0003677/GO:0003899;GO:0006351/GO:0003677/GO:0003899;;;GO:0006351/GO:0003677/GO:0003899;;;;;;;;
Vitvi02g00417	30.9167	NA	0	'50.1.4' AND '8.5.1'	'Enzyme classification.EC_1 oxidoreductases.EC_1.4 oxidoreductase acting on CH-NH2 group of donor' AND 'Polyamine metabolism.polyamine degradation.copper-containing amine oxidase *(CuAO)'	'mercator4v5.0: EC_1.4 oxidoreductase acting on CH-NH2 group of donor & prot-scriber: amine oxidase & swissprot: Primary amine oxidase & original description: none' AND 'mercator4v5.0: copper-containing amine oxidase *(CuAO) & prot-scriber: amine oxidase & swissprot: Primary amine oxidase & original description: none'	AT4G12270	AT4G12270	AT4G12270.1	35.7634	ortholog_one2one	AT4G12270.1	Copper amine oxidase family protein;(source:Araport11)	NA	NA	XP_002275872.1 primary amine oxidase	727	4	0	0.9876	Vitis vinifera	1	8	GO:0005507;GO:0008131;GO:0009308;GO:0048038;GO:0052593;GO:0052594;GO:0052595;GO:0052596	EC:1.4.3.21	IPR015802;IPR015798;noIPR;IPR015800;noIPR;IPR036460;noIPR;noIPR;IPR000269;IPR000269;IPR000269;IPR016182;IPR036460;IPR016182	GO:0008131/GO:0005507/GO:0048038/GO:0009308;GO:0008131/GO:0005507/GO:0048038/GO:0009308;;GO:0008131/GO:0005507/GO:0048038/GO:0009308;;GO:0008131/GO:0005507/GO:0048038/GO:0009308;;;GO:0008131/GO:0005507/GO:0048038/GO:0009308;GO:0048038/GO:0008131/GO:000550
Vitvi02g00421	15.1568	NA	0	'15.5.22'	'RNA biosynthesis.transcriptional regulation.TCP-type transcription factor'	'mercator4v5.0: TCP-type transcription factor & prot-scriber: arath transcription factor tcp & swissprot: Transcription factor TCP19 & original description: none'	NA	NA	NA	NA	NA	NA	NA	NA	NA	XP_002282409.1 transcription factor TCP9	387	1	8.4e-251	1	Vitis vinifera	1	1	GO:0003700	NA	IPR017887;noIPR;noIPR;noIPR;noIPR;noIPR;noIPR;IPR005333;noIPR;IPR017887	;;;;;;;GO:0003700;;
Vitvi02g00422	23.9283	NA	0	'19.4.2.1.4'	'Protein homeostasis.proteolysis.serine-type peptidase activities.Subtilisin-type protease activities.protease *(SBT4)'	'mercator4v5.0: protease *(SBT4) & prot-scriber: subtilisin protease sbt & swissprot: Cucumisin & original description: none'	NA	NA	NA	NA	NA	NA	NA	NA	NA	XP_019072916.1 cucumisin	732	3	0	0.9837	Vitis vinifera	1	2	GO:0004252;GO:0006508	EC:3.4.21	IPR015500;noIPR;IPR041469;noIPR;IPR000209;IPR036852;IPR010259;IPR037045;IPR045051;noIPR;IPR023828;noIPR;noIPR;IPR034197;IPR036852	;;;;GO:0008236/GO:0006508;GO:0004252/GO:0006508;;;;;;;;;GO:0004252/GO:0006508
Vitvi02g00425	20.1662	NA	0	'15.5.5.4'	'RNA biosynthesis.transcriptional regulation.Homeobox transcription factor superfamily.KNOX-type transcription factor'	'mercator4v5.0: KNOX-type transcription factor & prot-scriber: homeobox protein knotted & swissprot: Homeobox protein knotted-1-like 7 & original description: none'	AT1G62990	KNAT7	AT1G62990.1	78.6942	ortholog_one2one	AT1G62990.1	Encodes a homeodomain transcription factor of the Knotted family. May be involved in secondary cell wall biosynthesis. Mutants have moderately irregular xylem development. Expression of this gene is upregulated by SND1 and MYB46.	KNOTTED-LIKE HOMEOBOX OF ARABIDOPSIS THALIANA 7 (KNAT7);IRREGULAR XYLEM 11 (IRX11)	NA	XP_002282231.1 homeobox protein HD1	291	2	2.1e-207	0.9983	Vitis vinifera	1	11	GO:0000978;GO:0000981;GO:0005634;GO:0006357;GO:0010089;GO:0010192;GO:0010214;GO:0045892;GO:0080001;GO:0080112;GO:2000652	NA	IPR001356;IPR005540;IPR005541;IPR005541;noIPR;IPR008422;IPR005540;noIPR;noIPR;IPR005539;IPR001356;IPR001356;IPR009057	GO:0003677;GO:0005634/GO:0003677;GO:0005634/GO:0003677;GO:0005634/GO:0003677;;GO:0003677/GO:0006355;GO:0005634/GO:0003677;;;GO:0003677;GO:0003677;GO:0003677;
Vitvi02g00436	11.5097	NA	0	'1.3.6.2' AND '50.1.1'	'Photosynthesis.photorespiration.hydroxypyruvate reductase activities.non-peroxisomal hydroxypyruvate reductase *(HPR)' AND 'Enzyme classification.EC_1 oxidoreductases.EC_1.1 oxidoreductase acting on CH-OH group of donor'	'mercator4v5.0: non-peroxisomal hydroxypyruvate reductase *(HPR) & prot-scriber: glyoxylate hydroxypyruvate reductase hpr & swissprot: Glyoxylate/hydroxypyruvate reductase HPR3 & original description: none' AND 'mercator4v5.0: EC_1.1 oxidoreductase acting on CH-OH group of donor & prot-scriber: glyoxylate hydroxypyruvate reductase hpr & swissprot: Glyoxylate/hydroxypyruvate reductase HPR3 & origi…	AT1G12550	HPR3	AT1G12550.1	49.4012	ortholog_one2many	AT1G12550.1	Encodes a hydroxypyruvate reductase that reduces HP to glycerate and shows even more activity with glyoxylate, a more upstream intermediate of the photorespiratory cycle. It is likely targeted to the chloroplast where it could provide a compensatory bypass for the reduction of HP and glyoxylate within this compartment. Together with HPPR2 and TAT1 involved in the biosynthesis of pHPL from tyrosin…	HYDROXYPHENYLPYRUVATE REDUCTASE 3 (HPPR3);HYDROXYPYRUVATE REDUCTASE 3 (HPR3)	NA	XP_002282078.1 glyoxylate/hydroxypyruvate reductase HPR3	334	2	3.5e-239	0.9822	Vitis vinifera	1	2	GO:0016616;GO:0051287	EC:1.1.1	IPR006139;noIPR;noIPR;IPR006140;noIPR;noIPR;noIPR;IPR036291;noIPR	GO:0016616/GO:0051287;;;GO:0051287;;;;;
Vitvi02g00443	42.7028	NA	0	'35.1'	'not assigned.annotated'	'mercator4v5.0: not classified & prot-scriber: quality protein subtilisin protease sbt & swissprot: Subtilisin-like protease 4 & original description: none'	NA	NA	NA	NA	NA	NA	NA	NA	NA	XP_019081758.1 subtilisin-like protease SBT1.2	737	3	0	0.9928	Vitis vinifera	1	2	GO:0004252;GO:0006508	EC:3.4.21	IPR015500;IPR041469;IPR010259;noIPR;IPR000209;noIPR;IPR036852;IPR037045;IPR003137;IPR045051;noIPR;IPR023827;noIPR;IPR034197;noIPR;IPR036852	;;;;GO:0008236/GO:0006508;;GO:0004252/GO:0006508;;;;;;;;;GO:0004252/GO:0006508
Vitvi02g00451	1.93401	NA	0	'24.3.10'	'Solute transport.channels.anion channel *(SLAC)'	'mercator4v5.0: anion channel *(SLAC) & prot-scriber: s type anion channel lah & swissprot: Guard cell S-type anion channel SLAC1 & original description: none'	AT1G12480	OZS1	AT1G12480.1	72.1519	ortholog_one2one	AT1G12480.1	Encodes a membrane protein with 10 predicted transmembrane helices. SLAC1 is a multispanning membrane protein expressed predominantly in guard cells that plays a role in regulating cellular ion homeostasis and S-type anion currents. SLAC1 is important for normal stomatal closure in response to a variety of signals including elevated CO2, ozone, ABA, darkness, and humidity. SLAC1:GFP localizes to …	OZONE-SENSITIVE 1 (OZS1);SLOW ANION CHANNEL-ASSOCIATED 1 (SLAC1);RADICAL-INDUCED CELL DEATH 3 (RCD3);CARBON DIOXIDE INSENSITIVE 3 (CDI3)	NA	XP_002275215.1 guard cell S-type anion channel SLAC1	553	3	0	0.997	Vitis vinifera	1	6	GO:0005886;GO:0006873;GO:0008308;GO:0015698;GO:0016021;GO:0034220	EC:7	IPR038665;IPR004695;noIPR;noIPR;IPR030183;noIPR;noIPR	;GO:0016021/GO:0055085;;;GO:0016021/GO:0006873/GO:0008308;;
Vitvi02g00474	5.19004	NA	0	'35.1'	'not assigned.annotated'	'mercator4v5.0: not classified & prot-scriber: pentatricopeptide repeat containing protein & swissprot: Pentatricopeptide repeat-containing protein At4g22760 & original description: none'	AT4G22760	AT4G22760	AT4G22760.1	52.2414	ortholog_one2one	AT4G22760.1	Tetratricopeptide repeat (TPR)-like superfamily protein;(source:Araport11)	NA	NA	XP_002270938.2 pentatricopeptide repeat-containing protein At4g22760	580	3		0.9885	Vitis vinifera	1	4	GO:0003723;GO:0005515;GO:0009451;GO:0043231	NA	IPR011990;IPR002885;IPR011990;IPR002885;IPR002885;IPR011990;noIPR;noIPR;noIPR;noIPR;noIPR;noIPR;IPR002885;IPR002885;IPR002885;IPR002885;IPR002885;IPR002885;noIPR	GO:0005515;;GO:0005515;;;GO:0005515;;;;;;;;;;;;;
Vitvi02g00510	5.93492	NA	0	'15.5.1.4'	'RNA biosynthesis.transcriptional regulation.C2C2 transcription factor superfamily.transcription factor *(YABBY)'	'mercator4v5.0: transcription factor *(YABBY) & prot-scriber: axial regulator yabby & swissprot: Axial regulator YABBY 1 & original description: none'	NA	NA	NA	NA	NA	NA	NA	NA	NA	XP_002266233.1 protein YABBY 4	211	2	2.8e-154	0.9953	Vitis vinifera	1	6	GO:0005634;GO:0009944;GO:0010154;GO:0010158;GO:1902183;GO:2000024	NA	IPR006780;IPR036910;IPR006780;noIPR;IPR036910	GO:0007275;;GO:0007275;;
Vitvi02g00540	1.7225	NA	0	'35.1'	'not assigned.annotated'	'mercator4v5.0: not classified & prot-scriber: transmembrane protein & swissprot: no annotation & original description: none'	NA	NA	NA	NA	NA	NA	NA	NA	NA	CAN71255.1hypothetical protein VITISV_043222	313	2	1.3e-199	0.9521	Vitis vinifera	1	1	GO:0016021	NA	noIPR;noIPR	;
Vitvi02g00543	11.8869	NA	0	'35.1'	'not assigned.annotated'	'mercator4v5.0: not classified & prot-scriber: hma domain containing protein & swissprot: no annotation & original description: none'	NA	NA	NA	NA	NA	NA	NA	NA	NA	XP_010662446.1PREDICTED: uncharacterized protein LOC100266073	106	2	3.6e-70	0.9953	Vitis vinifera	1	1	GO:0046872	NA	noIPR;noIPR;IPR006121;IPR036163	;;GO:0046872;GO:0046872
[truncated: 29,232 more rows]
