# Supplementary material for: Graft union formation involves interactions among bud signals, carbon availability, dormancy release, wound responses and non‐self‐communication in grapevine
Source: Plant J. 2025 Jun 11;122(5):e70244. doi: 10.1111/tpj.70244 (PMC12155988; doi:10.1111/tpj.70244)
Supplement: Supplementary file 17 — Data S4. Relative content for the 4749 features extracted from untargeted metabolic analysis and the list of features extracted from sPLS model for component 2. [file TPJ-122-0-s028.xlsx]

## Sheet: Legand
Data S4: Relative content for the 4749 features extracted of our untargeted metabolic analysis, with boxplot visualisation by features ID and their classification, and their retention time (Rt), MS1 and MS2 fragments (Worksheet Histogram Visualization) and the list of features extracted from sPLS model for component 2 (Worksheet Classification PC2).

## Sheet: Histogram Visualisation
	Enter your metabolite.id →	269		Sample	Relative content	Column	Sample	Level	Column	Sample	Relative content	Column	Sample	Relative content	Column	Sample	Relative content	Column		0 DAG Dormant cuttings	Mean	SD			Relative content in PN intact, wounded and grafted scions and rootstocks	Mean	SD			Accumulation in ungrafted scions and rootstocks	Mean	SD			Accumulation in grafts	Mean	SD
	Row number	297		140Ru.140Ru_down_R1	272663744	C	PN.140Ru_down_R1	190036064	W	PN.RGM_up_R1	442634400	AQ	PN_W.OB_B_down_R1	417186336	BK	RGM.RGM_down_R1	187573024	CE		PN	124153760	8.0203e+06			Intact scions	108709220	2.62818e+07			PN scions	108709220	2.62818e+07			Grafted PN/PN scions	602540200	1.65592e+08
	Metabolite Description	resveratrol		140Ru.140Ru_down_R2	175300320	D	PN.140Ru_down_R2	297369984	X	PN.RGM_up_R2	563016512	AR	PN_W.OB_B_down_R2	389357216	BL	RGM.RGM_down_R2	297362336	CF		140RU	67547972	3.16293e+07			Intact rootstocks	190893578	5.22341e+07			PN rootstocks	190893578	5.22341e+07			Grafted PN/PN rootstocks	573449224	1.47307e+08
				140Ru.140Ru_down_R3	193866736	E	PN.140Ru_down_R3	272268064	Y	PN.RGM_up_R3	291382720	AS	PN_W.OB_B_down_R3	259990272	BM	RGM.RGM_down_R3	267834320	CG		RGM	140427967	8.27448e+07			Wounded rootstocks (above)	362497012	1.4929e+08			140Ru scions	68616580	2.55793e+07			Grafted 140Ru/140Ru scions	312906544	2.5753e+07
				140Ru.140Ru_down_R4	318887904	F	PN.140Ru_down_R4	294111200	Z	PN.RGM_up_R4	365208288	AT	PN_W.OB_B_down_R4	268698304	BN	RGM.RGM_down_R4	209112832	CH							Wounded rootstocks (below)	324578552	1.02376e+08			140Ru rootstocks	65848372	1.47683e+07			140Ru/140Ru stock	240179676	6.7341e+07
				140Ru.140Ru_up_R1	350895776	G	PN.140Ru_up_R1	326888416	AA	PN_NW_B_R1	141696384	AU	PN_W.OB_B_up_R1	414978656	BO	RGM.RGM_up_R1	328260352	CI							Wounded scions bud side (above)	296818664	6.99567e+07			RGM scions	129167148	2.21272e+07			Grafted RGM/RGM scions	449256432	1.45542e+08
				140Ru.140Ru_up_R2	295678400	H	PN.140Ru_up_R2	314838272	AB	PN_NW_B_R2	106404248	AV	PN_W.OB_B_up_R2	342166720	BP	RGM.RGM_up_R2	352118624	CJ							Wounded scions bud side (below)	256341432	4.20649e+07			RGM rootstocks	175757940	2.57328e+07			Grafted RGM/RGM rootstock	240470628	5.08819e+07
				140Ru.140Ru_up_R3	306658560	I	PN.140Ru_up_R3	720693888	AC	PN_NW_B_R3	109306000	AW	PN_W.OB_B_up_R3	284063456	BQ	RGM.RGM_up_R3	646868608	CK							Wounded scions opposite bud (above)	315087132	8.34266e+07								Grafted PN/140Ru scions	445937224	1.89259e+08
				140Ru.140Ru_up_R4	298393440	J	PN.140Ru_up_R4	421328320	AD	PN_NW_B_R4	77430248	AX	PN_W.OB_B_up_R4	219139696	BR	RGM.RGM_up_R4	469778144	CL							Wounded scions opposite bud (below)	333808032	8.10884e+07								Grafted PN/140Ru rootsstocks	263446328	5.01931e+07
				140Ru_NW_B_R1	94383200	K	PN.PN_down_R1	657380672	AE	PN_NW_NB_R1	225228656	AY	PN_W_NB_down_R1	239498960	BS	RGM_NW_B_R1	137286128	CM							Grafted scions	602540200	1.65592e+08								Grafted PN/RGM scions	415560480	1.16092e+08
				140Ru_NW_B_R2	84615704	L	PN.PN_down_R2	736930560	AF	PN_NW_NB_R2	122513720	AZ	PN_W_NB_down_R2	234645040	BT	RGM_NW_B_R2	96649664	CN							Grafted rootstocks	573449224	1.47307e+08								Grafted PN/RGM rootstocks	319181640	9.20601e+07
				140Ru_NW_B_R3	38491700	M	PN.PN_down_R3	468733472	AG	PN_NW_NB_R3	237504608	BA	PN_W_NB_down_R3	392066848	BU	RGM_NW_B_R3	136473296	CO
				140Ru_NW_B_R4	56975716	N	PN.PN_down_R4	430752192	AH	PN_NW_NB_R4	178327328	BB	PN_W_NB_down_R4	432103360	BV	RGM_NW_B_R4	146259504	CP
				140Ru_NW_NB_R1	51354060	O	PN.PN_up_R1	767331008	AI	PN_W.B_B_down_R1	249686656	BC	PN_W_NB_up_R1	228185152	BW	RGM_NW_NB_R1	170257808	CQ
				140Ru_NW_NB_R2	69718000	P	PN.PN_up_R2	626746496	AJ	PN_W.B_B_down_R2	205090432	BD	PN_W_NB_up_R2	245880496	BX	RGM_NW_NB_R2	166667488	CR
				140Ru_NW_NB_R3	57507724	Q	PN.PN_up_R3	643429888	AK	PN_W.B_B_down_R3	307213088	BE	PN_W_NB_up_R3	444710592	BY	RGM_NW_NB_R3	212778608	CS
				140Ru_NW_NB_R4	84813704	R	PN.PN_up_R4	372653408	AL	PN_W.B_B_down_R4	263375552	BF	PN_W_NB_up_R4	531211808	BZ	RGM_NW_NB_R4	153327856	CT
				140ru_wood_R1	88915552	S	PN.RGM_down_R1	437007584	AM	PN_W.B_B_up_R1	400651552	BG	PN_wood_R1	129557920	CA	RGM_wood_R1	65829012	CU
				140ru_wood_R2	52914340	T	PN.RGM_down_R2	301607936	AN	PN_W.B_B_up_R2	256854288	BH	PN_wood_R2	112540080	CB	RGM_wood_R2	75055496	CV
				140ru_wood_R3	30211588	U	PN.RGM_down_R3	213341376	AO	PN_W.B_B_up_R3	276368992	BI	PN_wood_R3	125066016	CC	RGM_wood_R3	231692224	CW
				140ru_wood_R4	98150408	V	PN.RGM_down_R4	324769664	AP	PN_W.B_B_up_R4	253399824	BJ	PN_wood_R4	129451024	CD	RGM_wood_R4	189135136	CX
		1	2	3	4	5	6	7	8	9	10	11	12	13	14	15	16	17	18	19	20	21	22	23	24	25	26	27	28	29	30	31	32	33	34	35	36	37	38	39	40	41	42	43	44	45	46	47	48
Sequence Description	metabolite.id	140Ru.140Ru_down_R1	140Ru.140Ru_down_R2	140Ru.140Ru_down_R3	140Ru.140Ru_down_R4	140Ru.140Ru_up_R1	140Ru.140Ru_up_R2	140Ru.140Ru_up_R3	140Ru.140Ru_up_R4	140Ru_NW_B_R1	140Ru_NW_B_R2	140Ru_NW_B_R3	140Ru_NW_B_R4	140Ru_NW_NB_R1	140Ru_NW_NB_R2	140Ru_NW_NB_R3	140Ru_NW_NB_R4	140ru_wood_R1	140ru_wood_R2	140ru_wood_R3	140ru_wood_R4	PN.140Ru_down_R1	PN.140Ru_down_R2	PN.140Ru_down_R3	PN.140Ru_down_R4	PN.140Ru_up_R1	PN.140Ru_up_R2	PN.140Ru_up_R3	PN.140Ru_up_R4	PN.PN_down_R1	PN.PN_down_R2	PN.PN_down_R3	PN.PN_down_R4	PN.PN_up_R1	PN.PN_up_R2	PN.PN_up_R3	PN.PN_up_R4	PN.RGM_down_R1	PN.RGM_down_R2	PN.RGM_down_R3	PN.RGM_down_R4	PN.RGM_up_R1	PN.RGM_up_R2	PN.RGM_up_R3	PN.RGM_up_R4	PN_NW_B_R1	PN_NW_B_R2	PN_NW_B_R3	PN_NW_B_R4
Unknown	1	1160306	881383	896147	1115054	1118311	1047469	1085474	964553	1157894	1656239	1188930	1365092	1199993	1107240	1095915	1470432	1403638	1213894	1466588	1291163	661788	1106283	843982	1019017	803643	1002158	1221594	1371261	1175125	1110030	1036416	757910	1576500	1288885	1283445	942468	450742	385275	320581	316130	1036538	1296577	973757	970513	1124026	1212478	941439	762737
Unknown	2	827649	871280	739240	1075420	1681516	1779331	1414492	1387366	1646996	2080042	1988098	1898385	1024854	1351935	1130041	1396605	1879932	1917500	1926413	1709575	879522	1171835	1031181	1712421	648384	536591	743598	1050232	645571	627453	641318	421633	802531	799805	717885	536328	1903750	1506490	1517437	1202945	714895	937784	621248	708930	541877	417320	365938	474696
Unknown	3	1074729	774981	817384	1083676	838894	589817	662249	760530	743066	1048452	779831	777173	1035996	776088	871017	1074784	1243249	935842	1013359	820221	729970	1042752	680445	654833	434861	519379	542192	457460	739874	630798	570659	468274	821510	629179	522023	470999	276680	275753	191074	306124	486509	708138	474736	480994	412606	568732	487702	342393
Unknown	4	128902	82525	49463	112231	19104	28906	65744	30786	373.422	373.422	373.422	373.422	373.422	8310	373.422	373.422	373.422	373.422	373.422	9498	129083	77595	13864	44311	279900	236396	369263	192337	526421	594042	332673	368366	579522	360795	436477	258645	18378	44128	10526	55620	224817	325863	246182	301647	143435	27601	26357	373.422
w/o MS2:PYRUVATE	5	10354028	10807174	8205956	14587553	13277287	11491783	9371902	12357715	9987081	11147581	9439918	13525134	6299392	10555411	8610251	9247620	12504550	8150562	6447700	10370002	11754184	13700766	13410134	15880536	6223180	6600028	11058502	11810305	7631242	8624802	11854787	7694066	8662461	11729667	9651397	7767118	7861120	6917346	8225145	8770152	8146666	8590899	9240215	10867847	6026342	7942566	3624394	2632123
HMDB:HMDB00228-380 Phenol	6	12461931	9021616	12725697	12042832	12671604	11794296	17565520	10342567	11615416	1598442	5083031	1904637	1985748	8306463	4721501	7797461	5314140	4562880	6489079	5743338	1878712	14742473	1968692	2313631	23580976	3290318	53853992	27136594	3462080	29343538	3442153	2673678	27656912	26766024	32429250	24667796	25929012	28949560	25545280	18446936	40449284	40028496	27350578	36358392	16647373	21124100	2142762	15085535
HMDB:HMDB00228-380 Phenol	7	85718688	67938864	58067848	99675424	73890848	77529488	48821612	46976164	102035848	93356760	67450104	72465864	54589276	44673584	43123324	59381364	83976736	62712392	64130728	59778852	59186536	61366416	61505564	57626124	47639916	56935728	71081256	61836528	59003552	83106064	62562488	43844064	64165708	59094556	53325156	43230444	34788796	33495732	30051084	37557824	62354508	74798000	107037720	57339636	47999024	50191216	48232860	48045596
Unknown	8	4263414	4957991	3494074	4928384	6123898	5679880	4928845	5161532	5469241	6731374	6864332	6911218	4228460	5356534	4171616	6341228	5862331	5480076	6365670	6277284	4714682	4873209	5094382	5500586	3513714	3141138	4044045	4384498	3661640	3276816	3331789	2887242	3535156	4738906	3802804	3614870	6270959	4897434	5334368	4146014	3439356	3387388	3911443	3764486	3225836	3879265	3041564	2605933
Unknown	9	3730846	3087921	3079085	3663310	3329654	3439113	3758340	3854903	3457736	4443277	3526550	4602726	3626780	2859498	3353928	3944423	3856777	3619079	3846743	4628820	2689695	3156220	3361252	3206825	4055358	3362185	3345491	3878036	4211192	3642703	3741946	3270936	4272596	4217960	4135830	3398474	2375542	2164287	2230441	1781125	3389014	4036862	3860815	3047376	3684697	4205492	3426648	2676754
w/o MS2:HMDB:HMDB00509-729 Senecioic acid	10	2097293	2489584	1776164	2131620	1948766	1777088	1588752	1784193	1503655	1129843	146059	1488008	1534611	1192038	1236633	1386070	851199	961972	772952	746559	317723	2159424	1643689	171312	917290	953348	1468721	1007338	1604348	1472561	1437833	1328258	1487715	1143199	1512203	942316	2553250	2560408	2370737	2417128	1108808	1316312	879703	1519841	1039814	1274502	604844	1005085
Unknown	11	788508	808306	729278	992643	1672050	1803740	1395727	1322420	1478948	2316173	2379169	2162572	1094827	1591990	1114120	1672351	1956496	1640021	1856751	1675163	890587	1220628	910044	1597351	1027980	1136189	1768914	1928344	1172885	1190213	1093608	828674	1895434	1653470	1520597	1076439	1087801	783742	951931	726086	1221735	1765112	1195445	1279457	1189368	1204304	857872	904279
Unknown	12	448205	330084	339304	460901	309739	370139	446950	336473	379968	557748	429776	391832	299371	473073	393620	592572	419751	251613	449651	326163	176427	337461	323726	284688	281540	390763	635365	530795	496354	399208	347164	213300	598213	572910	508400	346951	116588	99974	18853	75638	440108	508144	390966	454529	398062	501289	370024	251485
Unknown	13	3247815	2524185	3331029	3779426	3926411	4682156	3141778	3377041	3953445	5815466	5217568	5365110	3549242	3675786	3534535	4769688	5236380	4422854	5215106	4391080	2885321	3951792	3777901	4312194	2852288	2314072	3656241	4136270	2778268	3476420	2815566	2158214	3394333	3530286	3358233	2142516	4909968	4321452	3825699	3137816	3160274	3929468	2750598	3217521	2504543	2743675	2099944	2681651
Unknown	14	5700212	4730814	4594522	6687264	6523209	5735912	4644302	3834485	6130554	6223248	4728668	4984683	4104738	4485136	3068150	5253468	5207389	4023761	4440922	4205580	4660535	5377236	5780392	5524338	4443305	4212428	5727757	4936796	4658082	6181494	4873540	3942097	6243138	5209202	4894148	3717524	4204354	4732991	3395585	4139575	5003464	5991374	6807334	5003345	3267834	4353564	4140561	3372281
Catechol	15	19347000	17791294	16543719	18355606	21199132	18247746	17358364	17352806	21042590	26547304	18953930	22106976	19860840	18120114	19153544	25137992	22550808	19604050	21932092	22815858	15356074	19862090	16302610	18807046	15843013	18553784	22416172	23164458	20065172	21079516	16274776	16260458	24779222	22362096	23255418	17191836	12665495	10121823	9363586	8761264	19479646	23456962	18590506	17573214	18073216	21405946	17091752	14457796
Catechol	16	25549888	23359526	21614940	27313730	33012540	33709604	27393706	28680938	34228116	41955796	36629948	39391020	27139450	31353186	26946254	36448688	38340444	33061944	36364940	32230180	21071654	27952450	25499588	32390924	20128950	17980606	23291418	27649406	21581766	22103162	20268052	18182500	25010738	26935380	24390032	18011230	34473844	26444056	28322506	23801632	19982738	26251546	21350114	20589414	19897496	19281300	16424029	14927710
Catechol	17	2391494	1964785	2388765	2479093	2586285	2099382	1915689	1968222	1987109	2728592	2292300	2396299	2193990	2125748	1832004	2283284	2179880	2024222	1672154	3107620	2187298	2164798	2928014	2469049	2535477	2395685	3416170	2697161	2507409	3300172	2347754	3019090	2843225	2765059	2600232	538171	3406790	2950510	4244225	2524922	2691335	3628678	3832500	2872267	2417870	2643306	2184558	1852237
w/o MS2:Catechol	18	923718	1034977	822942	1129916	1516684	1370086	1323914	1236287	1591768	1851306	1783326	1647552	1165370	1374974	1205807	1381813	1701711	2013023	1473878	1270606	977716	1395390	1267664	1400084	943180	901436	1085537	1080790	901552	902780	914271	837929	1165535	1133226	1087138	910637	1358826	1136628	1307419	1090298	903741	1129216	879284	972860	887298	859727	860013	699596
w/o MS2:Catechol	19	2373108	2220301	811989	1216878	2194716	308957	2565314	3447730	263105	1133881	1137659	1156247	496768	941972	1300867	1685353	517402	803738	629872	172456	777492	3337675	979019	2256823	2342886	1303332	3602850	702158	996103	1049879	2279968	1952910	1519363	532502	762901	1173933	1093705	7976048	10524822	655166	3536646	1068506	6914936	1012060	1509370	191966	1972160	938754
w/o MS2:2-Furoic acid	20	15954085	12887292	13815297	14541926	19264488	11586598	16545419	13646329	18808168	27192660	22837650	22743818	19903996	19985766	23356138	25126214	22642304	25801526	22383162	17258466	10035305	14168860	15294230	16517473	16726896	23796472	26638276	22899946	26079158	27437632	22590672	15789943	26017000	23783492	22877312	22740348	17109578	15959480	12534126	16634515	33880932	29924286	22480844	18414120	39794844	31308744	30717368	24381390
w/o MS2:(IROA) ITACONATE	21	3529195	4710488	4240054	1079190	3559426	2206656	4087606	3645643	3464022	5437076	5078700	6440212	2291365	2385808	1587896	6167187	1190098	1200561	5022711	5792896	2645180	1758431	2128556	3163577	1337074	3715046	2687824	3369964	2935044	3161504	2486514	1374650	3186767	3037572	3896836	2693568	3804290	7540389	3649030	2057540	6559242	2385436	5828081	4124963	5308341	4426452	7199562	1646365
w/o MS2:3511 - 40.0 eV	22	869438	527213	384703	242713	602724	190733	334765	404396	417150	210525	220015	500370	302575	295237	358046	889139	961115	476789	494224	431364	517979	506223	539565	312263	948793	681185	947879	779752	1078389	737751	729890	1454686	234344	1547346	811445	1496996	711650	579849	643531	377372	933268	196118	549019	854629	499893	159846	363476	263696
w/o MS2:3511 - 40.0 eV	23	659837	755131	526035	791850	687312	434137	412880	678565	297270	501617	143632	544494	331932	358463	403613	709603	493264	704324	217454	635314	1189456	909492	1209270	815263	1061597	865690	1693399	678479	1290662	823288	978842	2842941	1497394	884864	1202052	1763852	1650916	1016971	1276261	1030069	747603	740707	1102676	960867	539982	567701	217749	326763
Unknown	24	1778782	1174645	1096600	2083390	2028500	1557858	1389337	1499048	1372889	1657410	982287	1290148	619605	759449	678619	1014754	1267994	909278	1075094	1203733	1570091	1725284	1784413	1989406	2420838	2400668	3582824	3308224	3738103	4038271	3459940	2862590	4079629	3511792	3439014	2658698	3945451	3133112	2948304	3318836	2429134	3776953	2309276	2618087	1867207	1743154	1450546	1503385
w/o MS2:UREIDOPROPIONATE	25	1912198	1914065	1344644	2132719	2641258	2073192	2114760	2312048	1724413	2034124	1211584	1436464	1023468	1379590	1116532	1576962	1271697	789161	593838	787563	1492853	2159304	2401146	2336584	644363	566737	1098393	787557	833855	823732	827646	741786	1189928	1121402	1175525	675610	4572686	3592046	3793706	4222660	710063	895788	794725	754078	604411	465474	479171	420790
w/o MS2:INDOLE	26	3316384	2896885	2556788	3696247	5140632	4089390	3675923	3393810	5458926	5425098	4157412	5799936	3755834	4404506	4248990	6076040	3674482	3232512	3588455	2886281	2533201	3578140	2938484	3823526	4809234	5922304	7327308	7621916	4671418	4949764	3982274	3023599	8334634	7560871	6392496	5624860	8609561	7049334	6382540	6661902	7109500	7532885	4838165	6010020	6959181	7904339	5677650	4262872
w/o MS2:Valine	27	301494	338164	209504	260768	412850	369830	347725	373050	411710	560429	378254	824235	262894	298678	398230	355516	260491	142892	83707	88176	282911	377115	401088	344071	308247	276057	401869	313345	387231	316612	337557	237967	318045	277481	444359	270021	617077	682964	795334	609742	351031	269762	262467	323235	403582	401881	172974	224272
Unknown	28	1625307	1747316	1285616	2104208	2407718	1963928	1909431	2309289	1550231	1643929	1482298	1732122	1215235	1330624	1320480	1957519	1135333	1098346	889866	951293	1741789	1942360	2232418	2055454	892782	736469	1258245	1111946	1270708	1032923	1017410	1312238	1260016	1240144	1063140	1148672	4227290	3072124	3173898	3265744	891791	1179839	1261835	970150	939367	930227	708849	670969
w/o MS2:2-Hydroxybenzonitrile	29	6238498	5844465	4046722	6040487	5058896	5226495	4376518	4319858	7317154	7589090	8046794	10002365	5878048	4965870	4137837	6375840	5840950	4270968	5920156	6058817	4949484	4524390	5523738	5364243	1442120	389182	2283382	2203960	3796440	2433797	2706030	1955933	1763746	4206752	1850698	3013072	2969136	732656	2455433	3751229	2547798	2053687	1031770	1627782	1694225	2360647	1461906	900775
Unknown	30	1981201	1340043	1440940	2500256	2371924	1739169	1624947	1763767	1517707	1932628	1216530	1607168	861665	922613	901558	1292343	1592602	1100802	1402286	1333258	1672451	2287302	1891258	2373007	3189551	2841091	4096620	3846683	4263203	4716595	4306488	3206886	4971518	3928750	3862698	3070021	5112829	3835893	3487694	4232160	2906355	3962129	2508206	2787878	2155963	1996462	1945949	1789074
4-Vinylphenol	31	1561692	1241577	1817316	1923918	1863634	2277714	1505102	2166318	3294162	2744730	2648746	637816	2359988	1590573	1792710	3726170	2470149	1629838	844336	1645438	3136073	2309224	1948512	1495057	1496653	1685313	2320432	1408252	1805484	1380087	1708766	811834	2793009	2848846	1977038	1271933	2948300	3235282	2395154	2007068	1006070	1216905	1752758	1873314	756766	398250	1059788	816780
w/o MS2:4-Vinylphenol	32	5967548	6548670	5030273	6561822	6780086	6355312	5465541	6744905	7618907	10010520	8052686	9395239	8599942	5294318	4673151	8522394	7300508	7544604	9944252	6841508	6117962	8416660	7961008	7734364	8577896	13280966	13030938	13697842	9201867	11145262	9122191	9693881	16813342	17464508	15717503	14052549	6069704	4857454	5369424	5047262	15255439	15843966	9087407	12704568	10761818	9701296	9646223	8357382
Unknown	33	1161876	815897	706193	1111026	1048540	1007822	783734	822694	990025	1181109	855159	1041649	883589	758664	593630	1024858	1097484	841883	1025774	667260	763204	1054450	1236483	844277	87588	56511	93115	57304	15182	34100	10722	4576	103836	24157	43571	13661	70948	45989	40010	60058	66372	53816	14634	15756	109782	24675	98889	85822
Benzoic acid	34	187280672	136805168	162258064	153557456	159834480	148197216	169644640	128761808	159745888	97418952	118903072	139709056	160473904	142914000	155977344	133657832	112413704	120042736	115136168	135835104	165521776	164548624	180578128	165004912	184110416	184531600	206357088	208747952	230995872	279425472	216386672	166633696	215839696	166689872	182197296	144984416	210423136	211094544	184940160	193100416	214946912	186250000	102898560	170877312	183264768	151841280	154552992	196967888
UX1915000 - 40.0 eV	35	10995350	10552738	9091733	12000014	16068322	17080248	13051082	13507654	15698250	20326128	17289522	20076116	11279809	14437419	11439305	15717966	17539782	16433995	16998098	14989029	9980638	12308004	12144483	15651509	9197317	8251518	11419277	11877958	8943962	9724795	9090002	8112800	10785472	11681109	10526406	8616238	17922444	13194995	14616735	10904270	9408105	11499742	8784209	9077425	8219916	8147166	6909408	6892126
w/o MS2:4-HYDROXYBENZALDEHYDE	36	9699219	8572505	7900030	9130290	9622781	8816931	8785684	8543164	10543509	12549458	10142606	11569323	9461364	9588682	9230813	11700902	11866330	10415755	11015920	9911595	7146929	9463557	7825480	8773106	7568007	9576659	11165395	11498566	10897286	10650739	8921617	7774015	12336273	10822053	10931891	8376564	5559340	5237716	4682308	4694951	9783030	11013060	9471606	9117963	9110317	10516431	8755641	7176787
w/o MS2:Phloroglucinol	37	27234780	28120664	23646994	28404964	30575646	30161250	27086218	27965706	29637584	39586392	31533400	36562652	28096664	30765738	26704128	36466596	34548704	27760500	33386412	31013800	23256008	28724764	27281060	30165292	21662924	19829032	27107738	28972094	23721168	23752918	22890570	20943494	28550940	27766796	26143114	20137054	25835890	21117852	21564576	18770216	21199618	28264296	23396666	21980224	21090858	23207370	19122212	16525126
w/o MS2:Phloroglucinol	38	10907898	11041422	9794559	11833219	11821549	11022342	10936162	9562111	11880431	16552762	12003238	13743741	12683411	12865927	11548653	16147302	14186286	11949631	13666951	13229815	10714517	11783286	10349555	11816008	11620149	12452686	13943761	15040914	12214801	13375649	12726219	9611407	16740994	14399259	14885781	10974671	7248134	6553334	6106665	6337926	12086163	14499279	14258355	11904890	12482505	13747004	11752498	10240810
w/o MS2:Isoleucine	39	1339046	991114	848761	1327272	1499478	884205	1213099	1310595	473701	466707	274043	580409	384876	287959	543285	590574	515830	120816	141722	339946	1488556	1778253	1485074	750254	3079176	2123753	4022145	2619330	1820772	2380274	2459231	1695275	2835654	3635173	3809598	2337466	5861402	5785496	5513319	7597460	3053768	2298784	1809478	2063812	1353732	690360	577743	615167
w/o MS2:ETHYLMALONIC ACID	40	7573373	6037702	6738178	6254170	7245656	8072064	7231213	6155511	4647002	5760938	6112002	7091574	5945544	5506424	5808314	5982770	7628286	3618470	4210194	6320080	6541419	6569290	6844508	6531338	6640692	5241364	5973816	6699418	7956112	7350911	7999518	7902664	7480037	6446324	6980968	5129042	8283326	8530876	8582333	8090066	6339970	7467140	5470210	5702129	5660218	5158488	5469292	4542133
w/o MS2:Massbank:EQ289958 1-Hydroxybenzotriazole	41	101325	54276	149402	157868	92521	250070	118780	223551	202671	355415	325431	200139	260464	166033	150864	101330	71680	210318	159452	97354	165388	64738	74019	96783	101020	49645	284707	47613	75150	281142	194620	104212	246398	298932	221478	285250	79588	141037	144585	52588	322279	117868	246308	205362	205804	77918	286612	167623
w/o MS2:3-(4-HYDROXYPHENYL)PYRUVATE	42	8203196	9427198	9293076	12286345	13521691	18464346	14451828	15898924	16831010	20911630	17292028	35649720	11989644	13351252	11023669	25591974	17328590	16433118	16193934	16180758	14010782	12416280	11334294	14105875	19736964	12014057	21506770	31768526	10433698	12295638	13148027	14260877	22956748	23702358	21373072	18174376	18194858	14090290	15778841	11161083	15514757	18327002	15044703	12859984	13688762	17748816	12823020	11864507
w/o MS2:3-(4-HYDROXYPHENYL)PYRUVATE	43	6708330	6464857	4967997	7016436	9559168	9256737	7125033	8919938	9905588	11911008	9901853	11741577	7485530	8202155	7311112	10479674	9753694	7470998	9206269	10430003	5405220	7001138	7155368	6584558	8946855	8211501	10143815	14178654	8429140	7788448	8177250	6351184	12343136	12457642	8797704	11145063	5719932	4886671	4651499	3760222	8873482	11134124	8090366	8512138	8543967	9215241	6300400	6588840
w/o MS2:4-HYDROXYBENZOATE	44	3115032	3395182	2774982	3147221	2308434	2173465	2675798	2845576	1849510	1521994	2035046	2940689	2821887	2453118	2610634	2637612	2752366	1233066	2649935	2857666	2885571	2294426	2781162	2940417	3066844	2378279	3201678	3108960	1903656	2810864	2813945	2448241	2501836	2906619	2463399	3301970	3249475	4008309	3250269	2903932	2871992	2549342	2131233	2785219	2759777	2300790	2542706	2557050
3-HYDROXYBENZOATE	45	88388512	79536096	69205248	98306248	84152760	87687032	65451500	66698104	103528624	95449352	82208904	88573888	69201904	64846384	68568072	72708528	86521008	74543976	73487600	74704168	74946504	73874912	77125792	69471080	67078212	75562120	84953520	74101680	77395768	89861256	78413928	65259760	78520448	71084320	68119656	57838828	53518888	54927576	45205340	52267320	74870320	91151384	112563008	70201376	66133260	63553512	68681672	68990000
Salicylic acid	46	66453800	48939068	66885436	68800440	65656672	53011792	66724948	60937948	72608104	81233440	69989272	70972792	70855448	66379084	73201992	97124072	71807744	64814508	74263840	72897264	61772880	66348000	63281064	51799864	49355672	56680648	67346320	82079800	63023680	65298756	73348192	65857160	82348312	65558136	79905184	59165764	61666236	44874460	37753964	37187780	82431216	88990960	64325436	67133648	65032028	73349200	62872672	58950932
w/o MS2:Salicylic acid	47	94735832	85935784	87252344	98244016	104517112	121488704	92087784	104659568	110201568	135682032	120882048	121207872	99808984	111649056	103064808	103872448	123328456	117073592	114749256	105602312	84482888	96515744	102126160	122571688	79814560	87658904	111616192	99202048	85323400	98853520	89847184	54392300	88764872	105605968	87104680	71623824	105559120	101976312	91821016	90670040	81886440	94158320	75704520	70610440	81164832	84823720	70447952	78170464
Salicylic acid	48	6096970	5099692	5834728	9173509	10296828	6250312	5789376	3232804	13344720	5447436	4453276	2260886	10510246	12583672	3478396	10177672	5567969	4340668	5138209	3234860	6943470	5980616	5807090	5985322	5863486	3670298	7918606	6309352	6692278	7163232	6199758	5936034	6366748	6116278	6364397	5793415	6778787	7225132	14265319	5839429	6687150	5069334	4955820	5690608	4010424	4561309	3239197	3565664
w/o MS2:4-Nitrophenol	49	6191122	6493699	5387046	6178466	7726940	8274481	6056300	7175448	7728381	6909814	7126642	9443195	6549890	7893567	7944226	9010947	8742684	8203712	7375628	8374528	5318494	7825630	6504382	6027192	5797671	6823417	7299976	6796476	8304246	7524646	6671568	6217703	7515203	6852334	7330510	6673101	6394834	4702236	5220083	3869278	6531292	5888734	5841188	5600315	6379388	8129517	6164910	6286310
w/o MS2:4-AMINOBENZOATE	50	1661088	1756136	1148227	1572986	2155224	1766682	1779256	1916965	1792486	2676130	2581560	3108680	1878571	1517140	1642823	3188407	2113939	1983551	2173426	1897571	1690251	2521208	1930025	2243750	789435	610397	854550	834924	811712	645080	585969	687585	841512	884833	808957	616122	750407	670914	866203	615832	688451	875759	641097	761517	873195	754361	534009	527793
w/o MS2:3,4 DIHYDROXYMANDELATE	51	8343544	7000098	6662363	8967855	7684579	7473910	7098820	6815196	8143173	9466294	7909340	8107360	8298456	7442500	7389574	9911970	9081398	6762882	8760715	7478220	6272077	8041923	7464818	7734910	6078572	5227239	7267562	7826908	5927680	5836165	5466866	5595698	7528710	6657268	6979376	5365318	5664294	5042910	2367269	4215079	5328510	6987919	7162208	5630515	5601879	6369587	5465016	4522514
w/o MS2:ETHANOLAMINE PHOSPHATE	52	2770044	2526880	2163060	2930322	3307036	2923386	2990512	3044887	3218283	3996954	375216	471746	2726868	2695293	2900462	3953596	3173084	377483	2975766	2857450	295182	3148334	300212	3212263	2868685	432667	4462304	3591760	3527894	3721609	2919845	395697	4719814	3894708	4094436	3141252	2517264	2053134	308994	2104390	3343728	4223221	3194392	3390511	3696070	3443619	432736	2560568
w/o MS2:ETHANOLAMINE PHOSPHATE	53	2770044	2526880	2163060	2930322	3307036	370084	2990512	3044887	3218282	3996954	2861998	3656972	2726868	2695293	2900462	537825	319535	2665078	2975766	2857450	2597556	3148334	2770001	3212263	2868685	3049068	500729	3591760	3527894	3721609	2919845	2832697	4719814	361132	440153	347592	2517264	2053134	2408934	2104390	385982	4223221	3194392	3390511	396712	385655	2960587	2559800
Unknown	54	1833432	1611498	1396416	1980440	2618568	2222554	1930698	1785129	3156660	3179217	2429981	3589166	2076501	2247876	2237254	3438329	2041888	1726555	1880412	1563170	1326289	1878245	1573104	2088195	2710120	3180194	4018646	4422830	2416126	2582698	2223657	1655344	4642341	4101195	3557689	3256666	4777961	4001119	3669362	3557066	3857623	4132258	2527176	3438033	3776763	4324978	3132475	2349729
w/o MS2:Massbank:LU024156 4-Ethoxy-4-oxobut-2-enoic acid	55	12505167	11728171	10026063	11974203	13174557	13770831	12025520	10775788	6599502	7574108	7055321	8663608	5319694	5935857	6993152	7771990	6274800	6609000	6046004	7219938	10646091	11606176	17492112	16006312	14461395	13240248	21931178	16958536	17544090	15567842	13337814	10866973	22286636	17991752	16353669	14087215	18706492	12469699	12210047	11721414	17522154	18655770	14980231	15952888	9667685	9897731	8680954	7610611
w/o MS2:Massbank:LU113651 1-Naphthol|naphthalen-1-ol	56	7609396	7668250	5867054	8611768	10886511	8414201	9137170	9045666	7299050	8033774	5234272	6920659	4686856	5889305	5491403	7180242	4664856	3173040	2812379	3285462	8124514	10034391	9931964	10245831	2974440	2512615	5043132	3573453	3542477	3460604	3494196	3250974	4611134	4508518	4876089	3339134	19307372	15631385	15323674	18177664	3492517	4427348	3177106	3527038	2984258	2400536	2136455	2241834
w/o MS2:Massbank:LU113651 1-Naphthol|naphthalen-1-ol	57	5670678	3909332	4841778	5142186	6034682	5312323	6996584	5839544	1576004	1785777	1306937	1353006	1390359	2062537	1629535	1582558	1481705	1147646	795188	1892566	4512312	4620122	5481706	5284551	6316276	7501868	10614242	6494392	13148751	16629263	11032732	8989073	13148490	9800506	11212276	8024288	11803648	7862790	6423292	10870486	8392807	8787308	4576702	7250998	4318731	2502028	2558298	2109676
w/o MS2:HMDB:HMDB00482-699 Caprylic acid	58	443210	332146	357117	3001942	194609	394732	405918	1839220	306369	404853	418436	430955	403221	380355	410261	313071	276005	394508	330676	314103	395084	427191	362840	398316	149355	321462	116910	83682	280919	354206	341051	348711	347531	213819	135167	235230	372670	294260	244659	342840	423304	407262	244636	384116	320557	321513	302184	335448
Unknown	59	12394895	9279953	9796714	14347812	12486683	13550998	10702407	11199262	13185797	13954063	12902033	10300444	7701332	15692094	11287044	13396088	14648927	11548273	11559750	13880916	11395976	14782602	12413809	16000788	7545266	7359966	12950996	10494110	12614116	13528912	11480970	8753689	9962961	11098287	11700207	7731279	14094952	10564178	11124555	10437125	10637346	10345069	8310786	8296049	3758075	1969324	2713784	4504564
w/o MS2:2-Methylglutaric acid	60	57383968	32914124	56807660	46710544	42019576	51130660	24852704	33087822	44843264	31253504	37618832	23491276	31660954	18923280	39759728	31275278	40121468	51240728	44517788	5662862	32095188	45841868	47491472	43004224	51173140	5634331	41319064	32114752	44955304	45329648	48983672	38506180	38595384	48402608	52256584	57314432	51236088	52829932	47008456	56055128	46751824	17300664	57066032	37329740	54598628	26922008	50119868	53595216
w/o MS2:2-Methylglutaric acid	61	16976494	14070786	14194519	15489964	14521257	15629819	15325282	14853598	14244235	14164299	12848381	13952552	14623512	12699311	14785092	17655012	11601458	11116501	13634837	15226340	15190053	16878044	8456842	3345535	14117096	14440642	15454912	12562569	13534897	12475100	14581880	15746499	14858017	14638729	13456730	13836219	15105187	15534122	16279809	14632833	14102897	15128588	14241295	13302369	13462606	13415214	14388339	13211516
Unknown	62	450952	345825	241641	455349	359299	224757	251376	287907	208358	262455	171432	248426	160738	156327	166726	252057	182427	44625	65038	69530	315650	438891	503069	294950	311293	377493	518658	445469	407369	569466	447927	395468	532426	417215	491088	379564	804360	744274	804492	834849	345832	395346	342886	375348	254760	221300	179609	142657
Unknown	63	2982870	2135542	2001868	2922772	2854280	2931362	2068242	2385770	2698678	3322062	2210870	2956458	2239521	1783584	1516069	2575978	3253839	2313677	3037935	1961921	2241714	3022678	3680002	2809280	398.026	13690	36794	398.026	61150	398.026	398.026	7168	32156	33415	12164	6425	21198	398.026	16313	6984	398.026	398.026	41093	12245	6937	398.026	8088	6440
w/o MS2:L(+)-Tartaric acid	64	35682408	38722452	26125042	40133712	47059200	56021896	40877492	50210124	46526460	61506592	59533772	77528360	48808336	48167288	34526256	43253528	57057776	57628012	55153460	34361872	20071446	33127982	18708588	51946800	54223076	46141244	52777732	69124224	42878856	50620228	45563708	24029246	55796220	55191908	53180240	48253904	38724576	28000914	28730564	26374642	55165332	58713820	45684656	44861260	56090440	42533396	52768592	47479364
w/o MS2:TRANS-CINNAMATE	65	1711934	2043835	1015078	2341224	2367346	2683330	2322363	2332172	1514608	3836762	2876930	3323872	2268852	2531009	778005	2246031	3174514	2539036	2894285	2407103	1811749	2167104	2080584	2321342	1052674	925945	1884801	1759930	1739459	1976137	1907166	1565574	1600196	1658830	957240	1450369	2799394	2617908	1849268	2165294	1471976	2261189	1719169	366372	1907336	1010336	1244620	1165871
w/o MS2:Massbank:PS075607 Tartrate|1,2-Dihydroxyethane-1,2-dicarboxylic acid|(2R,3R)-(+)-Tartaric acid|2,3-Dihydroxybutanedioic acid|L-Threaric acid|L(+)-Tartaric acid|Dextrotartaric acid|L(+)-2,3-Dihydroxysuccinic Acid	66	1520353	1323163	1438829	1608766	1679677	1187534	1490509	1351470	1481748	1804983	1615708	1843980	1727791	1413510	1362380	1912074	2054524	1745108	1706823	1664361	1052241	1526526	2106322	998255	1102292	1614540	1558287	1368708	1509978	1692738	1396654	1250188	1846946	1949531	2027359	1250668	830009	1060131	606998	996915	1061190	1865250	1453647	1445751	1475262	1488780	1420398	1072419
Unknown	67	1379228	1222835	1255792	1388453	1892431	1379066	1921774	2232713	1953931	2851578	2191352	2466394	1301470	1692587	1363860	2023704	2593725	1889344	2014359	2176126	1196328	1365701	1354357	1648695	1154110	889170	1669002	1254747	872957	732591	1000303	1130921	1536854	890536	1078318	657520	2731294	1697512	1530496	1520330	857707	1355958	784083	1067527	889504	467564	392271	458929
Unknown	68	1346979	1289460	1019496	1260568	1204481	1486886	1443731	1248227	1284815	1919813	1406047	1271585	1406662	1318554	1425442	1547839	1517974	1482444	1527484	1976190	1145510	1387784	1257007	1532373	1047597	1523059	1440460	1629235	1623264	1560609	1167314	1180931	1897881	1553442	1585591	1176059	842143	742707	658917	675557	1475346	1924621	1401696	1389564	1134704	1170955	1355775	1056688
w/o MS2:4-Hydroxyphenylacetic acid	69	5712638	6741730	5209542	5583274	6294929	6195629	5991424	5982806	5646383	5959718	5813422	7510801	6183439	6186306	1775377	6123758	1744814	5110063	5081926	5535126	7252218	5919674	6491098	6815602	7220580	5439154	6691722	6075453	6347274	5455248	5988610	7388470	6216651	6487542	5780622	5617722	7230428	7049974	7820606	5759300	5370650	5741786	6309774	5902515	6372556	5856874	6246434	5566259
w/o MS2:4-Hydroxyphenylacetic acid	70	13942740	14100652	12853588	14883656	17531510	18706960	15395343	15470600	17089710	22260636	20005148	21300890	13430670	15658188	12900195	19110004	19345398	18118208	17554794	16742048	13323820	14630766	15998523	18394518	12753826	9539140	12269295	14889923	12489762	12661090	13247927	11802193	14753306	15027811	13535020	11068054	19244372	16162821	16781562	13792303	11398212	15154678	11959480	10992624	11236009	11195804	10490410	8858890
w/o MS2:4-Hydroxyphenylacetic acid	71	16051984	13738990	13611171	14776570	15666557	13450955	13180195	14941250	14437600	18747368	13763581	17229782	13578891	15390482	21645012	16461113	22519256	15866454	15899303	13845236	12495802	13830600	12709573	14115871	12620568	12575231	18788776	16312838	15075757	15122359	13783440	12236016	18790532	15172657	15472136	13524046	10506712	10877916	8965056	8839015	15593218	16523731	13934246	15071121	14156396	15467107	14452366	12531571
w/o MS2:4-Hydroxyphenylacetic acid	72	585050	675591	587244	622494	732620	736493	634317	677566	671160	692764	762554	768303	449431	620183	603395	714470	628781	727090	655475	944585	521827	424056	761924	749338	669338	211960	1283089	1444007	710370	631371	661380	637237	674734	658172	1305186	601108	708466	699726	767697	659719	341147	641969	648747	536744	596149	463745	595527	897724
Divarinol	73	358769	299251	185978	327833	999158	705363	644318	635820	409364	328133	370149	444554	470846	372056	205335	356433	460051	310597	451423	430000	309387	588710	405561	376780	336456	370087	74131	420311	118754	117184	37744	181165	509234	526862	429042	530032	271702	269166	255790	127183	276132	410062	323474	307198	205974	120505	33760	86495
w/o MS2:N-omega-Acetylhistamine	74	323395	333839	338455	349516	597071	499833	312158	427971	563564	616042	433983	489047	374426	401212	248211	482478	502244	480498	456595	430653	355929	333250	334578	486176	189861	160417	364278	304431	203209	278498	210646	142276	342287	262402	296829	218062	762750	484480	434358	509653	231486	353444	166399	172491	169905	171707	256115	153077
PYROCATECHUIC ACID	75	10350317	8010504	5624882	7040876	6973592	3382741	6318076	6827231	4200178	3143718	2132260	2720976	2757682	3157649	3646211	5493248	3153899	615996	6660735	1016951	1971804	5654113	1519621	7602040	7720501	1688436	11642813	9344511	1940474	8306427	7338024	4831676	6115689	8066051	7549682	4791346	22063886	24471596	26763142	15875022	10316583	13230323	14825065	13686354	5576642	6153043	1797559	4152258
w/o MS2:3,4-Dihydroxybenzoic acid	76	13033667	11550883	12977410	12265057	11163592	9271055	8295724	7032586	3160978	9587482	9005690	8798089	6284163	6364925	6191890	5447514	7441224	5632020	4253452	3178032	8524329	11862878	3056070	15084427	12999861	15699692	20358086	12932158	29050638	30069984	25574708	17058948	16360634	12936750	13864382	6848360	21853250	19364198	35063288	19848694	20945436	25752286	17676042	18034766	10980660	13502613	7017754	11690791
w/o MS2:2,3-Dihydroxybenzoic acid	77	1438202	4582254	4862446	3775536	5266076	3408960	1155991	2401148	2656616	4853258	4060953	3522934	2064596	1739310	2115992	4694996	2499827	5093400	4109162	3518531	5251932	4547664	5464965	3601592	1322769	2035822	3376352	2914658	2811310	3122572	2104058	2822930	2628006	4310035	1740743	5034886	8245750	13978642	13280436	6926995	2948131	4561559	5370074	5845398	4231133	1995798	4752146	1746876
w/o MS2:2,5-DIHYDROXYBENZOIC ACID	78	10880648	17014514	14592288	11382068	3059611	12839877	7186450	11035633	20519780	21412046	14922127	13199182	14988800	21640944	17486200	13939982	6848810	15323930	17414286	16393639	5769026	12939268	15798788	24706634	15013877	17820102	16730468	15723077	20023956	21813458	11091330	15990600	14322608	33723208	21931290	17187612	20716156	15915229	28350678	20188308	15946228	18332058	18091112	19056138	10666688	15429070	6586577	2902028
w/o MS2:4-hidroxy-3-methoxybenzyl alcohol	79	1300478	1520855	1194247	2194098	2765132	2104388	1473502	1873269	1829898	1771598	1810206	2768766	1730985	1593592	1233779	2182490	2077972	1503259	1737716	2037727	1386800	1844436	2611254	1575900	2658672	2410192	4301171	3610124	2985624	3053162	2569864	2568137	3889368	3932974	3358679	3221119	1569364	1487858	1560410	1410751	2932291	3594398	3308548	3082084	2326685	2461843	2057573	1750871
Unknown	80	381921	509094	379782	425851	466843	418672	439248	401455	459046	536863	484279	876991	387456	383768	294430	690778	459971	422877	402132	395892	540768	416860	367031	369225	326190	195095	302574	385282	194218	209038	284718	259244	291600	380392	290455	217054	848460	546221	513096	362606	206364	232616	408224	188329	207940	266042	326352	200906
w/o MS2:TERPINEN-4-OL	81	564250	598175	502545	439339	564736	528629	440597	575923	291290	538456	561197	585148	624143	552299	603160	558154	488909	524353	616479	570406	596737	632085	494227	446632	606282	582898	535284	440896	497741	553120	515720	515476	490778	430027	512391	593519	480608	556808	515369	534244	648351	566515	511337	501211	651875	682083	680324	657880
w/o MS2:Succinylacetone - 40.0 eV	82	834245	226683	813482	536353	576695	729623	750073	780104	993739	642847	393816	670359	305912	463158	996499	373448	1263434	770674	684670	867411	865106	642904	1338270	1285837	1112734	393915	678054	584162	1281684	1136956	797474	756398	986638	1455505	800051	489014	1685236	1295205	1464935	1388209	563714	861342	985405	347409	1077630	824591	1099392	625101
w/o MS2:Succinylacetone - 40.0 eV	83	1405132	1448184	1107228	1560566	1306577	862494	1214277	828001	746327	840257	690056	1436713	1149905	458977	838067	792619	1578354	982253	1556705	1113273	1911360	1542331	2180232	1778229	665426	1489219	3339480	1358074	2267278	1967345	1758308	4553380	2159066	2103202	2123254	2841976	3042774	2222585	2016357	2428805	1279838	1658468	1493296	1126611	1493036	1046055	1305712	228962
w/o MS2:Succinylacetone - 40.0 eV	84	677133	953661	738410	422501	222280	390561	887449	923510	967734	446218	576174	2523262	1051792	349471	338392	1727582	3670516	514617	680003	1298826	473633	906093	817135	1217682	1034163	732858	1250403	709573	1506849	521828	239875	345647	437314	424615	907187	1610740	432277	693209	1283847	976274	273885	847291	899243	245325	1483580	1031479	580416	712425
w/o MS2:1,4-naphthalene-dione	85	1318107	1323458	1061803	1274109	1399394	1413508	1323052	1121038	1443147	2100264	1409828	1397915	1489605	1274264	1373724	1701887	1856724	1488014	1511224	1643240	730059	1100640	1129618	1170858	1165982	1384342	1503054	1545405	1407440	1301683	1142369	1051813	1861779	1813204	1655276	1414330	659836	830803	624062	576959	1332431	1874515	1141265	1220174	1328600	1552663	1213136	992845
w/o MS2:1,4-naphthalene-dione	86	2211700	2027487	2128967	2342078	2397019	3022384	2448629	2059486	2601037	3703244	3227783	3414700	2181732	2611067	2235459	2622461	3079616	2715903	3192665	2595643	1894063	2384146	2137952	2733722	1476410	1409735	2032205	2396049	1265586	2182411	1522953	1158543	2001586	1892771	1667824	1425160	3164573	1413265	2030063	1778384	1014634	2402962	1595565	1558236	1006240	1359870	1172019	1216278
w/o MS2:(Metasci) N-Isovalerylglycine	87	4072766	4072532	3538495	4541252	4458808	5599084	5293227	4156438	5520040	7453596	5343033	8674688	4416215	4081940	4845084	5504954	3537901	2573456	1856859	1920580	3939249	4597260	5211528	4349400	3805639	4073120	6426381	4313900	5253724	5244772	4913998	4777926	4516388	4332888	5825400	4347954	7293154	7872178	7198302	7366899	5877954	3943381	4178962	3750606	4533476	6067476	2870521	4175804
w/o MS2:(Metasci) N-Isovalerylglycine	88	524297	476813	509042	567089	890809	592637	560028	725106	619198	791389	582970	687741	524984	620828	509596	685259	544736	409062	697140	659792	614031	541520	544621	536547	894194	454175	696663	821932	549922	610902	538591	516076	831307	609922	636326	572908	882738	874641	619074	777533	646563	681442	504527	548818	651667	702414	939662	474182
w/o MS2:PUTRESCINE DIHYDROCHLORIDE	89	11674449	9914956	9604785	11957842	12514998	11486647	10735552	10244360	13112661	17355780	11909611	13667645	11456360	11127595	12257569	14970257	15097272	12123495	13603278	13460721	8296329	11131917	9365769	11266666	10146578	11709798	14405048	14441574	13156901	13398928	11524296	9594859	15881620	14627028	14217531	10966209	6617562	5106782	5366290	4637429	12307171	15328568	10816353	11282126	11797154	13499520	11466578	8257056
w/o MS2:PUTRESCINE DIHYDROCHLORIDE	90	13686033	13558756	12346446	16372858	20762028	22244974	17117586	16720434	21245146	26863878	22629038	25398364	15625532	19410008	15050839	22223436	25599458	21600548	22237252	20196352	12473412	16118047	15048489	21083064	10917916	9485271	14575840	16790738	11666319	12151067	10943521	9556126	14251481	15707903	13724848	9885459	23037918	16599767	18382858	14425395	11734197	16324880	11312260	11933827	9829797	10105685	7662673	8546644
w/o MS2:PUTRESCINE DIHYDROCHLORIDE	91	5585847	3832532	4061907	4642680	6342948	4416766	6944716	5790486	1512330	1377451	1247932	1546532	1373594	1535841	1434205	1527915	1339300	850784	722506	1575658	5491875	3928118	5291940	4907742	7661775	7505055	11912887	6656472	16273112	19718432	13012724	10905909	14848643	11979591	13663506	7392865	11027014	6110151	5243095	7947700	6831016	9130086	4708501	6814794	4045830	2470935	2380575	2079623
w/o MS2:(Metasci) 3,3-Dimethylglutaric acid	92	11750356	10840382	11893849	12319760	11172120	12149066	11570609	11406849	11143980	11680044	12309634	13166466	8208917	11204045	11571645	11214301	13049456	11470064	10419785	12541834	12793348	10275256	12469791	10437652	13163650	11331545	12930362	10013878	12560112	11900503	12665588	10470541	10577284	10627573	10955097	13578251	13227500	13869522	12414933	11817249	10961710	11009635	11675640	11068584	12066255	12436761	12861600	11588375
w/o MS2:Massbank:PR309354 Coumarin + 1O	93	7883584	7727782	7915866	8365626	10535379	11497968	9205485	8780855	10147138	13759927	10589226	11679919	8385086	9615685	8117132	11982610	13594936	12257053	11618537	11662826	6901924	8315943	7332341	9950709	6879588	6568008	9574027	9309470	7205694	7891482	6898824	6237079	9946448	9318920	8579402	6292578	10635171	7055193	7033294	7568588	7221948	9520071	7242318	6756786	6831734	8125347	5918222	5322510
w/o MS2:Umbelliferone	94	4953334	4013403	4707064	5025907	5688043	4768754	4386222	4680778	6658102	9222236	6562160	7084464	5620358	6845041	4847892	6873512	6618896	6052996	7678947	6789022	3363970	4670321	3542820	4976485	4576356	5317525	6559156	5712190	6141532	5843974	4728730	4282859	8230230	6383074	6532527	4760110	2906195	2520830	2022490	2354853	5423078	8113586	5072840	4934964	5658976	5241248	4991726	4089502
w/o MS2:Massbank:PR100830 3-Hydroxy-3-methylglutarate|HMG|HMGA|3-Hydroxy-3-methylglutaric acid|beta-Hydroxy-beta-methylglutaric acid|Dicrotalic acid|3-Hydroxy-3-methylpentanedioic acid|Meglutol|Lipoglutaren|Medroglutaric acid|	95	4754037	4183478	3496390	4411951	4993108	5694858	4221138	4957653	5472496	5624443	4998410	1559367	4017323	4291806	1245510	6720960	7075489	4668318	5850130	6890278	3802313	5557958	4304685	4459666	7578176	7097558	8123426	7874309	8080632	7755814	7903695	7693030	9164428	8050342	8459254	7906675	4167858	4615922	1090759	3468981	6902514	7279717	7079880	6952635	8148598	7602462	6557326	6175676
w/o MS2:Massbank:PR100830 3-Hydroxy-3-methylglutarate|HMG|HMGA|3-Hydroxy-3-methylglutaric acid|beta-Hydroxy-beta-methylglutaric acid|Dicrotalic acid|3-Hydroxy-3-methylpentanedioic acid|Meglutol|Lipoglutaren|Medroglutaric acid|	96	10979734	8350799	9478322	11810284	14403371	11380018	10195312	10391342	5176800	10357924	5523487	6914239	8363299	7526300	5739318	9539397	7718945	2511669	7699323	7977598	8784400	11309122	11032017	12549518	10543636	10660228	16116715	12637401	12110891	11454206	12570748	10505391	17003528	14105145	12265683	13064154	11806110	9723703	12227394	10799476	15124316	11715911	13548977	11751073	10000191	4870696	6382106	8475988
w/o MS2:1,2-Dihydro-1,2-naphthalenediol	97	10092179	8880393	8451466	10128157	10060051	9013166	9568332	8644629	10844874	13704048	10455303	11724175	9514594	9848190	9424657	13197016	11787837	10845738	11729965	11009889	6890578	9759590	8366349	9351394	8341054	9427971	11897195	11841870	10405090	10774770	9875651	7570064	13779585	12003210	12064392	8666431	5327574	4579022	4248474	4066339	9775160	11852465	9601543	9040816	10030827	11578816	9295668	6960861
w/o MS2:1,2-Dihydro-1,2-naphthalenediol	98	9866846	9899599	8313426	11206402	16406312	16723962	13012054	12961320	15852381	20736024	18548448	20607980	10884549	14328018	11271052	16177335	18621394	16235386	18296104	15667619	9829380	12667775	11803225	16059337	8205329	7077666	10115687	12735343	7904704	8189384	8061546	6772423	11344594	11709170	9356439	7511036	18102618	13241646	15071667	10981928	8373480	11410378	8609872	8850729	7239522	7293041	5522438	6277345
w/o MS2:delta-Hydroxylysine	99	2617139	2211987	1921510	3017117	2296886	1912538	2206440	1985995	445731	504950	354930	483792	320236	330450	374593	552023	356318	247499	287067	206361	2297370	3583007	2682720	2379629	1319053	1409175	2167776	1777998	2816512	3707936	2597026	2049899	2198268	2125626	2473829	1542260	6565648	4930616	5092425	6408730	1437571	2319827	1519622	2067321	460371	446156	348681	341646
w/o MS2:Massbank:EQ318454 1H-Benzotriazole-5-carboxylic acid|1H-benzotriazole-5-carboxylic acid|2H-benzotriazole-5-carboxylic acid	100	2489224	2087394	1880894	2612192	2983162	2317364	2118055	2158894	2746435	3948027	2457723	3103377	2393620	2369465	2613946	3259602	3176188	2618141	3230879	2992082	1739708	2649174	2267324	2407139	2162995	2366872	2980485	3218379	2998566	2743514	2554618	1834194	3717730	3326608	3371880	2262820	1242856	1118086	809190	818206	2594511	3392509	2526564	2589517	2399284	2828007	2326750	1767887
w/o MS2:Massbank:EQ318454 1H-Benzotriazole-5-carboxylic acid|1H-benzotriazole-5-carboxylic acid|2H-benzotriazole-5-carboxylic acid	101	2931912	2965560	2195142	2933043	4022141	4341909	3215970	3357427	3858604	5577884	5334504	4879427	2724796	3531821	3383801	4464676	5426546	4264628	3689513	3952616	2509942	3543709	3159039	4024296	2182571	1984649	3223073	3282056	2377424	2461281	2493324	1644173	3094524	3075601	2565744	2047619	3737788	3431133	3276159	3298587	2477068	2845506	2354858	2251218	2050636	2038130	1664635	1592399
w/o MS2:Massbank:EQ318454 1H-Benzotriazole-5-carboxylic acid|1H-benzotriazole-5-carboxylic acid|2H-benzotriazole-5-carboxylic acid	102	1294099	1338280	1161484	1473852	1897590	1624176	1511857	1538275	1875262	2513362	2004434	2564372	1301600	1694492	1463760	2371567	2183474	1674695	1958752	1424997	1134908	1718999	1377728	1609045	1158454	1247111	1994791	1648645	1262596	1368910	926057	1032558	1993837	1840351	1801921	1245189	1867566	1270270	1367854	1405001	1376248	1627770	1288085	1505449	1271003	1059825	884222	782287
Phenylpyruvic acid	103	2530465	1889417	2591758	3121166	5739656	4236742	3267564	1741158	4313091	3732181	3983834	3999430	2983547	2242782	3050464	6341194	3302048	4541343	2958543	6054265	3512772	2837052	3768368	3109902	3874356	2235200	4299172	6514713	3505429	5254215	5046040	3878210	5695000	3103216	4900682	4431294	5037384	3484392	6094264	3727198	878921	4079631	4631138	5228736	977732	2661591	2954074	1930977
w/o MS2:2-Hydroxycinnamic acid, predominantly trans	104	465646	931323	948378	1154733	731751	1798489	761188	1208197	912586	2035232	1161840	1700574	902587	1155769	1461308	1099306	431399	1158394	808992	1803189	1175742	363363	1003887	751874	1993015	1095660	1260524	826652	1617823	1047357	1364988	1627956	1802380	670083	1045204	1643396	2098188	1358522	1743918	787288	893896	404975	1090540	1539357	1571107	848821	946488	1229755
w/o MS2:7-hydroxychroman-4-one	105	1965987	2614939	2367508	2202794	2314351	2622826	422912	1993084	2218836	1279426	843363	2688511	2213300	1037399	1306182	1594319	2054788	1830452	2206233	2345800	2561309	2580682	2799156	2322465	2895746	1210756	2457767	2549416	2473892	1914300	2277726	2219857	2061763	2458682	3153268	2069590	2702144	2777286	3955093	2955095	1487164	644423	3203377	1823846	1957299	851808	1816445	1428512
w/o MS2:7-hydroxychroman-4-one	106	10340571	9100919	8113362	10514018	10731044	9477913	8875127	9081454	9942855	13150833	11684544	13035323	9831343	6944154	9494194	12039347	11367838	10171383	12809184	10027253	10741488	11570470	10780055	13208448	9196308	9534367	12631718	12682189	11679742	10286957	10357327	10115482	11499309	13558731	12716169	10393248	11563045	10608101	10778537	8855683	10251974	11479494	11657573	9281389	8827594	7958969	9058919	8693091
Unknown	107	13478396	12692530	11898900	15118319	16559344	17069644	14528019	14477249	18009286	22640814	18475206	20083004	14003260	16268760	13533581	19320776	19503164	16706624	18279780	16198609	11620430	14593724	13895960	16176317	9740483	9377984	13270020	13608594	10413962	10688410	10164063	8558011	13123121	13661097	12272296	8834091	16606094	12361820	12826286	10444069	10498010	13371561	10545983	9662856	9867784	10318563	8280363	7249076
Unknown	108	7673728	6666069	6461334	8145432	8334290	7739304	7481328	6863936	8873401	12262246	7917900	9605784	7708223	7993636	7757178	10138990	9668107	8309342	9838629	9147916	5639980	7838412	6569293	7502066	6594911	7471874	8946156	9752570	8050724	8608697	7314056	6213484	10655435	9533836	9228517	6632782	4402731	3791810	3255122	3060431	8315818	9931715	7183428	7300490	7295100	8693468	6970745	5114024
w/o MS2:Phenylalanine (Not validated)	109	2644561	2124943	1740719	3000406	3132814	2214170	1991071	1971334	3662156	3407060	2879214	3317627	2197228	1925202	1965718	3177278	3371153	1966630	2644610	2381641	2871268	3504111	2794304	2577597	1403891	1406535	2695802	1298173	1057690	1162826	1238134	827175	2132108	1828120	2601652	1548649	2201202	1857952	1835605	1674491	1654914	1614424	963961	1163746	475821	223427	219596	222276
w/o MS2:Phthalic acid	110	32802886	32104608	26047358	36344880	35713468	36785380	33207994	34143624	38612316	47448248	41492900	42156904	33801744	35854084	34085396	41586868	42649188	36123548	41683440	35671220	26714778	33692992	32901498	38409448	26190876	24671064	33254508	35809648	28514274	30310030	25172460	24022952	35776812	38286148	34842860	24691302	32800824	25610156	25898718	21901226	26563506	33348074	33902828	26715668	26058570	29886226	25173336	19869772
w/o MS2:Phthalic acid	111	20149656	13404404	15055143	17507230	18561594	16488144	17065276	16723922	18101120	23218308	18755954	20801132	19101568	18120264	16974154	19670028	22097488	18952322	19409596	19292760	13168914	17564960	15301822	16806202	15244414	16277211	19216388	19214222	18575666	18959760	17024698	14151772	22967406	20388784	21067698	15801990	10737526	9017439	10075612	8321004	17939026	20692128	15757319	16034435	17907810	18373588	16513819	14188411
Unknown	112	27561878	27226830	26020856	22680770	24970296	24932428	24765368	23044520	21552676	22475796	25031592	25972622	26371006	23805136	23828356	24729094	21878204	24136134	20423242	22139550	25398010	24094170	25372194	27461772	26481462	23570604	26761486	26944762	25976576	23240674	24103504	23848354	23729086	27203616	23582274	24295302	26468758	25469054	26404824	23729122	25364576	23028600	27761880	26486006	24188126	26646260	24942956	24008864
Homogenentisic acid	113	22893004	24399894	22915392	27789128	28796960	25737900	23832380	24965934	27056032	32631022	25570132	29235690	25288778	24192732	23373356	30175418	28133012	22822612	27561688	26219884	21081508	27494000	24306976	25333762	18755820	17968402	25885740	20896808	21946846	24166438	20690510	20683828	23892654	22299300	23890864	15228144	19929126	17086518	17494394	15935207	18850014	21316966	18572082	17666636	18677066	21322002	16577936	14940478
3,4-DIHYDROXYPHENYLACETATE	114	91364728	84948016	92956704	78471680	78563528	80400992	79684184	78353640	79343328	73719336	75595008	74071392	86625016	81501112	85892664	71002584	72370400	83738624	70613944	68465624	82987264	81173400	82540312	88759464	84798480	87099176	81107272	72067496	77125360	71275664	76939416	77687288	69613032	74188304	68217928	78762264	93772624	93522944	93477664	93295104	77473640	65404336	76328856	82232720	77646400	78985488	84886832	89483360
w/o MS2:Homogentisic acid	115	2143802	1802093	2145771	1892596	1874608	1847608	1875190	1831741	2000548	1890826	1765231	1748707	2037446	1906470	2019567	1553910	1891558	2032264	1682800	1710753	1796560	1925568	1834472	2062871	1769502	2031092	1831013	1609496	1898734	1790130	1926931	1745090	1719366	1784116	1591608	1727032	1918227	2026889	1973204	2014487	1881368	1783330	1812676	1797706	1748457	1688036	1855809	1956378
w/o MS2:Homogentisic acid	116	5159074	3540605	3199018	3841373	3732924	2960187	4753766	3178734	4332674	4666614	1958532	4377480	3037442	3124068	1519164	2943628	4718022	3758584	4256911	3734746	2884506	5014810	2646300	2673452	2013575	1952624	1879424	702981	1831704	1200916	777092	680751	2007672	1943304	2718140	919153	3713624	4006887	1688812	3405392	1847403	1943664	2042612	1551164	2732325	1930539	724903	2846080
w/o MS2:3-Hydroxymandelic acid	117	15.7763	15.7763	15.7763	15.7763	15.7763	18085	15.7763	10951	12046	15.7763	15.7763	14712	15.7763	42500	32933	13707	18914	15.7763	15.7763	15.7763	13413	15.7763	17471560	16223	15.7763	15913	46914068	129918	15.7763	15.7763	15.7763	15.7763	31345	15.7763	15.7763	17732	15.7763	20041	18397	15.7763	15.7763	19206	28473	15.7763	15437	16025	15.7763	15.7763
w/o MS2:(Metasci) Gallic acid	118	28569752	21404810	13107316	27130144	29932198	27263610	25440440	19124552	8385475	14214463	10533565	13230698	7991846	8012082	9021940	13660380	10484491	8541188	9491211	9759329	29408360	28295208	30448738	29240994	11110155	8318068	17962260	10170626	22925646	16231367	14337240	14212245	13614675	13225024	16462512	7953814	16800874	9542188	12725037	16013511	8845960	12217925	11100151	9924691	10785962	9662488	7023603	6265020
w/o MS2:(Metasci) Gallic acid	119	19612136	20511484	13104927	20128522	20633400	18902272	17631628	16973692	5882096	9833443	6737762	9026824	6213642	5995242	6086569	9334995	6129362	4587010	5556528	4984388	26719100	21557040	21800744	23420186	7735456	5723877	8378879	7564050	12499989	11720474	10803579	10007661	8630603	8981658	7032002	5371232	21436246	13061180	17702304	18669828	6111118	7972672	7192966	5479562	5918284	5882126	4911105	4297162
w/o MS2:2-Phenylphenol	120	1253964	814311	914024	1059062	1242819	941690	1345199	1327023	103930	257116	82929	157232	151583	248576	191207	124176	192098	96938	27400	276113	886163	860020	969610	1111242	1471678	1876344	2917966	1447314	3409974	3519322	2535657	2124682	2816925	2262135	2683172	1616365	2466742	1667492	1096673	1979005	1725887	1881135	628302	1585938	694562	509428	494295	270880
w/o MS2:2-naphthoic acid	121	6223380	4414721	5381514	5585156	6772923	5766186	7163342	6651218	1374807	1430871	768572	1162688	1374410	1642110	1360902	1236525	1386543	943216	616150	1705430	5181156	4687962	5287766	5753819	7946792	9647836	13203045	7885598	16807136	20097466	13489752	10665487	14609157	12322849	14683883	8693009	13035685	8099338	6485351	10670906	9039731	11200402	4978210	8789578	5217461	2750638	3087466	2086812
w/o MS2:Massbank:PR309116 FA 9:1+1O	122	4604124	5358256	5231959	3561416	4909202	4847236	4452960	4277946	4392974	4542986	4107556	5513480	4423725	4146628	5029737	4423895	4686504	5167304	3668799	4592576	4464232	4090251	2270572	4453878	5328090	4712513	3846489	5485233	4705799	3242074	4130474	5911204	4086164	2021895	3979934	3186005	2821984	5193786	4930874	5125173	4771814	5118910	4684396	2053366	3852572	4343713	5007605	5371249
w/o MS2:N-ACETYL-L-LEUCINE	123	11117975	9639908	8160526	11158644	11452905	8290605	11215318	10117315	4277408	5601469	4196028	6586711	4653740	4437634	4488897	5344798	5054205	2890638	2766748	2846626	13380272	12551343	13016683	8663077	24394210	16544710	29704096	21402986	16173079	19199140	19768176	14650326	20781988	27921726	31624690	17820430	51427100	47519952	45536108	62283240	23180374	18071598	14525726	14325297	10821552	8252660	5343818	6481722
w/o MS2:Acetylleucine (isomer of 164)	124	425578	424841	355557	450402	485407	377845	489288	444628	210935	373307	243626	296684	243924	229419	266412	972958	252833	223022	358205	198264	509659	541070	527954	375044	978234	619282	1010652	685851	627526	589229	708712	573143	768031	952134	1111793	722018	1483183	1570846	1591810	1835170	859710	654289	528320	525003	460145	305271	290873	291419
SUBERATE	125	187237664	180321072	173293264	165653392	161448880	171422592	170796992	186764272	180220352	156602768	178081360	158627504	169565968	176464192	187400576	170984368	189646848	192742144	159335664	181549728	185754288	183656624	167958464	181066400	183543616	159130880	153988480	158935120	180436496	168878832	165383088	186742000	162726608	174514608	146215968	159856176	173457024	178151600	189318672	186598096	187959488	170413728	179060096	157254544	166173312	176734368	164976960	168309664
Unknown	126	1613306	1105804	1431197	1663238	1495020	1553026	1579619	1294462	1800700	2309688	1578876	1877434	1602354	1552074	1664029	2258836	1959269	1973546	1788213	1792131	1105323	1656064	1428633	1500046	1326293	1785501	1728735	1910271	1746942	1873333	1354507	1176206	2314607	1850821	1847025	1398571	795053	608399	698515	684934	1595636	1759331	1489506	1418030	1350942	1835237	1259908	1074724
w/o MS2:7-Hydroxy-4-methylcoumarin	127	10720141	10488524	9582516	12059806	14462665	14292316	11627227	12685070	14578041	19092156	16534956	16082478	11343597	13321555	11961122	15515708	17363598	15045489	16558092	14660924	8541160	12872805	11228654	14284070	7831320	8175076	10220592	11663902	8606262	9963461	8765149	8074211	11565220	11543643	10239490	8208831	13882415	10296011	11173147	9524005	9308341	11402262	8844544	8766399	7622634	8453732	7215811	6341724
w/o MS2:7-Hydroxy-4-methylcoumarin	128	7602144	6820318	6793981	8171258	9214385	7894524	7578380	7207324	9177959	10741719	8456596	9358791	7915185	8131939	7659088	10437586	9750517	8759129	9147126	8588613	5805758	8131930	6819554	7973730	6837702	8770904	11066826	11211258	9228266	9554646	8351576	6672512	12290006	10711731	10540748	8152469	4760070	3967952	3431051	3466706	9128786	11495795	8541986	8676282	9256664	10250355	8123620	6776798
w/o MS2:7-Hydroxy-4-methylcoumarin	129	430073	236875	206463	636812	318775	302023	121013	293520	251706	171633	217189	511943	263112	351221	221653	119737	262959	275539	276679	365817	336679	281113	247310	207027	127219	316351	195414	711179	279919	617173	230287	369180	448667	468604	409669	455982	532568	518935	199154	257110	362685	527384	141158	361442	338775	136473	104189	221899
2-ISOPROPYLMALIC ACID	130	7769048	7329332	6908619	9543290	5579284	4810238	5470071	6590582	2978324	3124886	3875282	4513226	5384251	2212213	3044156	5124456	9110462	7698042	6578761	12443722	9148887	11664462	12304270	8054599	17564746	12533201	32769364	13981303	25486212	22436370	19208268	49225008	25339470	22910940	28957808	32471296	11710761	9246824	8367852	10139386	16561811	13267059	15323993	17476174	15659311	6069602	7306322	4668052
Unknown	131	4793604	4279700	3825156	4635030	6364334	7105774	5271136	5184060	6403392	8350983	7265305	8420268	4689052	5386147	4708018	6836934	7786158	6903336	6842118	6269167	4249544	4947296	4688228	6463843	3636709	2604335	4238038	5252490	3206476	3322080	3265440	3001825	4426134	4870962	4135185	2955613	7152874	5706366	5885424	4542976	3616134	4616356	3316310	3418552	3067173	3752102	2388812	2720810
Unknown	132	3824719	3289556	3208802	3845798	3927148	3554922	3494434	3528345	4010623	5608196	4043360	4303922	3616440	3673722	3742362	4687540	4498982	3713326	4233094	4693304	2875254	3772512	2881202	4020687	3308178	3570754	4085247	4427688	4496240	4280514	3236624	3012502	5178190	4456744	4460674	3151289	2156011	1648176	1436452	1497867	3767188	4620646	3574818	3694708	3535444	4098664	3474256	2464545
Unknown	133	22306602	15751836	14508908	20644548	20684632	20583220	13616683	17153682	19127232	24824598	16980884	21587254	16334482	12666987	10960734	19225560	22797438	16678680	21431272	14386580	16302779	21740096	27260396	18844100	207508	141650	386729	219407	354547	8313	14816	13244	517812	342451	8260	4869	220957	24737	156263	112164	5492	7631	233029	254115	89380	12856	226130	181070
w/o MS2:6,7-Dihydroxycoumarin	134	1910427	1675844	1578688	1257627	2673472	2513098	1923333	2436974	2307806	3089634	2472733	2422656	1729020	2029279	1676540	2720918	2777922	2377184	2379592	2574437	1380447	2719640	2691028	2041622	5211187	4600104	6335656	7666227	4566839	4790576	4458880	3956730	7361627	6116910	5773720	4803342	4424080	3128923	3468230	3308917	4802085	5258656	3959809	5011004	3651091	4262354	3283081	2687344
w/o MS2:6,7-Dihydroxycoumarin	135	3779811	2089664	1046415	3193474	3443168	427069	2900266	4880163	1953706	1088498	511806	1220161	923182	1062812	910980	880665	964588	558462	834251	928377	2225730	672758	1202800	2900735	2185852	2080773	3813648	2066112	530424	408375	2472829	1030053	863657	1910048	2134938	1408807	12816222	12316840	17963326	1024566	4346359	8182614	8919773	8600158	587427	733763	832825	201958
w/o MS2:esculetin	136	3911848	4221482	3011196	4688853	5021568	1384009	1295783	3930741	1212856	2232419	1346420	6363806	1028649	1061645	1044483	1342519	3336040	1207212	1078070	996097	4395612	5976038	5404870	5451782	8429474	7563752	14301947	12651681	13841176	15026094	13864782	11202945	16319066	14617696	13895417	9609814	6263716	4550990	5713534	5126668	10318373	11472012	8222747	11005436	4441180	4686123	1166044	4181634
w/o MS2:6,7-Dihydroxycoumarin	137	3911848	4221482	3011196	4688853	5021568	1118154	914547	3930741	1001119	2232419	1124002	1393316	865267	852902	786995	1139434	3336040	1052481	906009	862220	4395612	5976038	5404870	5451782	9216551	7988368	14301947	12651681	13841176	15026093	13864782	11202945	16319066	14617696	13895418	10745721	6263716	4550990	5713534	5126668	10318372	11664731	8967643	11005436	4441180	1008756	933136	809743
w/o MS2:Massbank:PR100480 4-Hydroxy-3-methoxycinnamaldehyde|Coniferyl aldehyde|Coniferaldehyde|Ferulaldehyde	138	9622080	8726049	7806848	10144133	11331006	11494162	9521261	10035390	12077399	14576368	12989115	13592027	9933376	10494320	8972298	12437109	13477389	11813481	11996308	11570766	7586252	9536749	9117951	11212546	4069580	6175464	8797973	9675533	7232556	7877334	7268747	6308466	9401104	9533893	8779368	6819627	10451527	8456653	8731399	7212678	6811520	9056125	3489306	7075038	6482135	7034314	5791189	5163527
w/o MS2:Massbank:PR100480 4-Hydroxy-3-methoxycinnamaldehyde|Coniferyl aldehyde|Coniferaldehyde|Ferulaldehyde	139	5913126	6031910	5409408	6559706	7021374	5697674	5795502	6136342	7131207	9143924	6794856	7935681	6671996	6230325	6613123	8357394	7589152	6725245	7297742	7089544	5222752	6116330	6101562	6107034	5940598	6380420	8342215	8334594	7419208	7605896	6522856	5281608	8866555	8265080	7796322	6275348	3947134	3458040	2889626	2651376	7070108	8650615	6033746	6297248	6596894	7274636	6116913	5221180
w/o MS2:Massbank:LU039252 trans-2-Ethoxy-5-(1-propenyl)phenol|Vanitrope|2-ethoxy-5-[(E)-prop-1-enyl]phenol	140	3331095	2709645	2511290	4058084	3723063	3084964	3049713	3055831	2252724	2866625	2074760	2539185	1721344	1905304	1587902	2176375	2126912	1669915	2028765	2109288	3278411	4012446	3444149	4108225	4149590	4108008	6685206	5533387	6731049	8704536	6012584	5320246	7558018	6212222	6524147	4405462	8832068	6168112	7033204	8725680	4804298	6401293	4492946	4977546	2415715	2174456	2116736	2207288
w/o MS2:Massbank:LU039252 trans-2-Ethoxy-5-(1-propenyl)phenol|Vanitrope|2-ethoxy-5-[(E)-prop-1-enyl]phenol	141	756799	1233286	1204393	851784	1225155	419404	1117633	1461057	1296152	1248603	1154161	1178714	1587871	1294447	594004	1104003	1375265	1319479	974854	1509900	889974	1031104	1067809	428386	1146080	1355556	1008808	710910	934899	744022	1252886	1232084	1173611	792051	1479376	506018	578754	507585	808831	926391	1431471	1154896	1280567	1149816	1230870	1146218	1183284	1582171
w/o MS2:trans-Caffeic acid	142	31655122	31627786	27154002	34002520	41851092	40522936	35415616	35271184	41506392	53183436	48560116	59231896	34585416	38266688	33239926	50622804	46073648	39570264	44322496	42083464	28520752	35557876	32414620	40096808	32947782	25222908	36420672	47351196	26793004	27461092	27952084	24924724	44603824	44967364	36035984	29703322	39037780	30503370	31210550	25228266	30102984	35438772	29954368	28108808	28083386	30361908	25422322	20137632
trans-Caffeic acid	143	1092469	1238127	979139	1285610	2118700	1841998	1475793	1509689	2018662	2571612	2395449	2818616	1628689	1655898	1450592	2041462	2326251	2326834	1830259	1831735	1249353	1496346	1527147	1746942	1744859	1154590	2005490	2378234	1413335	1219476	1409095	1228102	2278908	2265874	1732922	1428932	2017252	1506279	1825040	1211227	1377661	1984650	1531328	1314677	1446052	1447333	1220403	1131569
trans-Caffeic acid	144	16317823	17813216	14913827	17533292	19034402	19020204	17147066	17820596	21788490	26821194	19640324	25379472	18465386	18406372	17465756	25431998	21991914	19509294	22254248	20846042	14536700	17225274	15300406	17677328	15731605	17392928	24327412	26358708	18428984	19158534	17237172	17294310	26904924	26243070	22907910	18872390	9030077	8734474	8614763	9457299	18608852	22637624	18475250	17719478	18636952	21275264	17437890	14099036
w/o MS2:Caffeic acid	145	903389	310975	1079253	579003	1578789	766922	1400212	560732	1412936	894002	1354517	1323441	1188460	1741247	947322	1056809	569063	1215597	1522095	781923	1563451	747819	979533	563466	1997876	1240578	1674498	1371293	889031	902179	1136814	1063305	1865406	1607123	541994	453981	1573405	1903293	903760	1119308	387643	2267900	1146084	434874	1268431	442284	425330	958360
w/o MS2:2-tert-Butyl-4-methoxyphenol	146	2225860	2130556	2144893	1771722	2005817	2134392	2208628	1973348	1702018	2311527	2353941	1836400	1958111	2304580	1819683	1875893	2279890	1986133	2270802	2151044	2103359	2147711	2134652	1885651	1955626	2031044	1513757	1664164	2202515	1986447	873220	522016	1832620	1850082	2335937	1948888	2032798	1796191	1899280	1990412	2029351	2132377	1503766	1091092	2568337	2003251	1068501	1979253
w/o MS2:2-tert-Butyl-4-methoxyphenol	147	2225860	2130556	2144893	1771722	2032656	2133371	2214386	1973348	1702018	2311527	2353941	1836400	1958111	2304580	1819683	1875893	2279890	1986133	2270802	2151045	2103359	2147711	2134652	1885651	1955626	2031044	1513757	1664164	2155562	1986447	1177912	522016	1832620	1850082	2335937	1948888	2032798	1796191	1899280	1990412	2029351	2132377	1503766	1091092	2568337	2003251	1913252	1979253
w/o MS2:6-(Methylthio)guanine	148	2213150	2842782	2356976	3084520	1886889	2819164	3017305	2483259	4034240	4522026	3927214	5364160	3360516	2858171	3152160	2690300	4420881	3559677	3446384	3442040	2011937	3463227	3057392	3822272	2621738	2097718	2656242	1785042	968398	2875025	1172358	1459993	2347628	3898174	1785013	1946184	3475628	2501440	3341644	2170499	1610758	1010849	1287918	2325487	2143380	2155309	569513	1917626
METHYL VANILLATE	149	136226688	138107952	128029424	125533000	129611144	128472528	121538464	120923128	123298024	127155288	126564792	134164968	129651024	121522328	127140392	129222408	108890168	121385768	111727152	113775168	122852840	125130040	134330704	144821488	144848464	128437792	152040336	140875504	141059600	121226144	132321888	126972624	134881328	144041984	127868968	134961296	143927904	130964208	133523616	121703216	126453976	115730048	146472016	134538672	129240400	130961544	130196952	124062704
w/o MS2:3-Hydroxyfluorene	150	1954366	1876425	1788594	2046914	2445822	1928206	2151959	1981888	1799402	1869965	1379071	1510308	1424857	1724329	1565995	1788843	1482998	1280271	688392	1289092	1534562	2127413	2339777	1798470	864721	848268	1201839	1048087	944143	1126722	1278204	1178034	1361866	1307310	1889345	879457	3427327	2912749	2791375	3211641	1087142	1015198	1112217	1187832	754370	1196990	1021012	873258
w/o MS2:HISTAMINE DIHYDROCHLORIDE	151	1092833	1000528	805990	1220289	1176203	1051297	1102980	1057630	1242018	1560145	1006901	1362636	869798	1056711	898780	1420516	1102760	794963	958848	881984	996031	1270215	1176860	1243534	2051954	2283452	3720332	2679083	3645255	3175344	2729287	2702485	4259782	2972015	3278503	2129814	1801270	1571170	1425356	1453895	2597563	3324991	2503288	2626430	2879056	1929782	2030544	1423148
w/o MS2:DL-3,4-Dihydroxymandelic acid	152	126019	324848	73525	97513	107293	242430	83230	90950	88348	86684	139587	396044	96644	76287	89221	92408	84630	216767	83627	96845	302880	83852	233674	192041	149258	84214	164734	149933	161383	202023	101409	104243	106090	287733	270797	109106	88845	89035	95759	121428	133895	138348	230894	222688	211245	157763	86788	82263
w/o MS2:DL-3,4-Dihydroxymandelic acid	153	5219318	5471380	4552558	5682976	5541014	4264245	4789921	4648650	5493500	7867916	5914482	7902873	5777712	5578415	4980094	7965190	5891438	4443338	6425556	5018086	5280978	5562426	5397748	5924383	1317526	1060753	1318907	1198099	1587104	1387453	1323364	1351091	1581130	1215479	1032894	1046007	2376873	2000334	1860871	1637248	951342	1322135	1120761	1353042	1286165	1049662	1279848	960627
w/o MS2:HMDB:HMDB01490-1608 Vanylglycol	154	8059706	8362590	11092322	6707348	7649956	11458372	8033270	10734418	7988113	10169281	8922656	8340240	10703162	8819664	3945855	10561333	10214513	5875088	6981201	10195119	11443480	9310199	5361752	7595286	8797562	5299395	10106318	8426459	6542081	10398629	8608631	9013741	10292206	10034069	6327896	8703448	10625562	11523514	12218819	10760585	9988682	8936933	10326171	10442720	6763705	7314806	11337205	9331679
Unknown	155	4397194	4180300	3069840	4756891	5566382	4839743	5138230	5540240	4097414	4544193	2807426	3883187	2471316	3371031	2756140	4253043	2704784	1658461	1417625	1797835	4485488	5463658	5974695	5942880	1643380	1287642	2382653	2011492	1823215	1703622	1869983	1549250	2317165	2378742	2645621	1743237	11722307	8220574	9385526	10767290	1815827	2089415	1622898	1732830	1444450	1101509	1047421	976319
w/o MS2:2,3-Dihydroxybiphenyl	156	10298703	9740009	7635830	10832611	13838401	11541514	12311620	12084695	9892936	10242683	6698920	8991159	6351499	7940444	6859185	9451592	6677968	4137257	3497281	4425558	10596443	12429789	13583722	13248830	3917013	3162859	5931056	4661064	4475777	4796877	4699496	3896794	6017197	5913958	5694971	4152276	27426466	20545040	21824028	23552000	4285631	5639040	4289326	4481716	3648560	3056775	2606275	2607760
w/o MS2:2,3-Dihydroxybiphenyl	157	10252918	7228429	9046322	9545171	11518619	9835800	12112353	11255144	2950359	2895923	1707297	2444834	2325466	3162927	2765047	2608801	2509786	1909954	1421452	2912806	8744976	7874045	9223174	9760829	13914527	15030835	21829536	11902512	26283572	32696218	21973846	16551191	24945856	19033876	23125534	13455912	22950126	14799059	11636014	17786748	14777788	17768356	8057666	14283487	8667602	4909582	4668892	3589269
w/o MS2:Massbank:EA000461 Metamitron-desamino|3-Methyl-6-phenyl-1,2,4-triazin-5-ol	158	1282926	739789	958574	1088419	1402120	1336011	1328626	1172693	252090	312115	196610	224308	241165	297068	216084	247927	254850	156165	28588	345122	1013891	895139	1172514	1077055	1655616	1653553	2819824	1424506	3153698	3759410	2695740	2083917	2840142	2272968	2385998	1495376	2779998	1737252	1314753	2334315	1889598	2439040	993572	1998313	900909	370241	579330	239795
w/o MS2:3-(2-amino-2-oxoethyl)-5-methyl-hexanoic acid	159	3936075	4026082	4773208	3614173	3684333	4587564	3501084	4713828	4333799	3994094	4129120	4214324	3980765	4443424	4224375	4298238	6948684	5108239	5566785	5794710	4157517	3818830	4508418	3705059	4129800	3715873	3735033	4158027	4277488	3705855	4110454	4594095	4051013	3601513	4462064	4393939	3716724	4039042	4580274	3575643	4312342	4420200	3411733	3926782	4779296	4586578	4654002	4228210
Plumbagin	160	12397792	11903963	9960816	14468350	17801424	18786076	15172315	15164918	18558716	24211324	20999730	22731186	13193158	17024376	14220950	19824544	21376146	18650006	20188336	18245236	11773251	14365702	13086622	18247592	10621419	8945002	13141830	15725569	10143787	11314120	9891644	9239320	13409769	14093347	12305209	9265505	21424164	16296480	16355311	12679184	10603126	13864432	10770101	11000020	9021343	9114828	7084734	7670582
w/o MS2:(IROA) 1-HYDROXY-2-NAPHTHOATE	161	10973874	10152987	8892218	11375436	11503642	10359946	10448976	9839187	11151837	15442900	10688583	13572706	11107073	10621874	11054421	14585889	13368170	11925109	12937197	12455206	7985074	10449943	8974083	10589873	9293951	10587344	12833683	13282361	11972828	12168912	10722224	8822350	14731911	14112495	13638973	9528422	6034784	4989890	4570759	4556207	11727908	13554348	10316690	10408388	11174833	12487780	9772974	7492290
AZELAIC ACID	162	206847376	196651424	206333488	237154928	193064512	191128352	191910880	208247344	198445840	194781376	213940064	188922912	193220272	208620368	205331600	212974304	214200384	196168128	192499856	190603968	198558704	196666064	194486592	186170848	189809152	198341440	191699504	197040976	190724816	192718592	172264736	201368176	187448992	187765424	188901840	192425056	196853248	194156176	204150576	200712400	193844016	195719232	191535184	194484656	193008752	211078512	191591488	200508944
w/o MS2:(IROA) 10-HYDROXYDECANOATE	163	862182	1852942	1731579	680493	1825517	1517813	1856764	1955350	1613342	1227926	2139984	1755559	2035585	1616750	1599934	1800379	1860980	1859615	1752359	1666728	2143374	1696267	1692677	2113546	2805807	1927339	1605478	1979322	1832970	1603225	2244658	2026198	2111020	1949748	1564389	1970604	1742316	2508710	2003564	758205	1552391	2174654	2792471	1620490	2549406	1895805	1920120	2127588
6,7-Dimethyl-4-hydroxycoumarin	164	351785	331691	216822	279829	348952	310962	238113	201536	418564	403305	465062	428525	209866	381897	237710	450150	394706	286067	391798	321084	224071	309877	340708	297342	287172	304266	344172	255015	291982	273982	332028	186597	321936	234994	204315	229768	563634	364446	265716	375088	224216	220176	241697	244228	211494	288579	178104	182005
w/o MS2:HEPTANOIC ACID	165	566450	417686	368269	655795	397879	1482718	278009	467664	474172	458334	436818	510446	514955	327128	276247	472389	357764	382706	352530	230624	480675	186686	399978	251175	242667	417314	371230	359644	311512	319069	337976	359930	225080	414974	242165	302252	279701	406488	381951	1539249	280322	263625	288700	336490	396339	261839	477095	379084
Unknown	166	706.436	706.436	8635	706.436	706.436	706.436	8881	706.436	706.436	7899	706.436	706.436	706.436	706.436	706.436	706.436	706.436	706.436	706.436	706.436	706.436	706.436	706.436	8728	671044	13178	1286441	1535708	1417437	1189419	438418	2908469	4037470	2122558	1885379	368810	706.436	706.436	706.436	706.436	1293338	1114940	351676	508988	706.436	176482	65503	31513
w/o MS2:(Metasci) N-Acetyl-L-methionine	167	1400003	1666099	1281068	1628064	1942062	1333911	1415838	1118418	1301026	1741512	1250256	1762454	1495869	1231698	1335083	1960360	512286	447142	386772	339215	1753898	1941143	1547676	1181036	3012541	2261690	3593774	2940717	1644079	1781684	2132950	1716296	1769718	3474416	2809836	2314259	1986436	2041554	2143131	1729364	2448214	1850786	1967783	1626110	1809732	1553302	1157686	1129741
w/o MS2:Isocitrate	168	59510228	45386816	53063088	45159584	66791880	55573152	62792572	47058728	73534408	96484304	85877448	72925400	52729092	84173136	84845552	81218816	93197752	84046480	79974072	51787688	21361510	54527036	47349260	63845364	50337256	82412256	79138048	78659760	58018768	90694712	61289752	50557084	83177472	66947760	68237624	65186036	59983360	39378408	44147780	50272232	89230352	97725424	48035636	65364740	100155320	86636800	77892136	72200664
6-Methoxy-7-hydroxycoumarin	169	44755864	34730116	29377432	44508364	43903144	43876376	29934138	35305128	38304424	49979240	35105256	45094168	32557244	25989186	23320844	41072992	43926812	32050354	41161504	29588760	34842740	43405444	54971960	41233516	912377	677349	1142161	935374	967591	462627	297696	637928	1269802	1424832	265170	544978	807361	189472	338817	294295	527371	551569	1035794	985718	773132	681978	884722	683471
w/o MS2:(4S,5Z,6S)-4-(2-methoxy-2-oxoethyl)-5-[2-[(E)-3-phenylprop-2-enoyl]oxyethylidene]-6-[(2S,3R,4S,5S,6R)-3,4,5-trihydroxy-6-(hydroxymethyl)oxan-2-yl]oxy-4H-pyran-3-carboxylic acid	170	3434064	3828898	2508866	3409223	2955345	2132388	2670726	2386702	2340559	3021393	2808106	4145424	3163414	2666349	2801450	3933025	2534244	2416244	2859303	3287433	3568602	3147254	2595624	3325042	3332926	1825106	2885185	2788969	2710603	2493113	2624702	2642300	2993096	2985296	3478985	2565670	2027532	1998200	1951110	1721088	1754077	1782750	3702752	1949605	2879982	2863456	2784948	1714311
w/o MS2:D-(?)-Quinic acid	171	3449786	3483041	3213686	3624995	2864897	3336440	3873873	2819804	3297754	3206826	4335001	3191859	3818582	3576843	2313912	3322228	3230104	3723398	3518651	3996312	1744915	2013100	1830480	3400115	1973046	3990957	2757776	3891790	4026102	3293597	3204295	3225863	2007852	3746209	2381528	2077241	3251798	4273248	3211794	3102665	3764485	3524918	3930290	3314974	2388424	3832909	1738353	2579468
Unknown	172	1466253	967822	1029029	1413270	1371238	1147295	943574	1137295	1006527	1951342	1066892	1023253	1148279	879454	760366	1443232	1411529	978775	1272603	924164	1033652	1390102	1490884	1276450	9447	26444	16.5615	32896	28474	8515	10612	11686	17054	16.5615	8747	166	8420	5797	9573	16.5615	16.5615	16.5615	6345	12831	16.5615	16.5615	16.5615	16.5615
w/o MS2:scopoletin	173	756509	635456	671597	753910	823373	917933	663370	670820	775719	1007647	786276	1040210	486081	618303	563132	1130933	853163	712729	849046	564962	419138	863415	831100	880805	1772438	1746112	3100572	2143518	2004616	2349196	1691962	1889459	2600979	2257171	2448113	1842384	2831033	1898642	2250490	2272094	2159272	2237074	1708767	1991414	1550715	1642299	1379810	1235839
w/o MS2:FERULATE	174	1178400	1709008	1259447	1467533	265789	1388710	1329585	1382341	1667608	1494150	1578741	1900321	1421047	1394978	596232	1708165	1536786	1256738	1215530	1177341	1933992	1488674	1708472	1198628	952313	379542	742249	250308	820783	404736	857456	882759	1429159	242675	899695	381953	1531176	1072979	489992	1327943	565975	223936	1045330	443075	1335707	756688	695363	979892
Butylparaben	175	28451886	26615074	32941406	30656264	26626586	33887920	33177982	35561360	30471442	37982900	38833284	37016024	36107620	37423116	40022088	32134630	38043332	35367000	37120664	38846500	33675016	22228060	34769968	25222658	37200868	38247748	33862952	35386264	28298688	24453080	29237768	34693064	32255700	36098564	30971820	35146552	22506146	24972064	29705608	22669854	36357364	36682092	36974244	32576566	38884404	34187992	41633584	39452128
w/o MS2:L-beta-Homotyrosine	176	767954	498968	717728	584145	580485	748990	703842	488890	309415	312802	586272	682550	837244	833056	433271	694841	619158	782375	390337	850465	790834	627649	584145	510875	1007285	1210740	900809	1048818	1058067	1023058	1142876	868448	936229	1099680	1040501	1039714	433493	710749	533601	537960	832866	852891	739062	496204	772178	987986	689482	523176
w/o MS2:Haematommic acid	177	984161	386653	436470	849582	809643	631784	869664	1779105	285725	131698	51771	215589	258816	199654	134665	394712	140887	184716	92900	228770	273639	1802773	670226	782247	629247	526687	1624624	638718	205365	508381	703824	445134	167225	542343	607660	155770	5278944	4826134	10415624	3404869	1727462	3492948	3881852	3663890	505660	166034	314371	96579
w/o MS2:Xanthone	178	6525472	4881051	5481789	5556186	6712848	5966860	6881373	6631914	2273401	2855118	1548044	1748024	1692052	2940503	2444984	2310110	2539646	1975202	1041609	2736246	5151044	5445660	5733668	5766072	7509800	9284148	12363397	7153888	14658135	17726426	12396556	10288122	13157592	10745372	13480017	7909430	11275222	7775809	6335916	9623913	8847092	9806160	5180818	8189253	5190369	4159565	3535402	2905626
PHENYL ACETATE	179	6709804	5472154	6522686	5613942	7272650	5871834	5862396	5641106	6123896	6577216	5982042	5709814	6343471	5955837	6017630	5533740	6132908	6471450	5572652	7348502	6566348	7491099	7482584	6278306	6610396	6298650	12083572	5477620	4487254	5865924	6025480	6752056	5282870	4450708	5145778	5919837	6050360	6747887	5957569	7109545	6823562	7126752	4535471	6365219	5480102	5850431	6553816	5406414
w/o MS2:Methyl beta-orcinolcarboxylate	180	6709804	5472154	6522686	5613942	6800272	5843867	5862396	5641106	6123896	6577216	5982042	5709814	6343471	5955837	6017630	5533740	6132908	6471450	5572652	6976896	6566348	7422178	7482584	6278306	6610396	6298650	12083573	5477620	4487254	5865924	6025480	6752056	5282870	4450708	5145778	5919838	6050360	6747886	5128904	7109545	6823562	7126752	4535472	6365219	5480102	5850431	6553816	5406414
w/o MS2:DL-4-Hydroxy-3-methoxymandelic acid	181	3236001	3255124	2566336	3239522	3885816	3001415	3365938	2954898	3247487	4351742	2907918	3554498	2551041	2852209	2609116	4252355	2879012	2079523	2247307	2451782	3279994	3206368	3156052	3291285	5992726	6786068	10721061	7882460	10868254	9499795	8666265	8303505	12499723	9519828	9976504	6718188	5859546	4623189	4680528	4252730	7565611	10287787	8596016	8267118	8808446	6174650	6562746	4353744
ETHYL GALLATE	182	6598456	3548180	6008721	8595077	7090516	4716617	6642254	3148026	855376	1322496	1845784	2694252	3633881	3426888	2202240	1420254	1433111	391520	1504430	2039891	49606264	4123824	7508590	4077431	9079472	5838917	9306493	3951446	3656077	5176926	6273524	4952202	6782514	4057816	11084860	3018977	18213286	7818780	18206736	13546520	5300380	3670649	3279562	3944545	5945184	1786329	2793667	2934171
w/o MS2:Phenyl benzoate	183	15512378	10770261	12735022	14154728	17050416	14274491	17370390	15861108	3138074	3776247	2138928	2672975	3142608	4024982	3459549	2966618	3134465	2430795	1693967	3885842	12312761	11570601	13390650	14095311	20222144	23718916	33212792	18365678	39362972	49442264	33724740	25103816	37466204	28216254	34053524	20421026	31263804	20259682	16154362	25933376	23573988	27131210	12555249	21290220	13062287	6483711	7311082	5559359
w/o MS2:Phenyl benzoate	184	2529980	2157555	2047701	2994689	2021062	2200562	2254546	2313402	1406060	2048024	1163910	1184948	309669	542455	1014107	650284	1386850	368365	1002863	608823	1728869	3074294	2374250	2918350	3107548	2074427	2118846	1739630	4768250	4295710	4076480	3741026	3529109	4204138	3208262	1940178	4396020	4632236	3813466	3941800	2692688	3993558	2960004	2048596	2072566	1318437	980474	1395840
w/o MS2:5-(4-methyl-5-oxo-2H-furan-3-yl)pentanoic acid	185	135803	128624	125720	139763	124360	45830	95300	104782	46040	93970	64822	63127	105601	91379	46706	93911	133618	151700	51478	39884	96144	55318	50363	86492	72363	91723	68014	74971	151178	127516	119276	81329	129628	88871	83081	72064	146300	48199	174161	100190	128375	98889	143647	60194	156801	159537	28215	109365
w/o MS2:Massbank	186	18737052	11450590	15101938	16193517	18998284	15800240	20089112	18294216	3683895	4115346	2437468	3084716	3640799	4588804	4041829	3444562	3607925	2792342	1644184	4800800	13667646	13307106	16009296	16116294	22186804	28183154	38422056	20618468	45368532	57576144	36813800	27877098	43942524	31700394	38785024	23864504	36049868	22715708	17584584	29881704	27057900	32578124	13567823	25315690	14486062	7761358	7862260	6617520
w/o MS2:Methyl 1-naphthaleneacetate	187	2329458	1552381	1688077	1980811	2202071	1851452	2550699	2158768	328130	482697	207315	325337	301170	447213	383036	403115	378646	268298	124295	452532	2083334	1539875	1967664	1971875	3648435	3256722	5215252	2631372	6697463	8396605	5484570	4569689	6499450	4987201	5719653	2416122	5196670	2707126	2230868	3574458	3116861	4219736	2112965	2834086	1883056	814507	725022	517464
w/o MS2:CAPRYLOYL GLYCINE	188	296523	185215	195834	331041	226715	204991	377554	378036	217825	272212	358813	145852	290092	385331	306699	348171	292465	397761	239080	258279	304314	248982	212962	238515	304431	325118	303793	276356	295626	192409	285361	191195	187559	264339	295699	386544	290699	148284	385707	196017	179272	367205	197989	195273	292036	386222	525821	233715
w/o MS2:2-Naphthoxyacetic acid	189	8132668	6872236	6805998	8000580	8038731	7177295	8174284	7426315	9361328	11310743	8429735	8312591	8136780	8177274	8043090	8948469	10349873	8814139	10006475	9412195	5185816	7971777	6080554	8218326	5764100	8183984	8565537	9547788	8478940	8586447	7842708	5933716	10472487	9164329	8604933	7219702	4752287	4023524	3555866	3670452	8406480	10194552	7088686	7190232	7730676	8305314	6715032	6144842
w/o MS2:2-Naphthoxyacetic acid	190	10067395	8718918	8617169	11252232	13913633	14126555	11839194	12363884	14448259	18625966	15810759	13537995	9986962	13354706	10450258	12673748	16373788	14353269	16192270	13069040	7202148	11549905	9639722	13976094	6985556	6962928	9610502	10410863	7736124	8571506	7420990	6210418	9786544	9622887	9110454	6884455	13933947	10059615	10689261	10358351	7905776	10240728	6821158	8549165	6771742	6554371	5688168	5986848
w/o MS2:2-Naphthoxyacetic acid	191	6393047	4033825	4446380	5081422	6286344	5408495	7017844	4931360	1240995	1379208	996763	1544604	1331317	1365179	1240298	1314825	1277530	988945	611678	1239019	5755808	4215008	5290996	5914122	8947954	8410517	13621363	6925036	17856016	21638884	14052451	11691634	15749779	11701214	15333920	7592985	13135972	6803444	5449167	9002463	7860824	9439721	4557016	6913290	4518408	2744348	2334450	1710600
w/o MS2:2-[2-(2-methylpropanoylamino)acetylamino]acetic acid	192	16860	14530	37239	15.941	15.941	7548	16133	8354	261742	235329	50228	13996	41130	15006	10445	25920	710538	326705	285934	106358	10677	18040	73888	345126	368902	18699	1382362	3752247	12555632	17583054	7301641	10489649	8396684	6544344	2539616	4702694	15.941	21702	15.941	31879	24587	972646	15.941	1696216	1299216	4562316	403444	630297
w/o MS2:2-[2-(2-methylpropanoylamino)acetylamino]acetic acid	193	16374	19281	15158	43075	47099	63965	11325	39384	17213	51132	58940	9.8054	11433	10013	7101	58279	410259	166604	408270	212474	54127	62165	51016	152373	104284	18241	585574	520445	4597522	5764576	2561276	3491697	2769814	1635076	2325411	1405246	25880	30617	86421	70599	9.8054	312279	10710	509113	406828	392596	30023	116171
w/o MS2:Dinotefuran	194	464432	285518	343559	93812	31799	62256	42840	127536	114077	57388	30262	32910	28490	16187	5808	24737	524097	153382	42772	71309	70543	46182	353453	452271	629875	194408	1406237	3183304	8811454	11047980	5283658	6843078	6056556	4142687	2178833	2503456	79102	67748	82654	174678	50369	1276932	6970	1334814	1169672	2895084	332171	344784
SEBACATE	195	39614256	40505452	40662836	42021960	39474724	42568640	42774172	39538132	41716136	41856588	44951560	40149496	41544468	43397484	43413996	40135880	38347028	39928696	38187616	41082792	38543316	41937116	38825992	37387156	39049552	40087012	37911576	37454728	35980216	36778668	37133980	40760640	39718368	40008276	39053180	39983672	39049132	40044976	36841364	39047608	41111132	40655804	35540244	41266652	41426560	41278020	38156976	40078464
w/o MS2:Leu-ala - 30.0 eV	196	15.6813	15.6813	15.6813	15.6813	37027	15.6813	15.6813	15.6813	790119	609651	152339	452073	135157	12962	15.6813	152528	185919	89248	241548	99018	15.6813	15.6813	23322	103596	236246	15.6813	113751	1362272	11772645	11028451	8015146	8033208	8562366	5692512	4095367	3201168	15.6813	15.6813	15.6813	15.6813	38105	1154020	15.6813	1579124	5443558	6626437	1509495	1236192
w/o MS2:Ala-Ile	197	154304	116392	210576	242069	867257	1400261	596815	1230674	231803	342481	238625	249356	267592	238354	135230	194037	297899	226660	268264	376012	162890	440807	248173	285696	148710	1353718	258850	280273	60442	17207	20591	8886	485715	398179	406578	302645	208234	109208	106819	108361	165053	272468	166355	185768	72615	10231	8246	10304
w/o MS2:5-acetyl-2,6-dimethyl-2,3-dihydro-1H-pyridin-4-one	198	6426975	5755652	5691018	6703189	6825951	6154509	6053248	6277499	7043733	9517534	6818998	7837186	6853451	6573050	6597866	8578599	8141080	7555006	8282884	7546938	4824757	5930002	5263422	6385187	5375005	6218651	7433772	8156286	6969659	7469476	6178157	5328426	9316806	7818376	7621444	5703574	3602590	2773320	2526250	2810348	6612080	7545198	5935532	5905418	6361120	7043886	5678686	4837728
w/o MS2:5-acetyl-2,6-dimethyl-2,3-dihydro-1H-pyridin-4-one	199	6994144	6422400	6079076	7422736	10254612	10937318	8557496	9374655	10936773	12854881	12854747	12673243	7259624	8991098	7482218	9850052	13243146	11235308	11371205	10063667	6597976	7736651	7436152	10511905	5165924	4528429	6634354	8120120	5099381	5986175	4988309	4248371	6891292	7172477	6957928	4579406	12211193	8931632	9401595	7514340	5605301	6901848	5355048	5538912	4590170	4542791	3874874	4266320
w/o MS2:PYROGALLIN	200	4548462	4422356	4205194	2546554	2379644	4866813	5176937	2180900	5763744	6932233	6068098	5948257	4938860	4975898	4863579	6359677	6370494	5464078	6213562	5239282	4045003	3243222	4015937	2509506	2559108	3415797	3993290	4586926	3809628	4310822	3499819	2951871	5210202	4485779	4562120	2489666	4979318	4196028	2842802	3650393	1242842	4808492	3176050	4060638	3373022	3797639	3199955	2797614
w/o MS2:PYROGALLIN	201	2955886	2393235	3006891	3391787	4249305	4550166	3634812	2917418	3926119	4986244	3299982	4215596	3139993	3613708	3526039	3072160	4046067	3262580	3682585	3382910	2084799	3158458	2732139	3220096	5260566	5260678	8215872	10765912	5030474	6247584	5230767	4052751	7099066	10222298	8127054	6256028	2217680	1664252	1876630	1209977	7057418	9937416	5959997	5603113	8053924	8409995	6900368	4668880
w/o MS2:(3Z,5E)-4-hydroxy-6-(4-hydroxyphenyl)hexa-3,5-dien-2-one	202	52345412	51908176	44013736	61533504	84224504	88001344	69490480	70097264	85578256	108130176	100027800	108619072	59152568	78608600	61623356	84917600	99480776	88030256	91710832	81791240	51719644	63664620	59499504	83748920	44701880	36847736	55097732	67472032	43856372	46730520	41439476	36019384	56198548	60520888	51418684	38479204	99676400	72937456	81506872	60419112	45167132	62019992	44086796	45368656	39589704	40553272	30183940	32944474
w/o MS2:(3Z,5E)-4-hydroxy-6-(4-hydroxyphenyl)hexa-3,5-dien-2-one	203	52609712	49044320	45466692	54514764	56689484	50822284	50780068	48612468	58266900	79588128	56488192	67210512	53278780	55561772	54482028	71108472	67273376	56704596	64716616	61589096	38398448	53024952	45706148	51362476	44932072	51320684	62948340	64049676	59401524	59999068	52900592	42805496	75457352	67867592	64681472	48274824	29270940	24758310	22285224	21982222	55313800	64465236	51638416	50494412	52678584	59758712	49413664	37886224
L-TRYPTOPHAN	204	20163632	19991476	16541591	26655874	33485094	27955714	24093084	22665764	34682056	35139404	27990968	42100728	25130534	27105738	28346820	41548732	24444338	20128446	23888230	20026684	18375930	22705600	21125858	25188516	34398456	35465840	46951768	49507276	29558346	29250622	25347514	21312086	53152420	48299080	41590164	38106792	54565536	44123724	43013368	40595160	43892236	47331628	33107652	37738460	44300752	49602800	38730436	26659686
w/o MS2:N,N-DIMETHYL-ARGININE	205	830.554	830.554	830.554	830.554	830.554	830.554	830.554	830.554	830.554	830.554	830.554	830.554	830.554	830.554	830.554	830.554	830.554	830.554	830.554	830.554	830.554	830.554	830.554	830.554	10921	830.554	9032	70554	2966263	2788757	1564016	1178864	2136507	1282170	465506	629738	830.554	830.554	830.554	830.554	830.554	109106	830.554	192526	1278808	1798731	144178	295203
w/o MS2:L-TRYPTOPHANAMIDE	206	756867	587990	545685	748034	908241	914663	720761	694983	889935	1008606	739051	933022	664285	598909	487862	1005629	885371	734486	761090	674025	588699	635807	565953	854450	327719	300507	501600	498436	577437	874692	482862	487031	624459	609161	666017	451110	1185456	868645	745501	678751	412310	520680	332880	492060	330840	402873	364432	295841
w/o MS2:L-TRYPTOPHANAMIDE	207	78245	61623	55142	117280	428523	315242	316961	361044	95877	169815	82488	119562	142142	95229	29042	129469	172351	99258	125813	157868	79164	246139	95300	130068	68648	116422	135235	78706	8842	11562	441.837	441.837	216734	202391	137093	139307	95640	62782	30515	41912	87177	120627	45185	89074	33382	441.837	441.837	441.837
w/o MS2:Dexpanthenol	208	597494	341795	36389	809722	589286	30282	293161	459116	181805	115085	217811	349137	877089	295468	92800	216459	36993	307360	119349	170019	137796	660183	921717	620958	322218	440244	921724	265427	1272034	652553	1174067	1133598	308449	42723	85166	637173	287995	24317	473135	764448	135148	31030	563842	46848	140669	112463	82838	126954
w/o MS2:Eugenitol	209	29165608	28654588	24922660	33731764	45438992	48042004	37685044	38281460	45071808	58928148	56489244	55219372	32367544	40856896	33390864	47749632	54072992	49379320	49904948	43917868	28195602	34630960	33290728	44985792	23304300	21026422	30413928	36135200	23658174	25255052	22910292	19906400	31487550	33753056	28212350	20916034	53001240	38286728	42385644	32433022	25673616	33058150	24095118	25138050	22147394	22093490	15983010	17999242
w/o MS2:(4S,5Z,6S)-4-(2-methoxy-2-oxoethyl)-5-[2-[(E)-3-phenylprop-2-enoyl]oxyethylidene]-6-[(2S,3R,4S,5S,6R)-3,4,5-trihydroxy-6-(hydroxymethyl)oxan-2-yl]oxy-4H-pyran-3-carboxylic acid	210	28712108	26086278	24605070	29829972	30687934	28693290	26995718	26176130	32726074	42179096	31545954	35564336	29823438	29620472	28493806	40442768	35673284	31261546	35051956	32553484	21318560	28951764	24750876	28370750	23773688	27656768	34354460	34477912	31670768	32934400	29759034	22953940	41207816	37423984	34631788	25947284	16795704	13679450	12216108	12292898	29279860	35421440	27957658	27405994	28255958	32935394	26563804	20997020
w/o MS2:IBUPROFEN	211	320060	269921	235644	401924	737146	502274	453501	529779	169923	110344	42213	54906	136712	63162	76988	73205	94452	94346	81743	148539	273905	502712	448429	521862	116689	44709	127684	119291	87467	72968	121386	115934	281376	279761	144273	83352	594629	377248	281918	391036	83040	45516	42941	127716	43645	4128	46877	18852
w/o MS2:Massbank:LU087851 2-Acrylamido-2-methyl-1-propanesulfonic acid|2-methyl-2-(prop-2-enoylamino)propane-1-sulfonic acid	212	39203	75452	62034	79441	267746	234156	169873	207375	63899	14435	35229	26811	141869	25815	24866	33729	10009	76358	44347	5987	47575	123888	111634	80377	106958	192067	138676	163304	100269	126476	88722	93452	144118	170423	143161	120921	423103	341069	253018	338600	88148	43332	57004	99761	101907	38415	32094	26239
w/o MS2:2-Acrylamido-2-methyl-1-propanesulfonic acid	213	2904677	2740284	2341415	2990933	3013625	2892889	2768405	2879506	3259869	4116216	2874770	3646604	3255910	3113173	3296352	3710464	3735932	3348921	3742723	3430740	2478807	3417266	2519590	2740752	2530702	2755243	3455117	3656531	3223278	3290747	3195259	2542480	4345313	3692260	3512924	2703251	1479846	1373158	1230024	1318648	3361221	3584626	2935829	2913931	3133265	3438628	2716266	2052179
w/o MS2:N-ACETYLPHENYLALANINE	214	2220051	2126255	1777719	2592672	2864805	2256879	2083683	1794703	2186925	1830941	1707201	1967224	1702748	1572323	1493812	1989976	2123093	1960568	1823786	1872115	2378047	2533507	2308779	2491441	1462123	1298736	2022492	1720641	2841770	3239794	2424554	2105390	2117128	2021571	2053609	1466755	3064851	1040109	2238869	2214268	1520186	824068	1320148	1521281	1363916	1176337	940664	1174620
w/o MS2:N-ACETYLPHENYLALANINE	215	35738484	28320662	23629078	37905484	36700256	28249578	26436962	26604438	39677180	36397376	29490456	35240952	25063654	25470892	26116978	39180760	44791640	31995334	29804370	30116986	36065124	40009648	40697924	33016286	22282888	17241806	38686060	18512212	17242144	17977426	18450138	13236197	27499030	29135956	35438928	19369084	31003952	24584192	26383956	24429126	25965340	21399936	15601785	16149514	7803094	5307324	4279133	4745370
w/o MS2:N-acetylphenylalanine	216	35738480	28320662	23629078	37905484	36700256	28249578	26436962	26604438	39677180	36397376	29490456	35239628	25063654	25470892	26116978	39180760	44749452	31995336	29804370	30116988	36065124	40009652	40697924	33016286	22282888	17241806	38686064	18512212	17241118	17977428	18450138	13236197	27499030	29135956	35438928	19369084	31003952	24584192	26383956	24429126	25965340	21399936	15601785	16149514	7803093	5307324	4279133	4745370
w/o MS2:5_34DiHydroxyPhenyl_gamma_Valerolactone	217	1592886	1500486	1449090	1655947	1887335	1960545	1830121	1795528	1721613	2598463	2245595	3153368	1583282	1839744	1578355	2699894	2201384	1762825	2198512	1768549	1672818	2028111	2034858	1934147	5021124	3952081	7520723	5880298	5237710	4810926	3646051	4801113	6815578	5880896	5658182	4738633	5000755	4024229	4066868	3941406	5189480	6056557	4867480	5285528	3982088	4382804	3598417	3257106
w/o MS2:3,4-Dimethoxycinnamic acid, LC-ESI-QTOF, MS2, CE	218	544535	641920	673554	702262	1147414	919736	1066413	1015668	780855	906935	731968	696374	402060	880324	189669	1162624	742884	1152143	744880	1873725	832097	324519	965395	495275	1082539	1206473	1000039	1246248	1055831	918764	1096931	1096676	1713514	1665180	1482051	1283732	1510768	912724	800236	626422	460163	1085838	924305	717001	765145	319510	699042	796607
Unknown	219	5749646	4401644	4236545	6690342	6152491	4480360	4544292	4077136	3355438	4198968	2811458	3622371	2370752	2491028	2055061	2879649	2921110	2394439	2692947	2704104	4291468	7283098	5833778	6432114	6201196	5676377	8768174	7968982	9750392	12769999	9164778	7496070	9672366	8972868	9522330	6494558	14019314	9806715	10318796	15203812	6917056	9097971	6533848	7594638	3081189	2936542	2363798	2581170
w/o MS2:2,4-diacetylphloroglucinol	220	68997	179175	35587	232138	183895	307688	110186	65784	96992	223747	106813	135461	88007	22291	58370	48532	95538	58772	59647	109162	103413	226397	60989	217822	172716	66064	46476	125357	419858	382302	216400	663711	166743	382354	370204	486310	342888	84827	133805	252854	139014	61932	198337	167642	53127	63221	96593	11430
w/o MS2:Sinapyl alcohol	221	7887844	7089128	8166243	7748870	7036790	6989510	7712931	7358857	7798906	7192352	7637572	6700751	7519530	8145760	7989544	7060045	8143118	8172674	7288273	5753599	7405444	7762912	6886414	7485066	6397892	7263550	5693052	6438374	6307926	7673692	6543131	6302358	5926084	5838416	6638466	6647689	7067904	7450596	6612814	8003360	7224896	7203410	6184251	7310870	6879902	6781702	6990324	7965841
Sinapyl alcohol	222	7887844	7089128	8166243	7748870	7036790	6989510	7712931	7358857	7798906	7192352	7637572	6700751	7519530	8145759	7989544	7060045	8143117	8172674	7288273	5753600	7405444	7762912	6886414	7485066	6397892	7263550	5693053	6438374	6307926	7601399	6543131	6302358	5926084	5838416	6638466	6647690	7067904	7450596	6612814	8003360	7224896	7203410	6184251	7310870	6879902	6781702	6990324	7965840
(Chemfaces) pinosylvin	223	7637868	6822781	3280797	4683798	3826197	3826715	4854256	4000461	3371081	3102931	1227811	4085786	4752394	5651266	4330682	3091225	846315	573699	390241	710935	3552725	5992398	9244268	3805412	5962958	3378162	12109023	8140398	6051287	4617534	6080856	5519688	10420339	9314877	6142628	6650955	34339856	27621348	45509752	30716616	2199766	5373001	8213042	3064612	6240326	2649315	4048928	10064179
w/o MS2:Dihydrojasmonic Acid	224	5679246	5228609	4892568	5622528	4991254	5772412	5267638	5606040	5520620	6409243	4794674	5893880	5889748	5934789	5047596	5711470	5717726	5339284	6134338	5406980	4845750	5305094	4948460	5514142	4992488	5977974	5511703	5826522	5150040	4620962	4927633	5186044	5141331	5421952	5229478	5786223	4668708	5319064	5150204	4599573	6038786	5684778	4861350	5059045	5608623	5466686	5417124	6484082
w/o MS2:(+-)-Baclofen	225	3857387	2645948	3311392	3876930	4265958	3711974	4416076	4314206	1178476	1612737	729615	686424	1256523	1576891	1025656	901120	1269632	540037	343399	1435068	2904410	3058209	3042904	3743467	4391200	5343366	6874375	4403681	8923855	10404263	7501844	5054406	8362192	6054519	7038625	4623244	7586641	4622952	3390694	6182332	5531848	6051048	2572202	4877132	3454184	1769345	2004120	1824624
w/o MS2:3-Phenoxybenzoic acid	226	32055556	20324666	26421024	27191270	33800772	28142950	35070560	31169758	6704840	7281656	4111096	5549080	6566236	8294444	6654792	5727436	6521653	4977032	2864366	7978102	24318366	23188136	26760274	27917626	40618580	47585968	66126728	36847860	79466576	104346072	66689180	50682084	74954472	56140600	69215368	41428432	61959472	39951296	31160362	52000064	46389284	55301288	24601950	43816688	25438126	13862722	14303161	11407437
w/o MS2:3-Phenoxybenzoic acid	227	2362133	1706483	2651256	2831140	3067082	1659415	2696432	1506501	764792	1740042	1349883	1682010	1832800	1657788	1520785	1660651	1540938	1385028	1157393	1670038	2693783	2602210	2887554	1212798	2258806	3647976	4325610	3358440	4982464	1068872	777331	3222934	5134798	3367992	3481324	3503996	1283888	2554782	3509426	2744626	3796657	3775207	1904470	3774238	2367477	2027234	2200727	1708937
Unknown	228	123401	213176	207862	163302	161415	194165	146032	76010	60090	144877	210582	91345	220481	112604	176410	310488	61775	214915	258421	176890	340559	129310	7229538	229191	219574	133667	6485100	179795	214331	81075	159248	55335	322250	260703	98207	149044	59062	163576	482240	52741	91767	101938	118115	242369	80110	599351	101234	262985
w/o MS2:Cer 8:1,2O/3:0	229	1896403	1774762	2151918	2131964	1876051	2045738	1945683	1909483	1964589	2011040	1824088	2366387	2076161	2285807	2211217	2214481	7213142	2590909	2630139	2680644	2058803	2124377	1907358	2138344	2502719	2045654	2083489	2053280	1982494	1833354	2183210	2007134	1880247	1935558	2065760	2119353	1917508	1917230	1891384	2087262	1980238	2258751	1911503	1813680	2266067	1860963	2015010	1947072
Unknown	230	12.5404	12.5404	12.5404	12.5404	12.5404	19693	12.5404	12.5404	12.5404	24755	6435	12.5404	19128	51505	5990	13069	33988	20840	50371	18865	6167	12.5404	498818	751251	10828	31718	69965	358239	10279970	12102820	5641474	4435348	6521852	4109645	2916551	1595518	5750	36160	12.5404	357624	11332	250854	12989	339236	8539	538	6776	425
Undecanedioic acid	231	24358188	24926656	25605080	25377654	24440698	24892570	25333218	24555448	25420020	24486398	24969376	24114912	25489310	26383334	25461146	25583706	27259828	25586964	28609998	24964632	24423856	25111520	24402778	23872010	24311050	24849474	24145914	24167904	24067838	24576248	22629698	24621166	23915544	23485902	22861092	25445000	22616510	23111520	24329042	24613254	24957622	24835718	24771572	23663738	25351974	24750570	25752532	25898888
w/o MS2:4-methylumbelliferyl acetate	232	2482234	1819960	2127779	2880517	2568390	2360538	2056246	2171402	2843554	3537282	2476096	2598790	2471687	2431812	2496898	3018324	3567009	2713886	3134547	2489374	1471292	2499140	1986022	2576310	1850684	2299788	2613826	3011564	2672247	2876366	2381455	1902416	3406700	2589079	2971375	2300508	1221922	1099755	903942	985276	2364655	3232338	1935216	2312615	2460980	2319430	2196446	1898683
Unknown	233	6093744	5797141	5125225	6712206	6763182	6519932	6307020	5824954	6870927	9107025	6412312	7711380	6412600	6225252	6395544	8284958	7901866	7068926	7263835	7199364	4612194	6279234	5347396	6144412	5478974	6004046	7175962	7524879	6669488	7132546	6224784	5388773	8669947	8317338	7332198	5458758	3722921	2885512	2579904	2571472	6384881	7784928	6353570	5877196	6434068	7439122	5944324	4465770
Unknown	234	7098990	7169194	6061914	7963695	10509649	11723112	8900778	8589810	10227828	14776343	12618597	13425947	7869467	9186691	7788292	11742716	12661219	11676511	11947741	11071047	6700750	8783733	8081063	10458613	5639662	5136357	7118216	8732396	5599426	5576724	5472190	4893046	7605893	7411637	6656962	5103152	12298739	9407319	10001224	7319414	5921314	7732808	6074228	5918312	4988481	5303084	3857896	4400510
w/o MS2:dimethyl[(6-nitroindol-3-yl)methyl]amine	235	440365	803320	169814	661303	987183	1028345	654142	1183310	509418	954130	1066262	1693493	885888	835416	714234	1056006	1269275	1075210	1013767	1203123	729261	460848	761835	1252003	492145	515244	697344	787978	549988	453784	564439	301527	481867	673922	447511	616329	1344296	1065715	1113488	601208	471785	778101	424119	655288	392054	305103	396196	288935
w/o MS2:Pantothenate	236	21122744	17116188	13795865	19381044	14946166	13095490	13023654	12206941	11207187	13984995	1030953	12581932	1078056	9739683	9276292	13717537	8196880	4637264	4514433	5049412	15415617	22590684	2120241	18549232	16582254	1974670	27766592	20575770	21273382	27770066	2756549	2409484	25992142	24325468	25189948	18803050	41973500	34664220	34269644	39913688	16731640	22236254	17269014	18098084	12387526	11450636	9493195	7978322
w/o MS2:PURPUROGALLIN-4-CARBOXYLIC ACID	237	487919	471448	396955	537234	659018	403067	481979	525625	587833	711833	92015	553527	397468	457290	503366	513044	643682	499945	597551	524826	361710	527484	581288	652782	158613	515168	821846	494108	552306	508071	755032	64860	655426	372502	924983	327369	983305	633675	642574	807972	583870	496786	374743	441492	406659	318456	319402	300630
w/o MS2:PURPUROGALLIN-4-CARBOXYLIC ACID	238	4473318	3474644	3239086	3653494	5017526	4072693	4141826	3531033	6430678	8503518	6521416	7804060	5007776	5667936	6369084	7178107	6421094	6205012	6391786	5268890	2895391	3421417	4295240	5548424	4570608	6156488	9271167	7872897	5827372	7419994	5030316	5073140	8932561	7113230	5676806	5416156	5929616	4225361	4370288	5244511	10726797	8586609	5727702	5328956	11881538	10305565	8936540	6730167
w/o MS2:PURPUROGALLIN-4-CARBOXYLIC ACID	239	1155169	995627	754177	984024	1132178	1123946	998660	1072006	1013335	1326356	989406	1200136	709708	750640	855752	1198364	816987	725968	633904	665575	786741	1053579	1528878	1502469	545566	626622	1379682	914478	759938	901696	579888	562864	1176385	1026471	884877	687737	3076976	1950223	1896589	1923034	1087804	1092059	599234	626558	617625	705611	456041	467042
w/o MS2:"5,7-Dihydroxy-2,6,8-trimethylchromone"	240	4940450	2807447	3662731	4671582	4185516	3202234	3486377	3654322	4829694	5770954	3961134	3728856	4383234	4211754	4234153	4542148	4933646	4227778	4914970	4717142	2483328	4503164	3146914	3852132	2899182	3890038	3980056	4345372	4049800	3972134	3360434	2593169	4871874	3720876	4006985	3385814	2078955	2022138	1369163	1607485	4197931	5146120	2459216	3855848	3328647	3868927	3464522	2988323
5,7-Dihydroxy-2,6,8-trimethylchromone	241	23869292	21814812	19918764	25570270	21940100	18957294	19594476	19062644	22519342	30675180	21944556	23056354	23018718	20875440	21645236	30215764	24380818	19677818	25099574	20376260	15994901	23626580	20211360	22675524	13811532	14270967	19382022	18821782	18197276	18373296	15690179	13602703	20532696	20606772	18980226	14296609	11631262	10661030	9016259	9794618	15490916	18840188	15825780	15195749	15197146	17262060	15143808	10669401
w/o MS2:"5,7-Dihydroxy-2,6,8-trimethylchromone"	242	6169134	5910693	4973407	7778045	7657304	4978320	4854552	4479294	8797313	7656088	6270489	7134992	5156110	6530532	4789556	7617567	6820092	5064986	6497772	6458004	5927678	6402053	4866864	6586381	2347367	1865016	3047206	2594020	2716860	2385788	2515677	1907776	3033940	2873749	3049735	1844033	5536554	3979877	4117232	4402924	2028195	2754269	2443806	2243802	2134133	2624056	1847219	1471905
w/o MS2:Fenpropimorph-N-dealkylation	243	1316686	1199316	1186098	1869767	5548756	3648929	3619404	4005074	1930722	2071020	1563818	2010427	2132916	1441097	1012488	1685860	2013033	1529274	1755884	1996556	1164256	2758468	1616450	2022624	1168221	1579921	2062725	2349742	652719	540829	386488	455164	3012008	2385729	2381953	2027586	1367594	964789	867790	1087858	1208719	1921548	1186688	1573892	605838	130111	108493	48392
w/o MS2:Fenpropimorph-N-dealkylation	244	6944728	6159382	6185819	7219022	9712166	8940177	7145502	7083940	8859193	9832126	7472827	9401478	6606051	6228450	5135696	9093222	9410873	7498062	7727466	7325050	5876505	7049654	6604392	8311532	3608824	3674406	5322970	5586408	4090685	4951080	4083948	3390029	5768534	5318713	5620330	4159580	11945401	8525421	8259493	7733302	4247955	5548194	3577618	4274732	3463165	4297895	3874361	3060198
w/o MS2:Isofraxidin	245	12156478	10877257	9813546	12608173	9867814	8705659	9131489	9224134	9444520	13685326	9340747	11351364	11520724	9623281	10226268	14139062	10679625	8588378	11451772	9265894	7816744	10789751	9368485	9836333	7362708	6616593	10076161	9292282	8672996	9399850	7230529	7005986	10656686	10166130	9730375	7450626	4201226	4143966	3124902	4065449	7458038	8741323	8198002	6736077	7885724	8725033	7926795	5040558
w/o MS2:Isofraxidin	246	1004559	898887	563754	916762	414920	851806	744748	327549	937679	570808	274801	867412	616675	512722	325150	572348	446843	309197	294208	268811	576025	960274	969114	756846	1592099	1518984	2569002	1882896	2029258	2674942	2015713	1101528	2133537	2288733	2145020	1512451	1905384	1185368	1632682	1548748	1772561	1830588	1678618	1415224	1215986	1105119	604821	334936
w/o MS2:Diethyl-phthalate	247	36048916	34123776	30290972	40061524	56611148	56401480	45139584	46521292	57923852	73939856	67399832	68914056	38847808	52812420	39704340	55588684	69137112	59855792	60744896	53109568	34135424	44386788	39866632	54643804	30336698	24774988	36496768	43696304	27947334	30818650	27087126	24431188	38074040	38301964	34295292	24812432	67895392	46517436	50149052	41205592	30788854	41589780	28930422	30066058	25296474	25896454	19788096	21862990
w/o MS2:Monoisobutyl phthalate	248	36069152	30702008	30468352	35455644	37063620	32879134	32560660	30781026	39477172	51013884	37286012	42847800	34446688	36464776	34175580	45322348	44816580	37593448	43575292	40857688	24284604	35573424	28755034	34216272	28078096	34644380	40499604	40727708	37112744	39655112	33718576	27370234	47823488	43057844	42165892	30219506	19497174	15079544	14074899	14663366	36887388	43702484	32978234	32372996	33924520	38124244	31067272	24770320
w/o MS2:Hexylparaben	249	16099	13128	14.8295	25243	14.8295	16886	14.8295	10218	3506	14.8295	27458	26554	10752	34801	17752	21383	11063	6605	11595	14.8295	33638	20757	14.8295	14.8295	14.8295	14.8295	14.8295	50889	14.8295	14.8295	35744	14.8295	21041	14.8295	14.8295	7617	14.8295	14.8295	14.8295	14.8295	14.8295	9603	8899	17647	16564	58511	3733146	355470
w/o MS2:KOBUSONE	250	4882249	3736256	4409135	3771632	4613492	4191056	4478624	4240000	3919244	4448282	4608272	3939680	4433737	4022845	4504184	3397460	4773292	3895748	4447992	3995979	3387353	4476782	3465995	3955305	4498008	4517830	4493814	4125208	4584761	4627231	4013948	4405324	4475714	4478374	4336186	4100793	4153108	4340461	3941380	4505878	4730868	4401143	4083103	4804336	3950303	4321983	4385470	4652856
w/o MS2:(Metasci) N-Acetyl-L-tyrosine	251	133470	162458	104485	142969	229960	166306	153714	186995	173322	258410	294731	354063	142059	153851	198551	222698	243706	170367	169958	172045	173241	218695	144836	161629	55071	65622	138691	77169	73488	60877	28100	31003	71181	37340	28037	42216	300645	323782	153883	301103	69273	33664	49972	31691	38836	78360	43898	14852
Unknown	252	4961927	4764549	4688768	4182656	3983040	4181605	3726845	4184998	3899792	3744508	3973229	3764766	4654252	3938215	4475330	3567594	3729125	4317670	3769446	3709756	3999612	4438246	4897364	4567044	4426094	3807395	4281292	3931102	3903633	3019828	3677124	3637034	2780311	3652903	3402204	4292956	4247406	4779535	4738889	4490800	3511810	3104925	3950724	4148348	3979894	4065046	4235428	4216844
w/o MS2:PHIP	253	2028260	1788493	2009874	1992698	1980523	1487665	1891581	2010532	2033176	1666299	1871556	1329649	2211124	2153701	2116727	1879744	1888479	2137276	1701108	1592314	1601985	2328389	1773254	1736310	1809155	2203910	1869074	1885613	1655250	1755542	1742191	1910038	1583990	1816538	1711408	1907444	1632004	1584130	1974667	1776716	2087347	2174507	1674451	1953680	1976876	1939500	1861612	1907039
w/o MS2:Olivetolcarboxylic acid	254	2766298	2393303	3683642	2336037	3585616	2972367	3633415	2640785	3847085	3161400	3421932	2913048	3665661	4114058	3769596	2197800	3604550	3978516	3354866	3470014	2166790	3059826	2464538	3347970	2337020	3138446	2253173	2266538	1957420	2791561	2808362	2764342	3269103	1847025	2634131	2597290	2247923	1873948	1508078	2291821	3809088	2717832	2260945	3049146	2416082	2341208	2823712	3708692
w/o MS2:3-Nitrotyrosine	255	2402828	2169810	2135781	1927197	1933181	1892121	2410499	2078709	2273949	2388742	2164817	2074661	2708952	2190622	1613718	1744468	2270493	2389038	1715308	2645810	2298621	2158754	1618646	2386216	1263442	2375492	454060	1561375	567841	555673	1649560	1887286	486627	1642630	1903005	469998	556337	486805	858045	556514	2203662	536099	2252046	1308448	1574336	1128411	2279838	2188649
w/o MS2:Flurenol	256	9159717	7077837	7096904	9845049	7175912	7392543	7443966	6705898	4074318	5652466	4126734	4183616	2935261	3209880	3015662	4385808	4352012	3438932	3771146	4043825	7498798	10424344	9132934	9232842	9950883	5248913	13682451	13070243	13804742	16568209	13356865	10646625	12854895	12945676	13185965	9986681	16194723	12846350	13677521	15299101	9091837	13425446	9576596	10889068	5652811	6093266	5261674	5938638
w/o MS2:Flurenol	257	5507224	4904188	4810466	5756918	6552231	5481010	5716506	5548036	3112890	2117844	1870054	2243036	2164109	2657094	2288385	2844248	2843117	2389800	1696257	3399970	5338184	6132570	6027460	4898324	7124728	6314334	9015954	7178688	9693748	9127616	7520664	9561799	9873202	7969446	8484843	7628910	8074632	6585864	5537692	7097787	7643210	7412172	7591440	6713775	4462532	3653910	3993023	3595806
w/o MS2:1,8,9-Anthracenetriol	258	1070965	778726	641456	968374	686586	701613	724306	725632	207173	354312	232726	255969	184306	233529	211777	268020	244962	154338	227726	239029	695270	1107463	916841	881476	727889	657285	1074919	909426	1062090	1422567	1082586	958314	908149	907382	964448	792089	1743534	1273152	1235304	1516944	680025	956767	733100	931812	454332	424748	330498	343689
w/o MS2:ValericAcid	259	162070	284913	153745	181506	443259	289625	439188	333252	180292	170014	175295	243599	218965	161167	213253	187501	207821	159976	169987	359292	97668	281818	291367	250926	313411	253790	384710	331298	182452	242136	423695	218053	271283	263683	302999	242363	394234	245138	285040	171373	208013	234434	245938	247796	183551	183141	66202	164383
w/o MS2:Methyl Dihydrojasmonate, LC-ESI-QTOF, MS2, CE	260	2237232	2151445	2102977	2221491	2399924	2549025	2814488	2228270	2741077	2623489	2678635	3031410	2383043	2686290	2654090	2919732	8506438	2943346	2273147	3068970	2113966	1934297	2358180	2659910	3017495	2854810	2163482	2722260	2541392	2015931	1712325	2605208	1965416	2570985	2304302	2355283	1681240	1577673	2196645	2015696	2356294	2620240	2459173	2221866	3368770	2496544	2158720	2514015
w/o MS2:Methyl Dihydrojasmonate, LC-ESI-QTOF, MS2, CE	261	3419720	3742122	3296833	3399618	3792190	3721432	3868161	3690743	3916376	3771304	3573069	3420172	3217241	3697599	3561783	3394479	4171114	3643096	3704095	3148816	3713026	3270374	3601540	3048603	3781021	3707995	3419497	3553986	3704966	3620978	3855037	3779941	3573655	4047730	3552748	3167614	3491768	3747842	3308716	3287521	3755507	3719644	3719401	3719891	3521675	3303743	4141506	3905572
w/o MS2:4-amino-3-indol-3-ylazoline-2,5-dione	262	12605441	9309833	12613636	17149978	12002948	11890383	12398958	9946466	7765290	5855700	6112716	8572245	6631542	5992622	7946100	7849782	7660949	8252728	3394813	9199549	9287784	7556780	10613060	11960245	10771614	13588509	16076038	13172374	19828888	15704689	14845210	12815304	19817660	12909196	12381191	13372748	14223885	10495183	11797339	11557428	13730673	14296164	11631470	15233730	10562176	7280728	8953634	11336761
w/o MS2:Resveratrol	263	7369889	7687660	6492827	8845971	11775704	12942455	9821210	10275587	11707121	16387370	14359001	15451802	8426595	10857022	8833296	12715020	13914469	12192002	12955393	11824304	7770674	8791941	8987962	12085693	6421748	5292588	7628714	9923760	6339476	6623135	6099244	5375996	8014200	8281162	7909670	5152424	14420502	10649202	11765764	8604561	6524194	8832356	5984276	7216296	5525048	5947986	4037868	4678701
w/o MS2:Resveratrol	264	9759335	2843005	6841866	9428563	10522837	9634020	10435598	10704461	2675139	9009023	4476789	2446075	4068084	5272856	5818078	7610530	5100738	1061787	928796	1219334	7946224	11862201	10126125	12738976	4215522	3447789	6644212	5415881	4477492	4740762	5031676	4732254	5457618	5681282	2094961	1594112	25855854	19822004	20021038	22478478	5363802	6713102	5895937	6149593	3138313	1382132	3416093	3076703
resveratrol	265	44749268	39926200	32898928	47561184	53265264	47630604	51904224	50283920	22069464	35798960	20179194	29131940	16143158	23608382	19935298	30072846	9398568	3093304	2959252	5179512	43945040	55021308	52421608	52079944	128636648	128314104	198172848	174913168	149844864	143299920	133297816	116983120	167102448	165691568	182406880	153613664	370165728	267574240	286219808	271706720	163084688	170267728	122143336	128045288	101606184	175443424	127702776	112199944
resveratrol	266	73512704	56955512	75414848	112969616	94398544	83079968	100420248	106350392	44443896	28863008	20349184	22977154	31948316	45750668	35997484	41970120	44653152	41147416	20482362	48062864	59199040	96254088	85225048	100457296	87347760	116610056	180144064	101940208	130482376	109725112	75798376	74587536	188856240	106710824	96908096	75908328	75254720	56392152	49203812	64880792	151868896	113183632	80135152	108842736	42639340	32719318	34896132	42335984
w/o MS2:Resveratrol	267	9706917	8127577	7737394	9806851	10002246	9691124	8878437	7659638	10238932	12858749	8590524	10564814	8504624	8657870	8798829	12454720	10410745	8507168	9900277	8705519	6917632	8821557	8776280	9671742	8415922	8769398	11336811	10996270	10740145	11540949	9377860	7608766	12221149	11195510	11407624	8384809	11821566	8589747	8684032	9793655	9865101	11593211	9213833	8352214	9367564	10466250	8660074	6574362
resveratrol	268	568885376	529943168	403157504	589636992	745652544	613605440	667428672	664524352	521367744	561799360	369529184	485407232	321230432	426767840	378303968	508856032	353089472	225720608	187333840	234871584	555507072	672962048	710703808	733188672	200606960	173804976	325926752	250038192	230085024	238870896	237353408	202980384	317075840	308577920	328470240	226927088	1412902016	1066196224	1149667328	1283426432	236452640	292778688	229182704	238410560	189745456	172151392	148005632	142372160
resveratrol	269	272663744	175300320	193866736	318887904	350895776	295678400	306658560	298393440	94383200	84615704	38491700	56975716	51354060	69718000	57507724	84813704	88915552	52914340	30211588	98150408	190036064	297369984	272268064	294111200	326888416	314838272	720693888	421328320	657380672	736930560	468733472	430752192	767331008	626746496	643429888	372653408	437007584	301607936	213341376	324769664	442634400	563016512	291382720	365208288	141696384	106404248	109306000	77430248
resveratrol	270	32722908	30409250	24647322	36853976	42354272	35003628	40027840	38941596	29779946	28818180	20596202	25033382	20078516	27249090	22914258	30454538	19314954	15097216	11314759	13944177	32496404	39921228	40948768	44459728	19434106	17863420	24522934	23746178	18211502	19468204	20755218	15422600	25393032	26631884	29228576	17816318	68990120	50063532	55167704	60125316	17946622	25360816	16323494	21041412	15340443	13032273	11636331	12427639
w/o MS2:Spectral Match to Butanedioic acid, 2-(4,4-dimethyl-2-methylenepentyl)- from NIST14	271	221211	319113	576095	84415	155426	37113	194455	60077	20323	156310	13058	50655	20917	33328	20952	19802	17110	12289	9419	4870	880514	1933487	415776	440801	221743	369395	350118	105957	3126623	2467313	1753334	7278950	1394343	848228	525106	2777832	1547650	540917	499430	378776	345694	220986	116310	375293	100374	86699	100135	63047
w/o MS2:Massbank:PR308250 alpha,beta-Dihydroresveratrol	272	12601393	10885388	9011161	13730605	13853776	12146009	12625182	12500643	7970832	8721036	5721791	3317659	4823560	6318488	3282097	4214208	5986272	4016482	2982330	3809292	11250888	15641599	14520996	15118345	7412041	7142648	12355162	9772459	13438602	16239594	12620958	10029501	11980848	11999784	12568931	7962939	22524420	17607524	19403354	20795778	8374314	10687753	8033132	9684340	4965247	5554280	4090864	3571906
w/o MS2:2-(6-hydroxyhexyl)-3-methylidenebutanedioic acid	273	130611	149689	104960	200940	192680	205316	251656	155322	77653	101671	124228	62161	218474	99372	146061	201278	149149	98154	217824	145798	170106	75813	599680	193663	171640	172843	302174	160349	222321	222206	177412	248999	262956	43388	154632	243635	132933	113987	112189	208286	75051	210196	253799	107980	154963	241255	78826	114011
Dodecanedioic acid	274	20824322	20408598	19580948	20168626	21741026	22187224	21886520	20435090	22505966	22737022	21855428	21668028	20242628	21495176	20683488	21977920	22303140	23264012	19957660	21538372	20995848	19794224	20333960	20238322	20846066	20181068	20763974	21303212	21173354	20768974	20346784	20278946	18586598	19219636	19927014	19390842	15088475	19235798	18630192	19006902	21512060	22871942	20770224	20225004	21381130	22118696	21410984	22389672
Unknown	275	219975	111842	75337	243815	66506	172062	136422	175459	12852	28822	10290	12250	51.8521	22166	51.8521	43322	51.8521	5788	18307	8451	79110	334959	150701	214767	76928	96089	415859	109479	13509	150361	213338	61397	28275	127919	132394	38319	519608	462821	689303	380421	206793	483881	650468	582129	51.8521	23914	51.8521	12455
Unknown	276	73653	57909	62269	95689	145058	92150	114873	136120	100652	144064	81145	118460	91333	80226	93268	68382	100986	98090	102664	118163	25666	78572	55751	91706	86205	74757	77581	67955	69525	171198	186939	61978	100616	73116	80448	44905	65980	44698	68815	66747	80347	117327	60951	67468	66705	66975	82893	73603
Unknown	277	2560342	2444831	1996952	3078915	3631992	3931156	2966362	3284060	3671042	5473476	4332324	4433554	2522730	3374887	3164546	4444816	4205192	4172031	3804304	3914697	2391294	3173794	2890332	4328124	2088111	1805381	2521761	3081305	1985001	2407669	2068898	1912304	2966693	2917808	2676224	1895243	4119648	3211779	3359500	2816452	2370094	2992420	2051713	2429584	1809570	1677972	1464705	1617540
Unknown	278	2004932	2005186	1854198	1997893	2048170	2336106	2007228	1797707	2299946	3560271	2295656	2714564	2502164	2142920	2198313	3058251	2678276	2317366	2765605	2626045	1443806	2031056	1876513	2043463	1944920	2054672	2811078	2479746	2520144	2348660	2216966	1993656	3239489	3017851	2554095	1861401	1087816	1081967	912819	889081	2186250	2686127	2278641	2103391	2099815	2577293	1955720	1487943
w/o MS2:(+)-Dihydrokavain	279	36086	131156	13810	33270	3769	87228	54865	59277	1128914	432870	1163723	1169294	296637	208898	110359	334668	10368001	1638016	4481036	3120022	71163	17978	1588957	5670661	2598235	44966	3347594	16788540	89690480	84709856	46221976	38401060	37880240	24290516	24073306	10869672	61497	1143301	40086	1397652	811799	13595833	134517	10791768	16340712	40806824	6401419	6301910
w/o MS2:(+)-Dihydrokavain	280	11124	104744	23847	75885	63660	94949	21820	66859	99372	36886	37181	114540	77309	69984	7499	167904	97011	106320	63406	83248	146339	51328	1039714	2025355	133683	49787	552726	852096	25437768	28184118	13881292	10486795	12977925	7531056	7241250	4275360	106723	452709	40075	933043	31704	695984	102098	1458208	113421	176692	59402	34124
Unknown	281	225573	184548	142951	155210	211620	204704	203649	156703	102164	68472	47921	74625	31141	63281	56558	84513	116379	21709	17417	7401	164039	216885	234486	177678	399483	426350	688330	553946	679558	802989	661349	643246	711392	681084	625308	546296	1527502	1137696	1312087	1309012	451985	575787	443733	533399	308602	273678	231632	206445
w/o MS2:Anhydrobrazilic Acid	282	52285	104301	80517	129967	35451	59836	90968	61204	168683	272480	38828	44718	57691	62539	92469	151545	42169	84009	108904	172686	179983	143183	132262	62981	216523	197539	204283	145720	330587	306526	176360	125456	334425	230852	184486	153205	408857	294083	373371	338101	184687	91573	167218	153565	51191	121288	105749	100806
w/o MS2:Anhydrobrazilic Acid	283	1676089	785627	1254091	1717094	1085616	751982	1336190	1056065	772725	1645647	815755	882406	1032184	1072671	1100587	1037929	1376450	1155329	993359	979137	557738	1685338	911186	843811	757509	759098	1023610	947319	1126395	1091632	822935	396937	985732	941938	820288	790884	517553	248891	195231	577005	590957	711797	831396	855193	957818	755868	730662	765874
w/o MS2:(2R)-5-methoxy-2-methyl-2,3,8,9-tetrahydrofuro[2,3-h]chromen-4-one	284	2303702	2183713	2123401	2415500	1508934	1462817	1787756	1775087	1729184	2451197	1793928	2004701	2691050	1662054	1698401	2356360	1928370	1777447	2138260	1537187	2124236	2234827	2147179	1849874	1242685	1637204	1867612	2001729	1944133	1906289	2000237	1641643	2080738	2248676	2061266	1288090	1310262	822582	548603	646566	1888982	2134895	1786268	1700450	2181995	1448191	1510366	976534
(4S,5Z,6S)-4-(2-methoxy-2-oxoethyl)-5-[2-[(E)-3-phenylprop-2-enoyl]oxyethylidene]-6-[(2S,3R,4S,5S,6R)-3,4,5-trihydroxy-6-(hydroxymethyl)oxan-2-yl]oxy-4H-pyran-3-carboxylic acid	285	149490	58984	267951	405325	404259	391595	267626	296552	916984	574405	401881	425447	582127	170387	663927	303555	1486846	1062354	1003806	747048	142093	465165	805767	1237890	1378517	477048	1941281	7357892	15507908	18678196	12906044	9701789	19471026	16512694	9473730	9944176	237855	642737	206787	293196	932706	4070171	218561	3837914	5441918	9931783	1912046	2870003
w/o MS2:austadiol	286	5622552	4699482	5417029	6185108	5613416	4297323	5204569	5184248	5385954	7680211	5108146	5101551	5581744	5628792	5247576	6415138	6441839	4907144	6555664	5106193	3767382	5625200	5019749	5568350	3272039	3245709	4988956	3940053	4446546	3825650	3380056	3062170	5177118	4463047	4699688	3971247	2158195	1755478	1514829	1898182	3831983	5257472	3050390	3801256	4172316	4168599	3725620	3244475
w/o MS2:Massbank:LU057552 Heptylparaben|heptyl 4-hydroxybenzoate	287	40972	50764	115178	49208	28293	260128	64221	36347	92602	21.1757	134513	690384	130799	19868	67543	56181	19340	11711	29211	26152	28527	33197	293626	31555	21.1757	19279	21.1757	234717	187980	521390	2912999	13536	19009	203605	26475	66326	34585	11601	57393	14035	42397	99230	521266	480539	112103	165191	666635	201430
w/o MS2:(Metasci) 3,4,5-Trimethoxycinnamic acid	288	7579393	5993419	6243843	7116573	6054084	4877170	5934776	5111586	6488741	7746932	5250621	6003557	7236163	5916335	6131752	8395653	6624946	5065095	5937770	5131902	4749340	6946668	5885988	5766558	3884485	4286690	6159782	5135230	5810671	5435067	4093100	3704896	6381180	5811686	5763530	4199809	2210650	2228342	1778511	1993850	4433495	5710578	4118359	4626993	4546370	5329974	4477300	3072727
w/o MS2:4-O-methylolivetolcarboxylic acid	289	928018	1107860	1274374	1383993	925576	911731	1204758	1204536	1131858	1296638	1245911	883987	1330964	1166100	1330324	1160385	1483411	1423899	1322137	1102373	1053045	1040484	1069747	1231114	1161685	1333099	1065773	1141839	1147925	1301354	1188882	918350	1157516	1258389	1134778	1008555	866662	1024313	928675	1124966	1441728	1216254	995797	1109951	1306236	1474620	1358451	1503834
w/o MS2:4,6-dihydroxy-3-(1-hydroxyethyl)-5-methoxy-3H-2-benzofuran-1-one	290	1287757	997732	517117	970508	1006045	1013112	1034226	1716062	326585	414736	310956	369867	191581	305298	265569	480799	255181	60099	168973	246021	982664	2144527	1811980	1271895	1562922	1007537	7145955	1673519	1359953	2099220	1596901	1521075	1945361	2056800	2460913	1314844	4538572	4844916	4825898	3194501	4746700	3398278	2672140	4013235	309118	646651	335071	352269
Unknown	291	952446	933864	1232589	1038466	973339	942281	1136507	979254	503986	366967	957969	817486	1224602	1170422	1130451	916448	1137808	1210983	1281848	1130125	965638	926570	1002753	929522	1100562	937552	327914	1009243	785600	947064	629718	790498	755012	601134	540881	1079884	888251	916109	881761	690924	1247974	791325	1007687	1003695	1112291	812290	1094646	1109468
Unknown	292	4861038	3744212	4951833	5546076	5399934	4571838	6051852	5338396	2561946	2771470	1857927	2067413	2219638	2260456	2140197	1268398	2285846	1890040	1421446	2131686	3587920	4318262	3971270	4932598	5073421	7105968	8232272	5157100	9590267	13006430	8515479	6156263	10550401	7275538	8686198	5901420	8467094	6081160	4573342	6961724	7726420	7427303	3633212	6764864	4855426	2748876	2854366	3273705
w/o MS2:5-Allyloxypsoralen	293	2004193	1689681	1830348	2378607	2283899	1847407	2667440	2135472	1094707	1031042	1158615	1101037	1078792	1274154	1244774	1230819	713728	613205	489207	558744	2208574	2194759	2199194	2541080	1199258	1393217	2572573	1351995	1428328	1658612	1471378	1190246	1912006	1583756	1883778	1386304	5538584	3236943	4147950	5207328	1538290	1684167	1095335	1316554	1596788	1028309	987560	723358
w/o MS2:5-Allyloxypsoralen	294	222018208	148125872	186297376	195936912	242338288	200881184	251565072	224580240	47251816	53591360	30669282	40574520	45810832	58363752	51344904	43202572	46559932	35733628	21122658	57497952	172987280	163553920	193738720	198199056	286323392	335041184	469631264	263296784	558054592	711023424	472812608	358186112	528472480	411090016	498555072	300226752	446031808	290434976	226013552	364902240	342033856	389088192	174567312	312711232	185130480	99962776	104914472	82915472
3-[(E)-2-(3-hydroxyphenyl)ethenyl]-5-methoxyphenol	295	12410703	11530944	9569230	14179522	16382423	14138878	13649790	13638412	17579566	19390000	12132636	15292779	11887631	10802710	12496575	20576538	8591350	6486369	8019988	9796302	9488678	13301409	12536380	13145093	11271854	12958312	20619062	16871050	16180244	15215444	14935174	12712895	21149490	16392069	19721426	13939350	4589410	3515224	3398209	3795469	14889417	19505166	13420432	16796932	12079509	16893790	12598677	10388316
w/o MS2:Massbank:EA274252 Thiopental	296	2718322	2779545	2491618	2563629	2818102	2301768	2729224	2775014	2568613	2538439	2594115	2394453	3072539	2896047	3015700	2439714	2722232	3203210	2773594	2501244	2426572	3206275	2421922	3057177	2360537	2907330	2224546	2753677	1941048	2907501	2653885	2635754	2639708	2740576	1542880	2425840	2100316	2458891	2737985	2551372	2552728	2687226	3009561	2422778	2762623	2190701	2691843	2692774
w/o MS2:Massbank:EA274252 Thiopental	297	2718322	2783211	2491618	2569198	2826811	2301768	2743592	2775014	2567419	2459392	2614460	2403199	3076902	2896047	3064710	2443826	2722232	3203210	2753466	2493602	2426572	3206274	2428928	3135679	2363724	2907330	2228927	2758424	2555781	2914502	2656073	2637668	2641616	2747950	973082	2431208	2101563	2392767	2598945	2404765	2555334	2846059	3011210	2430698	2837794	2195756	2707017	2698180
w/o MS2:Cer 8:1,2O/5:0	298	38515804	38845336	42489884	39971352	37604340	41442636	40321700	36903864	42394956	43821188	42307780	43524296	41621508	46874688	40308664	45391364	132644840	42279656	42426964	42693400	35677328	36093384	37577936	40467200	43510064	38167520	34337024	37809272	35783936	38045836	35595608	40065464	37095280	38484936	34223764	38846172	32948384	35730308	34915788	34177844	37879680	38478364	39009916	38662568	51264464	39172228	39015616	41486856
w/o MS2:Chlorotoluron-diOH	299	9013625	7608174	7004146	10154155	11562458	9862690	8165812	8664394	5770478	4596376	4137703	5009728	2902764	4512486	3572609	4617621	4886818	4444722	3428242	5044916	11336939	14215382	10807017	12364872	4041764	546617	5938920	5280528	6289946	5678214	5218542	3994353	6374397	6139842	5880154	4179897	5886032	4354047	4106030	4519860	3997752	6580780	4176573	4720650	2933843	2236465	219099	182642
w/o MS2:Chlorotoluron-diOH	300	1192634	1123864	997999	1610984	1938824	1685759	1089005	1333446	1505495	1339509	1371467	1709552	696675	1086440	770007	1244799	1106054	829510	842014	905415	1305413	1692143	1691388	1487014	629251	594520	937609	942710	934379	825172	762936	646267	1110290	1091523	942700	688260	1148170	660423	730981	756332	726598	1116794	583646	750552	677743	618034	478343	402080
Piceatannol	301	1059294784	732286144	800108224	913978880	1140703744	895596544	1193148544	1011368768	167978368	207917680	108522880	191368960	164623440	208184736	186229808	202069312	169157184	116465256	71571200	214318576	969159232	740545728	964993152	931528384	1578127232	1466075136	2526683648	1270528128	3175853824	3777457152	2481464064	2068985600	2827843072	2208718080	2694510336	1348409600	2296813056	1308666496	1077103488	1661440128	1431340672	1848698368	974192832	1365312768	762327168	433573408	402300512	284727840
Piceatannol	302	5071721	4167144	3840013	4051182	5585217	4467754	5375023	4820104	2350397	2768764	2037948	2798174	1938620	2582226	2247257	2490724	863513	1060909	1242276	556188	4290966	5623498	5050932	5827114	2079284	1602818	3604704	2260982	1912124	2594884	2466719	1900025	2976813	2660853	3515308	1799306	11823592	6846290	7595624	8966897	2023136	2556653	1861632	2412133	1961031	1416658	1423421	1433583
w/o MS2:(5E)-3,4,9-trihydroxy-2-propyl-2,3,4,7,8,9-hexahydrooxecin-10-one	303	1943297	1984822	1676048	2355734	5055054	3526963	3289275	3859556	2463608	2495315	1971570	2147929	1691096	1626490	1589317	1986966	1708658	1222796	1322179	1468721	2236269	2766908	1966618	2656656	1792997	2509071	2996421	2539022	2591789	3188941	2500294	2078486	3534688	2924723	3283541	2149526	3979958	3417633	3156262	3415335	2269174	2874296	1835988	2271249	3039782	1582516	1365072	1490764
Brassylic acid - 40.0 eV	304	14946044	14376833	15057638	15051625	14544957	14514658	15454010	14707624	15290440	15089849	15257666	13813146	14614866	15570569	15108363	14852302	15766841	16153727	14775360	14622752	14399843	14713163	14411091	14378330	15259634	15940491	14547005	14570426	14309469	15688914	15046150	14734025	14238398	14726328	14839392	15465278	13476213	14686512	14555231	15528288	15101247	14277423	14857248	14341001	14247764	14377521	15095272	15384030
w/o MS2:uridine	305	158454256	108552608	120777424	134036912	169946480	134628384	178930784	152834784	26603228	32295464	17303118	28485116	26518386	32314612	29383220	30136830	26813794	18408060	12561147	32782826	143167440	110928072	141352656	138493664	234412448	218137360	377509792	187692608	472088480	565269696	368529216	310504672	424205056	324799968	401091776	198591712	344743584	193635568	158918560	249536704	211562944	275661568	142943760	203963152	115954928	64226432	60042852	42599596
w/o MS2:2,2`,4,4`-Tetrahydroxybenzophenone	306	3213289	2668169	2289200	3448235	4226285	4295880	3344766	3420344	4011629	5798684	3633006	4559444	2822874	4014776	3512448	4214774	4675564	4448726	4459420	3597496	2323056	3540308	3036643	2915232	2616870	2878896	3872333	4030947	3493956	3296950	3015786	2243203	4327562	3801226	3751105	2595316	1490054	2391625	2088675	2046199	3141029	4102815	2957393	3518572	2648087	3171066	2182104	2407751
w/o MS2:columbianetin	307	239560	193478	223583	191039	347766	78909	184757	276573	404459	348413	234452	530944	322584	186314	251424	319562	248962	204720	142865	203387	226562	256278	293437	245854	67283	70310	430315	339878	262350	224402	375515	138281	396918	406772	423123	197522	297633	149848	87423	236017	281048	263230	227040	210969	263829	327842	255114	222552
w/o MS2:columbianetin	308	390724192	401082336	342053824	458024544	635556288	664873920	513369280	529385216	628553344	818178560	741394944	796816704	441522176	564313664	450381120	651331456	741491328	650562752	683435968	624572416	393350944	474661376	453740896	615431808	337048128	282008448	415482592	493430720	329590400	334647424	311617952	280308256	418526336	460024064	389096480	288873216	732494336	545127808	598892416	456561184	332979296	459339392	335721920	343182240	294536224	292089728	225953040	248585728
w/o MS2:columbianetin	309	563796	414480	398977	527827	683483	511528	689260	534263	537234	430409	413451	335255	800913	538054	279559	365147	1229830	224792	175202	497879	460571	570243	466784	568449	532145	599079	925317	602499	1052970	1331789	863126	673511	1036540	754502	841818	498779	842147	528643	1045614	618810	630818	774120	859950	613967	457071	316651	798586	282244
w/o MS2:columbianetin	310	408373920	364327200	338073312	409390176	427002816	390648640	383941024	366554720	445175488	586587456	434891552	504970016	412208896	410020480	400860736	550734208	506158848	429480832	488438400	462414496	295353248	394925440	347418208	388951008	341420640	383408672	470984608	487852480	449579136	440037216	392858240	331736672	567268672	508465856	485520928	360658816	225142432	181220288	170155968	168010400	416920224	500994816	399834400	383539328	400420576	448356032	366444800	281563968
w/o MS2:Ellipticine	311	58547	42973	72724	104329	93228	58079	17376	101146	74746	46097	72358	370202	47329	19099	129304	5007	37563	126027	57285	5217	92224	109773	60907132	22147	89877	67876	18310534	232863	229321	43288	49115	68162	41315	95371	130838	57629	158672	33577	22905	85858	27469	42605	111788	23305	62778	89889	96376	30945
w/o MS2:Loxoprofen	312	1300488	1165686	1201229	1364903	2055599	1693693	1150824	1157302	1716397	1780967	1483954	1724202	1244584	1191796	1082062	1676994	1872344	1419101	1405765	1351311	1112203	1491043	1142534	1448898	704483	605817	927910	996766	829695	970990	799482	628950	997765	883664	1036684	827990	2293845	1672311	1602053	1515227	763797	1105494	709238	806578	616256	817750	678760	539209
Unknown	313	532424	466895	629438	670762	2244824	1946950	2387818	1883266	232841	202234	261382	336327	229456	381121	214474	385759	260907	222099	332589	184183	537832	619862	402361	570337	2488206	3123852	3521474	3069557	1471782	1290283	941368	1056226	4935526	3389622	4105453	2683824	1894133	1527741	1845533	2275658	1995963	3202642	2296287	3084513	1052222	1275867	1167142	1436573
Unknown	314	317807	248351	244320	252225	1295819	956915	1157309	908952	200422	283559	130009	330526	133395	215968	173875	203434	297285	58566	151499	73772	198805	379084	462021	265770	1317858	1641810	1910560	1672661	934316	898011	479516	933093	2602819	1789866	2093731	1336812	1470031	1097150	850534	1448548	1153207	1685664	1274362	1568446	760176	870752	776843	594750
w/o MS2:3-(4-hydroxy-5-oxo-3-phenyl-2H-furan-2-yl)propanoic acid	315	14578857	13298155	12407561	14044846	14890590	13967791	13828193	13660488	15810013	21202078	15529212	17952974	14948122	15284587	14152623	18993386	18154672	15634083	16789712	17040254	10032005	14684662	12130444	14527771	12090907	13739622	16186120	17346098	16812096	16593439	14047043	11160450	21116578	18468758	17246524	13377527	8122496	6448184	6039478	5901448	14796401	18104870	14427789	13156478	13951321	16932430	13046193	10682089
w/o MS2:3-(4-hydroxy-5-oxo-3-phenyl-2H-furan-2-yl)propanoic acid	316	15143904	14280721	12601635	17175504	23679278	24061558	19583828	20156994	22484450	32155302	28077006	27793554	16832040	20313440	16672696	23066612	27203284	24450092	25174360	23179476	14284403	17808252	16699772	22509906	12127413	10171842	14876849	18239206	11422328	12277680	11702346	9755164	16754367	16215485	13558986	10207638	25909598	20224482	21324648	16912878	12624461	16662548	11792368	13237326	10514340	10349170	8044932	8664181
w/o MS2:Monocyclohexyl phthalate	317	41456	41017	18208	11106	54.1948	64805	23869	28446	605695	621761	204622	421491	225833	123795	51139	419448	561943	380368	863811	435439	6569	108361	229373	601077	840586	29567	1281675	3479665	30464988	28012152	18651350	13007433	18368612	13480510	9011118	5825821	12406	264252	57422	238667	178069	4624242	75877	3572229	21088994	9106082	1590161	1870348
w/o MS2:Monocyclohexyl phthalate	318	15.5086	8644	15.5086	22594	23096	26628	15.5086	15.5086	19345	68715	61590	14180	39243	31124	12840	13733	111927	33121	59359	23418	15.5086	34472	15.5086	193878	1110180	21104	1282318	12147926	26282644	56481304	28900882	16732732	13513276	24452446	15267576	5010263	15.5086	14257	15.5086	15.5086	687722	2734237	21040	7144522	6629188	36300916	2203596	3384250
w/o MS2:Monocyclohexyl phthalate	319	12921	35101	94128	12936	55009	34344	21031	10553	70784	86774	35848	70208	20732	17704	66678	73462	115935	101633	246494	207524	55872	36085	22666	49558	137896	24037	291364	405307	695683	3454164	6022416	1513262	1558323	1382611	1299672	243292	448	46338	17.5987	6237	37636	292200	44351	669960	339956	8093876	1117401	541086
w/o MS2:Massbank:PR308730 Atractylenolide III	320	1442	20156	34201	25539	759	13.7197	27156	13.7197	191387	88016	45500	36370	70120	34234	137	80340	143250	165192	191274	165812	67942	15933	20928	318060	140929	37717	288108	922803	7962720	6128163	3897381	3288126	4541584	2776711	2158434	1019846	19978	52115	43175	57114	32525	561923	67364	1084622	3304810	3246048	712867	555333
w/o MS2:Citrinin	321	2105671	1913202	1854732	1904604	1511929	1960933	2242256	1757003	2344950	2237456	1760911	1157650	1927732	2147447	1870798	1674354	1740179	2437836	2108200	1967465	1605008	2260596	1205681	1663967	1278870	2332518	1645437	1345145	1647278	1942564	1927281	1199278	1312696	1220569	1858461	2025681	987350	1398970	1140231	1837597	1922147	1377597	1440206	1894816	1721260	1547534	1747706	1626820
w/o MS2:Diisopropyl phthalate	322	13777	19042	8531	12130	25822	25297	36828	10674	25549	47467	76180	35832	12463	22631	29137	24379	17487	25529	12407	27874	60305	568	18591	6648	14276	36665	45514	63881	59572	642460	1878492	40722	29432	102296	973274	73836	13.0959	23534	40412	24725	22077	21429	21332	143577	130557	873299	2836430	926623
w/o MS2:Diisopropyl phthalate	323	33816	37060	29851	668	16439	40569	10.9601	5630	686278	121794	120596	252250	49333	29611	40087	10.9601	31986	14639	174621	20205	6524	66897	51369	15937	226705	29154	134654	172295	896026	1001561	991362	535482	1384876	800831	846248	474349	18594	16727	10933	23123	107181	51886	21145	379569	838526	3301548	371618	48468
Unknown	324	16461202	23004126	19119876	16871656	13294103	15578309	14826804	16776181	14716712	12631071	16097525	16895378	19094566	16020998	18326542	15044526	13345976	17168336	16577651	17508840	21622262	14840764	21466982	16007537	23029296	16115217	16539116	16219807	16032187	11465481	16301945	20883390	12278820	15559663	13004195	19303984	22731110	23832084	25082240	18933348	14287355	10274366	20478366	16957002	18467638	19271370	21863818	19850840
w/o MS2:(2Z)-2-benzylidene-6-methoxy-1-benzofuran-3(2H)-one	325	2271861	2212551	1707662	2543793	3090676	2702336	2512039	2532180	3395573	3779097	2256325	2814512	2261766	1933106	2224391	3864419	1653233	1223244	1433699	1881147	1756689	2655584	2492256	2607218	2048756	2571300	3950068	3164512	3104950	2861214	2772126	2319474	3810325	3106437	3604726	2460964	859063	616520	603544	688858	2772244	4110170	2447376	2951297	2257060	3104067	2360299	2044565
w/o MS2:Trinexapac-ethyl	326	16514828	19153742	17254924	17887028	18243224	21100952	17359904	8219925	18383612	19460504	19981486	10138727	9823397	20052428	17713906	19350574	16524941	16660588	19568028	18647322	8857302	17923208	20209690	11961809	9432535	13775818	18415644	17835444	10549956	18327402	17298556	22200790	17351436	11883922	9450227	19248360	16317756	15876821	11106303	18883480	16607946	7430150	10183022	17883664	18459304	20216356	11203637	18280300
w/o MS2:(2R)-7-hydroxy-8-(2-hydroxyethyl)-5-methoxy-2-methyl-2,3-dihydrochromen-4-one	327	16514827	19153742	17254924	12788507	13781965	21106220	17359904	7688446	18383612	13255865	19981486	9466896	8566685	20021248	17677332	19350574	6787348	16661336	19568028	18649672	8884379	17388420	20209690	7691630	7777689	13775818	18415644	17835444	10549956	18349270	17298556	22200788	12624986	7083709	8952557	19248360	16337812	14325188	8232288	18883480	16607945	8568553	17475392	17883664	7753350	20217252	6819886	16740670
w/o MS2:(8aR,12S,12aR)-12-hydroxy-4-methyl-4,5,6,7,8,8a,12,12a-octahydro-1H-3-benzoxecine-2,9-dione	328	543434	707004	913940	738820	623205	799289	842474	628412	852135	788696	896050	754267	843809	958364	816234	745761	1030790	907189	911885	732655	773808	645704	684454	608367	666734	833687	632200	657825	571355	645437	660453	706683	740374	576538	552287	668726	487516	666654	586563	580191	647170	755182	535635	645574	742479	855928	754191	844440
Unknown	329	32854578	30652878	20557456	41597408	35043360	39656732	16600462	17559094	63401164	77960632	65176784	64168612	28837570	23569168	19387946	43520736	41577592	30709722	38778596	31897800	24139810	25870998	29648562	31184984	4004357	4142947	6255148	6767266	4022212	5358016	5178420	2593446	7947608	6811626	4548535	3800008	11545376	8175612	6837006	10483344	4983476	7185526	5261678	4353553	4971156	4736250	4745477	3014818
w/o MS2:7,8-Dihydroxyflavone	330	2214408	1571892	1220559	1814856	1609147	1474414	1457976	1908744	419994	647202	301316	329664	245769	359512	507642	660219	146579	57902	70345	73289	1060480	2714640	1692442	1992949	1143999	1304935	3381796	1567293	1125877	1898245	1773790	1222801	989027	1313125	1488814	1004663	3915180	3681107	4492652	3193707	2469381	3920958	4547657	4084960	901763	502056	520707	291443
w/o MS2:7,2'-Dihydroxyflavone	331	5715926	4766307	4343099	6389944	5519276	4725180	4868826	4990896	4212532	6891027	4418344	5500399	3906588	3995628	3989390	5375208	5336914	4304378	4963588	4644883	4949198	6684524	5753056	7409468	3339437	3535817	5744522	4678756	5217271	5498058	4705325	4328894	5829239	5182108	5201022	3423640	6965137	5006654	5113956	6083810	3902735	4875290	3594099	3906843	2678290	2957680	2366773	2173220
w/o MS2:3-hydroxy-1a,5-bis(hydroxymethyl)-5,6b-dimethyl-1,3,3a,4,6,6a-hexahydrocyclopropa[e]inden-2-one	332	632761	848544	586092	460831	844819	958140	647030	629205	944636	948865	1225306	377456	798532	325164	1019811	730421	907888	974758	975754	575760	416867	996524	663892	654772	486312	642880	743000	817774	776864	971421	1261368	658198	882901	914683	805444	1137547	471683	403083	628718	665254	794256	1168310	855726	798185	726023	843190	908548	1029500
w/o MS2:Purpurin	333	635499	707252	506320	520339	1606825	1054952	1196280	861367	1423978	1609008	1032389	1006435	836469	1049086	792902	1324234	1371008	1040957	978788	689325	561305	890744	841317	963448	1057308	1395469	1609027	2144126	1300942	1368016	1143552	527653	1817492	1562143	1840638	1251583	345833	252558	428277	489607	1295291	1928068	1254156	1108608	1310450	1405316	849786	535194
w/o MS2:Piscidic Acid	334	404094	109018	138507	257269	289777	28787	303752	808994	25884	20216	8877	19687	6620	14298	7769	27148	762	5740	13652	19525	133203	726652	93391	207758	190088	121234	711977	211158	83402	210495	245283	28412	67245	179765	239025	23600	3221916	3036060	5544562	1851873	795312	1935798	2293261	2082198	42854	36390	38299	8367
w/o MS2:Piscidic Acid	335	404094	16448	138507	257269	289777	161101	303752	808994	25884	20216	5444	19687	6620	14298	7769	27148	133.204	5740	13652	19525	13538	726652	93391	33905	12893	121234	711977	211158	6876	210495	28518	28412	79808	179765	239025	23164	3221916	3036060	605836	1851873	795312	1935798	2293261	2082198	42854	36390	38299	8367
w/o MS2:Isoliquiritigenin	336	1012204	857249	714631	1025403	904503	794196	868123	620543	950076	710682	546727	677912	555024	529951	611770	567754	793982	654044	628170	722904	736658	1061106	1103548	1114509	614565	354930	1235660	791076	934988	878934	791174	596491	1069123	998649	716335	582972	5016490	3802210	4580222	4240988	810707	891518	785705	648547	333261	457212	322674	455792
5,7-Dihydroxyflavanone	337	12968659	9824239	7147680	13571425	9179519	6923707	8015169	7016684	2251193	2167824	1277713	1464129	1054886	1645922	1192143	1761656	969993	909518	534039	1141888	9287154	12074282	10555562	11008024	12260077	8302123	37767012	12722281	28353052	36123464	22625188	19811970	21340996	17302652	29719922	12170687	38699300	26069638	26180722	32840806	25307624	13536835	10857955	14419279	8084118	3835512	3336105	2629952
Unknown	338	2724486	2846014	3231489	2428943	1822156	2250137	2233422	2418546	2418055	1771072	2614585	1946028	3115242	2554383	2681729	1925920	2137110	2880752	2539163	2321840	2509896	2462380	2546216	2303774	2161270	2730656	1428052	1911830	1772556	1271973	2191102	2421572	1292558	1628161	1281665	2661792	2848730	3338267	3343288	3191905	2422010	1084981	1887001	2513411	2418592	2362515	2910164	3566088
w/o MS2:7-chloro-4,8-dihydroxy-6-methoxy-3-methyl-3,4-dihydroisochromen-1-one	339	1741168	677569	940566	1786808	1156608	1795812	1584654	1877372	1651660	1550596	712922	747462	1933242	1635173	1685101	1807878	1834526	1881887	1749777	1599210	1913714	1654404	1706328	1874168	245502	1937805	1356215	1359311	1622146	896490	899756	1975445	777840	1642197	737090	867181	1403670	1277871	1011142	1878288	1640800	1909612	1372593	1497064	1598522	1373382	1749637	1521258
norlichexanthone	340	699416	139598	359394	407994	85358	150876	133287	109160	264692	389153	7495714	419646	327279	373528	1269063	270423	246964	243838	329690	356574	1446353	2656632	5414736	843421	6887424	28382318	15935109	3679932	9940562	17699760	8488429	979706	28739942	10801194	6425984	13661580	460286	2144085	8028	167695	3829436	5414520	5609290	14725345	280679	993946	5423190	568336
w/o MS2:norlichexanthone	341	313731	226040	198519	242827	238750	221318	115323	202560	252591	323376	215473	564280	196630	207123	208515	193831	207566	189523	171788	199906	212134	237308	198693	244826	272979	244752	331826	209637	219900	331865	219563	253865	341699	292978	305193	256803	310892	177940	266228	264839	271008	328151	271411	281190	229158	267809	228240	240216
isorhapontigenin	342	794205	515134	608524	631827	769378	550153	553912	629836	577272	546784	244286	344470	563328	459986	409651	580762	551436	189057	191520	303802	541830	679965	747190	642254	521891	619828	983148	689629	1057027	1103069	749424	619784	1209691	1004457	841334	480297	1079548	769639	628006	888834	816349	1207287	499707	610779	562239	360181	254133	205044
w/o MS2:isorhapontigenin	343	3269668	2918168	2705644	4054878	4753244	3587264	3478396	3444206	2899144	3451910	2128176	2292010	2249506	2164764	2056056	3447698	1560047	837286	668400	825023	4014290	3996561	4489181	4708222	447389	661026	730125	795774	669358	623483	615361	425165	904282	602757	653278	501212	8233235	6087986	5634852	7195416	665325	748976	592191	666601	401521	706963	367009	338661
w/o MS2:Spectral Match to .alpha.-D-Galactose 1-phosphate from NIST14	344	3129737	2433102	2889764	2781003	3553152	2467794	2792476	2288872	2639704	3414272	2681519	3464054	2970700	2959920	2902870	2925005	3043510	2173443	2079048	2400178	1574902	2503230	2037209	2596656	3034124	2782870	3959648	3808952	2646734	3106056	2770774	2056040	4643684	3729221	3021794	2245006	3876864	3199333	4309524	3720228	2771437	4097269	2418994	3203371	3764551	2769230	2825700	2679026
w/o MS2:6-methoxy-7-(3-methylbut-2-enoxy)chromen-2-one	345	34172980	28090608	28314632	35516776	38977648	34148592	32776976	32660732	38040628	46398728	37912904	34353560	33341076	35198780	30281726	35244240	41368936	36804568	39409212	35140952	22676866	34696804	29085294	37257156	19881802	24257002	28726622	28025750	26282426	28109172	23265014	18300768	32018452	27012608	27781422	20656450	28615552	24341950	21791640	22819790	24960568	31833166	20000158	25085048	22556950	21587420	19764166	18896360
w/o MS2:6-methoxy-7-(3-methylbut-2-enoxy)chromen-2-one	346	17179516	13178571	15013214	17291422	18165946	15850183	17560522	15289874	18416548	22426616	16632955	15016146	17035946	16812926	15315600	16389874	20259286	18544040	20291942	18719384	9828541	17446694	12866990	18267420	11511708	16945232	18676376	17805588	17680738	20689844	16211707	10338125	22322224	18474200	19302462	13676689	9123396	7190609	6798344	8981851	18382712	21554614	13103828	16849592	15732861	14960425	13945551	11996144
w/o MS2:2,3,4'-Trihydroxy-4-Methoxybenzophenone	347	1137124	1019933	431719	1047238	803361	884486	868469	936209	742024	602005	421425	523619	381606	454953	355786	565906	1282330	1024805	806988	1188697	800443	1039360	783884	1234216	195919	780108	969702	1087382	1973817	2306308	236098	621792	1035037	2219774	1023685	694890	1308251	586158	772074	428263	648072	670798	374295	989628	544953	163925	417323	297543
w/o MS2:4-methoxy-6-[2-(4-methoxyphenyl)ethyl]pyran-2-one	348	460352	326933	241243	549363	644038	365630	383384	545798	307693	471418	407872	498174	99218	281169	290157	661293	363965	373182	346474	99404	506194	450383	563440	577395	3033485	3525581	4786499	4542205	4126909	4048132	3448922	3294607	5515094	4982109	4313896	3294777	820436	570812	425112	430389	3669705	4608236	2792816	3406599	3586739	2894978	2469133	1972149
w/o MS2:4-methoxy-6-[2-(4-methoxyphenyl)ethyl]pyran-2-one	349	522530	281887	540828	590435	751588	564345	861990	818510	937670	481698	854402	625987	806418	899534	738882	637383	892347	473264	638599	112041	773136	813490	751724	326824	613998	897525	486192	708011	110847	644478	389073	784853	730577	520703	714209	852589	988767	782277	772508	741163	855451	181587	728426	631701	741602	783011	773646	650564
w/o MS2:4-methoxy-6-[2-(4-methoxyphenyl)ethyl]pyran-2-one	350	1768657	1578025	1628042	1558143	1715539	1541375	1671291	1718107	1799755	1471320	1713961	1619868	1674445	1693907	1636668	1840571	1724711	1635806	1652543	1744368	1610695	1788269	1613441	1606631	1513104	1633721	1531009	1527982	1807810	1535810	1652582	1692414	1516791	1696872	1564427	1675826	1566271	1593016	1684349	1573862	1605394	1700685	1778543	1621261	1752810	1708463	1630677	1764610
w/o MS2:Massbank:PS022109 D-Mannose-6-phosphate barium salt hydrate|6-phosphono-D-mannopyranose|Man-6P	351	314254	407810	227693	224818	347123	319704	326726	389870	424408	308854	403978	317925	384647	379142	363099	372868	495006	417628	266907	300850	292898	207893	306635	345421	229655	352201	319481	295823	302028	297475	450302	357634	293857	275794	347626	335489	353612	283130	280813	241123	269436	348430	325139	329405	403657	399377	358172	440004
w/o MS2:Methyl 7-Deshydroxypyrogallin-4-Carboxylate	352	2074283	1657192	2618582	2696375	1907924	1851680	1647993	1347578	1336695	2100735	1358014	1788238	1855436	964561	1384886	2078429	1916368	1104192	2980609	1673320	1183591	1524246	1429680	2688408	1342153	1509055	1657916	1739960	1250020	2231337	1090432	1200415	2068649	1625683	1424043	1283320	675744	915276	514180	880150	2145940	1299154	1486794	1233683	1348783	1403951	1506134	1030626
w/o MS2:Methyl 7-Deshydroxypyrogallin-4-Carboxylate	353	1128166	1200076	1055368	1381653	1587310	1239815	1162868	1147297	1733401	1793350	1387480	1695407	1223128	1434574	1240369	1747179	1253659	971711	1260361	1183584	890519	1216869	1047053	1229503	1304722	1362489	1707456	1706408	1245181	1252652	1045498	848760	1896856	1769814	1428268	1299178	1875122	1575516	1547083	1621225	1560524	1698725	1252040	1405115	1576988	1650259	1329078	1005273
w/o MS2:Violaceol II	354	91670224	81277384	74738208	94746584	77799896	63800328	70703352	67238488	78365160	105347024	74608200	80919352	87011552	76289120	76509664	110944312	84965592	64225724	84011984	72764832	60342500	83193472	74416344	74841320	51735680	52443732	71243216	68606304	68874616	64832184	58711120	51213196	77424408	73388688	73077760	52057580	32783136	29543570	23502104	28083850	54761772	65780044	61796288	54922480	57396544	66933280	56847068	38513144
w/o MS2:violaceol i	355	2007012	1501440	1788748	2445208	2255796	1621742	2537500	1708276	899975	475705	579907	662896	599026	1160172	760339	1047991	384189	390010	183323	377448	1526114	2435845	2201123	1824627	1518532	1563636	2596754	1776982	1954236	2161973	1553004	1973218	2696240	1982384	3549410	1428179	2642303	1951884	1994031	2072334	1692715	2019740	1468908	1707097	976325	865436	751504	608202
w/o MS2:Violaceol II	356	25292860	24918186	20411180	32232458	31968062	21472010	21230688	19141522	36436620	32832996	25899882	29889668	21982738	27238764	19192364	33190882	27710012	20439622	25514958	26642936	22489328	26533410	20385618	27186282	8540990	7161226	12787647	10249423	10595601	9269079	9392110	6913810	12603030	11526513	11716412	7217042	23417332	16094372	18019212	18572424	7698406	11027806	9869480	8498311	8207985	10022813	7114754	5453762
w/o MS2:Violaceol I	357	3414696	2216455	2524323	4925103	4503402	5210306	3878268	3650022	1665673	1541682	484724	780668	690236	816105	1179937	1375028	1375640	734112	609516	1410850	2480438	3798325	3593254	4693692	5302215	3953589	10735503	11086957	45494336	40547908	28959896	43507392	29863230	18519872	12484513	12062002	5710219	3714970	2642310	3973821	6252294	11190066	3137076	10161691	45948208	46423316	4034000	8619796
w/o MS2:3-hydroxyflavone	358	2167494	2187119	1753405	2635099	2556648	1744375	2162643	1864838	2346024	3210466	2345102	2532220	1597027	1961508	2095951	2987672	2297818	1665548	2518724	1729538	1938529	2458708	2468730	3004068	672216	638360	1112006	1010684	1154063	1081689	960813	687304	1103885	1029064	957563	891911	2500040	2139647	1983398	1988124	940351	832576	691937	899133	662674	936519	650214	477270
w/o MS2:9-(2,3-dihydroxypropoxy)-9-oxononanoic acid	359	3659261	3154992	2922353	4171532	8099277	5382254	5210681	5391235	3908307	3583154	3191950	3494832	3182620	2962591	2655208	3749444	4121728	3407454	3821820	3939081	3437340	4449762	3232458	4226399	5256796	5953286	8317182	7627718	6536532	7113708	5500052	4738171	8864642	8322938	7695282	6228836	6526564	5121136	4934902	5774110	6573304	7710712	4630046	5274039	6912394	4196044	3744452	3216176
w/o MS2:9-(2,3-dihydroxypropoxy)-9-oxononanoic acid	360	14061198	13867028	15015947	14129761	15001749	14461768	14994234	14174554	13323216	13825565	14199816	13386995	14135042	14606262	13187597	12666783	17349334	13094283	14375504	14046721	13071938	14599405	14546355	14363793	13202836	14865099	13432009	13652772	12656410	13410880	13263396	13197843	13411741	12978787	12603184	13775496	14125690	14939252	13704617	13657958	15100460	14034379	14083312	14203300	12707166	14270982	14927676	14143369
9-(2,3-dihydroxypropoxy)-9-oxononanoic acid	361	14061198	13867028	15015947	14129761	15001748	14682087	14994233	14174555	13323216	13825566	14200077	14067180	14135042	14606262	13187597	12666783	17349334	13094283	14377450	14046721	13071938	14599404	15618924	14363793	13202836	14865099	13432009	13652772	12656410	13410880	13263396	13197843	13651910	12978787	12603185	13775496	14649557	15158367	13704617	13657958	15100461	14034379	14589988	14203299	12707167	14270982	15150059	14143369
w/o MS2:9-(2,3-dihydroxypropoxy)-9-oxononanoic acid	362	659417	1380577	1185298	1194851	1276755	1210302	1376820	1253970	1428782	1430939	1291167	1183336	1251309	1452083	1391316	1308117	1455168	1298725	1459640	1348322	1259939	1290540	1404719	1179252	1243978	1435528	1382175	1553199	1503444	1610520	1486698	1299505	1446619	1302667	1504828	1369708	1310289	1349669	1391058	1440742	1383763	1249136	1289376	1335215	1426535	1294287	1391323	1343687
w/o MS2:9-(2,3-dihydroxypropoxy)-9-oxononanoic acid	363	1233666	1380577	1185298	1194851	1276755	1210302	1376820	1253970	1428782	1430939	1291167	1183336	1251309	1452083	1391316	1308117	1455168	1298725	1459640	1348322	1259939	1290540	1404719	1179252	1243978	1435528	1382175	1553199	1503444	1610520	1486698	1299505	1446619	1302667	1504828	1369709	1310289	1349669	1391058	1440742	1383763	1249136	1289376	1335025	1426535	1294287	1391323	1343687
w/o MS2:3-methoxy-2-(3-methylbut-2-enyl)-5-pentylphenol	364	566569	552605	571369	597023	599355	604047	542376	572206	577541	620072	518805	590590	557718	505902	664328	545117	521332	652025	651523	557764	532972	560448	535319	572926	587968	562906	507595	495966	589343	580968	494780	607088	493028	533231	556996	532869	528985	557218	622164	491105	598704	540739	538320	506236	578672	539327	572905	603643
w/o MS2:Massbank:EA271451 Perfluoropentanoic acid|Pentanoic acid, nonafluoro-|2,2,3,3,4,4,5,5,5-nonafluoropentanoic acid	365	721911	579441	349203	660273	409950	427508	695258	720702	705082	310209	542132	786846	663936	367254	125540	259017	519230	833500	635103	587756	301599	717569	420059	300804	400604	233789	764703	341250	683777	78364	704996	341449	603028	437086	822318	531897	720836	449305	460730	508182	655126	680370	489707	293192	596064	718246	632090	722089
w/o MS2:2',2'-Difluoro-2'-deoxyuridine	366	14209193	9130954	10977242	15764983	15476692	14796803	15549089	15203822	5060828	4363229	1977926	2735547	2778946	3825682	3240551	4048769	5122028	3079361	1597520	5702939	9596620	15200522	13591830	13948291	15223081	16068406	24493116	17495924	23636882	24543534	19059120	18411270	24525988	21783920	22710798	17031720	18208232	15037176	10644167	16082704	20578392	21990794	14059841	17776220	7789350	5405038	6190762	4894838
w/o MS2:4-hydroxy-3-[(4-hydroxy-6-methyl-2-oxopyran-3-yl)methyl]-6-methylpyran-2-one	367	3356842	2842270	3007106	3623829	2411182	1952896	2564925	2304868	2713991	3351660	2180268	2697178	3159916	2684342	2701515	4386103	2703348	2185016	3253176	2232600	2065358	3128665	2736096	2289660	1811116	1856319	2375466	2429461	2511758	2685413	1962392	1916699	2973754	2820731	2149983	1751275	992907	1058931	707484	895300	2012805	2507101	2039906	1953871	1963407	2675184	2029315	1447328
w/o MS2:4,7,8-trimethoxy-3,5-dimethylchromen-2-one	368	9237	6389	24386	101286	53726	373062	39564	14576	16432	105750	39133	72755	103709	72371	73508	27831	86298	17684	86640	33884	32214	40903	239750	357592	853046	33652	723694	2346417	13130181	11966524	12819545	14142643	6894040	4632448	2229302	2449072	29389	120899	26468	119945	708977	3272644	22698	1630462	15075192	15859987	2833523	2809124
ABSCISIC ACID	369	5358933	5062174	4872456	5806700	7629752	6769406	5753521	5494718	6920696	8020832	6389500	7493816	5218642	4803050	4015175	7329154	8163328	6400773	6336604	5805066	4902655	5911598	5235032	6479196	3556608	2974781	5722076	5267684	1629166	18921516	1434230	1480902	10456086	8321512	11565367	8169966	9628226	6372264	6816388	5810774	3267189	5271650	3145553	4556484	3531326	4550944	3521318	2929126
w/o MS2:(9E)-11a-hydroxy-3,6,10-trimethyl-6,7,8,11-tetrahydro-4H-cyclodeca[b]furan-2,5-dione	370	814469	728668	648093	1036966	1533114	963539	797152	1086732	774764	749573	1232869	1045017	934767	656237	558023	668450	718342	412685	242356	877309	826523	877346	1142560	902184	322475	629947	836154	835889	936172	1107965	718748	593156	1197853	859042	1130552	951132	526414	542847	321651	407276	498551	566343	504582	628969	862554	235600	760206	896090
w/o MS2:(9E)-11a-hydroxy-3,6,10-trimethyl-6,7,8,11-tetrahydro-4H-cyclodeca[b]furan-2,5-dione	371	4463641	3767103	3856967	6260660	18658170	12104429	11381367	13626592	6617964	7295928	5072088	7025455	6895022	5230798	3600918	5256963	6975412	4877390	5823564	6790816	4329702	8873570	5425951	6401143	4058553	5618010	7099211	7378668	2561602	2294940	1665127	1498053	9978451	8246062	8551285	6706516	4514916	3422849	3431292	3422590	3704096	6075764	3939398	5186835	2213259	1022776	622685	638963
Unknown	372	940963	840835	848855	1161283	1353550	1148344	873244	966683	528026	251080	336410	301280	190211	357918	250824	327525	373474	387554	260752	508896	1280977	1636747	1091186	1393376	247630	211374	388999	386838	449556	433907	401719	264091	349589	405257	446542	276906	541268	359381	305698	376612	260979	478131	310297	355416	28838	24824	471.034	28161
w/o MS2:benzoic_acid	373	24989730	16903824	15531032	26063500	18839598	14548352	16755065	15133093	3947434	4045616	2202990	2596261	2256459	3265246	3016276	3462285	2986484	2010881	1639014	3771313	18592500	25174220	22514024	21974036	17779084	14408753	48374176	18878804	42085596	52309628	31856608	28428364	31153392	26306386	39419864	18213144	54628496	36007304	32124762	48636812	35376368	23136262	15956949	22466794	9330117	4420390	4537382	3246190
w/o MS2:benzoic_acid	374	786161	535154	382454	463541	406351	363085	231720	329281	11104	7530	521.224	10147	8921	9771	27026	29513	521.224	521.224	10259	521.224	373798	628179	579821	479055	235236	308637	462752	246214	591467	994089	482009	394132	305998	275070	593194	198444	901215	920990	872621	1365762	285928	307698	273867	454438	51766	47069	24098	13643
Unknown	375	875412	829254	775592	756238	843862	887881	569948	935950	754976	720912	833420	794998	970310	880709	779226	697453	697633	806223	729874	659325	762025	646534	797176	846564	614357	808915	438225	619781	524800	313609	555778	634019	394522	548072	317435	766435	806818	786529	805660	717849	655867	273069	674011	677097	833130	516650	802057	821764
4'-O-(2'-E-Coumaroyl GluA)(1-2)GluA) Apigenin (NMR)	376	470693	325553	235268	325674	439582	305529	258108	239348	295626	590790	303969	697838	339917	309799	244289	507263	787750	680973	675194	689620	398443	258897	504913	485214	195742	143652	472843	305461	629893	286424	430070	256377	530206	367655	352247	236370	61928	102465	165274	75195	194929	284018	295872	306804	246572	179398	146721	117861
w/o MS2:Baicalein	377	4575399	3142212	3807624	4548698	4307720	4056010	4198480	3881384	4805190	6149672	4757017	3797580	4445065	4325774	4018622	4326164	5492512	5152660	5595524	4437892	2500786	4212485	2931658	3920831	3063972	4662460	5347745	5374308	4908506	5348732	4311562	3087888	6408110	5169420	4858379	4151670	2168787	1890330	1604156	1726190	4889007	5725423	3447194	4229512	4355900	4393162	3901841	3260758
w/o MS2:2',4'-Dihydroxy-2-methoxychalcone	378	25790392	24592438	18810830	29073784	34105816	28817814	28560602	29025396	36183332	40338272	25060204	31895360	25319794	23505210	25783288	42630932	18318150	13615491	16287190	20785612	19833926	27777944	25980040	26832430	23119140	26410440	42034224	33672600	32421264	30340340	30203726	26539130	41512996	34100448	37549388	27799572	9377487	7001162	6800109	8103436	30321846	41312292	28066604	33442072	25054424	33860040	26032946	21970754
w/o MS2:formononetin	379	1421037	3630050	5802754	6519641	3616489	7402274	3283378	4160740	1921302	5810962	2545166	5012786	5052284	4120170	2893461	1310488	3084028	4922840	4136918	2960296	3298543	5787177	6567974	2395339	5326870	3820288	3370467	3730412	2694900	4286780	2640316	3441094	1733540	2907795	1624769	5043311	4050935	3690268	3828975	3054179	7896242	4552958	3303165	4984626	5845585	4621766	3567574	4635199
w/o MS2:(E)-2-decylpent-2-enedioic acid	380	8591200	6215046	7804714	6623708	8102135	7942624	6691692	5389783	5939036	6263532	7718970	5556698	8454952	7872288	6440344	6949141	8265026	6958216	7807528	7714114	5607116	9084393	5997086	6795768	5920624	9281259	7883184	6812434	7169423	7219472	7637604	6771010	6694844	5927614	5589166	8662420	5571074	7213594	5997634	6031069	7850498	4800170	6318442	7673304	8743398	7513964	7162588	7354356
w/o MS2:(E)-2-decylpent-2-enedioic acid	381	7030845	6222058	7007181	6263322	5808194	6198746	6429620	7651460	7128282	7082370	6213021	5983680	5986892	7399816	7346791	6484330	6341008	6381274	5946452	6869530	5976882	6106064	6797096	6150004	5841624	6554755	6787710	6029638	7659260	7657931	6033392	8805610	5375615	6860458	6598573	6885769	6369198	7087100	6787350	6505428	7037150	6768714	7510724	7766348	6976899	6207924	6079782	6462220
w/o MS2:NCGC00380930-01_C15H26O4_1H-Indene-4-carboxylic acid, octahydro-3a-hydroxy-3-(hydroxymethyl)-1,1,3,5-tetramethyl-	382	1508133	1429364	1122405	1525842	2261736	2476920	1500799	1740745	1928484	2842095	2546024	3831742	1561098	1513069	1273454	2647152	2758023	2476185	2115700	2076448	1586680	1904845	1785657	1993541	815891	821729	1167061	1014436	1074416	1119190	899402	726990	1481868	1000300	1329549	794295	515440	377075	429705	488977	783956	844382	762556	747051	767055	780117	601556	615176
Canarione	383	7863762	6074905	4953520	9107588	15112802	11631010	8171390	10196219	10558487	13416222	9391204	11828705	7917068	8546653	6328973	9062211	9849854	8181143	6871650	8769792	6486868	9333625	8185154	11705575	26379848	21987870	30916656	32675770	18172674	20151192	14130167	18798658	31467520	32588588	36742288	23568562	23525974	17980942	18677168	15197650	32291604	37679680	24831180	28625986	24289336	22362292	22624114	17610368
w/o MS2:3-(5-Acetyl-2-furyl)-5-methoxy-2-benzofuran-1(3H)-one	384	21543630	15062320	12638092	19870112	17779918	14912186	16665375	18814610	1820980	2443926	1566172	2064356	1214376	2692902	2422445	3771836	573109	485217	460360	542619	12567346	27025794	17121394	19809826	7857718	17042032	34726340	10795427	6199844	10834688	20907828	7996590	5297040	7925007	8372574	6552971	38164892	35907688	47570544	30713768	25313150	41433644	46423544	44708968	3899978	1159254	2693328	1532701
Naringenin	385	6818196	5644722	5628974	9573364	9309944	6954320	6420978	6227588	4239165	4385954	2869810	3088932	2810401	3493912	2261826	3514130	8720816	6791763	5670664	9555415	5171340	7200124	7098846	7066991	6126133	6020996	12597166	9949231	15569127	12462201	9092880	9586386	12632575	9763394	9924887	6795957	5974594	4131780	4861602	4238460	6189212	12183663	6303012	8583995	6178188	3869160	2980166	2436631
3-(5-Acetyl-2-furyl)-5-methoxy-2-benzofuran-1(3H)-one	386	13695643	14433024	12741279	16895766	22388670	24528242	18232546	18442108	23478418	30459700	27463368	27741906	15619929	20656712	15886329	23141990	27023928	23868356	25142382	22344054	14226234	17350698	15857286	21976838	12161559	9818501	15369893	17086762	11645443	12538254	11341613	10303734	15384592	16839048	13447462	10867429	25458190	19672972	20706776	16429455	12241605	16848914	11993215	12582163	10594660	10019280	7966598	8350930
3-(5-Acetyl-2-furyl)-5-methoxy-2-benzofuran-1(3H)-one	387	15578611	13313865	13318249	15317423	16024874	13533871	14562902	13775100	16915950	22260392	16542886	18324606	15396747	14927545	14671464	19428398	18632860	16431585	17847744	16560779	11020854	15003829	12614333	14437511	14450056	15673177	19647546	20024828	18671546	18536600	16430620	14775364	22610092	21663100	20935598	15325052	8310426	6853168	6574403	6576149	16786520	20940058	16309807	16148741	17031772	19348620	15776520	12045171
w/o MS2:Massbank:KNA00571 Hypoxanthine|Purine-6-ol	388	3653038	3383774	3161456	4170272	5612876	4763891	4421242	3887708	6278007	5930182	4800367	6632556	4508243	5017282	4736794	6628281	4307260	3634981	4084701	3433589	2914845	3995849	3523789	4545932	5648115	6497733	7607196	7908536	5014308	5164360	4413484	3615757	8717828	7918364	6643606	6216220	8502855	7593792	7090728	6995480	7850526	8186590	5414700	6287158	7051486	8110698	6387048	5062112
w/o MS2:Mono(2-ethyl-5-oxohexyl) adipate	389	902730	775420	1042400	1111596	2354962	1460618	1433123	1498810	483860	620521	537244	870167	596450	856199	651782	1895708	133258	112085	48266	145953	963010	1425824	1184344	1209522	821277	1005419	839026	1264885	1216276	736035	897551	683974	1409262	1514565	1404933	1116937	489348	426779	400151	397022	749177	1132878	875052	937526	416526	539335	548599	525935
w/o MS2:ESTRADIOL-17ALPHA	390	261962	292768	294630	315571	280470	278245	277576	255063	262261	268894	270500	309900	304749	261826	232997	250940	320553	276360	288179	223146	247878	282650	281705	255442	259915	182245	242875	239809	243216	190504	265206	240749	176367	198817	311625	264771	244253	265183	261429	257008	139690	261050	269572	266007	244345	190542	267821	271544
Unknown	391	2082850	237922	1500971	351785	319773	1988636	1734067	1799913	716439	2933786	2355535	2789464	2304031	2098856	1996460	287088	2435293	872743	2587370	2569825	1496599	512220	1834638	687308	2435128	2410308	3049473	483702	2880015	2751426	2467256	2143640	3786342	3380129	3082383	337056	393903	1039342	961010	855779	2587546	3060906	2264795	2266753	431113	2808063	2495870	1733622
Phloretin	392	3941057	3561942	3239304	4732934	6692414	5325960	4149623	4782632	6852632	7024869	5618948	6892918	4639677	4240225	3708277	6554791	5738727	5332050	5313050	6139382	3318814	5096740	4442158	4847564	838454	802778	1244923	1234963	958555	903557	700865	634731	1165894	1144036	1010498	761500	4407455	3314922	3439744	3445078	843213	995230	824755	898785	704767	748265	638209	603049
Phloretin	393	2901374	1947846	2747716	3907838	3398932	2977284	3853298	3924720	1844507	1584424	971081	1122665	1376024	2189272	1402707	1945331	2320240	2119126	1139980	2503997	2033648	3864630	3148092	3850788	2969732	4260827	6145423	3712426	4325575	3806087	2333248	2355483	6673022	3978942	3150955	2567182	2499616	1925493	1919240	2752015	5745600	4225108	2641663	3945610	1763472	1236452	1266784	1699875
w/o MS2:6,11-dioxododecanoic acid	394	3578851	3002450	3118538	3502690	2993541	3117934	3496899	3033203	3123816	3291861	2986150	3188460	3133336	3056191	3512791	3054557	3474112	3344586	3665437	3494112	3310004	2834564	2971676	3122364	3070453	2338078	3044464	3369290	2483781	2889992	3036320	2936962	3092390	2607578	3060916	3331525	3026453	3033835	2988877	2812588	3000671	3752832	3186393	3150554	3398832	3598241	3074041	3085260
w/o MS2:6,11-dioxododecanoic acid	395	5336530	5426788	5369627	5367904	5524666	5368983	5526000	5314635	5413808	5614132	5736233	5289561	5544410	5661876	5511730	5210341	5386222	5669836	5625019	5460168	5376496	5139928	5582490	5599178	5237810	5458586	5435131	5313811	5179900	5198427	5390583	5123066	5164560	5468982	5241302	5271159	5178464	5465999	5284068	5477660	5396992	5167468	5341070	5279942	5270712	5354232	5246878	5765019
w/o MS2:Mono(2-ethyl-5-hydroxyhexyl) adipate	396	4121442	3380184	4521274	6275696	14277528	8318508	7234631	8150951	2962549	4635442	4597674	5711366	3480465	3838876	3336834	9700356	493322	514170	389179	710174	5028505	7057230	5986088	7155811	4903152	6204618	4898405	8147378	7013008	4874440	5122846	3534628	8731447	8535629	8086018	5270642	3368335	2730236	2573581	2596462	4664018	7254732	6591398	5277852	2138161	3292280	3188458	3138936
w/o MS2:Paraoxon	397	2393537	2067114	1876245	2792478	2062346	1531496	1729206	1765427	1629774	2611436	1974381	1440507	2355128	1568034	2018834	2581962	1851866	1793571	1937337	1745564	1200883	1619752	1804629	2114650	835560	1490208	1766395	1843838	2030526	1594135	1336342	1078146	2026006	1705048	1543316	1435670	633083	636513	444634	708344	1233509	1987830	1349615	1758840	1455983	1756292	1699338	1085150
w/o MS2:Cer 8:1,2O/4:0	398	1055877	791947	664362	549309	672968	486630	362264	425625	433881	552676	1584602	940378	550238	500366	1332879	326187	1045611	304417	275485	349847	735794	379895	3077866	513049	452184	1365600	1198562	2045451	592693	584940	566688	1505818	430680	736426	340417	511040	208003	978854	775193	323330	627344	1170040	2282126	412189	726589	407827	395347	652193
w/o MS2:NCGC00381160-01_C14H12O6_Spiro[cyclopent-4-ene-1,1'(3'H)-isobenzofuran]-3,3'-dione, 2,4'-dihydroxy-6'-methoxy-5-methyl-	399	4824565	4574285	4236558	6447622	6588586	4347318	4278183	3798491	7025739	6872908	5315988	4723373	4723697	5347534	4034674	5133802	6083788	4332418	5568549	5581456	3764996	6082342	4315472	5218194	1708994	1951492	2492926	1883493	2626791	2300024	2257229	1393435	2699819	2376583	2496150	1618248	4379924	3347999	3713567	4068938	2033766	2445168	1904479	2077210	1804184	1964464	1544872	1446598
w/o MS2:2H-benzo[d]1,3-dioxolan-5-yl-N-(4,5-dimethyl(1,3-thiazol-2-yl))carboxamide	400	3665740	2492907	1947295	3124590	2426784	2140381	2455609	3033229	484502	639334	457698	446298	363487	557941	557345	1077055	157771	49143	264405	137557	1711002	4626309	2940728	3073750	2078037	2346704	5570978	2789348	1767014	2563947	2990252	1817066	1826494	2063802	2237325	1590573	7187001	6459369	9204233	5741493	4181077	7490622	8870385	7988442	1154217	825531	801800	523495
w/o MS2:NCGC00381160-01_C14H12O6_Spiro[cyclopent-4-ene-1,1'(3'H)-isobenzofuran]-3,3'-dione, 2,4'-dihydroxy-6'-methoxy-5-methyl-	401	21144436	15555916	16721318	19830398	17699550	14209388	16004932	15873172	17205690	24060376	16196876	16286229	19899132	17411968	16788732	20315476	19923798	14796654	19730126	17054570	11024245	18627918	15172812	16427770	10912546	12688445	14953534	14484682	15240701	16244638	13335279	10287021	18060902	15295003	15462259	10974739	7532084	7649458	5823991	6512564	13321630	15504633	11809822	12790591	11724138	13161347	11948728	9522877
w/o MS2:Flutamide	402	522105	575558	569684	717025	533815	580094	454955	430139	437686	305800	225329	348959	154868	198526	205242	132297	542050	384002	326534	500924	546028	570078	566545	475700	375806	350062	764678	537074	1007977	977992	588748	444815	601266	625329	495402	501923	679404	419627	629116	489266	487825	522895	368448	424082	334222	189457	158411	73012
w/o MS2:FT-PFCA, C6H3F9O2	403	575372	672415	435997	713086	638840	627793	541470	514425	573191	699773	643185	779810	636071	666431	665041	625952	628920	522745	563945	615384	604076	541100	487835	567469	822461	484158	686859	523997	488091	452786	520572	586123	657966	643583	635252	653698	517746	643559	631099	538870	526223	491107	782296	498584	782312	487810	589906	575268
Unknown	404	243318	327796	140126	248109	439628	367736	335564	353442	513401	448471	348091	615720	345841	386690	434727	671659	323323	272794	375089	359575	178360	234756	236788	258872	548898	524896	740071	848749	514136	422176	449119	395811	838498	784442	638065	636721	739356	676785	781386	643292	663411	753324	550497	530874	779424	836974	662537	479462
w/o MS2:2-(4-chlorophenyl)-1-(2,4,6-trihydroxyphenyl)ethanone	405	7132044	4091309	5781404	5786189	6828485	5667919	7224580	6687898	1349194	1414373	936494	943687	1283128	1604857	1546357	1077080	1264880	959128	549118	1570481	4795375	4997987	5295822	5926589	8044508	10569123	12915999	7420493	16298747	20842794	13379449	10295906	14460975	10366685	13549674	8697376	12981719	8695736	6644684	11718130	10651453	10926924	4885912	9703457	5685202	2755155	3120959	2388573
w/o MS2:2-(4-chlorophenyl)-1-(2,4,6-trihydroxyphenyl)ethanone	406	517820	222831	405421	289572	422341	276068	482254	370163	116045	74689	53410	44658	66920	139814	96348	67885	91181	88530	29679	86917	258013	328646	347795	451366	513158	728764	657217	343751	960171	1483629	802469	512620	850423	591022	625563	440983	690444	496540	390501	828828	707539	870669	228892	516070	269502	135749	207067	169629
w/o MS2:(1S,4S,8R,14S)-11-ethyl-12-oxo-7,9,13-trioxatetracyclo[6.5.1.0?,??.0?,??]tetradeca-2,5-diene-5-carboxylic acid	407	3954118	3643558	3179898	4129702	2935485	1989037	2230238	2442456	2542578	3231236	1776944	2225508	2855022	3231157	3564197	3771947	2573852	2236656	2866992	2148411	1673200	2955968	2229268	2139226	1979244	2174682	2475148	2564130	2599550	2750732	2057048	1901098	2812516	2042580	2162274	1942987	1809827	890280	950631	880349	1977673	2118583	1661384	2780004	2687659	1975303	2195058	1550017
Unknown	408	662494	581503	496035	739173	1074760	645527	553116	596324	423338	371079	196992	264375	251051	236636	153206	348051	260931	175545	203959	284048	805641	1017382	943472	1246686	1934430	1651407	3130323	3290876	3834560	5054884	3704725	3172345	2979645	3713776	3262031	2744838	1999915	939470	1502016	1394813	2009204	3017349	2263289	1931588	977080	886864	855748	795685
w/o MS2:Massbank:KNA00678 Uridine	409	25151544	16059536	18967300	20732776	26184960	20183884	26956580	23430708	3569119	4599650	2362748	3788771	3508235	4603830	4201756	4061685	3656881	2536995	1414846	4483526	20672070	17844234	20927954	21684164	32736324	34255216	51307688	25467086	64406100	81257512	51329888	42628864	57362556	44149884	53601580	27813706	47750892	27270700	22447592	37325676	32127048	39632628	19807716	29993348	16458083	8917791	7990390	6174608
w/o MS2:2,7-Acetylaminofluorene	410	5246644	5331394	4329054	4939770	5797354	4326728	5197398	4245734	4192030	5004974	3970595	5451764	4257632	4563274	4458004	6294118	4354605	3671473	3990440	4098059	4195052	5577609	442037	4832089	2590278	2677200	655041	3335334	3096073	3075210	3069605	2287590	2203804	1951370	1900700	1464019	3761454	2852724	350302	3252078	2508176	3624030	2468515	495143	3336494	1452547	919527	886634
w/o MS2:2,7-Acetylaminofluorene	411	5246644	5332569	588849	4939770	5797353	525304	5197398	4245734	4192030	5004906	3970594	5451764	4257632	4563274	4458004	6302936	413710	3671473	3990440	4098058	4195052	5577609	3992566	4832088	2590278	487085	355754	390239	518415	363074	520662	2287590	2325085	1951370	344885	244295	3761416	2848976	3065245	3255934	297336	473649	301396	255044	3334136	251929	977611	1746062
w/o MS2:2-hydroxy-4-(hydroxymethyl)-6-(1-hydroxy-3-methylbut-2-enyl)-3-[(E)-prop-1-enyl]-7-oxabicyclo[4.1.0]hept-3-en-5-one	412	4581134	3818421	3594344	4851476	9250907	6193641	6614568	6736304	2300673	1961187	1175076	1357893	2603830	1246806	1073779	1544013	1996138	1255768	1114786	1902596	4331301	6408926	5533830	7108910	290314	261888	277648	405834	887919	1007888	507144	720570	684669	428430	216989	257811	7526940	5090828	4174308	6073955	483862	1124540	308792	251859	165304	296552	338908	570471
w/o MS2:3-[(3aS,8R,8aR)-8-hydroxy-6,8-dimethyl-3-methylidene-2-oxo-3a,4,5,8a-tetrahydrocyclohepta[b]furan-7-yl]propanoic acid	413	71365	40958	83233	116886	149782	165089	62703	100821	1167366	973917	280549	294311	347140	100679	41288	237816	2483958	1095052	902746	640833	144038	276263	358882	1156402	1191387	24872	4340954	12598470	40246576	58807268	23356372	33011266	27850960	21312724	8863303	15420778	149698	172982	19991	419421	64523	3621588	35098	5422552	4992841	15307225	1324854	2189148
w/o MS2:Massbank:LU133353 Propetamphos|propan-2-yl (E)-3-[ethylamino(methoxy)phosphinothioyl]oxybut-2-enoate	414	250399	282434	207652	255192	475672	373272	354576	324678	390318	245640	218390	223101	153263	319266	367025	384322	957161	727976	1123365	891240	265855	312816	255075	404925	537461	649151	1093395	559450	315249	394070	247186	266554	1426551	689152	754764	658295	167344	187458	245998	242119	542104	802899	506659	768261	677678	824312	696677	590736
Unknown	415	12717566	18353734	15934361	12474365	11200759	12786185	13218119	13508241	12149162	9504405	12425840	13095214	16002719	13442679	15148973	12352806	11128436	14122226	12606937	13095782	17145524	12754477	16498619	12506767	17442082	13453693	13106561	12370594	13906226	9754200	13349925	16466418	7336672	12224850	11544176	16876990	18856526	19336176	20273492	17400202	11945172	8309824	15120472	14049530	15508930	15707579	17862446	17352936
w/o MS2:Massbank:KNA00679 Uridine	416	8190746	5104401	6012041	6578992	8274898	6320595	8905696	7175374	1133702	1364547	769286	1272754	1143983	1507846	1234913	1307382	1175890	788435	445749	1491057	6555618	5482866	6591900	7091535	10335074	10895786	17323236	8218694	21002514	26340068	16192962	12994636	18780480	13429984	17097752	8685345	15731747	8743914	7049956	12041064	10807859	12756098	6332465	9690155	5384419	2922135	2713672	1973580
w/o MS2:7-amino-2,4-dioxo-5-phenyl-1,3-dihydro-5H-pyrano[2,3-d]pyrimidine-6-carbonitri le	417	15.2964	153	15.2964	7988	15.2964	7428	15.2964	8780	8834	15.2964	9174	21144	15.2964	15.2964	15.2964	15.2964	1329	8339	15.2964	7469	8836	24259	15.2964	9216	9084	25201	15.2964	15346	11009	25350	15.2964	9784	22896	15.2964	15.2964	15.2964	1631000	4275712	3417810	1451809	24236	15.2964	19324	15.2964	15.2964	28377	15.2964	8546
w/o MS2:NCGC00381179-01_C17H14O4_	418	2603738	1993711	1762674	2070602	1491587	1572817	1739383	1294361	1531946	2850214	1548106	2048786	1718614	1667144	1847725	2334754	2508758	1889126	2110470	1973517	1742785	2525432	2094759	2864274	100524	206529	296753	222609	398868	224083	106445	62696	427254	272117	293415	110640	230091	161713	142175	207567	137735	62920	149328	71798	39395	48849	68921	31284
w/o MS2:NCGC00381179-01_C17H14O4_	419	1648758	1198491	1626863	1471593	1646343	1366961	1369141	1327004	920687	1961012	1200496	1446222	1387147	1241130	886413	1553666	1798750	1216351	1424337	1180978	1158248	1668572	1901460	1908753	133037	206529	296753	118385	398868	195821	170712	310784	178211	184588	110345	77684	2057526	1496338	1574049	1796712	71234	388531	120503	143950	55629	27792	51829	62068
w/o MS2:2-(7-ethyl-3-methyl-2,6-dioxo-1,3,7-trihydropurin-8-ylthio)acetic acid	420	356548	414347	349552	391604	540562	513502	398051	366137	869444	724752	812596	683336	357619	527975	444004	654294	760798	669256	615370	772075	306084	433383	332880	428694	102302	107105	179889	189870	54006	102328	107958	74384	144065	148569	80862	127889	85936	37833	61414	81330	140461	169891	129660	111881	116858	68573	57328	118008
w/o MS2:[5-hydroxy-3-(hydroxymethyl)-2-oxo-6-propan-2-ylcyclohex-3-en-1-yl] 3-methylbutanoate	421	2072694	1930860	2487399	2409122	1877887	1980452	2281894	2512274	2630051	1948377	2160728	1928928	2304086	2869284	2409858	2672677	2283511	2485945	2495918	2277226	2116256	2377145	2395754	2165191	1878370	2303667	1730458	2281118	2176542	2044612	1979895	1842010	1973502	2112768	2064120	2431548	1770548	1936509	2065806	1966112	1834136	2071903	1841997	1991331	2104431	2499572	1898114	2222313
w/o MS2:[5-hydroxy-3-(hydroxymethyl)-2-oxo-6-propan-2-ylcyclohex-3-en-1-yl] 3-methylbutanoate	422	1702697	2901216	2364452	2460962	2224995	1863432	2487439	2304804	1949399	2335217	2584994	1741020	2183972	2593379	1858983	2388528	2283904	2154568	2154778	2374151	2448255	1948207	2526828	2165870	2124348	2580884	1601244	1686608	1988957	1804697	1400739	1888844	2201716	2119786	2264419	2180513	1980740	2255010	1912198	1522085	2284615	2060253	2087783	1692507	2272688	2101124	2202932	2182780
w/o MS2:PFSM-carboxylic_acid, C6H8F5NO4S	423	1096381	1390803	1343017	995850	641779	944578	865165	1037628	952371	625372	862855	1164455	1221326	1004470	1014459	1020038	873827	1083079	1067022	1098540	1319459	965523	1330430	1024324	1203565	444592	785698	741606	777585	425496	1005531	1019470	486348	1005042	743134	740344	1280044	1444665	1694879	1019171	480866	341286	1426376	1001649	965860	872885	1352835	1299298
3',4',5,7-tetrahydroxyflavone	424	642489	518017	350558	386015	634341	924157	187692	112560	285162	424531	394229	611880	119171	807632	260012	272218	56303	82268	272088	220204	1035247	1485681	207266	1146319	14949581	13705837	20475590	17564440	22184136	16706430	16679852	12346623	25204114	20374076	19966898	11374898	315685	707378	338600	67896	13396256	15834157	11344676	14173498	12479386	12957394	7671827	7020138
w/o MS2:3,6,3',4'-Tetrahydroxyflavone	425	19432394	15354310	16107997	19607230	17008458	14064810	14398105	15819366	15851517	21963230	16654742	14762713	17233846	16713763	17142828	19843258	17918400	15219197	18431710	16196621	11007322	17773348	14379669	15803838	9986497	12538551	14345359	14645346	13785620	14411142	12799707	9912635	17127832	15062657	14441527	11478840	6744143	7613920	6742600	7406700	12610033	15179342	10508760	12842432	11759436	14184721	11484749	8933962
3',4',5,7-tetrahydroxyflavone	426	276225	445636	290075	193757	692707	304604	269026	250461	441983	433010	132642	464645	248785	416908	212400	513166	479104	385786	1051963	1343088	152859	510389	795587	392377	954950	584158	1874452	1872553	3968979	813276	1161684	1127970	2248036	2530348	1590765	1218997	247974	273217	219804	80697	780149	1073593	1139770	1105702	346317	554846	520450	192029
3',4',5,7-tetrahydroxyflavone	427	2365210	2404204	2270510	3691575	2236474	2222365	1628361	1972678	1351365	824624	775119	698926	563276	592946	594529	839702	2115106	1212770	1101834	2779899	2109804	2362159	2217336	2157627	1203753	1519371	3686266	2359795	4807144	4573997	2335916	1671900	2646569	2118377	2377452	1274468	2201858	1666632	2346094	1839004	1816902	2165048	1219551	1686188	1268014	640807	528249	482656
w/o MS2:Benzoic acid + 2O, O-Pen	428	264014	104679	270331	222794	259236	254995	244733	233273	218567	102478	260046	277890	138908	294438	232992	182307	260739	272173	234877	228510	201219	264516	163560	87933	182338	196036	204639	213440	260022	260817	209286	189255	251614	231557	245345	90210	245968	225168	246045	152664	188512	245811	180471	248021	213914	225697	183702	172142
w/o MS2:salicin	429	12421081	12164406	8725748	14981689	14984198	13400435	8733789	8895897	16979362	16878096	12998301	14536754	7815559	8079948	6733012	12196318	11399489	9634100	9712738	10187979	10787899	10340507	11048035	12574705	17874390	20981000	28808556	24637166	23617116	30255752	28493420	16827676	30859484	26571408	26698698	18099250	15910268	16123983	13866779	20379542	26200600	35238908	34424532	25225754	21734822	18779750	18055958	15131330
Unknown	430	253527	260694	260759	439352	300916	249922	214278	240311	68612	54238	18258	18456	501.198	24214	48048	40849	214339	108376	73686	300233	305756	249756	351359	305652	90486	109370	426029	334523	636015	529545	282037	195097	338932	217464	218771	140181	284648	227261	232511	172085	218555	250119	128081	201058	70531	35824	16809	17289
w/o MS2:(4-oxido-2,3,5,6,7,8-hexahydro-1H-pyrrolizin-4-ium-1-yl)methyl 2,3-dihydroxy-3-methylpentanoate	431	229488	350126	307531	316820	222909	364711	377884	290511	354976	188999	367200	378415	419467	343590	310926	312180	308013	348983	371161	418537	353040	192939	328180	283834	237602	334084	307356	219594	246980	133802	262291	363772	275784	299937	205779	317148	156336	354112	250164	334960	146502	397446	384359	234361	297470	375687	125378	368713
Unknown	432	812645	650892	641118	661632	372183	1031967	1005155	919747	896812	1403017	599030	1182765	711828	604812	576455	1692787	806058	989586	951216	1176839	870679	428355	635807	735876	820901	463638	1198422	795271	821795	828184	904329	1241741	1019138	1041165	502123	808169	402645	497320	264937	345077	952506	1026264	1298543	868646	624003	1078264	447399	485603
w/o MS2:Ciprofibrate	433	994889	1277383	1084543	1284156	1058996	849052	1132825	1234653	898536	900463	1046160	1273017	1066732	986767	1255229	1228017	1074121	974209	1076945	1203488	1346517	941517	1202187	957001	1451649	963220	1185843	1290392	1139170	838809	1245876	1595047	967511	1207700	853782	1311971	1209875	1455929	1370754	1112514	897134	742186	1111315	947133	1176439	963827	1322826	1251833
w/o MS2:Norfludiazepam	434	2077757	2100028	1281119	2401762	3209931	2847708	2524398	2255217	3457737	3350140	2720224	3992464	2467380	2841298	2872512	3790068	2460851	2069818	2472136	2065328	1705078	2297681	2088858	2438968	3378189	3526236	4136099	4658286	2888274	2971257	2459370	2046625	4894403	4658658	3816051	3575324	4622678	3862751	3951172	3853124	4241264	4714124	3101502	3514168	4225443	4587718	3510094	2710788
w/o MS2:LPG 2:0	435	87803080	71232800	74098384	98666032	136293280	136326176	113751016	112917976	136458144	170138688	155562496	115330656	93812648	121927744	95872512	105041688	162487904	145794000	146354368	129131824	63112344	106336784	82282760	132374448	56165320	66506056	84003552	92101128	67288456	76206352	65941440	47384752	89799344	84257104	76353096	58125928	144241104	106987360	107038424	103770840	76639472	101161952	52934084	77459928	58494272	55397300	47516020	55126992
w/o MS2:6,7,3',4'-Tetrahydroxyflavanone	436	12737198	9350696	9020704	12976031	11508889	10697719	10743274	12081782	1583690	4777890	3448868	6780804	514926	544483	3075126	4254478	8848979	2718187	604319	1224700	7523163	13776804	9175012	11237966	7433458	11292189	15757791	12338119	1996520	11645783	9715516	7974045	12335153	11522438	12439909	9096130	15629953	17212290	17701036	13681875	13674099	22472030	17294746	17725758	7384418	7687714	6766504	394438
w/o MS2:6,7,3',4'-Tetrahydroxyflavanone	437	2869246	2294048	2202080	2756670	3226395	2409298	2958475	2709586	3166434	3688858	3094066	2601189	2689374	2770534	2392660	2531099	3362984	3540559	2991224	2680357	1940327	3016026	2433523	3296144	1816107	2657655	2652550	2628098	2949487	3005672	2610610	1969967	3339010	2771159	2601058	1757768	2206408	1927487	1727498	8670055	2496504	3552084	1856094	2368689	1830468	1930037	1741343	1701298
Eriodictyol	438	2949799	2957421	3311690	4496997	4047066	3556855	2925088	3294576	1553456	1474147	1190215	1389076	520177	1256258	1003278	747933	3280172	2588930	2878320	3439784	2289658	4212002	3133380	3457000	3480189	3417484	6698602	6722992	8192551	7434140	5297476	4098551	4983572	4685642	5130026	3076881	2271591	1567503	1703632	1600342	3968677	6154842	4199668	4839780	3545413	2324399	1930439	1129258
w/o MS2:6,7,3',4'-Tetrahydroxyflavanone	439	1133436	860970	1685892	1140229	1185931	1006246	878407	975335	2310000	3274210	4886858	2320341	1921786	4593727	1727628	4907937	1117577	863307	983630	1017597	812553	1274267	980993	1143826	766664	830704	1808311	1104508	1428864	2740955	981736	1411981	1480810	1227152	1341077	775952	3296863	1379246	1479490	1269067	1757336	1388999	1214543	1260072	1296732	1316074	830721	920691
w/o MS2:6,7,3',4'-Tetrahydroxyflavanone	440	126175664	93418768	105788504	122628792	125493136	113179096	115196400	110768768	132198960	166328624	123885832	106072232	117411704	123640816	116294280	121892856	151846336	134071752	143733696	132323296	71090184	123538048	89304568	118606736	81975848	123998840	130504752	128752408	125821360	139567824	112361104	79167880	161800144	129022032	136607792	102424488	60342368	58080556	50583184	51333656	130618704	152230256	89893200	119537600	111191664	114344768	100330632	89200088
w/o MS2:Mono(2-ethyl-5-carboxypentyl) adipate	441	5061604	4220093	5393858	5995960	5609946	5187912	6720404	5942538	5449159	5703690	5013276	5658964	5325463	6022932	5813056	4302522	5466979	5683294	5448320	5242468	4643254	4056643	5039074	5965838	5770736	5460236	5247647	5956695	4491594	5188508	3918836	3945222	4643330	4467884	4670435	6121048	3471916	5626721	5137108	4229231	4194809	5888748	7296681	6665287	4847685	5516249	5114256	5169226
Mono(2-ethyl-5-carboxypentyl) adipate	442	17486258	18145752	19206770	17004222	17504580	18621480	17916570	17444660	19315350	18914212	19983844	18891822	19451166	18734446	18786170	17436344	19175150	19137218	19109076	18753130	18544222	17215142	17764444	17808888	17476608	16640342	16279943	16178172	15593395	16918740	15922493	17323784	17254676	14939162	17745300	16943808	15997710	17432954	17625246	17149946	18585536	16940996	16721011	18166664	17530744	18059516	19081632	19888212
w/o MS2:Mono(2-ethyl-5-carboxypentyl) adipate	443	2509420	3422679	3650330	3531608	3545458	3063041	3326159	3121546	4238839	3456232	4268958	3765290	4000759	4589484	3338122	4201018	3214050	4606886	3351178	3419037	3195163	3602400	3429167	3882140	4010941	3549400	3719027	3559125	3300009	3024392	3260869	4172532	4471122	3791518	3251182	3398502	1937735	3507995	3782723	1990818	3774830	3378472	3418349	2380114	3304961	3443646	3345861	4483032
w/o MS2:Mono(2-ethyl-5-carboxypentyl) adipate	444	6191480	3459384	2344334	4790298	6433482	3484337	3792022	3403276	4499711	4912792	2947690	2652496	10368116	4465731	2785278	4281341	2770423	3385900	2798931	5049631	4342564	7627818	2891123	2677631	2412278	1943125	6007791	2497228	7146308	5492332	2538447	3258345	3534113	2975575	2047447	1746052	1538906	1306439	841138	1400624	1641314	1619696	2023271	1795079	3114118	1000862	1016065	784733
w/o MS2:2-decyl-3-hydroxypentanedioic acid	445	779363	865548	949810	1161602	851042	841131	628296	819633	833931	861356	502673	1018545	1085021	885416	738962	873857	803313	919036	868300	900206	827838	819434	990527	789100	924572	975209	822860	1062892	662717	885425	1146673	960544	581877	866825	716628	824890	822479	796322	946121	789226	761738	837547	790028	604402	1109391	765807	692136	984221
Unknown	446	419983	305370	332809	524450	595663	348632	285062	368114	188277	188920	93998	130652	116085	57827	94776	138810	436512	370507	273697	390012	260394	507820	431732	315264	429710	501334	877347	919103	1188897	1011178	699135	511303	687188	706130	763470	422439	168533	207521	84590	193339	462274	744809	401575	674260	465591	130382	239241	50263
w/o MS2:3-imidazol-5-yl-2-[(4-methoxyphenyl)carbonylamino]propanoic acid	447	762519	688324	724507	891027	1145627	866311	786253	812567	909040	1410919	1012558	1068476	1019871	813747	716225	1305867	1283574	936845	1219274	1148933	644152	1000813	826952	1020446	986332	980895	1542893	1396126	1422401	1348730	1280870	893054	1537434	1515937	1567560	873699	1044860	773436	637904	866641	960091	1393748	1009431	1011197	868824	1145312	793572	749310
Unknown	448	5037890	4718877	4831580	5702726	8056952	8148340	6393166	6840905	8161413	10679705	9615815	9548578	5344768	7630522	5771362	7327222	10430436	8714576	8920912	7849350	4749508	6035417	4884410	8125864	3678578	3868550	5207972	5922893	4216205	4638540	4044342	3472820	5674978	5142856	4761370	3693214	8762067	6719686	6307852	5921914	4583612	6026246	3846791	4292552	3524271	3367020	2684042	3099004
Unknown	449	5662802	4065267	4289476	5079766	5154457	4792363	4939598	4738989	5630786	7056511	5302350	6009660	5375885	5269894	5096128	6727718	6750196	5577883	6282124	6499916	3693872	5024902	3748227	4861366	3906825	5046961	5499272	6033552	5693904	6124378	4713990	3824699	7012324	5595518	5492332	4292648	2467800	2266988	1791328	2082363	5750808	6398417	4419016	5100520	4971682	5062120	4370318	3615222
Unknown	450	3315773	2927835	2779272	3483480	4622234	5316821	4043368	3866169	4781506	6455666	5584230	6773326	3729142	4972357	3800484	4999736	6323642	5415547	5643899	4788194	2923107	3693156	3780532	4655500	2595410	2258611	3251189	3969772	2377717	2627394	2214210	2109694	3412477	3343164	3312420	2224858	5753439	4206945	4497456	3756954	2778935	3719822	2518610	2598747	2210536	2415118	1790681	2180155
Unknown	451	3244570	2860126	2753976	3169046	3284576	2740276	3185493	2750038	3498426	4774663	3433134	3993896	3459931	3121256	3206918	4166564	4027999	3449211	3989074	3707734	2310539	3071205	2540236	3111251	2798092	3070610	3507376	4011927	3782284	3178952	3098920	2333917	4679782	3923630	4163703	2859714	1724557	1393158	1334656	1189610	3288974	3509722	3111163	2957076	2966820	3756481	2788892	2275107
w/o MS2:Malic acid	452	3192779	1833693	2532968	2009778	2152566	2172043	1885082	1596298	1755417	2461867	2084453	2323354	1892930	1791347	2168400	2466349	4000710	1974189	1943649	1919216	1264153	3301796	1815189	1258633	1652888	3252649	2154779	2418100	2270196	3462949	2125440	1343599	2992190	2104880	2113935	1612192	1206611	804066	505675	648257	2901221	2939308	1369057	1509428	1759255	2119012	1654377	1379045
w/o MS2:Citromycetin	453	475953	458466	383946	257346	119738	387514	287688	274269	165896	866574	477420	359230	297430	311968	374151	547865	625736	224699	436989	276409	283281	687313	510800	488890	665729	4862029	7745972	8067364	5678359	6587021	5724065	6084092	8653084	8057073	7727970	5439856	166055	122274	242321	67277	5676852	8208905	5747999	5458912	5643900	5855196	5071847	3852535
CATECHIN	454	6021980672	5173797376	4920699904	5956446720	6087651328	5524726784	5546064384	5227132416	6448269824	8407358464	6106399744	6993743872	5812732928	5926812160	5790889984	7687444992	7358049280	6215210496	6947802624	6449145856	4189973504	5867197952	4898456576	5645621248	4753174016	5667273728	6796891136	7003053056	6327682560	6423950848	5561569280	4549441024	7869578240	7095117824	6889545216	5104468480	3295383296	2691692032	2485686016	2479818496	5998564352	7263652864	5445552640	5518962688	5526286848	6484244480	5134963200	4113964544
CATECHIN	455	5848615424	5707800576	4974275072	6574208512	9295877120	9322049536	7552578048	7495802880	9198322688	11731630080	10551120896	11156137984	6514925568	8263282688	6567092224	9171081216	10867677184	9572372480	9682135040	8726270976	5614988288	7116013568	6533719040	9101642752	4832173568	4279539712	6205125632	7166013440	4757293568	4952931840	4729212928	4008350976	6150706176	6738630656	5937275392	4178701824	10383903744	7899777536	8538730496	6658518528	4975914496	6861440512	4871068160	5075458560	4200956928	4319909888	3442762240	3707037952
CATECHIN	456	105250080	83034816	66248476	99027200	111837112	104795480	100262736	91674344	74127944	78591272	82476880	85096696	58827688	70593072	62383616	88182848	91925888	75117352	53755076	73590968	85360816	80631144	89644160	114525296	39733172	37779772	61326628	48993884	64591708	65528500	54524528	40995720	63890336	58404728	61648220	36048132	47096184	33428738	52906912	40449412	40703852	66134580	45352672	44467424	44684436	69480248	34540296	38411192
CATECHIN	457	100482528	97606096	80437984	110779560	66894360	192643856	132426480	151833760	168531008	261361408	212065152	253817216	44201096	155199392	111372720	172003840	217895600	165711088	188203808	171349872	89787976	136766576	106944744	61332620	83110096	72164176	40297840	142001824	84701696	94969976	29776536	68061968	128673976	41539576	38141096	70576728	189326592	48611100	52681528	106504992	94847944	118293456	29007526	91592336	73693032	77950056	21372774	23410748
w/o MS2:Epicatechin	458	125654016	111121984	100565936	146666560	244568256	205999296	177214480	159999696	242878688	307098240	307883040	278170304	164812592	197308864	173350736	181668288	294489824	282974848	227886512	206671024	115701944	168358128	153861056	222255984	103434032	93372168	116998864	141529088	110731336	99539080	107366416	89664456	143254496	135475024	128517392	89976480	223297520	158390256	195164944	150010336	103987504	167535712	96454760	106790512	86451840	82813880	71175040	76563960
CATECHIN	459	63569660	36628652	22302158	37136788	33147790	30983874	29553922	44126240	21037820	27275824	16665285	21873110	13910463	19217978	16116502	26424914	21285446	14765679	14351128	14254612	30593868	73232432	71031592	63686320	27736226	23354764	107284800	47582196	43673452	59191852	44835928	41900800	37611880	54727604	58833024	34064076	65390480	56338656	54955604	48888552	56558972	61917000	47082356	58196656	16675095	34617260	13144637	11645547
CATECHIN	460	3563296	2338813	2707264	3600544	3665058	3113158	3188521	2218898	3008616	3387857	2935782	3325078	2983927	3222823	3056094	4065846	3033836	3044104	2039876	2124866	2938649	3538498	2544477	3666444	2829413	1159861	4372375	3196914	3614022	4014761	2971464	2680288	3860042	3352520	3709998	2536683	2596732	665052	1832299	1928134	3409404	4471062	2674641	2749619	2805282	3136683	2273340	3071542
CATECHIN	461	228995424	199179200	187745584	239093328	239184656	219201280	211968528	200436800	260864240	350641120	254391760	290931840	229119888	234954752	224556480	319067680	311288192	245044768	279564512	267859312	154897968	219616272	186713648	217397408	182686016	234278576	289606720	283474176	256669232	265042848	217508992	178845536	349103104	302713312	297903232	207409776	126817272	96696488	91431872	93897824	249411680	293563488	217700064	223302080	229558080	268553152	206158960	155064464
(+)-Catechin, LC-ESI-QTOF, MS2, CE	462	297391584	278538240	235376944	307875872	385569312	235108032	333334624	291437792	400081504	441840640	384193184	360637568	355065600	339765536	325758208	327358176	370864832	445699648	337634336	329441312	217951088	311180512	305217184	334788224	229613184	314011328	274728992	297850592	320291616	279830304	296187872	227194320	392389760	324526464	264187136	194041200	160782896	148088992	141081952	124556064	242566016	424727296	254611776	236546560	191622176	231110464	252334320	205883056
CATECHIN	463	49861536	43009676	38848456	56504452	82996864	79299184	67530064	63156448	88783856	110407088	101084344	99303824	58079912	75674928	60460232	75796976	98993704	96299984	86184936	79794304	44307572	62875584	54733608	77433184	37931176	35389904	49006724	56700116	37907400	38925448	38762848	32189550	51746932	53243976	46485696	31515224	83338288	60658988	67184584	52384988	41397140	63410296	36877576	38425080	33086838	32049270	26629762	29053510
Cianidanol	464	5848615936	5707861504	4974275072	6574208000	9295878144	9322050560	7552577536	7495802880	9198323712	11731630080	10551120896	11156137984	6514925056	8263282688	6567092224	9171081216	10867677184	819934272	9682135040	8726270976	5614988800	7116013568	6533719040	9101642752	4832173568	4279539712	6205125632	7166012928	4757293568	4952931840	4729212928	4008351232	6150706176	6738630656	5937274368	4178701824	10383904768	7899777536	8538730496	6658518528	4975914496	6861440512	4871068160	5075458560	4200957184	4319909888	3442762240	3707037952
w/o MS2:dehydrocurvularin	465	1590579	591844	674582	1594769	684949	282964	37429	1051245	7628	567038	996455	4233611	597087	268409	1195411	252653	15.2132	8645	15.2132	15.2132	15.2132	592984	444507	932015	15.2132	7994	149017	15.2132	8239	12402	74747	9183	8776	18910	84311	16674	15.2132	9582	15.2132	15.2132	15.2132	15.2132	8653	15.2132	15.2132	15.2132	12245	35804
w/o MS2:Bisphenol AP	466	3878341	1643344	2202713	2420983	3372786	4242365	1917106	2584886	2193198	4758928	3283308	2323379	2540671	3080953	3023315	3523627	7046624	4374668	3245260	3760686	1011828	4558115	2527991	3448565	1710731	2642152	2313005	3499937	1181260	2805800	1814026	1419873	2819172	2280178	2042037	1143828	3657638	2301159	2736084	2356701	2292109	1959389	1466996	1471460	1789469	1277560	1431294	1141441
w/o MS2:H-PHE-BETANA	467	3325910	1682800	2694836	2265824	1790040	1512500	1897976	1855279	3056136	3078035	2254050	2260252	2426016	1720672	1754996	2241210	4756760	1952144	2116505	2319397	1168143	3661033	1797498	1697860	2033182	2956948	1581859	2083332	2524064	4059078	2385872	1240057	2696448	2231942	2842270	1885060	1262014	745642	875758	656119	3244088	2076146	1991194	1656207	1858727	1399942	1745446	584673
Unknown	468	2949618	3160240	2574359	3728402	5184499	5277424	4143850	4248104	5456424	6363058	6146850	5682096	3313809	4206666	3412230	5027055	5850508	5490252	5422717	4896442	3192692	3970148	3287712	5008482	2427055	2203579	3021080	3592366	2600736	2754500	2511084	2042627	3151515	3435223	2890211	2188504	5733534	4366325	4972260	3764850	2612152	3704375	2701255	2753213	2268744	2169148	1732915	1738710
Unknown	469	3495779	2686048	2479960	3190026	3135388	3097787	2829771	2741318	3763990	4643870	3193233	3785444	3007497	3326415	3069918	4506550	4138188	3319982	3805678	3297252	2103567	3166554	2659504	3042748	2523790	3005403	3878268	3753130	3171407	3679404	3013116	2586674	3881903	3774156	3634511	2871100	1513836	1350217	1134279	1305139	3274812	4278424	2901109	2977571	3103546	3463422	2911051	2213280
Unknown	470	5379104	3948838	4812440	5327082	5399652	5120424	4599314	4705502	5553305	7147272	5653726	5734392	4920772	5005346	4958102	5909137	6962220	5683846	5936783	6021150	2927582	5496284	3973798	5042438	3880184	4947578	5623980	5650082	5527156	5867628	4889210	3571498	7269915	6063056	5604040	4188217	2611394	1876475	1835368	1877731	5522054	6362480	4686738	4491232	4604356	5286563	4003713	3561816
Unknown	471	5304588	4085152	4201520	5993954	8070170	8909069	6696684	6711342	8625845	10098124	9809175	9506060	5600474	6791866	5547096	7390859	9913519	9039028	8801299	8390990	4673615	6695749	5347582	7721354	3918430	3472667	4719666	5830992	3880403	4691734	3787168	3083747	5251738	5509355	4646620	3247451	8201194	6317005	7048750	5853388	4655520	5545410	3806263	4545130	3376471	3122036	2623987	3074663
Unknown	472	2445776	2354697	1935687	2906202	2963623	2161332	2036004	2305906	2389808	3071065	2060010	2785874	2077205	1901762	1880838	2825286	1877974	1437390	1800150	1377619	2158448	2817901	2520015	2793398	1953802	2228932	2851358	2439030	3302815	2837495	2284714	1877055	3289548	2799704	2641649	1796276	3620032	2784287	2804403	2876632	2002120	3016290	2008669	2492331	2334508	2264962	1596245	1619417
Unknown	473	979220416	843697344	809477696	978878912	976508864	903412928	904433984	863054656	1048299008	1370764160	1012065600	1148801664	957544064	968386368	944003264	1259235200	1202758528	1020026752	1142198016	1066043392	685715584	961139264	793514560	915830016	797538944	920547136	1107859584	1141324416	1040075264	1055129408	915486720	762029440	1303341568	1176396160	1129765760	834369472	534602112	435117376	405004960	401641344	964301120	1183832320	898194304	900705216	917752576	1042059968	834478400	663166464
Unknown	474	953321920	934884160	814611136	1074721024	1518447488	1537283712	1235293696	1251066240	1527653120	1912824960	1747419776	1844751744	1074215296	1353147648	1088341632	1499123584	1785576320	1571073920	1623961344	1444220288	925844672	1158802944	1070653120	1480724864	812515328	691668096	1002113088	1176599424	774877824	819686976	770509952	659755264	1018358784	1099426304	963901824	678035456	1705091328	1269382016	1390190464	1091795456	811011968	1143057152	788833600	817185280	697076800	701908544	551736640	607296704
Unknown	475	1172032	1158691	2547494	2033989	5626303	7651599	1636382	1846932	2126892	4307696	2060807	6249870	2488422	5787479	3044302	2046240	1687024	1398675	1253646	1858359	2323823	2236788	2687582	2239312	14194013	11699155	20350056	35735832	12409614	14481187	14231282	11255022	18746586	29006422	22887982	18619366	2787086	3832167	2179586	645000	19330722	24178952	14542698	15946387	26560090	22381266	20613290	7879158
w/o MS2:curvularin	476	10170	8363	658.447	17583	17487	99629	9086	9621	23598	9431	20861	17523	13347	658.447	18732	24574	17198	9165	19805	6584	10211	12499	59438	24030	123599	9431	185329	360122	2593036	2914316	2264232	1798145	1740096	893210	278648	425714	21820	56188	9242	11472	160461	876714	7441	339794	2991896	2270352	452761	645530
w/o MS2:curvularin	477	20.0603	12305	6146	18145	20.0603	69467	20.0603	20.0603	7410	7087	11136	7403	10198	26060	8385	13195	10557	7391	17984	20.0603	9579	56556	61777	42434	300961	20.0603	310315	717376	6059426	7052058	5186844	3420721	3969558	2334681	879676	790520	26841	35192	19309	25583	231834	1922912	20.0603	670753	6362518	4469413	893227	1471848
Unknown	478	700431	699261	516623	414698	663825	956546	954392	547777	851276	980376	630262	914310	580473	718715	868529	1313828	731315	1055889	899210	1073683	883106	410769	737764	898992	1035511	302277	701244	881405	680663	783642	794544	1153289	983280	1058318	1042914	594891	358447	377234	338294	288770	1032036	1042459	1133365	667801	669966	1171491	710792	481657
Unknown	479	1652096	1841229	1765878	1419573	1191095	1359874	1502612	1633691	1307327	756190	1142388	964172	1585770	1417949	1613257	919213	1031730	1513110	971578	1429019	1866394	1345785	1620881	1584973	1571870	1655472	1138752	1053202	1258433	1016848	1325770	1586710	745864	960457	839028	1382385	2394154	2759383	3072115	2540648	1275339	725523	1352564	1427151	1220586	1145462	1572581	1907047
w/o MS2:galangin	480	316646	399924	269411	395448	601582	445887	368077	384861	516176	371946	484744	765295	445976	403100	431522	687754	373346	357934	424538	368245	362688	358086	369559	373797	643596	665301	640276	856842	463939	517626	477082	437258	804189	779528	663253	647843	798426	762534	774806	693476	672396	704865	674085	589879	658953	789276	626975	526078
w/o MS2:Phenyl_acetic_acid	481	372871	205115	233646	319025	369769	398932	338236	198466	208195	541140	335422	564703	423240	241468	265950	637030	446277	208065	534825	346815	226813	271757	464234	387093	110663	58335	113114	140478	39011	109306	39605	6407	152740	160064	135313	11583	136379	85047	67735	145190	92702	130362	98296	104516	157673	143347	19236	51434
w/o MS2:Massbank:PR309406 Glutamylphenylalanine	482	2099968	1825813	1607840	2074185	1835259	1304788	1467956	1378381	1624721	1666005	1328153	1622533	1350330	1497852	1557057	1912039	1452170	867672	732183	837862	1890598	2503663	2058429	2514814	2478646	2270990	3451731	2840505	3219760	3542424	2962364	2841897	3928918	3298833	3362596	2425116	2601582	1862234	1905430	2060962	2838849	3742097	2003265	2430329	2333346	2596525	1895488	1560137
w/o MS2:Massbank:PR309406 Glutamylphenylalanine	483	140807	70068	95933	139429	99453	201200	59214	85647	114004	104476	70849	66426	50637	42935	63956	92654	130007	30472	136358	63832	69057	166110	133680	119226	84989	89686	191945	151368	158656	181837	131050	151794	138373	210770	204653	144364	1264995	889762	1254245	1188372	221221	334369	573320	555980	153128	161585	79421	66043
w/o MS2:Massbank:PR309406 Glutamylphenylalanine	484	2102332	1825813	1607840	2074185	1835259	1302806	1467956	1378381	1624721	1666005	1328375	1622533	1347882	1497852	1557057	1912039	1452170	867672	732183	836688	1890598	2503663	2058429	2514814	2478646	2270990	3451731	2839469	3219760	3520083	2960723	2835161	3916759	3304392	3359675	2425116	2599944	1862234	1903758	2058317	2838849	3742097	2003265	2430329	2315074	2596525	1894625	1548683
Massbank:PR309406 Glutamylphenylalanine	485	8223392	8213886	7253896	9547843	8629643	7656462	8191026	6886843	6812153	8786892	6872066	9054275	6449384	6090452	5932136	10197522	7945559	6156493	7348476	5839558	9367505	9363793	8331453	9279628	10962558	8503554	13006573	10462790	12046873	12542664	10153146	9508452	15544649	13715802	13087661	9332166	24079042	17365776	19570646	20672674	10766673	12841647	8779478	9974366	10985852	8064924	5458540	5627308
w/o MS2:Massbank:AU241162 Tetradecylsulfate|1-Tetradecanol, hydrogen sulfate|tetradecyl hydrogen sulfate	486	6475094	5587469	6727586	6487912	6556129	5753873	7476830	5979620	6852696	6675910	6346817	5214494	6259454	7302588	5715766	6117816	6223576	6673392	6437744	5521854	5124742	6795682	6015811	6273940	6050821	6671536	5710384	5475720	6711590	6924847	6704413	5921667	5240450	6454714	6281826	6080322	6388472	5349156	5934275	6203750	6593251	6524606	5210062	6732828	6291883	5130766	5957571	6880622
Unknown	487	987934	1079392	1219722	905806	709179	858126	842173	1008723	724444	454502	775162	648490	1107945	769307	939235	522375	579176	886022	747697	902793	1165126	868758	1108756	967358	993720	981455	617036	660950	746671	627701	735619	965817	622500	501589	458881	904481	1619589	1650789	1958964	1580362	874708	559108	725145	888207	823079	745432	1070310	1139274
w/o MS2:[(2S,3S)-2-[(E,3R,4S)-3,4-dihydroxypent-1-enyl]-6-oxo-2,3-dihydropyran-3-yl] (E)-2-methylbut-2-enoate	488	169385	110604	96000	134393	106587	215717	132909	125366	48254	30679	36745	141050	19871	102069	144443	28873	135140	117053	45319	82339	142377	177493	102495	228095	180634	155415	258903	130551	252213	198482	194504	267102	190807	169218	205589	158462	359315	410760	492676	415510	99085	265405	125699	203169	131408	61858	198629	93278
w/o MS2:5'-Deoxy-5'-Methylthioadenosine	489	657978	612565	602553	697618	1362117	1134223	1087057	1086080	646029	687150	651469	677452	492394	647683	679275	943449	619887	415316	586224	490437	538430	651389	409157	541171	947775	1026979	1162855	1070502	554208	467429	413148	461228	2048721	1264509	1459839	1046069	716902	649532	520927	699740	791230	1202004	904308	951032	874116	898689	791930	662835
w/o MS2:4',7-Dimethoxy-3-hydroxyflavone	490	2445396	1290374	1637488	2673522	3219248	1933278	1500538	1688172	1451266	1848235	955048	1382293	849906	1051289	768028	1163918	1693394	1184180	1504583	1956437	1800158	2394535	2117119	1730299	3877161	3724802	6546256	5611165	5627686	7229296	4599233	4250050	7313544	6386653	5904753	3836848	5310883	4345764	4719259	4943743	4463004	6049878	4133948	4978815	2852334	1904526	1831792	1712457
w/o MS2:7,4'-Dimethoxy-3-hydroxyflavone	491	3646063	2988040	2739351	4363052	4471398	3495594	3119196	3205392	2687912	2939082	2154343	2515862	1748556	1654750	1459482	2408329	1890106	1618607	1554481	1622109	3107692	4864849	3941806	3993437	5449916	5205931	10598970	7875847	8231654	9523481	7359864	7016446	9014822	9171949	10117084	6007480	8703260	6433486	6998318	7596240	7100660	7591248	6200144	6406124	3148315	4255750	2590276	2590038
w/o MS2:T-2 tetraol	492	470414	368696	421875	314499	355271	332262	430902	342881	383650	443713	391475	196683	331038	367871	377055	296260	387317	252076	137465	349616	284938	398946	254393	371037	409798	309214	323951	350032	340674	336973	374663	367173	385867	323895	385068	313219	281257	385655	309973	351127	258700	309232	304416	330464	376311	456398	359862	387327
w/o MS2:[5-hydroxy-3-(hydroxymethyl)-2-oxo-6-propan-2-ylcyclohex-3-en-1-yl] 3-methylpentanoate	493	3477794	3114606	3241443	3280259	3558944	3673500	2798322	3338461	3587195	3749558	3612977	3450733	3491414	3602642	3850231	3444600	3619882	3450806	3600893	3564729	3578891	2579618	3368454	3373702	3449266	3385753	3443708	3540198	3044390	2722050	3463918	2323670	3376041	2036486	3096394	3564031	3269097	2757620	2554213	2868417	3885844	3612230	2859144	3533121	3239044	3948599	3569976	3571604
w/o MS2:Morin - 40eV	494	798478	645109	666714	718450	937380	667162	843870	982654	22437	69943	10836	104057	43747	79020	17121	139129	12163	515.116	515.116	140245	941118	478783	960104	662376	1655360	1009017	2268311	931827	2602715	3136226	2503849	1952202	2318384	2254229	2734076	1171194	2175438	1291315	1120740	1408124	1106309	1335345	1006159	937884	720472	291701	361185	136675
w/o MS2:Benzoic acid + 1O, O-Hex	495	76807488	58085260	31942706	58333504	61618564	55643952	57569276	100689456	19419676	20860904	13202079	18433122	10316991	16578726	14978269	22604106	10331329	9407719	7223778	11458225	55656748	125042984	105578896	73025952	85463296	57841100	416691456	89998024	83672200	117094768	91599816	93507568	104548824	115085568	142348640	70906840	223785008	222709952	249167040	161834128	272680448	192297600	152813008	241341216	16967540	31663734	16465205	15471559
w/o MS2:Benzoic acid + 1O, O-Hex	496	464065	692833	395368	963854	1048780	1048753	855010	1616981	456268	591219	411460	544035	123685	426936	450774	434880	207488	251169	224913	233172	292854	2126514	573453	1038507	1393105	370616	2479153	1443776	509066	811166	514574	1487878	1909647	1930209	950381	1207284	6720515	8587862	7416264	4804208	1652039	1206850	2569408	1533611	661792	821724	540091	369619
w/o MS2:Benzoic acid + 1O, O-Hex	497	4184950	3413960	1610492	3084047	4184373	3914110	3107979	4443684	1773531	1571080	873358	1617201	872656	1293884	1231306	2163776	798086	522487	521248	670810	2791219	5956668	602068	3681138	23639406	18375536	89874488	29220276	23598788	28353752	3162933	2117942	31759102	30780786	41367600	21483644	25637440	28957148	27730436	16134312	50793948	48623376	38418128	48719292	5859200	16989804	5073279	4591061
w/o MS2:Benzoic acid + 1O, O-Hex	498	4184951	3413960	151697	3084047	4184373	349023	3107979	4443685	193166	161798	873358	1620393	872656	1293884	1231306	2163776	69781	522487	39239	79893	2791219	5956668	4808869	3681138	23639406	18375536	89874488	29219412	23598786	28353446	24205960	19511206	31760954	30780786	4145168	2464523	25637442	28957148	27730436	1562080	50793944	48623376	38418128	48719292	5858292	16989804	5073279	4591062
Benzoic acid + 1O, O-Hex	499	317827936	311186336	210545152	421924544	303825088	333877664	174201984	182825664	424248960	394223840	264229072	319638176	212865296	154911088	157902176	263361680	334853344	233000192	268963392	241487728	253048560	228833248	265792288	216233344	187625344	199730112	306183040	245971440	239193456	326264448	259561440	171744928	267396288	247907712	219032752	160560368	122139896	116857128	102506960	127562992	246488160	302179552	512776192	233922304	176513440	196391184	184683056	168578208
w/o MS2:Massbank:PR309055 Benzoic acid + 1O, O-Hex	500	12258316	10926940	7214668	16892774	12424162	13515918	6046460	6235922	16889284	13785572	10624034	10275435	7499948	5599944	5276688	8685263	13197543	8447250	10082157	8639888	8926231	9599177	9158766	7626386	7492864	7582757	7544256	8414353	8966184	13079022	9492471	5321901	9689671	8992948	7808861	6528131	4785896	3736477	1678383	4678422	9152176	11143574	21586382	8371530	6113235	6576656	7908959	6347590
w/o MS2:Massbank:PR309055 Benzoic acid + 1O, O-Hex	501	241256	115900	396295	119930	119645	1048753	93546	271205	456268	591219	412307	544035	123685	426936	450774	434880	208318	251169	224913	233172	111174	2126514	276582	141445	163250	132238	1916020	1443776	261935	386344	167752	178263	225461	1930660	790477	1207284	6720515	8587862	7416264	4804208	1255036	813402	473241	1170840	661792	821724	540091	369619
Unknown	502	795110	559489	594268	793616	491043	495930	467424	588948	562581	1644251	1609636	2214304	766879	505303	433019	1241321	1633386	1384787	1901859	1061620	697598	1217615	946523	1611262	47789	13245	8975	27114	39379	24683	52425	19373	79969	61689	9523	24810	16855	223.908	6232	12772	2239	74643	7534	19684	24018	20953	21480	16137
Unknown	503	12986520	12983889	8789793	12461122	15714354	15193782	13492785	16268327	14106315	22519878	21108836	25601872	14105333	12328880	12549074	24717574	16902422	15526170	16071609	13580993	12253350	17184668	16358954	17446146	3652051	3134279	5157998	4222031	4059411	3631111	2884938	3022561	5341492	4616796	4353752	3446550	4663878	3677768	4320854	3779072	3613346	4539660	3347082	4021024	3849092	3576784	3141546	2153252
ellagic acid	504	63295804	65507012	63711812	83033240	131813648	207482384	80493152	78094744	131366368	155083808	88074368	174161776	69495496	161182128	130365616	128944680	71473264	74244912	63685500	100038848	100921896	73740536	115450520	113303744	357034432	172312704	524265760	566531776	264417344	294106272	282937696	320986720	472968640	549188224	443652320	451265024	198099344	184539984	127556704	49990576	323992416	443089600	391240352	297212960	442043776	395478528	400543424	153116112
w/o MS2:Quercetin	505	2908318	2924923	2151799	3892538	8713148	2500510	3497841	4343711	2997508	2288530	5119827	4837289	3254512	1688602	1732336	3433816	3145644	4426252	3916612	6148826	2402917	4802801	5040048	4668560	1361631	1472692	1975767	1885072	2975067	2568025	1994103	1157344	2486925	2451050	2916045	2143457	368886	189959	256152	218287	1118539	2569202	2885346	1610392	575700	754374	782852	767410
Quercetin, LC-ESI-QTOF, MS2, CE	506	1035804	1193367	1115344	1488888	2967240	1291675	827119	1023765	925223	1476124	1016733	1805855	2362760	937184	813257	1498377	1740830	2157017	3315634	3236400	1262414	1596890	2168949	1894448	3384693	3005462	5869946	6918418	10891620	5380250	5380751	4519764	11828800	7318108	8058684	4988156	1217122	815874	541223	420454	5167652	5502054	5945204	4141430	1822929	1133099	1315700	703911
w/o MS2:5-oxopentadecanoic acid	507	257332	212290	160584	181127	550853	388286	321810	464756	229086	275297	345873	484380	364867	337452	331213	429084	198951	143091	132839	111035	120725	357272	222817	281905	433116	487981	423639	300378	490257	391792	404636	360391	565649	810751	510431	515719	419934	398365	392029	413992	332001	511964	505455	583201	151358	376061	488380	321743
Unknown	508	993736	1078592	702665	1047724	1466067	1158375	1053389	1033169	1582543	1507436	1266964	2042964	1082215	1155564	1204872	1828629	1053828	911592	938638	898614	899690	1038901	919564	1138708	1717502	1670502	1975301	2107807	1396802	1293733	1095603	1075360	2180181	2036461	1750529	1568059	2175062	1835235	1998802	1718894	1917374	1900191	1624104	1571176	1794276	2079928	1716369	1225433
w/o MS2:Flavanone base + 5O	509	7008366	5096741	5124088	7326548	7204740	7004119	6324660	5159391	1540948	3135627	1482051	961186	1943568	2779455	1374472	2392370	1170506	823780	1606089	1765091	4621870	7272267	5703532	7469574	17741224	19176314	27706136	26093266	20930352	22436582	18986174	14028567	22088308	20465324	21632344	12884806	4696704	2435829	2617020	2581923	14167363	20179790	20034850	21292104	12643413	14785253	8021162	7946258
w/o MS2:(2R,3R)-2-(2,6-dihydroxyphenyl)-3,5,7-trihydroxy-2,3-dihydrochromen-4-one	510	295156384	245152560	252964224	286160352	246667536	194158848	239316288	228089024	255285552	326537504	242680432	216280160	274716800	246230464	251892016	297884672	281962272	226100272	274543840	233094944	170888112	277155776	231402816	254874240	155286160	177310304	223778944	207360864	210809888	225964704	197097024	159355232	250529216	222692096	226143776	166294576	92190632	108853264	69583384	87831392	187740320	225788880	168976080	188032624	179227312	195269424	185237136	138436944
TAXIFOLIN	511	8137992	7366790	7310348	11093105	7740460	7734147	6725540	6337663	5454484	3953146	2678502	3053476	2063165	3302184	2406518	3446002	7958772	5561197	3929258	12073306	7144924	8653903	8230387	7560724	4618156	5040834	11778315	8174094	17998736	15682380	8315942	5642842	8952932	7257081	7864877	4625043	8042658	5616404	7249470	6236098	6620168	8012413	4471144	5793036	4242456	2352344	2118019	1480400
w/o MS2:2,3-Trans-3,4-trans-Leucocyanidin	512	19855634	17908210	20408812	22272208	19392970	14075449	15694591	15851586	24275624	25308216	21785660	17594942	19752612	23481214	18343812	25080912	24873288	20600210	25473876	22896564	8180945	21470526	9550161	21955956	12109440	17863470	15601036	13525224	11799887	19735248	13976471	13074596	11871756	9327486	12079423	13536336	4207904	4696670	4014557	7584530	18462048	20346182	12250185	11485776	12760324	14576290	14261478	12511424
w/o MS2:(2R,3R)-2-(2,6-dihydroxyphenyl)-3,5,7-trihydroxy-2,3-dihydrochromen-4-one	513	9684008	8521756	8821018	10287768	8718192	6892244	8206886	7011076	10315509	11832110	9728425	8317464	8922149	9258626	8210960	9455984	11545140	9731930	9718368	8338810	6898617	10480479	9010431	11625983	5304636	6321562	6258650	6403456	8339517	8875210	7676751	6748406	7327210	6474274	6527266	4873359	27985182	5037820	27651110	23464172	6280984	8261891	5032310	6051382	5212789	6084380	5414169	4258995
w/o MS2:(2R,3R)-2-(2,6-dihydroxyphenyl)-3,5,7-trihydroxy-2,3-dihydrochromen-4-one	514	80790544	76631776	61852616	94828128	96018352	67710648	69187016	55511472	110130552	97618816	78151264	72615344	71261112	88019264	62603976	76866752	86269016	70234240	81464440	80359408	60994944	82592360	61157740	79667504	25854938	24708132	33605576	28989746	35651256	30122066	29842278	20171156	36533736	30876032	37264468	21360348	64944112	49278748	51926344	63534776	29557274	32438964	24673944	27809430	27050746	30078826	22200392	18970378
w/o MS2:2-Methylene-5-(2,5-Dioxotetrahydrofuran-3-Yl)-6-Oxo--10,10-Dimethylbicyclo[7	515	1012574	844823	1097281	1004248	936774	803676	930361	1205445	1220658	1195518	1103935	933884	1128679	1231776	1190742	1155034	1141089	1118206	1125321	1009827	1034567	876751	1061420	896453	975575	990832	778664	783376	873314	671973	1080377	846271	961300	852671	966902	1122483	678141	959010	707243	841299	1169051	1048202	997380	876440	1123741	946458	1180271	1130909
w/o MS2:Aleuretic Acid	516	277273	240835	291586	210643	210416	241350	266317	206995	176460	237183	249176	248771	338012	270580	198556	217431	383731	381096	311569	385484	207538	213454	250887	221658	217692	280058	101532	198401	238296	267214	320568	199366	210333	177488	277823	220652	204178	284461	166905	172408	219650	277561	167543	254539	229437	221642	179188	185302
w/o MS2:Aleuretic Acid	517	379544	398527	286091	301899	361899	331041	425138	329517	444964	295508	412274	271599	404946	434216	327933	324456	377898	408420	437339	393398	235976	339543	352796	391141	395442	418474	395253	478966	200218	371215	498199	444862	440528	388660	421053	371932	373499	326914	377326	368899	372192	434273	324212	428725	447601	225586	380748	369452
w/o MS2:Aleuretic Acid	518	662043	532543	726838	687834	693997	552448	332085	465948	743743	534030	481393	536654	551562	650414	334795	497275	637223	736529	573864	428616	413302	539891	340100	710607	667143	483016	523993	680466	676535	504563	661672	513550	739396	729752	468308	467572	493381	412802	451976	291598	528224	604023	613762	708544	722760	556285	341693	709503
Unknown	519	536263	367112	421976	531552	426928	272214	414281	325274	479792	634591	432430	350341	435251	440847	395522	387146	456969	412219	477386	360277	284599	540126	374426	456315	252435	319116	320532	305860	350836	391622	323666	265105	355987	253397	293332	353893	194431	209434	200893	210161	309428	463627	228756	309068	164228	275836	258114	199817
Unknown	520	2075355	1677626	1817773	1865933	1329468	1020576	1337430	1436608	1546849	2013678	1266996	1369597	1677268	1289794	1613230	1777869	1626346	1160867	1639825	1352603	933100	1640485	1168430	1451549	852935	970011	1298216	1130245	1283271	1363525	1254416	941428	1356489	1324208	1146596	1056562	463732	454786	275478	510856	1221430	1445369	1160665	1120333	1126855	1295117	1063387	662901
Unknown	521	975817	536490	905416	758149	587804	432044	600250	356161	329809	754916	600977	322859	605542	292211	678757	771217	813022	146233	488129	448277	375852	1172682	473634	473341	173282	777354	449691	330143	325296	629016	347579	345425	698407	538198	801226	277328	156614	157912	44646	116002	517403	422779	304316	235829	284959	390743	359526	275418
w/o MS2:Gallocatechol	522	4799568	4044578	3482574	4758005	4817232	13712018	4023526	3667190	3425596	4591309	3000144	3049004	3338523	3187202	2976359	3747520	3485578	2912240	3002785	2464300	19211786	4930122	14272360	19505906	1920410	2335044	2672388	2457135	3067520	2883912	2725151	2250970	3179574	2789596	2401580	1683909	10851092	8312923	8636548	9278573	2010043	3337857	2218120	2113479	1697193	1992732	2012692	1533947
(2S,3S)-2-(3,4,5-trihydroxyphenyl)-3,4-dihydro-2H-chromene-3,5,7-triol	523	2811297024	2381787904	2281394432	2725881088	2284814336	1836390016	2093190144	1989860736	2328602624	3109128192	2153337600	2363386368	2528064256	2249511680	2314576128	3193145600	2569177856	1961374080	2497623040	2063009664	1751520896	2518531328	2217223936	2214023424	1557345280	1650568192	2109893888	1990723584	2016227456	2005548544	1734929152	1532558080	2274752000	2196190464	2186484224	1571571072	940694528	902253760	721215360	842472064	1650728832	2068947456	1782782976	1658529792	1700751488	1959412096	1730264192	1174946304
(2S,3S)-2-(3,4,5-trihydroxyphenyl)-3,4-dihydro-2H-chromene-3,5,7-triol	524	137241056	113877928	110246704	138104416	120184216	83025144	107740696	102067360	121644920	173881824	110678464	118737360	121086920	115537664	105999592	163012304	134853616	93902208	130695944	107701664	70892328	134993664	89534800	96203776	72777800	79119304	102002960	96340976	96270944	103624088	81263360	68609096	116320152	105368872	110102704	72568424	38479736	35908304	28029284	34047300	83655416	104583512	82756016	79738864	82529024	93053976	80490712	54379556
(2S,3S)-2-(3,4,5-trihydroxyphenyl)-3,4-dihydro-2H-chromene-3,5,7-triol	525	137241056	113877928	110758312	138104416	120184216	83025144	107740696	102067360	121644928	173881824	110676592	118737360	121086920	116762288	105998944	163007504	134853616	93902208	130695952	107699728	70892320	134991824	89534800	96203776	72776576	79119312	102002960	96340968	96270944	103624088	81263360	68608024	116320152	105368872	109185736	72568424	38479736	35908308	28029284	34047300	83655416	104583504	82756008	79738872	82420944	93053984	80490712	54379556
(2S,3S)-2-(3,4,5-trihydroxyphenyl)-3,4-dihydro-2H-chromene-3,5,7-triol	526	4309608	1443325	3827851	4022394	2716446	3597033	2454937	3209327	6227705	5713270	3567138	2791034	3361906	3639070	2479088	5191656	5342552	3581840	4445286	3510730	1261089	4862241	1872066	4220380	1106334	1109892	1828917	1901176	1432880	2064029	1309909	1111061	1264150	2112098	2144914	1551312	3799152	2750888	989145	3247322	1656682	2107841	1719172	1772425	1581372	1864526	1373710	864662
(2S,3S)-2-(3,4,5-trihydroxyphenyl)-3,4-dihydro-2H-chromene-3,5,7-triol	527	816561664	778580224	647036288	1001847168	987981184	683056576	677700864	589977344	1147015936	1014270208	818425344	948363776	712850944	881491072	613384896	979713664	908291904	662883264	808632000	816552576	712635200	866804288	653399040	859710272	272150976	241036096	402836416	328997248	342403552	300205344	296784640	228617040	396112576	370549888	370147936	226497360	724356160	496190688	551590208	588737600	250293856	359610560	316234752	275545312	269102240	312484000	238658400	188157328
w/o MS2:4-oxo-1,2,3-trihydrocyclopenta[1,2-c]chromen-7-yl benzoate	528	10193385	11366177	12497507	10805505	11125546	12361659	11127834	12318087	12806185	11656247	11516133	11574323	11567516	10961027	11682932	11376470	12407121	12710045	11977266	12144152	11545399	11606762	10848224	11446570	12733309	12512915	11499474	10522322	9969191	11011679	11277586	10900787	10467574	12021051	11851250	12209311	10732321	9992354	10542866	10354963	11964790	10517185	10795647	12217878	12266575	12239107	12727364	13198296
w/o MS2:(3S)-8-hydroxy-3-methyl-3,4-dihydro-2H-benzo[a]anthracene-1,7,12-trione	529	168037	128828	84334	172912	190406	124489	27397	122699	76557	109866	19743	5401	80066	83026	88664	133737	153928	66740	69399	87908	8605	233425	211655	236590	269190	373323	377879	646765	364828	935148	398977	329139	517515	715744	441194	380904	385554	234281	200117	236490	419594	469260	266155	269376	299866	322506	187141	62885
w/o MS2:(9a-hydroxy-3,8a-dimethyl-5-methylidene-2-oxo-4,4a,6,7,8,9-hexahydrobenzo[f][1]benzofuran-8-yl) acetate	530	1177317	1009093	1019056	1201994	1675709	1442795	1133041	1123802	1548415	1753833	1271831	1550410	1186750	1029592	855518	1484381	1567257	1329317	1277320	1077445	1023389	1240230	1001843	1397064	517647	559373	830795	866720	650797	890688	625286	563659	880855	847548	897259	607935	2025120	1423379	1473905	1257091	783208	992527	617142	706024	481722	669845	657590	472795
w/o MS2:Propentofylline	531	2539471	2027326	2154702	2862497	2158444	1750478	1544803	1567636	1599174	728244	1037573	993780	250224	859146	433565	797516	370555	610380	613392	707518	2356560	3047220	2192746	2616889	1195132	1071749	1695647	1414042	1642675	1564968	1263261	1231510	1776246	1805237	1534411	1014143	1404971	878678	981606	911542	977964	1752183	951854	1085885	833285	481466	317909	390868
Unknown	532	1361628	790368	938618	1087586	832184	658878	831696	753203	927828	1119431	942967	895022	940855	692578	887642	1093484	1026090	743345	1049825	806543	737697	959356	881594	943847	508288	563392	748678	590662	873045	871144	619317	499694	846887	875998	852916	606421	262750	328729	228075	253849	665963	682645	647737	646200	681335	667550	657586	375265
Unknown	533	648490	524424	465750	688256	769780	531246	450254	418730	925934	742457	576848	598566	502309	673305	443619	632914	739447	456446	575977	617505	463116	624017	421238	571616	149572	153097	214904	205998	215111	217006	183592	122383	277531	218588	196918	128723	422430	334448	348363	432070	176715	200323	197550	86695	180582	164226	158195	95904
Unknown	534	1982824	1095207	1477347	1744041	1356941	1159168	1347445	1235819	1570368	1648324	1363928	1307474	1686344	1275128	1321034	1967636	1800752	1301129	1678925	1325197	1370982	1684775	1367989	1303310	881107	1076136	1182622	1033690	1349966	1502465	955199	873038	1532679	1308486	1341532	959040	437095	439590	321835	419044	1093170	1038016	895236	1046001	863399	1124335	910254	723965
w/o MS2:PFSM-FSAA, C5H4F7NO4S	535	2893311	2558193	2368789	2657514	3375825	2469724	2703910	2297059	1425068	1954940	1602939	1420180	1331966	1717836	1321444	1170352	210539	1176794	1643344	1460679	2330820	2865060	3075038	3338091	2436748	2998516	4756573	3293423	3434016	2987002	2414204	2014872	4270749	3705480	3316154	2643328	3421169	3287000	2908519	3259963	3376899	3581260	3039408	3348137	1527534	1702088	1675080	1677909
Unknown	536	1223238	1443571	1605413	1195556	701799	958104	1085017	1266895	1190114	666862	1072392	693368	1672546	1351667	1458410	663315	993877	1592486	1305650	1158700	1257908	1081316	1241291	1104788	1007430	1109113	420969	623298	508669	301163	752460	1075127	233694	468420	398233	958540	696676	1754980	1715364	1829430	935330	424407	1072522	1160476	1022950	1052546	1533996	1886023
w/o MS2:Clobenpropit	537	33164682	28095750	28017070	33172830	27013618	21879510	25747786	23073016	28010890	37348344	25406188	28054784	30069210	27817472	27858584	38831384	30515024	23167124	29673282	24671330	20565398	29854364	26466910	25447000	18558614	19967996	24244922	23574544	24436142	23650116	20617530	17912020	27625784	25207654	25383038	19316958	10244022	9869240	7968694	9543412	19612698	24389984	21870348	19407302	19766314	23532812	20172454	13671309
w/o MS2:Massbank:KNA00521 Glutathione|5-L-Glutamyl-L-cysteinylglycine|N-(N-gamma-L-Glutamyl-L-cysteinyl)glycine|gamma-L-Glutamyl-L-cysteinyl-glycine|GSH|Reduced glutathione|L-Glutathione (reduced form)	538	3281601	1692140	2007799	3553535	3954730	3393419	3196251	3073025	891597	835643	334650	652774	476165	791560	609247	612317	836611	541734	290980	1000042	1742136	2932012	2932082	2793170	2947979	3620039	8290110	4468135	7704916	8490421	5464363	4502615	9148590	6592930	7424455	4070978	5250306	3430597	2352201	3666742	5391543	6072236	2938718	3818363	1630116	1123138	1023220	864634
w/o MS2:Phenylethyl 2-Glucoside	539	367463	368644	280616	341554	303501	305400	252445	181577	280622	278993	359983	629479	190083	232579	238703	383930	684253	175502	202375	178208	338146	488220	472489	520137	264432	274880	467016	331420	469454	737192	546834	608695	480596	553644	389752	344101	848685	608611	610963	681457	319566	517499	292936	321396	237690	370878	192566	153252
w/o MS2:Phenylbutazone	540	4331824	2932574	3254302	4332362	2241662	1754174	1909089	1823434	893559	946894	742887	969434	851512	888953	802400	1066609	770557	647271	775327	635437	3171694	4684304	4242430	4359204	1375751	1072038	1798466	1628341	2455309	3017962	2095793	1957026	1585286	1628829	1586872	1167037	3046848	2452624	2093719	2157173	1342590	1601415	887976	1238690	2038147	652616	443773	414037
w/o MS2:Phenylbutazone	541	2426332	2278105	1918260	2730013	3296743	2704161	2679106	2544851	1734692	2584530	1977474	2423878	2080662	2120641	1879234	3016995	2180246	1739082	1907638	1793413	2036526	2996781	2861100	2811697	1643777	1451254	2519234	2539166	1925027	2373137	1684788	1840839	2460459	2450391	1982200	1527536	6083770	4262166	4926248	4483030	1942851	2463450	1772808	1871743	1823654	1455953	986751	1183840
w/o MS2:(2R,3R)-3,7-dihydroxy-6-methoxy-2-phenyl-2,3-dihydrochromen-4-one	542	716160	760507	1003619	600492	336304	553757	527190	657746	600314	339509	600894	464462	1000227	660245	679758	407532	520853	845059	680144	668952	657546	597242	681645	443752	512672	717882	248488	294776	216569	214590	355790	482426	37451	231249	124474	574389	724781	1112826	993061	1018542	437416	116825	560185	323891	574790	410346	883849	1057301
w/o MS2:gamma-Glutamyltyrosine	543	2534182	2150524	2016234	2740482	6434422	4929563	4393412	4354772	3727658	3237151	2878040	2992906	2259676	3051464	2360464	3441988	2141664	1408760	1732592	1743811	2154342	2232790	1848630	1934151	4316181	4013923	4727058	5499224	3072405	3355723	2916910	2564105	7558974	7183282	6364134	5143530	2732718	2493638	2436314	2223664	5354568	5832637	3950349	4155313	2145821	2406900	1901280	2210799
w/o MS2:gamma-Glutamyltyrosine	544	2507788	2309082	1993923	2740482	6290999	4911242	4393412	4323168	3758926	3281574	2986752	3006038	2330647	3034427	2267528	3667200	264907	1408760	1714638	1731080	2187836	2223517	1800732	2154613	4138271	4026757	543235	5586623	2989507	3507324	2881928	2587085	7622478	721490	6472318	562920	2807473	2604944	2430519	381442	5236274	5849886	3944173	4223385	2117769	2472645	1895756	2214384
w/o MS2:(3S,3'R)-3'-(3-hydroxyphenyl)-4-methylspiro[1H-1,4-benzodiazepine-3,2'-oxirane]-2,5-dione	545	7919104	6922981	5842502	8561952	7554868	7581410	6493825	5754076	4490064	4968955	2987697	3941122	3739862	3585838	2925548	4953650	3688359	2809556	2750695	3601096	6703014	9024545	8059306	8979666	1452951	1440403	2035433	2649784	1683109	2183907	1770023	1410916	2282361	2523226	2227087	1597366	234307	57414	139275	149599	1484576	2389543	1384887	1318092	1319704	1342741	1091539	940841
w/o MS2:(3S,3'R)-3'-(3-hydroxyphenyl)-4-methylspiro[1H-1,4-benzodiazepine-3,2'-oxirane]-2,5-dione	546	393720	4776898	330225	431319	266300	258818	313717	153472	2910120	281339	1096820	4516259	591329	563124	1007914	351307	6035810	701130	138909	61501	4288539	623580	8101664	2043969	448571	287185	1156114	503663	282312	385554	1418866	919532	150978	619466	640252	368494	1107369	3844086	2871418	966680	388655	750687	684246	538875	134653	2437241	362844	866690
Unknown	547	19825688	26516702	21896508	19099798	16171822	18255848	17247674	20153710	15801287	14278374	18762240	19785122	21657134	18208434	20857092	18059436	16127773	19938630	18343920	19498364	24935910	17640992	24489456	17967770	25413026	18370044	18787884	18773186	18932888	13069829	19640906	24407892	14135033	17707914	15068691	22864790	24386672	26368432	27644374	22189860	17073274	11858070	24244662	20163410	20493262	21350346	24932424	22712328
w/o MS2:3-(diethylamino)-1-(3,4-dimethoxyphenyl)propan-1-one	548	145213	69311	138552	24725	103559	193055	138589	67932	235568	297287	253059	266193	248542	258935	218226	182971	997892	183185	152709	241828	98453	78543	91241	77749	112795	21903	59639	67793	1994.93	43655	1994.93	35098	1994.93	68565	62958	185913	39776	19949	103604	150961	136983	147240	132930	36699	220208	234028	139365	223906
w/o MS2:4-(3,4-dihydroxyphenyl)-6,7-dihydroxynaphthalene-2-carboxylic acid	549	30803210	29103450	26975576	33892312	44715692	45628708	38606688	36869792	47287512	51715288	50510160	46063804	32539724	41787620	34441908	40244536	52004472	49277248	47101132	42705512	28031696	36325776	32957396	44636820	24209318	22505536	27954456	33840900	23389612	25847718	23370764	20265144	28775394	30056600	26919336	20904834	49277416	40285452	42588472	35661124	26487450	33419414	23111302	26035946	21321458	21752256	17556466	19435898
w/o MS2:4-(3,4-dihydroxyphenyl)-6,7-dihydroxynaphthalene-2-carboxylic acid	550	34627748	28322676	29171410	33685240	33470408	29907474	32481414	29632772	37150320	44360604	35265332	34834588	32558304	33889644	33708464	39222764	41819404	37995980	39148444	35650424	23746696	33338120	26430578	32445510	26641074	33495052	33850084	35888104	34681736	35968260	30666704	25772772	39666716	36963508	35713064	28275028	18238408	15177802	13859592	14912576	35117480	39341020	30391194	31383602	31066428	34748960	29800888	24029954
w/o MS2:5-hydroxy-2,2-dimethyl-10-(2-methylbut-3-en-2-yl)pyrano[3,2-g]chromen-8-one	551	3474768	2097529	3413384	3229665	3749024	2859966	3486868	3448197	2396640	1708142	3338348	3261141	2033962	3265589	3810432	1732650	3173946	3574721	1651427	3326888	3548173	1772362	2052677	3337310	3377501	3494762	3315503	3434468	3772529	3852232	3490818	3415681	3386476	3379562	3190594	3338203	3184909	3421448	3316314	3688039	3602764	3468070	3557943	3174317	3510112	3545522	3537600	3576217
w/o MS2:OSELTAMIVIR PHOSPHATE	552	1539415	1432977	1410170	1479360	1459820	1570756	1242802	1678245	1373146	802820	1461525	1372920	1758570	1226012	1359313	1109409	1224713	1530313	1402585	1560810	1078360	1580148	1185408	1396343	1546902	1534671	1102009	1195738	1033966	1372257	1101496	1348872	1175223	1211254	1184742	876120	1435324	1232315	1142322	1403454	1382554	1609221	1204817	1178321	1519528	1203350	1085278	1601316
w/o MS2:Massbank:PR309095 FA 18:2+2O	553	204398	338866	168177	60829	236717	179863	92921	126998	565151	232733	407665	311321	189588	140230	212550	420178	357386	270854	464441	203478	107441	181363	353568	668126	817741	121270	430425	3657096	7133594	9108532	9056932	5690314	7928387	8387935	4895779	3283206	65715	261550	166242	140278	206048	988157	555709	1524504	1835495	2858352	923238	640948
w/o MS2:(2R,3R,4S,5S,6R)-2-[(2E)-4-ethenyl-2,5-dimethylhexa-2,5-dienoxy]-6-(hydroxymethyl)oxane-3,4,5-triol	554	742682	546842	593420	397523	606965	572920	612751	778901	954592	861889	691766	1126232	612185	506140	332409	721919	748519	749785	905647	799238	586545	548090	548561	533474	557029	591230	453175	758693	360851	473426	377684	327467	843349	763419	673687	793799	366236	437429	369425	432622	470059	762271	570924	449596	858890	623724	718883	945276
w/o MS2:1-(3,4-dihydroxyphenyl)-7-(4-hydroxyphenyl)heptan-3-one	555	443410	601275	277638	363518	529397	383029	561987	623860	689533	457031	603067	467272	742566	625418	844478	509807	515958	295138	692214	548528	434429	449094	525015	412314	482783	388192	502312	452103	417970	365766	505840	454110	296375	300312	317392	410150	356179	477353	380284	242675	236988	387472	583317	532922	465887	702601	596170	552783
w/o MS2:Massbank:AU158351 delta9-Tetrahydrocannabinol|6,6,9-trimethyl-3-pentyl-6a,7,8,10a-tetrahydrobenzo[c]chromen-1-ol	556	1195403	989324	923569	1018051	1006939	957860	1004091	980400	865807	961749	881601	872945	952118	1038996	1059990	919273	1151487	978909	907617	938337	837643	1041436	946578	1043284	949594	1086418	737509	788489	761470	1261065	745220	729196	959152	911012	1046606	1008155	692054	874015	694077	1106566	1115963	1017547	801186	974092	841833	861851	869743	1402929
w/o MS2:Cer 12:2,2O/3:0	557	254235	234503	254581	259819	228795	319957	287955	419779	430282	457366	383103	411282	383688	356937	369107	325089	358021	367824	339259	302662	286453	341364	314998	293342	417801	475843	353494	339021	71563	303405	403663	194294	426545	278432	304543	294178	174640	243027	281303	104009	330297	157671	431538	412765	300423	344341	404527	472215
w/o MS2:Cer 12:2,2O/3:0	558	811173	749188	350478	737346	720622	671625	729727	757200	709930	760553	838225	804117	805375	739090	761205	889477	976681	869476	843047	657739	887917	673478	838358	383787	757109	848881	832276	644427	693398	757483	755779	712911	692215	691012	703934	919718	705702	748024	349486	660869	754048	866657	729572	751258	722287	773334	803558	664766
w/o MS2:Cer 12:2,2O/3:0	559	476874	475830	638763	438959	453451	508116	553484	436001	459656	538031	422349	411332	584119	618096	526490	477641	557776	520173	554268	592974	530154	549507	301293	124932	484249	492133	391202	505391	434674	429755	433034	265109	409552	486124	481574	484828	205177	280139	386075	339810	519810	543528	448973	544186	580913	514758	546094	541625
Unknown	560	4865794	3962088	5397454	4447315	4294046	4333570	4158958	4264344	4043502	4075618	4548650	3158424	4650305	4172732	4365405	2958634	3966203	4341640	4189686	3661460	3511483	4341317	3774212	4994394	3728647	4837918	4222271	3442701	3687620	3991520	3784297	3408225	3457039	3445848	3199854	3940518	4347834	4179907	4081357	4917447	4602154	3621380	3620212	4936128	4110922	3836826	4156610	5032270
Benzoic acid + 2O, O-Hex	561	507403392	416954848	393273888	558882048	581948288	440094112	346779296	362984352	545253824	554243584	370283872	425659488	369300096	309807424	257394416	406163776	426740064	310628032	385940928	385873696	421886208	463531008	479732160	456458624	343358496	344134688	463443040	400726016	404182688	498891808	392005824	325396704	539720192	453842656	415185600	294308512	336491456	351314656	269686496	334535680	404023232	556847424	624488960	427818368	304382880	382434528	329792256	255451312
w/o MS2:Massbank:PR309056 Benzoic acid + 2O, O-Hex	562	1211163	863682	577639	890695	379730	838992	4844884	8938041	813342	422536	200031	588174	429606	1680051	410025	783043	1142358	376869	137632	921066	736547	1961736	561540	844005	515044	242168	2190426	987057	551730	1084591	286038	393464	2240146	2669275	961612	665303	6027555	13148498	10412048	4394582	2510854	5431210	6016169	4209096	535808	308921	418604	919515
Benzoic acid + 2O, O-Hex	563	8281420	5053835	3933352	6396443	5213850	5538129	4844884	3466498	1488435	2281953	1400850	1021750	837225	1680051	1087455	738166	172054	464622	328240	160933	3748390	10967024	5103076	5266480	6013445	1112676	17601338	7538086	767168	5247647	6531214	4655048	4160066	4297280	6583942	4622687	60500620	106793288	100163936	35952928	16640740	37194384	40367352	33424150	3937453	1666721	4267605	1056153
Benzoic acid + 2O, O-Hex	564	112964792	100134304	85887224	128530464	112179136	103160944	83426696	81784608	102998160	134959888	81401720	101524336	83555248	70430096	73724528	114985672	102359328	68038104	100563504	81995464	79731560	99235576	94475328	109314768	63832972	66180380	95531096	73967536	81028216	94729112	76336320	57814040	105978464	86335544	82341720	55542032	62521044	56758036	49298384	56366100	74800752	100013888	115728496	74430672	57558840	67881176	61153108	47045776
w/o MS2:5,6-Dihydroxy-3',4'-dimethoxyflavanone	565	13582167	8940308	10604707	17215492	11163419	9363646	9498208	8878850	3184037	3110216	1658142	2070387	1420745	2087306	1559163	1899845	3662569	2790420	2127911	3968004	8637436	15072329	10568660	11212364	11689709	12969391	23528722	16048730	22658700	28660300	16469995	15436765	18063842	17029916	16973922	10462647	30811802	21478090	21972836	27612124	12944541	18380358	11804621	14984168	5827824	4273258	3275984	3786686
w/o MS2:Phenylmethyl-glucopyranoside	566	4105301	4044516	2777881	6783696	11462266	5457511	5016548	5442158	5407136	6524670	6008254	9184642	4827883	12403160	3454588	6716616	6307546	4595751	5643814	6270811	3752040	6465016	6236274	6032448	8538090	10193340	14647958	12829914	11574045	10818593	8704887	9009563	16230401	16139858	14038374	12634186	4591900	3985149	3564435	3769226	11611746	13746871	10629862	12378951	7269144	7987393	6944134	5381184
w/o MS2:Phenylmethyl-glucopyranoside	567	3962264	4166539	2003306	3231631	3031410	2260142	2980998	3037470	547091	671446	299553	319610	377550	309087	264588	203252	472341	287992	96410	301750	4333323	4663988	5609732	4997736	6797400	6235455	3831179	4184622	6894071	6743116	8237072	4222586	9025142	4567990	5084460	7513806	28013392	23496866	21737126	31039126	2114854	2045423	3223907	2191624	2441123	3253902	1980702	2274812
w/o MS2:Phenylmethyl-glucopyranoside	568	4105301	4044516	2777881	6783696	11462266	5457511	5016548	5442158	5407136	6524670	6008254	9184641	4827883	1839737	3454588	6716616	6307546	4595752	5643814	6270811	3752040	6465016	6236274	6026730	8538090	10192335	14647983	12829915	11574045	10818593	8704887	9009563	16230402	16139858	14038375	12634186	4595032	3986291	3562466	3769226	11612309	13746871	10629863	12378951	7269144	7987394	6944133	5381184
w/o MS2:2-(2-hydroxypropan-2-yl)-9-(3-methylbut-2-enyl)-2,3-dihydrofuro[3,2-g]chromen-7-one	569	969329	814643	1085823	970763	794924	822041	1147276	1055612	830665	1018236	980190	996334	1124989	955115	993507	954344	895325	1056958	1154581	960427	830266	1053137	935455	1010541	918672	1135285	690682	883460	495735	391782	604716	497052	580127	494198	757972	998907	1047076	865888	1124924	1132171	1831712	820805	860249	657158	1087006	832696	927835	1145174
Unknown	570	235172	141989	120753	299456	496115	480745	309856	233639	313442	469163	162916	267207	72291	379056	76048	183502	127187	176403	92511	231129	243014	443387	146690	538530	10334975	7442183	12318813	15261705	5333770	6777482	6286176	5664996	10747098	13361464	10891782	9833216	874803	854399	967589	360583	10468493	13162637	8566535	9779418	12313714	12652957	10679306	7340654
w/o MS2:Cer 8:1,2O/7:0	571	813598	566832	773537	735390	743775	677659	787217	676071	716351	705028	685924	795205	645045	722106	755784	790136	780802	853112	595496	739390	522989	757608	675844	745331	681531	544383	363676	675375	524543	646974	753304	724992	470445	713816	659756	365924	668742	788342	723469	761195	813394	754213	656363	692369	680620	541142	782488	620681
Unknown	572	1670413	1441539	1606740	1288205	1313075	1194292	998964	1201611	1331233	926432	1103440	1008356	1701893	1262940	1506946	997526	1087396	1395656	1305078	1249088	1343338	1395030	1502317	1379722	1206451	1318298	892876	899860	799861	461595	883204	910070	770569	727805	687390	1246474	1297646	1556338	1685507	1482141	1138641	636880	1151110	1286244	1235475	1001417	1325985	1434540
Unknown	573	587279	460893	490853	635191	592476	645559	590810	814872	155747	87866	17205	50474	80392	111360	75302	108146	123143	79470	17263	242239	558744	556563	581150	558430	908033	855232	1274091	913903	1263950	1248295	1011480	1267806	1263284	1007190	1102403	1026608	904965	841194	557711	786400	973250	792478	839286	896686	416132	259977	350780	218781
w/o MS2:methyl 2-(2,6-dihydroxy-4-methylbenzoyl)-3,5-dihydroxybenzoate	574	3485980	3935384	2596546	4192056	5295760	4904226	3852896	4267943	7479878	6562619	7095867	7884854	4479112	3710291	3862272	6775556	5154283	4975200	4456154	4740360	3843004	4790374	4126499	4813278	5782949	5532276	6985391	7120612	4706047	6014947	4008162	3817068	7353662	6160293	6058217	4877710	4249388	4684906	4553505	4396553	6320086	8519464	4604091	6160694	5931816	5061104	4785673	4074391
w/o MS2:Massbank:PR307308 Arbutin	575	27970744	26171070	20332848	28137410	33264536	2625114	27307796	28441840	30249206	4131193	27512470	39118996	26392632	26297944	26701908	4561134	2548772	25820938	28420976	27668246	23796642	29775568	28769456	30287212	30005888	31921410	48579296	37269928	35916156	39299596	29200506	28582314	52189308	3157116	4447225	2901746	2651306	19372472	20624210	2043241	3514049	44008920	33075934	34572884	40494208	34932880	29223474	23499606
w/o MS2:1H-2-Benzoxacyclotetradecin-1-one, 3,4,5,6,7,8,9,10-octahydro-14,16-dihydroxy-3-methyl-7-oxo-, (E)-	576	831124	841790	737009	734134	807587	800692	772163	787726	765061	698778	805635	685571	755047	737523	883665	785255	841140	843418	829551	730723	706997	680525	862565	889430	726292	804598	812951	774480	806847	868293	911949	596922	545258	736547	662156	884280	579816	721850	570262	794264	676416	731593	766320	845983	820810	785025	765943	765804
w/o MS2:Massbank:PR309312 Flavanone base + 6O	577	1429472	1226356	1238133	1681408	1335711	1515851	1210300	1274264	478906	552178	259388	287174	187905	482603	102519	469695	343634	71198	314531	621040	1258610	1770670	1436508	1140140	1668576	1827401	2654702	2274102	3213385	3834538	2669914	2914392	2571293	2293183	3030705	1420518	6138356	4887008	5112976	5556258	1126417	2051397	2144333	2460338	829073	1099962	644806	266992
w/o MS2:Massbank:PR309312 Flavanone base + 6O	578	2828101	1768750	3206445	2865005	1653054	722517	1310326	1252167	4081450	1924106	2237930	905988	1660184	3318460	2460452	2577671	2221729	2033302	3006439	1733384	837667	3061333	886015	2616490	936261	2448214	837153	526417	862456	2279687	1059135	1665633	996703	1763559	794504	878481	91149	343509	225314	1056754	2366481	2344472	1216382	1822476	1482156	1587306	1394910	1146551
w/o MS2:Massbank:PR309312 Flavanone base + 6O	579	1862843	1987988	1985364	2317748	137612	583348	724889	639650	1385869	1217180	922147	925588	717319	1193831	663910	980739	929004	822568	956544	956552	2183706	1994487	1610534	2150004	255702	392596	483026	400657	463342	884399	654704	904359	62884	436300	252959	487206	2823467	2131029	4560984	3337646	405973	554171	432368	527468	315760	604590	259509	229644
w/o MS2:barceloneic acid A	580	1394064	1232991	1002803	1731384	1566921	1327581	1142308	1169344	1853866	1807843	1362396	1569828	1461606	1231173	1045178	1713524	1585031	1255850	1352028	1457646	991813	1419535	1156851	1323012	2061347	2120025	3052802	2742193	2839321	3030886	2462871	1843136	3117657	2834703	2938092	2068292	1754803	1503416	1356400	1707378	2298091	2905199	2153396	2326158	1984306	2575860	2065448	1657908
w/o MS2:NCGC00169879-02!2-hydroxy-6-[2-hydroxy-6-(hydroxymethyl)-4-methoxyphenoxy]-4-methylbenzoic acid	581	2884144	2338442	2260863	3201310	2862752	2363724	2325265	2413928	2998063	3880745	2231806	2859478	3434044	2445734	2698559	3814877	2984133	2238349	2815972	2395327	1974342	3247942	2655623	2412211	12599103	14987526	15839967	18953530	17796296	15119298	13511844	8503540	21669458	16977422	17817402	11076204	1442795	1361159	1122609	1253735	10867778	15831114	9460546	12645501	10052343	11064336	10849277	8871473
w/o MS2:NCGC00169879-02!2-hydroxy-6-[2-hydroxy-6-(hydroxymethyl)-4-methoxyphenoxy]-4-methylbenzoic acid	582	1393776	1232991	1002803	1731384	1554601	1327581	1143452	1169344	1853866	1769524	1362396	1606335	1461606	1231173	1045178	1713524	1585031	1280082	1352028	1457646	991813	1419535	1156852	1323012	2061347	2120025	3053225	2742193	2839321	3030886	2462871	1843136	3117656	2834704	2909401	2068292	1754803	1503416	1356400	1707378	2298091	2905199	2153396	2326158	1984306	2575860	2065448	1657908
w/o MS2:Massbank:LU128851 Phenolphthalin|2-[bis(4-hydroxyphenyl)methyl]benzoic acid	583	252085	536092	491832	445423	425163	310378	429521	370573	385211	334659	293923	424237	548672	404316	419368	499920	409317	449802	382881	455248	350132	507884	427621	334948	432240	427730	376305	372423	323067	393283	624421	375302	215004	369904	334221	328759	501869	430683	365695	438232	370630	294881	378873	448953	245581	215345	390389	492332
w/o MS2:PFCA-pentafluorosulfide, C4HF11O2S	584	3723298	3369894	3588519	3301365	3127357	3115892	3277545	2809370	2990362	2742578	3048648	2903071	3566136	3247594	3341058	2725984	2939768	3198104	2667869	2733290	3310256	3287546	3321778	3614281	3454460	3098013	3099181	3081934	2490140	2645460	3063098	3528875	2278959	3032858	2187821	3238396	3555840	3348781	3412861	3558874	3339048	2599526	3727804	3482595	3007982	3166490	3165370	3183458
w/o MS2:Vulpinic acid	585	31297938	29450986	27392150	33690260	26742526	16355224	24635370	23007776	25516262	33490730	23564348	16699216	32815566	25318058	25070106	29767414	21623746	16628474	22169612	24768736	19914626	25460568	23818920	19209136	17025230	16830488	24845170	20642984	18403428	19717848	17819120	13556147	22740952	19042462	20356776	20120876	10111568	8546077	6150308	11326690	20504254	24922666	21958686	21154576	18572452	20399854	17878246	14084920
w/o MS2:Vulpinic acid	586	6542596	7509147	5583691	8591894	8985193	5339927	5729295	5148351	8382850	7809506	6599022	6356982	6089144	7041880	5267276	6652574	7546714	5527244	6200728	6441342	5075664	11026422	7040380	6766866	2150538	2545706	3359649	2825382	3246379	3094692	3367546	2464551	3484282	3276915	5047430	2104775	6444662	4497492	8315571	5404067	2751402	3563572	3898884	2921180	2352725	3159990	2277925	2051631
w/o MS2:salicin	587	2223488	1484101	1132414	2004641	1801436	1643452	979314	1053720	2042344	2180097	1516807	1822259	930083	932099	802391	1636279	1419429	1134349	1173022	1248486	1447134	1387535	1541538	1583052	2207260	2511877	4122245	3029146	2908340	3888348	3478580	2190810	4214444	3419226	3415683	2034721	2261892	2257098	1916882	2533806	3299680	4484750	4695809	3395090	2732150	2313118	2041653	1696452
w/o MS2:salicin	588	1563471	1348023	824861	1444666	1321080	1251880	926290	1523202	700966	842089	585503	622820	372095	298881	354075	579678	395161	243405	259993	332235	1362015	2346730	3500157	742378	2150538	1462583	8777986	2331966	1684448	3073599	2584809	2464551	2196820	2639973	3588700	1690158	9095337	9488547	8315572	6424792	3450095	5377941	3898620	7383024	1183808	834523	3293766	514718
Unknown	589	945579	819363	730576	1024639	1004102	821885	1013745	853445	850142	1329124	991774	1167913	710884	761163	883651	1339753	920439	693460	1021880	814095	821562	1275219	1022202	1186613	1118415	1300730	1803737	1605997	1570406	1916126	1453340	1296655	2223396	1695589	1798022	1430142	874601	655946	690690	726293	1404828	1783082	1380021	1537445	1275600	1396875	1141666	975970
w/o MS2:(2S)-2-[(tert-butoxy)carbonylamino]-3-[benzyloxycarbonyl]propanoic acid	590	518556	600606	352470	721727	545182	367615	511468	382415	429744	849419	655768	847693	337374	327790	512589	810152	761442	686182	910919	672493	353433	671736	592483	892472	420640	490375	758387	721834	722778	817398	542874	443848	957629	850277	687300	512453	461803	372401	335787	441183	618675	772399	474425	500322	370655	439120	338712	337290
Unknown	591	2086189	2209981	2303478	2130136	1845199	1880676	1892665	1792618	1818804	1777471	1782934	1896767	2012097	2066739	2154911	1575933	1849292	1966649	1833620	1738974	2041678	2101582	1967973	2160280	2306736	1938634	2041258	1895582	1698019	1586379	1819153	1904634	1477570	1867074	1318666	1774642	2257106	2040017	2007055	2323544	1944255	1400380	2067118	2166537	1761152	1911823	2001143	2296740
w/o MS2:carviolin	592	347955	340486	118678	195158	307781	306388	247045	379951	179153	267965	171476	145719	91635	61241	57613	140408	9678	47130	13362	94584	352228	492376	870512	211263	616119	408464	2757818	708171	620362	1001731	693067	477434	619480	849055	1161551	542143	2843598	2825674	2554709	2115501	1054684	1630016	1158600	2350014	313833	232688	155414	89924
w/o MS2:carviolin	593	347955	340514	3064	195158	309827	14786	247045	379951	51270	42198	171476	145719	91635	59026	15040	9028	9678	2436	12729	94584	352228	492376	870512	211263	616119	408464	2757818	708171	620362	138734	693067	311488	619480	108232	1161551	73579	2843598	2825674	2554709	293041	1054683	1630016	1158600	2350014	5603	1011	155414	89924
w/o MS2:carviolin	594	451803	431563	289935	582143	502029	504661	257269	269149	535172	727022	480666	543620	245592	298962	241419	505931	389672	276751	277711	397887	432336	394993	413447	486844	770813	780183	1419632	1064528	827582	1232103	1106882	671823	1360076	1136661	1142353	656784	690154	638307	462928	598788	1065740	1416837	1466764	1000796	847542	687882	664536	481422
w/o MS2:Massbank:PR309046 Flavanone base + 2O, 1Prenyl	595	2320800	1847637	1558061	2271293	3373945	1799569	2052788	1694768	1692434	2236770	1275139	1494135	1460155	1528836	1866033	1446825	2177696	1959829	1998906	2557047	1951254	2463634	1910457	2263252	4595769	4942704	7433208	6819161	6708705	6606212	5359145	3924776	7007091	6423044	7169534	4403454	7444658	6530382	5708152	6216490	4973614	6555358	5291380	4865546	5249783	4719950	4049040	2996384
Isobavachin	596	37576472	29942010	29435660	33816532	37859920	30918366	29951254	28484018	29389850	36015288	25012260	29867316	27713084	27752166	25468258	37004088	29386072	22388356	27364364	25612440	29431940	36665448	33547472	34973508	12364258	14800176	18777376	21176282	15698575	18660116	14326772	13314613	20309092	20336204	17924810	14047449	481321	122741	295931	387569	14128999	19930088	13996660	14764495	17374724	18205534	13430623	11036174
w/o MS2:Dolasetron	597	1566058	1298380	1264598	1566197	1478346	1262280	1241680	1148001	1382103	1496984	1167762	1447659	1055622	1076400	998552	1483297	1340332	1072050	1278485	1128354	1335453	1824352	1539337	1829490	514404	522956	889478	659042	712136	836904	567302	586867	807623	753123	785821	615329	485039	499992	366765	162695	592270	918208	657413	644723	520486	531322	398557	324079
w/o MS2:Isobavachin	598	8366350	6975500	6989762	9450461	9341173	6784489	6688710	6088964	7392706	7629802	4993981	6840680	6819536	6294092	5847145	8466355	6525859	5473024	4890626	5748138	5978484	8984709	7236974	8132838	1431174	1735483	2509174	2071294	2680807	3027204	2172657	1574570	3418984	2396379	3000620	1658533	3038672	1818214	1468225	2070775	1610538	2403334	1598587	1771293	1388994	1407535	847427	778768
Isobavachin	599	12638356	10624101	7973790	11296559	8584938	7034854	7168488	6482244	3781592	4537164	3610046	4174600	2664584	3984920	3930715	6015934	2881976	1896617	2048526	2298660	10716830	13968532	12335325	13462775	14033225	12291576	24186186	16399693	32364018	42582428	31663286	27127630	26899938	24998948	27620540	16268501	24448332	17277600	17238684	20287952	18192078	21812024	11969688	16380594	7644611	8802675	5490646	5374340
w/o MS2:Isobavachin	600	12638356	10624101	7973790	11296559	8584939	7034853	7168488	6482244	3781592	4537164	3610046	4174600	2664584	3984920	3930715	6015934	2881976	1896617	2048526	2298660	10716831	13968533	12335325	13462775	14033225	12291576	24186186	16399694	32364018	42582424	4031218	27127632	26899936	24998948	27620540	16268501	24448332	17277600	17238682	20287952	18192078	21812026	11969687	16380595	7644612	8802675	5490646	5374340
w/o MS2:Valaciclovir	601	346390	444607	386266	406407	455129	390822	397956	374311	515965	465105	397622	422336	482250	414556	401429	440928	472077	444901	524535	548956	442778	375091	367972	395126	411535	413927	337124	398964	352613	330824	356674	354609	359607	470543	293260	371046	279590	390486	350724	290700	402806	467151	434643	357694	474741	424159	410356	475519
w/o MS2:Valaciclovir	602	474947	485256	533258	486113	527021	413984	603541	506184	586790	483607	468774	394172	604669	507957	555891	450183	577464	640262	580112	503052	515622	406184	459975	293546	483850	616971	483629	347300	397158	361006	415419	423372	454322	541398	497496	479919	368696	329266	366797	321424	468166	445876	407285	455851	542363	587963	404268	470202
Unknown	603	3873017	3728543	3899694	3467450	3120450	3049858	3196369	3150890	3307330	3108997	3240281	3267020	3739834	3343600	3627196	2763676	3041256	3524459	3081979	2981707	3519709	3433680	3546646	3782603	3760965	3724478	2873384	3010342	3070612	2716261	3355816	3378195	2693515	2916597	2546949	3218828	3440451	3292096	3658910	4016272	3347261	2870584	3685388	3996465	3463448	3365293	3468027	3559278
w/o MS2:3-{[(6-methyl-2,4-dioxo-1,3-dihydropyrimidin-5-yl)sulfonyl]amino}benzoic acid	604	8.76025	11121	2567	11155	8331	14486	25305	8.76025	10315	28160	8.76025	8.76025	10117	19530	10503	8.76025	8.76025	6789	8.76025	7176	10290	23062	22532	93169	715140	438865	891981	1069898	279325	249042	359103	711121	1098295	605238	630822	586526	141116	67503	127304	48714	513381	766017	569595	741115	644473	653226	415391	946906
w/o MS2:2-(acetylamino)-N-(2-furylmethyl)-3-indol-2-ylpropanamide	605	995057	920223	842527	1163011	1233652	838538	865005	812801	953708	960524	626916	951277	889542	760305	739651	1193598	788011	728686	595114	701832	763207	1199904	959811	1059912	165767	139738	255497	161767	226233	281680	213942	191170	318725	285049	305587	146622	189372	150197	114873	294295	109087	224734	155037	204031	74111	98939	76383	25251
Unknown	606	4259124	3956872	4310407	3626886	3636185	3364937	3481375	3580965	3713928	3357899	3760136	3427192	3998618	3656470	3798716	3041684	3318905	4180441	3469209	3291510	3961089	3874189	3915566	4237300	4347060	4275460	3561102	3452564	3460142	3265158	3256941	3758386	3251743	3421055	2736221	3538103	3677382	3896481	3983184	4193129	3817170	3203520	4291044	4191177	3449186	3879818	3610519	4053998
w/o MS2:(4S,5Z,6S)-4-(2-methoxy-2-oxoethyl)-5-[2-[(E)-3-phenylprop-2-enoyl]oxyethylidene]-6-[(2S,3R,4S,5S,6R)-3,4,5-trihydroxy-6-(hydroxymethyl)oxan-2-yl]oxy-4H-pyran-3-carboxylic acid	607	2079793	1565111	1686612	2554495	2529880	2319420	2388564	2429476	778871	601372	302651	566116	447168	554942	581150	793190	725076	468605	259974	974080	1617197	2192225	2473674	2154322	2788459	2531217	4484692	3220014	4632926	4338817	3566752	3498914	4523302	4208446	4180628	2879999	3543150	2583302	1877232	2675626	3170412	3384905	2600338	2718119	1423790	1077546	980990	751021
w/o MS2:Cianidanol	608	11617237	9309248	8775648	12714181	14211031	12974651	10610973	11250433	13712744	21973332	13394868	21814500	12865599	11665786	12942204	19498918	15514292	15917377	16601185	10669630	8498340	13452392	9831255	13448296	6970520	11375131	14536455	14604198	11700262	13415151	10754111	9179714	16213013	15314738	14192611	10588406	3330249	4378132	5076482	4425074	7740798	14764287	11146402	11616039	11800090	13174141	10462952	8194942
w/o MS2:Cianidanol	609	262917488	229030528	223278912	259204720	265885040	257293856	247520048	242719808	283168576	331932384	277172736	295755616	266582944	261921872	264662976	315633568	317454624	288101056	306840224	293324192	192137792	253721696	222171104	250475536	215721904	249375568	272564704	280355104	266039312	268741024	251239136	205576560	314848768	285266432	276195680	229812240	158712448	128157384	123659784	119324008	265748912	288406176	241072400	238635392	250213232	273898752	231031360	195094208
w/o MS2:Cianidanol	610	209659680	217559872	189210304	236513920	312853184	321203360	261429824	275368064	310424064	349285888	347627680	354524384	237696592	284235232	235143616	298511296	354956960	321978784	333888768	308492672	214753072	245559840	238817744	309950912	186844512	163727792	206801504	240126704	174901024	176669456	176405568	158154640	209890800	222482896	202995024	160578400	359373920	295557152	323188512	259680464	185411680	232935648	179214048	184189904	162949344	154670384	133917096	147841648
w/o MS2:Cianidanol	611	1880175	1733540	1543904	2246734	3467711	3509468	2766721	2710160	3518675	4654406	4264596	4184675	2364492	3056821	2466748	3156091	4138834	4017904	3675339	3490578	1777386	2558506	2100470	3201318	1585185	1453718	1991879	2350891	1569381	1648158	1514727	1302158	2200080	2237126	1974221	1276105	3791463	2525063	2917000	2177952	1766056	2650404	1587229	1577748	1388081	3363027	1087420	1141770
Unknown	612	26469802	24115822	20478232	27678804	22557482	24468216	22494394	20197918	26782962	41804632	31601320	26800104	25516414	23666110	22248536	45214712	32669858	26523702	36565060	33522634	17066684	31092034	25218234	29970642	203543	177542	311440	181843	763860	87595	178035	79501	1334796	561254	167149	96659	21957884	15258776	16382273	13401769	323954	284531	571774	345282	242810	197442	263104	118460
Unknown	613	14614298	12989680	10614803	14962616	11816833	11699267	10660049	10076377	14354383	23471670	15605871	24574074	13598930	11570840	13240179	26434668	14693052	10178996	15474926	12669796	11506517	15973871	14291760	14545196	54081	91946	374656	181399	479933	98581	29742	67199	766602	628262	83270	13184	12701369	9165522	9306199	6928684	44126	209019	285778	298327	232180	174236	166467	112829
w/o MS2:Triphenylphosphate	614	1324592	1115716	1005100	1404786	1668541	1510486	1310240	990187	1745365	7094595	1758156	1376358	1306639	1362397	954590	1125088	1775233	1865373	1584527	1018176	935287	1313180	1170200	1458032	998372	1259055	1527812	1258518	1229193	1384055	1066906	732630	6269730	1540467	1361982	853556	1029737	827778	860906	658637	1354941	1575209	1126102	1142094	1147139	986090	864336	2944841
w/o MS2:4-O-Glucopyranosyl cinnamate	615	1673051	1073438	1114197	1848228	2224452	1334441	1288968	1511582	1460367	1368386	1450954	1615582	1372683	1746748	1273340	1371229	1536517	1708374	1474133	1910016	1383713	2183743	1971766	1799720	630141	836760	1230420	807351	1407631	1298657	1228115	907460	1144300	1065990	1179985	723449	1456504	1164933	1282980	1332433	1018330	1049915	846241	767312	376390	280165	373697	403698
w/o MS2:(E)-3-[4-[(2S,3R,4S,5S,6R)-3,4,5-trihydroxy-6-(hydroxymethyl)oxan-2-yl]oxyphenyl]prop-2-enoic acid	616	7073585	7371534	6163176	8398533	8640498	7757128	6955784	7417558	9077771	12038944	10776522	13239300	8691172	6435255	5124229	9966868	9667427	10069347	9718931	8310688	7177980	12584543	11582724	10885148	12184142	14341711	18511312	21517978	14051803	14514287	14314746	14274941	22910350	19173148	16834120	15902712	6684055	5435584	5876956	5696584	14308374	19515832	12818940	15190523	12628816	10804921	10244297	8670774
w/o MS2:4-O-Glucopyranosyl cinnamate	617	2730334	1642372	2067227	3145309	4405368	3058829	1936312	2733546	2359623	2545528	1961752	3182192	2531788	2717690	1799730	2351526	3034188	2422700	3413024	3573972	1804306	4105166	3584050	3010877	964358	628952	1890430	1096295	354982	1894394	1348886	1461718	748306	1494859	410372	997223	3101270	2226673	2219136	3285070	1158961	529279	858446	1005537	708420	342386	636549	301573
w/o MS2:4-O-Glucopyranosyl cinnamate	618	76844992	50220600	56933116	87351024	64836112	68017880	55323660	57258648	67589504	69214808	62887844	68201208	37703572	98794896	63328956	72498368	73332840	58350352	55621020	77550336	68269696	90678768	73540832	93721184	39115116	42166952	83132384	54929272	83823224	87971680	71448744	55620204	61574132	69171944	71743136	47245692	75087856	55624580	59920604	56221996	68372440	60053456	50940564	50224132	22886514	13888132	17841916	20293278
w/o MS2:PFSM-perfluoroalkyl_sulfonamide_Et, C6H6F9NO2S	619	778931	730382	688481	924926	777010	778382	914048	996674	335280	240541	155869	250287	255317	269809	240572	298921	338872	250159	50382	483949	770419	812006	825054	710697	1256748	889114	655762	410140	1321338	738483	799330	1316091	1165779	638993	501535	1053203	637292	495057	847987	620306	966911	927531	1136462	1069895	660852	509061	572220	426766
w/o MS2:3-{3-[(3-chlorophenyl)amino]propanoyl}chromen-2-one	620	3884339	3534365	2973555	4012131	3206865	3375770	2935578	2759466	2531680	6432252	4633432	3838358	3658823	3228843	2171312	6559501	4824492	3771266	5214526	4687024	2498848	2350331	3667574	4295178	7000	438.229	17242	5848	38692	438.229	5449	438.229	113955	126627	438.229	438.229	2037410	1351092	1482350	1886450	438.229	13772	19321	12647	12777	9542	438.229	7532
w/o MS2:2-[(4-methoxy-3,5-dimethyl-2-pyridyl)methylthio]quinazolin-4-ol	621	1078618	879342	722511	1110208	1137864	884963	704732	1079119	1192382	1855611	1834350	2195157	1179782	525935	657826	1222027	1477844	1417042	1528328	1266532	1120930	1367499	1821106	1565035	1970579	2037464	2794949	3107623	2270761	2185157	2387088	2004171	3450059	2856652	2631357	2579196	846044	665236	792966	765800	2226863	2589902	1806056	2169854	1975012	1701469	1391796	1318508
w/o MS2:1-Methyladenosine - 40.0 eV	622	186319	170093	99582	256943	385052	315371	201963	258759	440863	335414	236079	367190	170706	285029	243076	285044	309876	241582	189686	221135	168352	252432	197256	238095	102958	158007	154746	178847	135293	139731	122161	59329	150600	211872	114964	88477	42020	84839	8010	67833	113156	113832	87859	156356	174698	149773	102771	150455
w/o MS2:PFSA-carbonyl, C5HF9O4S	623	6116534	5735954	6218578	5288952	4995414	4979538	5192916	5129791	5102808	4815954	4884746	4849830	5821286	5261280	5739912	4196175	4832586	5495800	4947258	4526364	5564957	5340479	5521284	6150067	5942649	5836192	5281811	4780193	4635393	4567614	5101417	5342514	4354512	4825300	4034976	5196396	5809756	5894816	5962818	6227656	5490550	4550226	5650453	5961699	5268722	5282879	5423838	5679702
Unknown	624	44211460	35179800	35424708	52838556	54207008	50407536	50989496	51459680	17427122	14629875	7456422	11804056	10546809	13268872	12476094	17078912	17237218	11201029	6296758	21047784	38281640	48774724	51405732	47139468	57375872	53609596	95176848	66865688	96440144	90152256	74005840	73349968	96485240	87290880	88945136	63795204	73192504	55287728	41475692	57563388	65766656	75148392	55436124	60156900	30569218	23320944	23577996	17716242
Unknown	625	6164876	7249402	6154298	7284356	12208744	13602322	10349078	8716149	10903312	13175039	15698882	17367548	8139338	10227212	8767288	10415145	12287776	13666598	12586248	11280260	7244362	7771076	8345438	9900145	8390780	7699611	11973952	15361233	5465137	7332364	6865784	6326460	12647357	11701700	10106455	8409410	12917573	9749583	10656680	8934758	7249496	11191475	7023585	8112916	7802004	8371266	7176272	7852716
w/o MS2:Orange II - 40.0 eV	626	82167176	72071600	70368072	81128408	82622536	78815304	78370704	77855984	88727640	103747176	84852144	94765864	81443824	84659520	81260424	100018120	99824064	86475456	96471920	90587824	61611032	79950896	67753256	77695888	70593816	79330880	86209080	93550992	84964048	83736968	78982736	65830944	101093800	95321544	87701824	71562248	49445316	40503124	37631604	37109988	84121256	91328032	77371136	76931152	80983712	87265656	75477992	63695104
w/o MS2:Orange II - 40.0 eV	627	68572424	69884736	60727692	75470056	103268984	104252024	87200152	90085544	101162784	118580744	115709504	120187936	76385272	92486416	77337656	95249600	109972848	108587128	105107240	99202536	70516648	81037424	77096600	96465752	61871080	53245868	69398632	87121656	59822552	56495276	55936380	52574600	71381424	76563528	66916272	52348632	117649488	93466304	103344648	81953792	60092360	75240008	58231060	61155120	54297400	54894112	44631332	49511344
w/o MS2:6-amino-4-(4-hydroxy-3,5-dimethoxyphenyl)-3-methyl-4H-pyrano[3,2-d]pyrazole-5- carbonitrile	628	4150750	3886025	3309765	5225291	5905762	5576443	4909552	4787424	4139459	5291832	4018406	5672224	3446274	3404573	3019159	5207544	4515002	4011284	4109953	4602962	4240938	5520129	4932960	5245328	5055292	3906401	8147604	5741950	5721298	6525592	5267824	4734492	6732406	6466428	6327547	4241048	7977196	5633780	6632504	5869322	4910708	6164352	4714362	5161814	3291900	3409210	2777635	2377577
w/o MS2:6a,7,8-trihydroxy-3-methyl-3,4,5,6,7,12a-hexahydro-2H-benzo[a]anthracene-1,12-dione	629	133880	149740	71673	118817	199208	86363	99457	211547	126203	277284	204950	251126	103468	149271	77366	244170	223309	104929	196691	153131	162516	163967	153683	208459	176016	259626	323565	354892	271672	306648	204164	210796	467358	385611	371455	253281	361196	244960	235243	214820	223832	361101	187014	270141	259014	184454	202617	149965
w/o MS2:(2R,3S,4S,5R,6S)-2-(hydroxymethyl)-6-(4-hydroxy-2-methyl-5-propan-2-ylphenoxy)oxane-3,4,5-triol	630	187375	190462	157690	243612	231378	263552	177227	232252	151973	106596	56511	110721	16040	9778	71139	65804	77646	41713	14568	54550	226313	290839	189382	251926	38032	196584	179165	25965	167986	160820	153390	82289	73250	125951	115210	44403	1669080	1285598	1297516	1564617	154582	77191	55494	84352	81757	129564	12554	48851
w/o MS2:(10E,15E)-9,12,13-trihydroxyoctadeca-10,15-dienoic acid	631	532004	695006	584098	612531	785096	606607	732228	759829	932028	928825	497389	770196	1189284	851144	846000	686704	833983	804905	1153592	835575	575173	1167733	885820	571515	522536	961295	1139491	937799	903136	722416	928938	995365	1085408	992636	741797	585826	780008	658782	382665	166961	736504	1422268	886824	793814	883160	789613	834361	842161
(10E,15E)-9,12,13-trihydroxyoctadeca-10,15-dienoic acid	632	2582758	2538521	1843349	3067147	3623013	3876992	2777233	2414950	7011646	9263964	5664318	8553170	8076124	4511254	5008631	7075654	3464382	3181662	3565553	3915198	2133043	3458987	3204492	3821186	1347583	1896018	2138455	2246976	1826985	1432934	1837862	1090836	1524417	906941	1999998	1209700	979678	1344311	815366	739235	2588536	1624843	1639858	2437210	3171248	3281733	2686630	1627751
w/o MS2:(10E,15Z)-9,12,13-trihydroxyoctadeca-10,15-dienoic acid	633	841945	605641	939385	1120386	325601	566439	802738	749202	673838	603220	443722	264826	1189284	452356	629312	637851	186215	627331	440948	481456	800740	534546	562256	628694	566592	405967	527933	654098	1203765	1155103	663977	731737	1066937	851897	1053420	628284	407814	1213042	559437	996680	464693	1422268	461148	675362	364022	399340	518736	615460
w/o MS2:6-Chloro-perfluorohexanoic acid	634	2221832	2086191	2290179	1984021	1741080	1723459	1860005	1826879	1789841	1818178	2044443	1792636	2045716	1934651	2246280	1696904	1892261	2047974	1748773	1500581	1950156	2002512	1878478	2224643	2267182	2134080	2163842	1856407	1861505	1617885	1640508	2073280	1431547	1560605	1691213	1977503	2290406	2122840	2071806	2115506	2094777	1755018	2225641	1991569	1931892	2109035	2013383	2147558
Unknown	635	375491	389961	322763	481925	695921	554310	532348	511009	657905	731512	545892	906847	490460	569536	535501	820009	400696	358270	415152	379859	346028	399423	436025	454004	872786	824452	1016656	1260538	729884	616180	571078	531774	1272343	1196766	984819	932278	1053712	1022282	1004715	849111	1059328	1149965	762395	814777	1041577	1203488	912848	540948
w/o MS2:2-amino-4-(3-chlorophenyl)-6-(hydroxymethyl)-8-oxo-4H-pyrano[3,2-b]pyran-3-car bonitrile	636	672783	610221	547064	1254340	1074850	832832	776213	708466	828149	923605	816444	1073363	687446	630969	526783	858978	1172914	944572	716159	1197574	1525326	975254	1139505	1194612	682731	489234	610989	849094	546143	820651	495280	394615	542018	638562	543305	475076	86022	127834	156137	101091	637132	757203	446824	342651	385872	231459	172945	355406
w/o MS2:2-amino-4-(3-chlorophenyl)-6-(hydroxymethyl)-8-oxo-4H-pyrano[3,2-b]pyran-3-car bonitrile	637	62.5105	67155	22482	55974	25183	246192	37217	62.5105	17666	55515	12057	59522	62.5105	10123	62.5105	8183	24964	7102	1804	18951	7531730	31830	62.5105	11221	2736451	62.5105	62.5105	20071	62.5105	62.5105	62.5105	62.5105	11585	62.5105	258745	17228	287493	62.5105	2234312	360597	3077690	62.5105	724720	314709	318487	32979	2968650	62977
w/o MS2:4,4'-Sulfonylbis[2-(prop-2-en-1-yl)phenol]	638	75030760	70413968	51824984	77444680	74253336	65834732	58662316	55741972	57614424	65196156	45165816	63001512	36211556	40471412	39781412	60542916	42255932	30194404	29707878	34353088	63435676	83593888	80898480	75185776	80664632	70664720	141860128	93870896	106772112	154149952	104320816	104050952	102926912	101157680	119425016	79588840	218660992	153306112	171722928	186597296	97799616	91103992	73868952	79113672	70283592	67258656	51476360	43825360
w/o MS2:Phenylacetic acid + 2O, O-Hex	639	11934931	10927498	8872208	12851795	13583891	11627580	10641311	10106578	12016485	12255297	8287134	10695636	6424342	8062940	7167821	10669682	9563629	6634976	6125316	7263026	10541356	13301860	11499615	13240152	13578058	11066294	21457944	16829626	16950660	20217808	16679460	14653445	20722030	18002116	19377492	12840377	40561660	28052956	32546278	29439702	14802830	18007486	14927306	13740004	11889963	11240621	9064260	8643092
w/o MS2:Phenylacetic acid + 2O, O-Hex	640	5153250	4646644	3495682	5556742	6958448	5454828	5336553	4717274	3792583	4339984	2782764	3476745	2136778	2466676	2894504	4595032	3075466	2255439	2211058	2951958	4413478	5486946	4637900	5765304	10657043	9997944	16339973	14455862	15117758	16670900	14196237	11484972	18708618	14994500	15293477	10022957	11502939	8869918	9339583	9082123	12714887	17285748	11313810	11855281	9524998	9333751	7429416	5739866
w/o MS2:Benzoic acid + 1O, 1MeO, O-Hex	641	15085821	13727957	12591727	16435239	20398548	18319954	14315569	15362168	19865056	20266198	15366498	18823654	15597894	12510457	12545056	17217858	17072774	14229063	14972263	15558370	12902502	17000352	15219370	15440330	10066859	10279977	16810080	13388003	14690505	17303546	12858060	11826794	14591653	14501532	15501162	9712882	13293295	10570652	10599658	10608372	12276434	13954388	10584170	11211733	11402053	10993047	8552892	7330168
w/o MS2:2',3-Dihydroxy-4,4',6'-Trimethoxychalcone	642	417048	955267	716198	1944243	196401	194998	105493	1144995	388560	1004997	1192620	482825	223328	406066	87673	880036	3809344	824000	112962	52634	184018	89707	1322762	456877	16579	13871	71.0605	15108	320308	102460	71.0605	138470	71.0605	53037	71.0605	23157	4020248	1240814	1981408	643651	21950	41259	40492	71.0605	71.0605	18668	71.0605	71.0605
w/o MS2:2',3-Dihydroxy-4,4',6'-Trimethoxychalcone	643	105.365	105.365	105.365	24375	105.365	105.365	105.365	35329	105.365	9157	33996	105.365	105.365	105.365	105.365	14426	139222	17459	105.365	105.365	9322	17564	49157	16380	66722	9946	8931	24281	1546565	1869930	5208478	808140	930794	738319	321646	10200	16237	26885	12740	105.365	52992	8559	341052	1671532	12445	614095	795999	3067213
w/o MS2:(2S,3R,4S,5S,6R)-2-[[(1S,4aR,7aS)-7-(hydroxymethyl)-1,4a,5,7a-tetrahydrocyclopenta[c]pyran-1-yl]oxy]-6-(hydroxymethyl)oxane-3,4,5-triol	644	1257320	1181598	1049219	1422006	1590099	1354533	1239504	1268894	1491945	1705093	1474899	1679547	1469494	1153523	1090548	1812563	1424258	1503234	1318936	1479813	941048	1511595	1235649	1482902	1273054	1089798	1862206	1793140	1566034	1588932	1518418	1296372	1981766	1795526	1548371	1255542	1339982	780258	1028236	796174	1314279	1819019	1153035	1252496	1547552	1335178	1072572	942092
w/o MS2:1,7-bis(3,4-dihydroxyphenyl)heptan-3-one	645	2729114	2556396	2189122	2892827	4146661	2941655	3286056	2886850	3489028	3835747	3140592	3534592	2619550	2762108	2364747	3469223	3947345	2992648	3066806	3487600	2445109	3218418	2597090	3475929	929891	1197770	1439850	1642167	1703102	1462983	1133654	1130798	1834939	1732671	1641398	917312	2820219	2047563	1946189	1939264	1281174	1655376	1206665	1261426	1487884	1055607	829015	738298
w/o MS2:4-decyl-3-hydroxy-5-oxooxolane-2,3-dicarboxylic acid	646	155791	324643	379129	531255	253567	606430	371924	706810	493568	555929	397664	421770	525753	324811	536334	283942	471059	555030	543185	447122	457520	446778	400605	542266	386913	436755	354128	357235	484688	232198	154911	297249	453118	625922	617202	197551	322826	319438	310897	476185	614469	592414	412827	253336	691687	629642	551070	437007
w/o MS2:(Z)-9,12,13-trihydroxyoctadec-15-enoic acid	647	805297	412699	518136	749074	610219	300841	505942	365848	578.986	21953	39241	35066	578.986	16703	22201	48687	8482	20951	9520	578.986	927616	1318229	1178844	1278377	316941	351744	311138	170021	941887	631956	625661	569525	518886	597726	747866	181707	1848822	1241246	1129966	2427080	339995	304516	329922	450839	19640	12460	37580	13152
(Z)-5,8,11-trihydroxyoctadec-9-enoic acid	648	16896230	16011852	14404199	17129770	25082822	25019294	19361718	20743806	48032052	68702968	45718828	63270952	38831448	28334724	29539644	36423056	19853614	18673414	19460660	19967340	15208278	21140562	18051312	20785716	13548831	16529900	19311882	20097710	18511934	14879849	13370716	10433474	17956584	15142905	14217793	11546592	18296142	16890422	17701620	16124372	18822856	18661356	13888833	13934211	19672780	25054588	19603194	13689540
w/o MS2:PFSA-H, C5H2F10O3S	649	215238	224971	139425	167726	428452	337790	271809	217165	412807	427129	208292	596908	272794	332860	325719	565097	264682	159758	223062	179122	200754	226549	217868	315951	468985	509291	533252	700164	354345	325879	322949	248449	725428	719516	627272	523896	686816	524572	572613	532547	609590	691425	494622	506623	641994	733540	438638	312845
w/o MS2:Fluorescein	650	34156552	35711492	27232168	40904456	30417004	37360368	28947734	14463237	31746972	41926892	18695656	51704412	26646570	23618314	37662184	56281664	23108132	26684476	44552028	31510238	13340692	19970642	29514246	20701146	12126147	6534426	22583246	8551787	15360733	11895520	14135662	11606645	20514488	11085493	10528373	7929682	20748910	19677210	13794169	16884650	7274422	10629129	12808020	10142356	8696354	7529126	10616080	8724111
w/o MS2:2-amino-7-hydroxy-4-[3-(trifluoromethyl)phenyl]-4H-chromene-3-carbonitrile	651	383717920	384975840	288891008	432256960	356250656	379148832	344938528	321189024	351723456	600663360	296789088	463542944	328345024	240259088	349694400	619931840	402424736	299342688	359003616	363243680	290653248	394720704	344128160	406941120	138215744	78903904	272584608	180865776	196750080	234448336	181175120	143022640	255036352	246476816	219166752	123304720	243876384	202932368	173945168	191123104	160169552	230164960	220560672	177172800	154823776	129036360	128834640	101289520
w/o MS2:Massbank:PR309053 Gallic acid hexoside	652	48060608	42027424	33803696	51896932	48617564	45768204	36562468	35564884	26165576	32188632	3201632	31077798	20600046	18303542	17627926	29317616	27269406	3061313	22562630	22703722	55963208	53588424	48805268	65091044	33630900	4361154	64315080	43449640	39734280	43635936	33422082	30355890	47718480	45859740	45322468	30990204	91299064	54738152	64211196	65540812	37410612	53499512	40582980	41583340	35012968	37228392	29558386	22917634
w/o MS2:2-amino-7-hydroxy-4-[3-(trifluoromethyl)phenyl]-4H-chromene-3-carbonitrile	653	383717920	384975840	294171392	432256960	356250656	413829664	344938528	321189024	351723456	600663360	296789120	463542976	328345024	240259088	349694400	619931840	402424736	299342688	359003616	363243648	290653280	394720704	344128160	406941120	138215744	86873152	272584608	180865776	198753856	229545808	181175104	158056928	256213856	30533420	219166736	123304720	247041776	202932368	173945168	195118960	160169552	230164960	220560656	178311392	156661216	129036360	128834640	101289520
w/o MS2:Massbank:PR309053 Gallic acid hexoside	654	48060608	42027424	33803696	51896932	48615528	45768204	36562468	35564884	26165576	32188632	26008276	31077796	20600046	18303542	17627926	3527039	27269406	22751848	22562630	22703722	55963208	53588424	48803396	65091044	33630900	29562998	64315080	43449640	39734280	43635936	33422080	30355890	47718480	5703939	45322472	30990202	102143336	49814628	64211196	61633212	37410616	53499512	40582980	41583340	35012968	37228392	29558388	22917634
w/o MS2:salicin	655	62018816	54990104	45227516	65052016	66853312	56191876	54012220	55088700	58120416	67781856	47188036	65907876	43862668	46135440	42399404	65117344	56603248	45046360	47355508	44744632	50937816	67840872	67305536	66777400	26377188	23881242	60378736	30664100	17654134	21785350	17452362	18798440	38042720	33937888	38241864	15466838	77411480	69876448	69101344	63363328	32184364	44108112	34184868	47459560	15789809	13229708	9944698	9715789
w/o MS2:salicin	656	4957876	3384230	4206146	4737115	3445842	4859141	2719845	4054037	4098948	5522700	2629538	3134877	2135733	2167238	2021880	4413421	4569276	2051857	2885919	2426227	2738837	5804011	3935975	3731321	2791636	2475922	60375076	3868418	10943473	14939541	10759050	10285285	3769882	4561122	5365704	6806496	12423719	11345806	6618674	11671353	5003560	5715342	4206962	47459556	8049816	6151784	5006840	4372946
w/o MS2:salicin	657	3291426	2173900	2739037	3177374	2327667	3185066	1875409	2711554	2748646	3806339	1739268	2090718	1508072	1555696	1393248	3273750	2660137	1397088	1851828	1640786	1686098	3545178	2437638	2452956	1869382	1711356	6594670	3364608	10932301	14912077	10738271	10258446	2755411	3946779	4673288	6806024	9209195	7665010	3318500	9616584	4095859	3909412	3001562	4499477	8030235	6102175	5012671	4362258
w/o MS2:sulochrin	658	172945	55157	100639	243033	747194	469518	500799	506378	413066	281229	186858	247317	244721	254105	88905	130378	343295	195969	285048	208105	91464	372876	187348	219133	144418	207340	183561	186764	25614	12148	10964	26.1511	334498	292497	335637	157113	108584	70329	49733	78948	83380	199599	145619	164342	18214	9909	44829	36171
w/o MS2:Galloyl glucose	659	57753872	58249624	39962384	59216620	50315008	56369460	46943608	39805668	47457164	83167824	40587464	69901616	41916376	35782372	44557220	86249600	54813916	40626632	49911272	45090912	35724268	53849544	48154128	61242300	20165028	17284306	37478524	25741112	26001606	29809008	21393530	19814758	34231712	31386122	27872580	15738144	31050124	27313510	23346818	24070324	21212450	12191010	29935160	22237308	19757910	18209726	15994847	13707058
w/o MS2:Galloyl glucose	660	6815675	5588072	2182458	7021718	6410567	6048484	5417952	4704192	3418124	2251338	459464	3792760	2626392	2092196	2146436	3538963	3525160	445380	3076393	2838732	7094586	6795624	6961754	8878429	4505488	4126216	8586851	6050944	4859216	5843368	4438402	4031300	6557682	6273727	6024464	3976770	13782010	6961115	7932675	8946178	4966036	7138314	5287972	5320742	4156496	4742530	4115027	2999278
w/o MS2:Tetrahydropapaveroline	661	10191912	8631412	1069741	10139926	11524957	1045692	10119274	10342898	10416426	13952324	8777649	11909543	9808403	10086720	9279390	14111406	1106116	8737333	9477769	9303128	7997760	10927791	9284108	9770984	3488611	3840172	6061594	679969	4418872	4359941	2966063	1905513	6443925	453928	616524	338958	532877	3540643	4018244	3576486	3906130	4960951	4373122	438702	639829	585393	3460133	2792492
w/o MS2:Tetrahydropapaveroline	662	10.4929	10.4929	10.4929	10.4929	10.4929	10.4929	10.4929	10.4929	3385	10.4929	10.4929	10.4929	10.4929	10.4929	10.4929	10.4929	10.4929	10.4929	10.4929	1097	10.4929	5686	14369489	10.4929	10.4929	10.4929	12615364	35990	7511	10.4929	10.4929	10.4929	10.4929	10.4929	10.4929	10.4929	10.4929	10.4929	10.4929	10.4929	10.4929	10.4929	10.4929	10.4929	10.4929	8148	6204	10.4929
w/o MS2:(2E)-3-(3,4-dimethoxyphenyl)-N-naphthylprop-2-enamide	663	1250821	988138	1114294	1733581	5440495	4116514	3626671	3502273	1555913	874582	1009656	1006688	1009551	1338983	910057	1438034	811665	569690	841374	591021	1024545	1261736	952231	1095330	5332453	5608456	7906182	8248142	5040858	5340895	4244813	3197136	10255152	9953596	8476775	7076113	2643771	2428607	1901580	1976550	6006490	8536711	4700178	6516302	1199771	1817494	1486641	2024994
w/o MS2:Chiodectonic acid	664	187046	237772	215676	317674	309205	110230	124866	183844	132322	262970	130066	197717	351365	152754	68576	415669	105651	290609	136796	235486	264198	400937	252574	487972	4381856	4242024	6766474	6300370	4087151	7091778	6322803	4159308	4144312	5393821	7043930	4639074	27041	132544	119711	83766	5451314	6824811	2971500	4895014	4599952	3041078	4471309	2489135
w/o MS2:3-(benzimidazol-2-ylthiomethyl)-4-methoxybenzaldehyde	665	1305423	1315701	1095590	1460581	2123305	1741784	1554414	1422792	2285419	2223894	1581079	2360208	1648362	1611062	1684977	2461860	1477798	1306723	1516963	1195422	978842	1483456	1235800	1613430	1987165	2195232	2856776	2774584	1725562	1829708	1560196	1308393	3054473	2832341	2340383	2196218	2911745	2681964	2632302	2582427	2711178	3001348	1932236	2258128	2477462	2778790	2196835	1689226
w/o MS2:N-[(1E)-2-(4-hydroxy-3-methoxyphenyl)-1-azavinyl]-2-[(3,5-dioxo(2H,4H-1,2,4-tr iazin-6-yl))amino]acetamide	666	11367268	10262228	11234782	11143260	8722336	6964845	8113661	6181618	6087954	8247798	6052328	5636132	4803045	5875912	4884666	5110708	5881166	5504690	5296730	4975353	8829579	11711717	11815235	17972120	6560626	7472963	10020360	8151128	21886276	24762284	20185604	16714544	8982822	8425407	8048446	5109904	13544667	8801190	14259624	9252536	8290592	9489828	7535996	7849766	5544034	5747420	4845348	5355714
w/o MS2:mitomycin C	667	4874304	4293066	5007892	4498639	4530022	4841702	4360748	5052008	4238238	4235471	4914792	4775157	5010202	5124678	4386340	639011	5212843	4468114	4565866	4431404	4995250	4989767	4853458	4242224	4764632	5089456	4444658	4737688	4146104	4132696	4740466	4735488	4308384	4521222	610774	5168970	662590	4790174	4607721	4867562	5232592	5179318	3928714	4752661	571448	609592	4492713	4471796
w/o MS2:mitomycin C	668	4874304	4281059	5007892	4498639	4530022	4841702	4360748	4757962	4237958	4235471	4803564	4775157	5010176	5124678	4386138	4499848	5030224	4468114	4565866	4431187	4642910	4989767	4855081	4242158	4666029	4806076	4431130	4737688	4146104	4131008	4737356	4735488	4308384	4521222	4594050	4897976	4689038	4784513	4607721	4867562	4632672	5179318	3928714	4750772	4347724	5000146	4483966	4471796
Unknown	669	1682531	1128634	1465503	1968789	1030558	791744	1019642	796222	258675	74274	78438	233997	43246	95028	57867	259631	121720	103370	84485	261083	1332314	1656723	1177663	1568404	400512	399574	329409	436440	697460	555960	521264	295941	600697	540324	581633	286372	681626	427121	464618	473847	376244	499643	308598	363498	78401	39857	69895	20427
Unknown	670	181416	153916	181417	191524	293349	192861	178173	218210	231373	275725	170402	298415	179369	175513	139211	320036	212191	262860	214228	112907	125780	295202	214023	207332	226595	358657	494587	444504	387293	437739	343582	181445	560057	502498	438075	239087	197507	126194	170427	111602	290006	327935	267648	325785	472830	323194	250798	124659
w/o MS2:(Metasci) Dicumarol	671	705297	589890	227221	544356	747128	582347	77033	774111	238389	172903	7018	159578	13539	131795	7283	304039	6170	4583	23829	4890	427163	1078688	106617	717573	538203	492455	21040446	6023960	5005738	5681120	675866	415686	6876275	6619457	8787074	4350224	5543528	5762001	6025382	3127620	10592854	10074611	8491172	9671518	1006472	3267616	909863	794143
w/o MS2:(Metasci) Dicumarol	672	1507767	1100295	564680	1111016	1275142	1122566	1144748	2155795	291398	311755	161534	332039	145047	282539	198300	305566	133014	119895	33056	119141	1114039	2665448	2182746	1434740	2090583	1323012	10944614	2262939	1991269	2592555	2214926	2117741	2807248	3061038	3792692	1732653	5462862	5457668	5960898	3692921	6614481	4756023	3790300	5996938	396649	781328	358503	309704
w/o MS2:(Metasci) Dicumarol	673	705297	589890	27865	544356	747128	55373	474451	774111	33499	174048	37436	159578	43730	131795	132178	304039	6133	4953	499	4890	427163	128227	907942	717573	4767162	3687007	1949466	6023960	5008158	5681120	5215444	3901152	6876275	445223	812529	340818	528371	5762016	6032767	266696	10592854	10074611	8491172	833036	1007139	3267616	909756	794143
w/o MS2:(Metasci) Dicumarol	674	3488912	3132566	2089390	4484353	3175482	3671642	1899623	1855664	4458176	4231466	2733418	3546070	2192279	1621313	1625958	2824064	3607078	2460246	2700421	2488041	2645472	2578532	2677699	2086273	1893260	2212944	3635383	2740187	2406871	3735776	2735950	1702733	2956644	2715276	2353110	1670602	1370567	1213037	1038821	1374620	2800319	3309146	5936430	2508062	1796117	2066384	1977937	1657015
w/o MS2:2-(4a,9,10a-trihydroxy-1-methyl-5,10-dioxo-3,4-dihydro-1H-benzo[g]isochromen-3-yl)acetic acid	675	148965792	111378864	115671048	135961696	135023424	118977496	127350512	113606320	146138304	199142704	135696784	144788208	132226864	143897936	132604816	162201904	177752464	149788864	159655536	139558768	90082312	139444224	105433840	122527856	103925384	132623584	148427264	151579968	136933312	146751328	121446824	99151216	173816544	154315648	156124832	115567880	66597960	55362284	51079884	53774224	137577696	165219936	119212440	121258880	123446360	141104464	116448304	93422872
w/o MS2:2-(4a,9,10a-trihydroxy-1-methyl-5,10-dioxo-3,4-dihydro-1H-benzo[g]isochromen-3-yl)acetic acid	676	87352728	73614784	72170768	91092592	127796800	119867960	105130312	102333696	131422832	163397616	141974144	139148384	91556912	121430064	91075560	114280128	155197616	137778432	131304568	113481072	72592384	104329264	86474816	120568912	60942320	63156292	78996560	92438368	63092528	67841808	60458320	53061928	81109656	86137312	77431560	56720088	133197064	103446568	107892168	94450024	68857136	98009584	60245468	67957816	54409480	55634896	45658624	51205432
w/o MS2:2-(4a,9,10a-trihydroxy-1-methyl-5,10-dioxo-3,4-dihydro-1H-benzo[g]isochromen-3-yl)acetic acid	677	3158567	4400670	4264760	5376370	5066074	4901604	4021771	4512974	5872174	8658688	5600996	5957046	4863424	5351484	2859492	6478894	7736169	6000600	6262158	5845655	2724718	5300688	3963819	4384303	3740166	5472238	5820620	5995721	5994204	5574861	4880462	3283495	7775912	6915528	5695938	4677090	2030765	2084656	1111702	2008081	3224292	7193374	4194656	2910888	4835085	6123640	4580714	3551960
w/o MS2:2-(4a,9,10a-trihydroxy-1-methyl-5,10-dioxo-3,4-dihydro-1H-benzo[g]isochromen-3-yl)acetic acid	678	1230726	3340731	3773992	4952019	5187743	4264602	4057582	3959918	6379370	1855059	4768726	5137263	3971416	1268994	972858	5707858	1573897	1405761	1374662	4643182	3216987	4366478	3675586	5029120	3537576	4491374	5867576	6131006	3942201	5820646	3761558	3111402	6607206	5918051	5787292	3975746	3281846	2471356	2414837	2303956	4874059	6360667	4255446	4635056	3916549	4784273	3302105	3026428
w/o MS2:9-methoxy-4,4-dimethyl-13-phenyl-6,14-dioxatetracyclo[8.4.0.0?,?.0?,?]tetradeca-1,7,9-trien-11-one	679	1659467	1688527	1304560	1882128	2009569	1886797	1524893	1598599	1854910	2290811	1988831	2730608	1458499	1570962	1378694	2316280	2173712	1560395	1697250	1498017	1420240	2207464	1921655	2125085	1795889	2096297	2969478	3011748	2209492	2709657	2189102	1842874	3428110	325002	3030616	2326751	2752255	2125474	2196462	204705	2233461	3144752	1878061	2253800	2284332	2272574	1684898	1446997
w/o MS2:9-methoxy-4,4-dimethyl-13-phenyl-6,14-dioxatetracyclo[8.4.0.0?,?.0?,?]tetradeca-1,7,9-trien-11-one	680	1659467	1688527	1304560	1882128	2046952	1886797	248775	1598599	1854910	2290811	1988831	2730608	1458499	1570962	1378694	2316280	2173711	1560395	1695688	1498017	171491	2207464	225848	2125085	242795	246462	2969478	3011748	2209492	2709432	273734	1842875	3428110	3229061	3030616	2326751	2752255	2125474	276181	2213917	2232796	3144752	1878061	2253800	2284332	2272574	282537	1446997
Unknown	681	694224	722041	485347	718664	882097	913818	674530	984249	822931	1274166	1210225	1639338	775219	703326	759588	1557066	1011412	869394	997817	823054	740565	939896	1004538	1037254	166961	110617	310740	203336	200812	206194	145509	182567	256315	310023	243906	155136	273580	187313	204580	168381	128332	227738	180320	188932	246262	189851	53640	77754
w/o MS2:(2Z)-2-benzothiazol-2-yl-3-(4-hydroxy-3,5-dimethoxyphenyl)prop-2-enenitrile	682	103548	76784	63985	121189	122413	70662	108615	66245	41367	67283	32233	15514	21702	46541	34208	18593	28171	32562	34615	35486	49083	147393	127478	189473	129009	152557	377785	183094	334558	379855	334600	207926	686090	246968	349158	133165	240608	343900	137234	252363	78174	274577	119272	233759	173.966	14402	173.966	15924
Unknown	683	845643	507779	818314	1104787	1563426	676551	1219628	894199	1626876	963016	1141942	218065	889735	542167	873125	928045	1886321	767887	1246730	1300765	678445	1028282	772298	1635530	791409	372639	676863	795071	699167	505936	404237	467850	578236	788325	736731	411363	1300250	740315	867755	1100165	162504	565450	213002	599252	764356	458132	363578	486006
w/o MS2:[5-hydroxy-3-(hydroxymethyl)-2-oxo-6-propan-2-ylcyclohex-3-en-1-yl] 3-methylpentanoate	684	4895664	4671946	4280100	5779452	5158938	5217578	5175698	5234216	4714426	5808710	597506	997366	592596	5530844	4613595	6885159	4015724	2436036	3792286	4373854	741265	6188687	585830	5721832	5534654	686618	9064648	6276120	4746548	5699806	712393	567758	7716480	6479196	6871347	4959906	3602006	1926514	3110429	2419712	5267764	6901786	5046973	5326168	6170109	6019246	458617	4282428
w/o MS2:Griseofulvic Acid	685	4895664	4671946	4280100	5779452	5158937	611509	5175698	1019146	4730024	886672	4951583	6631958	4783272	5595136	4613595	1139640	562445	2436036	3792286	4373854	5556778	6188688	5558038	5721832	5534654	5302181	9064005	6276686	4741608	5699806	5472008	4873496	7716480	653389	805939	760000	405691	314229	3110429	272399	5267764	6901786	5046972	607842	6289752	6019246	3849671	4282428
w/o MS2:Hydroxygardnutine	686	2929649	3915904	1782253	2451068	2956870	2597326	2892016	3076389	1949290	2744789	3537204	3034877	1517942	2108554	3252260	4415716	4465124	3337314	3724326	2365971	1971593	2893221	2746476	2707214	827366	1233938	2851246	1700494	1962034	1235993	1112830	1163668	1939973	2287006	2017273	1686114	2325860	2598063	2088760	4026555	1322921	2045402	1929790	1128748	1800982	1230990	1567889	947041
w/o MS2:Hydroxygardnutine	687	1849961	1755642	1346549	2196479	2233114	1751164	1955080	1995820	1650496	1916383	1853308	1962252	1177145	1290279	1494436	2301688	1841668	1702063	1870232	1696271	1642842	2366254	1796500	1703996	1649816	1740158	1830394	3323337	2078658	1555872	1568043	1297815	2299715	2678517	1958014	2050104	474	9031	173	41519	1540340	2567810	1470096	1155857	2680191	1844312	1856700	1445604
w/o MS2:pinolidoxin	688	3042984	3156229	3557449	3468010	3467800	3242899	3495759	3387614	3364675	3275172	3377148	2946333	3273230	3531998	3838438	3542276	3504549	3834765	3362913	3210799	3121358	3248964	3068180	3049766	3491358	3965289	3376547	3548920	3336348	3925288	3681587	3388782	3493456	3769326	3541733	3425806	2765710	3044420	3263602	2700806	3897932	3531879	3247010	3631261	3555018	3436894	3352479	3982450
w/o MS2:Massbank:LU095852 Piperonyl butoxide|5-[2-(2-butoxyethoxy)ethoxymethyl]-6-propyl-1,3-benzodioxole	689	106.952	451109	543654	238242	106.952	41692	117269	257610	85465	98738	345771	1070	7568	106.952	243704	20877	941861	45065	106.952	106.952	8902	373678	106.952	18212	106.952	308042	7674	106.952	106.952	11988	106.952	106.952	106.952	106.952	106.952	106.952	26176780	758793	4611252	456654	1050223	12113	427399	5994	191851	47602	106.952	41608
Unknown	690	320407	349431	270150	435790	564359	484774	422792	391117	639897	579623	432959	660055	480755	407502	530717	558703	451524	394275	362076	383697	300080	421725	362098	418084	540874	619672	729306	704870	510818	515143	453822	419642	952732	801921	692225	644601	834180	745913	740346	596415	703392	766957	434672	673096	713329	796889	667071	495354
w/o MS2:N-[(1E)-2-(2-hydroxynaphthyl)-1-azavinyl]-2-(3,5-dioxo(2H,4H-1,2,4-triazin-6-y l))acetamide	691	599220	504337	456810	587934	598803	499354	618290	588575	501918	886522	487897	715831	438043	467493	479104	713128	639051	495492	610685	476228	534826	670092	593737	748449	584417	642057	981929	952010	1030269	1099558	814606	755351	1069163	1059158	1043645	644672	835386	546794	571769	647496	714350	1049732	567624	699592	612553	636166	511924	407926
Unknown	692	206752	241123	163663	303892	250183	200247	277684	303208	188177	332017	300567	323131	194512	130268	242640	403913	239994	216779	343543	180538	200377	349457	279940	314411	239753	243745	345175	270440	246333	321537	235277	248925	423174	347880	284302	214900	155208	101017	90013	65705	287574	347658	188614	222777	268235	306279	236199	179132
w/o MS2:12- Hydroxy Jasmonyl isoleucine	693	125855	283692	245826	409375	386389	208453	243283	122001	121600	103374	9846	10481	69809	51009	20421	60537	63676	27244	41281	76906	303629	377543	324538	348774	79297	156390	181904	100196	711346	802508	601814	455220	379419	220542	256061	126361	741965	308165	501243	457208	113462	271442	118749	147842	680.497	680.497	7250	8726
w/o MS2:Thiophaninic acid	694	558944	663959	478620	676756	939702	856530	791614	716196	963909	943313	815353	1401536	837325	825505	835881	1271056	761662	604890	685393	539496	668392	582505	701957	747530	1111424	1053854	1206034	1392060	939699	789704	822683	767100	1331867	1449165	1252712	1047270	1405803	1171396	1330409	1047355	1286221	1185796	1125281	1072572	1245880	1363092	1181161	820575
w/o MS2:"FRUCTOSE 1,6-BIPHOSPHATE"	695	781089	792293	1017485	896174	1140532	1166274	1138793	930148	1234891	795908	1215031	1900952	1271594	752198	625813	756256	1074649	1207683	1001681	1107080	1382935	834011	1313173	1451813	1401218	877159	1009983	806283	498553	243598	970094	1120051	614031	746470	653672	1373883	783805	876332	1007976	470072	781751	530968	1389582	866538	1332882	1551606	1199339	1030113
Unknown	696	344426	61629	97919	350461	322009	301731	297612	200602	4.41099	4.41099	4.41099	4.41099	1431	4.41099	6102	4.41099	7571	5199	4.41099	4.41099	149463	305611	211506	239635	525019	777111	1137367	990844	389364	1015040	446051	383553	299158	647197	626736	328088	179320	64236	56890	21925	394660	679263	1101137	826995	182482	473355	167630	228076
w/o MS2:1-[(7-methyl-3-oxo-2H,4H-benzo[3,4-e]1,4-oxazaperhydroin-6-yl)sulfonyl]pyrroli dine-2-carboxylic acid	697	1630902	1570921	655764	1163166	945903	1223345	504014	1449426	111697	141829	12499	67875	35979	40650	101816	293270	125760	26774	63440	47052	1216449	2611035	2425679	1289388	298383	211854	8680398	1086031	763635	587160	602322	1000405	305391	581259	764848	196988	2618474	309745	2233026	229020	224252	291575	1740311	366406	121314	139613	40976	39041
w/o MS2:2-[2-(4-methoxyphenyl)-4-oxochromen-3-yloxy]propanoic acid	698	741385	389878	557953	488503	1069383	1267859	450080	718931	1170686	584443	1244606	1366064	846481	868486	1042164	1159122	1536824	1148341	983508	1192638	612656	673943	496959	810915	1036907	1288769	1497877	2055124	1347435	1038137	1064534	998159	1458879	1917668	1646937	981291	307723	235041	207198	148508	1368232	1789350	873353	1288036	1083466	1167929	943151	663891
w/o MS2:Yohimbinic acid monohydrate	699	1127679	1499720	977555	1041054	1084645	141550	1076669	1159770	1177045	1083260	1682877	1668339	945444	1101776	1398598	1597649	2151460	1353143	1274064	895768	1195995	1140992	1543998	1295773	582892	625562	943506	821979	798844	607703	755891	682249	864349	794716	786202	852156	694226	851690	822937	782919	690016	780571	765327	662338	130217	1032276	751246	778990
w/o MS2:Yohimbinic acid monohydrate	700	1372591	2243467	1058090	1520969	1764014	1267271	1695990	1992915	1027076	684015	1195378	1616058	943246	1315252	1936958	2377575	2219908	635214	1690411	733204	1272824	1612449	1467715	1419800	134135	687	881418	398848	689993	207073	75388	237242	72377	86958	173331	746110	953910	1275959	823770	1672131	309618	294159	889631	170566	354710	244116	647277	208405
w/o MS2:Yohimbinic acid monohydrate	701	1125140	1499720	977555	1041054	1084645	969790	1076669	1159770	1177045	1083260	1682877	1668339	970857	1101776	1398598	1597649	2149492	1346658	1274063	895768	1195995	1138603	1543998	1295773	582892	625562	943506	821979	798844	607703	755891	682249	864350	794716	786202	852156	694226	851690	822937	782919	690016	780571	765327	662338	719437	1032276	751246	778990
w/o MS2:1-Methyladenosine - 30.0 eV	702	81.234	7676	81.234	6898	21957	15914	5808	20500	9294	9010	81.234	81.234	81.234	81.234	81.234	6366	13108	81.234	81.234	81.234	81.234	81.234	8322	81.234	81.234	81.234	82438	7521	29242	30838	12843	29390	34391	56616	36190	22952	1251384	914039	1173571	1115772	45870	96221	32871	52197	49432	9180	11665	11748
w/o MS2:Cer 14:3,2O/3:0	703	285544	410517	95710	312401	338694	409775	378835	378312	403955	414490	403066	395281	393289	380039	379657	334423	406532	254108	294615	514286	292301	387961	383623	281982	393050	347915	213948	326822	247638	319794	356886	299936	242655	341947	295631	296832	195477	444389	217647	368202	328727	320118	272548	309017	346889	363306	399282	428062
w/o MS2:Pesticide2_Thiophanate-methyl_C12H14N4O4S2_	704	121868688	109783800	105683000	119404000	100110888	82276784	93094656	92197928	99283312	122384600	95562312	100886056	116146056	98176992	102655216	130778968	105058808	86324880	107190328	94007104	83453208	111361208	100267360	94706840	71067904	76879256	85949104	81990208	88076560	89349240	76791864	74141544	96167896	89845784	89728920	73041256	40521460	39326248	31081948	36352660	72796056	85094368	82234856	72191752	79549952	89229600	83008096	56391500
w/o MS2:Pesticide2_Thiophanate-methyl_C12H14N4O4S2_	705	29187346	28297188	22145524	38040880	39067708	25863158	24516304	20866896	44533712	41773700	30841314	39526600	26110276	32020754	22502850	41028780	34221592	22540552	30032740	29754936	26347984	32537978	23553278	31765810	10497277	8391530	16810226	13956960	13254703	11503957	11650933	8477791	16914648	16173246	15593782	8853105	30588742	19716416	21409676	22140284	9876585	14620280	13260698	10999763	10616245	13356184	8990805	6402821
Unknown	706	1240008	1044211	775186	1290804	3264474	2741690	1776568	2362048	2412935	3308410	2575675	3186574	1665868	1723531	1265161	2475613	2560874	2555759	2356625	2633307	992062	1846650	1661548	1659180	3234094	2924626	4861360	6743151	1801482	2181010	2315223	1564156	5584211	5024815	4644392	3156259	1105175	771142	1033465	724079	3661950	4431362	2870002	3783552	3231358	2274926	2476228	2430578
w/o MS2:Caffeic acid hexoside	707	7505119	6994866	5274430	9004380	11526261	9049586	7472641	8055266	7771938	9037916	7875632	8313402	4613996	4991724	5374334	8234264	8209990	6947734	7151040	7569912	7906924	10127473	8575634	10034264	21018076	20799918	32311532	26947504	25312944	26564114	22227700	20130868	37220796	28546936	32769586	20115754	17361622	12635602	13962405	14224999	24751542	31880648	21289114	23809114	19311632	15292200	15427910	15050192
w/o MS2:Caffeic acid hexoside	708	122667	195457	97342	164224	213324	133321	152907	141287	131880	145241	153296	129630	79835	97302	103576	133405	135673	175350	106359	140484	148577	201505	159580	313098	385878	456443	543082	537885	549185	412691	432246	423083	786187	542238	545167	399342	297572	416803	253728	271232	450696	769252	412392	411304	314639	1477744	348910	347836
w/o MS2:Caffeic acid hexoside	709	5019860	4279500	4332619	6380123	4943364	4078322	3397440	2936217	3212394	5805562	4139162	3927115	1769574	3617324	2857925	4567615	6007918	4555744	3096455	5093479	5852892	7433886	6226858	9060009	5872146	6054779	12969322	10901339	9203989	10492337	8819940	7433787	13495900	16949950	12909297	9127302	13957084	7329874	10599653	8439887	9970662	13134738	8413650	9140042	4198896	2993171	2689247	7956623
w/o MS2:2-(3-cyanoindolyl)-N-(2-indol-3-ylethyl)acetamide	710	2173653	2006653	1583644	2507570	4028616	3193647	2445872	2640065	4093186	3421758	2888376	3712011	2178126	2884714	2534604	3410423	3007018	2712362	2124379	2771829	1990366	2680589	2018822	2412427	1295320	1607466	2060438	2029694	1874321	1649843	1250066	1134077	2224923	2272082	1820102	1371215	1045872	825937	655231	761202	1287269	1813835	1321033	1333574	1581851	1664670	1288243	1235124
Unknown	711	967400	782568	821326	1212535	1217664	1104123	917232	935312	473438	270297	317896	321713	204611	357632	233350	304398	331104	410466	244657	492243	1203788	1681389	1177234	1314956	234671	206456	302745	305258	447471	390771	436974	236660	292759	342118	336482	278572	418892	351666	298052	440759	245772	448968	266119	330192	22968	8019	23678	6541
w/o MS2:1,1,2,2,3,3,4,4,4-nonafluoro-N-(2-hydroxyethyl)-1-Butanesulfonamide	712	2199210	1879327	1928002	1969650	2133587	2145162	2184160	1828280	2251350	2300366	2040343	1820897	2274351	2371549	2129296	2279558	2556866	2372943	2288740	2074056	1322283	1992490	1891107	1918022	1512041	2118256	2157703	2368540	2189812	1955780	1951902	1670688	2279913	2112698	2102600	1775362	1108236	1167350	1085156	973962	2189378	2069930	2011719	2028174	1988694	2067005	2061903	1763108
w/o MS2:1,1,2,2,3,3,4,4,4-nonafluoro-N-(2-hydroxyethyl)-1-Butanesulfonamide	713	1224711	1268355	1323284	1605733	1240150	1937965	1614258	1719790	1358501	974493	1415413	1452763	1199770	820179	1925913	1100087	1200411	2117975	1841639	1172557	1252684	1383581	1685193	942723	959696	893568	816617	1204653	1112154	884808	713041	471992	594413	1105872	985616	1295728	759916	1547232	1963301	1393834	892036	1297194	997106	652361	880424	732877	773629	1059259
w/o MS2:1,1,2,2,3,3,4,4,4-nonafluoro-N-(2-hydroxyethyl)-1-Butanesulfonamide	714	782370	811084	932151	746840	771728	716064	811916	671025	639089	643526	620960	532159	713819	692206	811534	551052	647794	661752	585331	529685	787137	661775	796585	694220	1036954	742440	971262	710375	990784	874858	1036486	891943	753853	484182	712335	561698	1113659	863375	973203	995626	795896	564627	753734	632745	687079	602967	605764	422054
w/o MS2:(1-butyl-4-hydroxy-2-oxo(3-hydroquinolyl))-N-(1,3-thiazol-2-yl)carboxamide	715	767788	617022	765212	1014434	750005	561007	509294	371298	507649	881256	579141	598771	199996	557723	420465	650053	989636	653186	452236	853288	864681	1144337	949265	1382004	821873	779244	2180145	1901307	1455435	1763325	1474385	1132701	2313788	2528816	1909723	1399306	2215665	1071690	1722940	1198361	1739645	2086202	1194228	1484452	662168	385021	335934	1140295
w/o MS2:(1-butyl-4-hydroxy-2-oxo(3-hydroquinolyl))-N-(1,3-thiazol-2-yl)carboxamide	716	923827	768066	679700	1258356	1625558	1446858	1025903	1075926	1095490	1028475	779991	1291005	395983	453076	502840	1090240	783810	618369	904843	939724	860408	1445660	1170907	1396473	3039244	2953102	4754880	3839265	3798008	3749208	3268595	2678056	5069532	3543573	4559238	3149967	2624845	1716467	2088421	1766622	3276926	4612546	3165092	3550459	2815405	2524267	2165057	1968642
w/o MS2:4-hydroxy-3-phenyl-6-(phenylmethoxy)hydroquinolin-2-one	717	698556	560675	710432	497950	479362	349692	454897	519152	856064	762491	800613	934038	784412	783711	894880	1013716	931366	913472	958891	893649	451053	566317	378378	497692	274925	408195	353270	331468	322352	493215	384816	251085	326003	329130	296320	327915	391152	230046	308098	332950	304841	506685	235100	305316	424537	401849	297197	317739
Unknown	718	2651231	2868356	2258750	3230296	3595525	1503781	3279803	3594228	3793657	2216999	3982952	4625823	1183733	3008432	2975318	3655150	3359596	3535309	3777274	3866649	3419009	3087864	3200088	3199900	2836064	1832446	2279538	3201366	2161654	1925593	2160922	2138293	2643271	2565102	2767239	1952257	4340709	3385440	4314147	2695265	2235268	2142810	2661134	2151605	1904789	1951660	1556710	1466703
Unknown	719	1817352	1639522	1347052	1209740	1832697	1611515	1323948	1390522	1747319	1842808	1590571	1950728	448002	610641	1379793	2327986	1888250	1552775	1806670	2001116	1448799	1485769	1485345	1491270	1720063	1671391	1520882	1861761	1477953	1548329	1621890	1568851	1796069	1896703	1880479	1375156	1069468	866695	802899	684322	1586230	1404203	2042274	1331819	1403365	1673081	1491021	1072048
Unknown	720	2798163	2427844	2204690	2781756	3166901	2749511	3247484	3297480	422637	486582	281160	578294	482734	577540	474761	763293	497846	307312	223658	683114	3391159	2035894	3368232	2549916	5946517	4039720	8130944	4190273	10469613	10627048	7786202	7835364	8363242	7232066	8794100	4564006	8132380	4603726	3858780	5179928	3702875	5306653	3563462	3889144	2285274	1278194	1350160	778297
Unknown	721	7389300	5801882	7432493	6507674	6000614	6085048	6428456	6299628	6254950	5883568	6364355	4416924	6925576	6332944	6620420	4022064	5824718	6527840	5888282	5237302	5198382	6627328	5448334	6729543	5964372	7139416	5710038	5250678	5665894	5883573	5211438	5116832	5401306	5075206	4460304	5963491	6453374	5970107	5652918	7507040	6861796	5846231	5404160	7138421	5689310	5285595	5803364	7214948
w/o MS2:methyl 5-(2H-benzo[3,4-d]1,3-dioxolan-5-ylcarbonylamino)-4-cyano-3-methylthiop hene-2-carboxylate	722	39187436	34860884	33051660	37698460	30821394	25142344	30401988	28972576	30927380	38082196	29149034	31919894	36974304	31126666	32680010	41183900	33922876	25140696	33611848	29598560	25588302	34914076	31308502	29921836	23051284	24402120	27915778	26340328	28905964	27599644	25584510	23168652	31274548	29103298	30277350	22969316	13003818	12991662	10691432	12267966	23844496	27757312	26425502	23932790	25642778	29349466	26342436	18274942
w/o MS2:methyl 5-(2H-benzo[3,4-d]1,3-dioxolan-5-ylcarbonylamino)-4-cyano-3-methylthiop hene-2-carboxylate	723	9061887	8862659	6509404	11711701	12301729	7802766	7583376	6462960	13770232	12619899	9632404	11899492	7864280	9862555	6795743	13110543	10130570	6773088	9127564	8795838	7988724	9649551	7295048	9772319	3033128	2658498	5012434	4208016	4000154	3415036	3389104	2530209	5322274	4939786	4898830	2590835	9400304	6093066	6200436	6805708	3033509	4634546	3670653	3389445	3263539	4052838	2726439	1867323
NCGC00381184-01_C15H20O9_	724	5003406	5409373	4049456	6672716	9868477	8063780	5925522	6357230	12616722	10930752	10490746	12867710	6038026	5750272	4860819	9463998	8581819	9215751	7448591	9793667	5074538	8285356	6217407	8144373	9239325	9405589	15148738	13693933	10212978	11525889	10093520	8699886	15450367	13383758	13228248	9062817	11140950	7583376	8034771	7162246	10374254	13687790	9348750	9616100	8184146	8930686	7323756	6720892
w/o MS2:NCGC00380817-01_C15H20O9_	725	804721	124144	607323	1155823	275705	1231445	126502	929177	984886	1513383	167587	218582	223086	205094	181741	1437881	1106308	1019539	814219	957802	186049	1323596	144453	171845	3368667	393216	5627914	5112311	3971709	4397046	370732	3482627	5798973	5343398	5066140	3384853	2012797	930413	154761	1324826	3585773	5010352	3959363	3751962	3916607	3608887	3062786	2507355
w/o MS2:SB 205607	726	1024931	935775	1098300	918435	1063162	812105	1145202	1140818	920607	805975	874460	942791	912410	976108	958222	805655	858365	1103428	852450	998160	745605	890195	983244	939299	919311	666842	683212	862740	735535	966965	1073669	818343	780110	863492	757014	1044005	994772	760953	881700	859024	833664	900570	970067	1068109	955120	874336	831335	797640
w/o MS2:SB 205607	727	554156	466848	671801	625605	526042	503066	621640	562156	613081	739649	631111	564802	573146	543962	517285	557531	662171	542720	539979	503387	664122	393387	472646	553218	430214	360415	516947	507225	645380	558284	616300	455877	557655	466905	601416	508039	513188	521925	545394	554540	484121	544078	581012	539381	499142	526678	585804	635543
Unknown	728	782337	788417	817552	895591	757994	827981	784099	892309	346041	149527	137312	336676	213429	280931	301278	285960	389333	318835	183096	520124	782308	749471	405396	804558	875610	994626	1259169	1030798	1271623	634749	1171850	1190185	934353	514300	696214	1095862	1167550	952909	769863	1057638	190641	831551	1080870	897236	616708	495354	622800	529510
Unknown	729	14919598	14817142	14808157	12795054	13305712	13447169	12958759	13680610	12799623	12720152	13417413	12146078	14688797	13232475	13379652	11741428	11905264	13883912	12390210	12011497	12461364	13553298	13996999	15027984	13427298	13839195	13985893	12845955	13192337	11577671	13385006	11837473	11900328	12595884	12121981	13329544	14677931	14600451	14505400	13223178	13382433	10907022	12305431	14246319	13262667	13666084	13807077	13611377
Unknown	730	236237	225144	123108	284231	247569	299037	217721	252214	329968	305552	243499	272294	233308	207741	227229	294084	256417	260654	208952	256217	177786	263530	250938	262065	191474	260120	389231	305925	323785	406160	252505	286799	409024	373693	269216	248086	316765	225084	278756	249639	252284	392703	251652	292872	327862	229889	187087	193219
w/o MS2:Oryzalin	731	155547968	146930320	123572624	177662112	170281696	137079744	138186080	143213328	148045296	225042528	173106560	213625504	145122576	148790800	122378576	230029744	175531248	120482680	183626208	141114416	138528256	169109824	148786592	157172752	6315510	5290942	9830378	7848508	9316098	6681524	5946367	4312400	14295520	11438383	7762986	5227336	42667708	30638104	29516486	30554446	5914758	8006786	7820802	7602078	6073922	6251252	5682969	4906674
w/o MS2:Massbank:AU233357 Oryzalin|4-(dipropylamino)-3,5-dinitrobenzenesulfonamide	732	3611072	2821325	187447	2759215	3940112	333965	2693943	3668646	1599309	1498018	911724	1611061	771285	1117688	942789	1916955	101993	633198	617112	824662	2507838	5201264	4023136	3310758	17937354	14779299	72699944	2670546	18163652	22350672	18477882	15074190	24929706	24391348	3232318	16517610	19972056	21917358	20875176	1204926	39891936	38101620	29254812	3498164	4428070	12408306	3851394	3507320
w/o MS2:aucubin	733	14305124	12109449	10701431	14702762	13736181	11807115	12424837	11366513	10532964	13572576	9781700	12112549	9222254	9726207	8570654	13181805	10030704	7996924	8287978	7734978	11667622	15698753	13045150	14136177	13139462	13467491	19819422	18576486	17619842	18453516	14736904	12649718	20897876	19221172	17977928	11327683	17800238	12500471	14053630	13807585	13042622	17934828	12620553	13637270	12846951	12600912	10293254	7907323
w/o MS2:[(2S,3R,4S,5S,6R)-3,4,5-trihydroxy-6-(hydroxymethyl)oxan-2-yl] (2E,6E)-8-hydroxy-2,6-dimethylocta-2,6-dienoate	734	32238960	34062852	24813832	32866928	36013944	39139472	33205696	34098836	32327402	51500072	40681744	55501692	28173174	33468884	37266476	55873628	44249836	33355816	40550472	38071192	26782090	34414476	33808492	40309016	6289086	5575419	10938200	6186408	6715392	5570966	4138589	3635508	8055896	7701686	6240876	4276714	7120521	5972296	5345356	6673665	7923402	5674418	4453601	5733696	5105394	3740410	3913397	2767037
w/o MS2:[(2S,3R,4S,5S,6R)-3,4,5-trihydroxy-6-(hydroxymethyl)oxan-2-yl] (2E,6E)-8-hydroxy-2,6-dimethylocta-2,6-dienoate	735	285133	603578	550459	569025	646551	542613	736121	700397	877657	558804	552237	843826	671464	490766	638347	553025	740731	636223	851760	796782	476573	474019	551316	634530	581705	564549	492443	504745	225581	685329	451314	448744	126561	514752	719742	745662	387982	589050	619882	497588	497484	439430	698778	643163	894053	224699	475514	564057
Unknown	736	344452	300217	307128	473123	768706	540332	535846	511180	184273	141455	31550	77621	44277	173454	80887	95839	210929	39083	32555	84265	292789	458715	489511	405591	812760	1110624	1389433	730989	1617954	1010502	972793	899490	1504207	989959	1036323	560166	588942	382462	322720	383911	883010	717350	685326	550781	267207	245058	352791	37940
Unknown	737	17550142	16288648	15763495	20234296	17868420	17851250	18333338	20027578	8115546	6424194	3910060	5738388	5741984	6288348	6732354	7480232	8061702	5962166	3542711	10383112	17173976	18023952	19810378	16814480	23806200	20549478	10389872	21802602	28010142	26201734	25289432	27505702	27226294	26276092	25498270	23476950	24498846	22312382	18608782	22484796	22987808	22485212	22667668	22408934	14536734	10682535	12558427	10059147
w/o MS2:5-amino-2-(6-hydroxy-3-oxoxanthen-9-yl)benzoic acid	738	2062257	1437449	1908400	1374789	1675162	1607227	1383949	1670651	1517501	1570221	1558779	1370808	1670553	1585992	1702726	1199606	1618361	1715603	1535888	1406331	1197678	1874051	1409389	1941931	1614528	1874197	1439898	1599128	1492808	1631038	1324125	1117970	1171118	1378605	1373683	1423745	1655942	1318940	1560040	1657308	2019190	1432067	1739071	1860199	1655681	1620042	1637001	1797130
w/o MS2:2-amino-6-(hydroxymethyl)-8-oxo-4-(4-quinolyl)-4H-pyrano[3,2-b]pyran-3-carboni trile	739	3039237	2904126	1818789	3899885	3864030	2588169	3071431	2505014	2315334	2980042	1852127	2318190	1346833	1944887	1438689	1965007	2333021	1611083	2141688	2099126	3024468	4014774	3451188	4102753	4806628	4173117	6350593	7073533	6346236	7578386	6632492	5100058	6704798	2017219	6932078	4794265	7108304	5582314	4968882	6188926	4820340	7324241	4027606	4199638	3455601	2638838	2511180	2765443
w/o MS2:Inosine-5'-monophosphate	740	5990904	6178826	5524886	6346705	7778048	8119271	7443820	7171784	8109820	8000427	8961496	8488098	6422020	7907109	6770381	7060640	9175704	9293032	8890869	7637378	6031457	6460071	6640055	7688416	4579406	4535507	4558841	5707552	4431700	5062881	4478928	4219609	5081532	5430072	4895038	4479628	8808689	7970295	8557143	7146494	5432668	5812267	4609712	5109282	3906665	4002749	3776434	4153479
w/o MS2:Inosine-5'-monophosphate	741	6287915	5385332	6131219	6379336	6676308	6325921	5970314	5912708	7117950	8076350	7302618	6605442	6849252	6879632	6452518	7178163	8194824	7637854	7919137	6962599	4836575	6668770	5587154	6321516	5629188	6445823	6356623	6481604	6524024	6613772	6068760	5540618	7235750	7019804	6398500	5884472	3892870	3356236	3114548	3227670	6868234	7257002	5982788	6255450	6150042	6377694	6017142	4831779
w/o MS2:NCGC00384947-01!2-hydroxy-6-(2-hydroxy-4-methoxy-6-methoxycarbonylphenoxy)-4-methylbenzoic acid	742	179027	149497	83159	125752	385997	378741	236668	185543	232721	428255	227725	401745	179402	191877	107111	245025	268192	229265	132969	180121	163481	218739	130892	238036	798763	767458	1449265	1536324	525276	772240	642001	595516	1292004	1371982	1213917	805759	348413	212627	287820	167964	1054936	1444214	997095	1039813	1107103	850735	851969	779475
Unknown	743	2907411	2676750	2347778	3667016	3228696	2558455	2531384	2613818	2829621	4387678	3280571	3984232	2690072	2742343	2357578	4427043	3264930	2256827	3393559	2714103	2726606	3167616	2774373	3101732	111051	120342	355560	142788	193883	64936	119792	103802	343272	199884	120997	88129	860208	632274	612137	674008	165110	179029	155581	198315	124726	116955	82306	65297
w/o MS2:6-amino-3-(4-fluorophenyl)-4-(4-hydroxyphenyl)-4H-pyrano[3,2-d]pyrazole-5-carb onitrile	744	9876234	7825227	8826099	13628638	11491254	9926600	9437638	9920734	8201630	9468276	5880424	7038279	4828876	5227118	4950626	6576722	7796330	5552818	6807644	6797294	8779128	12405593	10863021	12301845	14014261	13475604	19996388	19478878	19825386	23226522	20274178	15262102	21952274	18051582	20402974	13667552	23023244	16895652	18111750	19883778	14725628	22106994	13538236	14806611	10028164	9235617	8788618	9586899
w/o MS2:6-amino-3-(4-fluorophenyl)-4-(4-hydroxyphenyl)-4H-pyrano[3,2-d]pyrazole-5-carb onitrile	745	5194622	3945751	3246830	5677780	5217634	3298548	5720810	3620910	2789308	2097364	1725338	1541798	1273858	1694819	1329440	1525075	1095807	1249278	753216	2304534	5193890	6330624	4507830	5336964	5916578	4193903	8380276	5348484	6870986	7978580	5327223	5906230	9220115	7437356	10252460	5281450	10417085	7793504	8059512	8648844	6016689	8245806	6051128	7234468	2400976	2406661	3018976	2536126
w/o MS2:NCGC00380682-01_C13H18O8_	746	1441572	1103922	4366110	7279014	1186195	6699738	3355163	5577020	6544094	8333149	737880	813178	701299	757509	747818	1483850	6969497	644632	830418	812678	2771535	1868014	1374677	1134545	6739067	10191260	14823647	12897087	12001360	13875885	8710339	9173811	12698138	14003441	15207738	9090128	1342020	883916	789202	2535934	11515697	14005439	7674140	8972142	9847197	9657667	5156056	6359720
Unknown	747	5293084	5235530	3785006	4745684	5121392	5828399	4803886	4711652	4723053	6699459	5389597	6838636	3734282	4440854	5738080	7292939	7384072	4258303	5189695	5050090	3712845	5156849	6043204	5489952	1386410	1523672	2122326	2132730	1574993	2154492	3104594	1900880	2363655	1983217	1662448	1499449	5567472	4951006	5500708	4786705	1469105	2062966	1306024	1517186	1587298	2187398	1248908	1034760
Unknown	748	5392382	5287428	5268356	6648650	6000426	5860731	6193210	6224530	2706376	2104180	1187014	1847619	1969582	2100281	2253283	2451026	2538063	1842334	1084458	3212154	5469743	5806949	6301322	5260942	7474514	7115162	8951751	7128936	9538962	8623165	7931244	8752624	8939190	8954326	8363054	7481714	7990322	7526311	6088556	7169782	7761651	7230526	7647848	7238352	4597558	3449271	3899928	3379188
Unknown	749	2626347	2633502	2252835	3142978	4197149	3525652	3272198	2882534	4583798	4402586	3597095	4694598	3373376	3470570	3463012	4831112	3273967	2610105	2994517	2609534	2058280	2931249	2517419	3256584	3985055	4442224	5087682	5482840	3571577	3771787	3239001	2614510	5842836	5736676	4677192	4286084	5601976	5087594	5085624	5047607	5181074	5713436	3588665	4565554	4804295	5119914	4419865	3282802
w/o MS2:cephradine	750	1037643	907338	778928	1174908	1036264	706166	1216577	715785	565019	505355	331179	296045	224763	350669	298419	325058	123350	235576	127752	437114	974867	1266148	1023746	1134704	1340433	922406	2090327	1213756	1668827	1737519	1103377	1196901	2307868	1505139	2181470	1059595	2117166	1699967	1559644	1896509	1232644	1698966	1378036	1493615	560654	513606	686236	494864
w/o MS2:Ampicillin	751	5606795	5170098	2354710	3852776	2705616	3517542	665315	2052972	255263	265775	82394	192104	96711	155812	165616	409386	215378	108077	125431	130414	4361305	9248623	2580066	4596186	2072385	1762480	28199970	3900651	567659	4973607	751928	3616070	849201	5855741	5701664	2865872	8200150	5833276	7168065	5934896	6191988	7449824	5509942	8019808	280552	1005347	97675	119903
w/o MS2:N-[(1Z)-2-(2,4-dihydroxy-6-methylphenyl)-1-azavinyl]-2-[(4-methylphenyl)amino] acetamide	752	38.1722	38.1722	38.1722	4132	38.1722	38.1722	38.1722	38.1722	38.1722	8445	38.1722	27967	38.1722	38.1722	38.1722	2143	38.1722	38.1722	38.1722	38.1722	38.1722	38.1722	12073037	10005	38.1722	8380	4278208	38.1722	38.1722	3397	3442	38.1722	5331	4377	38.1722	38.1722	382	38.1722	38.1722	3820	5898	28901	2226	3683	3947	38.1722	3992	38.1722
w/o MS2:ajugol	753	4573895	4261920	4287542	4389321	4237086	3862815	4637508	4429742	4550126	3772422	4182673	4106224	4539274	4098359	4120891	4251045	4529461	4509412	4212683	3886306	4473446	4353696	4353491	4387658	4422397	4758549	3391846	4280248	3600464	3482452	4100006	4021875	3629620	3998413	3889585	3539080	4019090	4062408	3853372	4345822	3689946	3730852	3736136	4225406	4354339	4480248	4163908	4400532
w/o MS2:2-(4-bromophenyl)-1-(2-hydroxy-4,6-dimethoxyphenyl)ethan-1-one	754	3343642	3821693	2716693	3777620	5101029	4424222	4014029	3492624	5390288	5286827	4401740	7403878	4130878	4402112	4232710	6916994	3880068	3232546	3749735	3162722	3141957	3519550	3444624	4009709	6190406	5660587	6604280	7486936	4763608	4694379	4179320	3687432	7845232	7636777	6389438	5582401	7441098	6658783	6728176	5916097	6202144	6847620	5629988	5033358	6239446	7190080	5770817	4005340
Unknown	755	1538171	1780725	1620042	1944442	1621767	2560855	2149844	2252079	862913	2478972	2832942	2232564	1899964	2183092	1783673	1823626	2351036	2904963	2611106	2240966	1591196	1749221	1929657	1810226	1315620	1193951	728583	1735684	1296755	1282992	1409778	1109967	1138096	1327800	1523925	1151449	2715672	2527256	2321291	1920109	1198224	1494446	1161897	1410871	1144026	1026636	1080650	1367732
Unknown	756	1944058	1502643	1690754	1826241	1856996	1795122	1873262	1946436	2071731	2178868	1827738	1913619	2040710	1959812	2068260	2138643	2193105	1948967	2177950	2189230	1279709	1870705	1507324	1703420	1623014	1693971	1597686	1968278	1531940	1901563	1783858	1440341	994179	1852712	2030291	1569576	1071618	974427	823824	969127	1790732	2180446	1667532	1632140	1597501	1766875	1710209	1401282
w/o MS2:Prodiamine	757	20676106	15979734	13995273	17744118	10805690	12235662	12929782	9815479	11307386	17529712	10198959	13302884	10861001	12006496	15658172	15110806	20292248	15184443	16287941	18050262	13537361	18915290	13651751	16898452	2213900	1585081	1290220	2433626	3859652	1407976	844454	763573	4082998	2711220	3691516	1401128	3126021	2805562	2946926	4099170	2838008	2536282	2101516	2328100	1968815	1117731	1080444	884752
w/o MS2:Prodiamine	758	10148067	7679524	5418573	10297101	7200656	5019295	6069487	5519853	1474881	1428056	836919	899522	694192	1227053	722065	1090587	530353	228070	323551	684063	6920634	9260501	8343858	8581379	9422034	6434344	28910526	9953893	21967136	27377988	17427892	15003811	16839358	13928287	22825836	9578034	30375288	20373182	19941720	25250622	18863366	10681132	8280092	10940817	5550832	2731092	2490613	1933147
w/o MS2:Prodiamine	759	10625511	8355830	5394320	10355088	5185520	3896291	5094414	4281610	2253576	3636388	1913879	2511499	2137274	2558863	2752457	3272564	2474037	1718983	1959483	2083256	7258790	8492524	8116194	7492912	15755294	9156358	53013792	13175587	38244928	57681000	35874620	30490330	21116824	18821126	34646984	13357980	13915274	9167618	9095019	12248730	25321938	13101398	12503011	16366368	15118717	3586908	3483921	2302288
w/o MS2:4-acetyloxy-8-(3-oxo-2-pent-2-enylcyclopenten-1-yl)octanoic acid	760	1325974	1434166	149092	1649057	1671205	240771	546119	1425438	243068	244480	2094330	3084967	1183504	1458858	1265297	284954	206502	1404896	1749155	1619070	1373906	270510	2159918	1600704	162802	96976	2011950	440639	70186	343258	179689	51396	296781	564790	494696	213896	129237	280293	206183	284779	188518	704125	379331	398028	98461	254520	68586	43809
w/o MS2:Phenothrin	761	604027	588154	474188	638480	660759	739600	517267	619589	699222	851731	775977	1108984	552082	513174	665392	1018238	1147657	673224	804531	675063	628664	631826	737541	826792	180429	203533	279492	282126	224818	328700	296624	278209	321601	297594	260109	212660	1462902	1152877	1142853	1270608	162175	290072	128127	226530	206229	148353	165014	68500
w/o MS2:MMV689709	762	30811	11190	5695	63703	310704	86661	168173	69961	9896	88627	57889	18983	15260	52935	44122	14157	56139	45900	54459	48690	14596	72260	56.3163	8271	117719	240808	330718	244951	48304	112181	92201	17168	492229	355355	510803	297338	91702	97395	61166	36340	119400	399951	131230	218531	88933	70441	35101	45236
w/o MS2:Daphnoretin	763	1468337	1017069	952357	1358246	1555459	1169345	855723	1314018	1221028	1298210	890228	1055020	868386	686902	540327	870837	964846	657700	810548	877868	1001057	1507868	1267030	1185252	878940	915962	1438338	1056608	996060	1331334	1099391	830903	1308037	1140690	1057370	727381	983297	1269172	893641	796116	942071	2057060	2400145	1947088	702852	960004	754633	579616
w/o MS2:Daphnoretin	764	2426638	1052995	851933	1747962	1638523	151812	2158566	4678688	306792	130828	10381	22634	5389	83242	43459	426948	5541	471.653	25760	471.653	755693	642547	878304	1584938	987473	1114914	4697861	1070090	465637	1081858	1585400	544318	353199	110005	128645	45735	21195810	21546828	34040792	1134244	5006191	11847059	14266496	1247394	40735	7874	141372	22719
w/o MS2:Daphnoretin	765	80717	36744	35714	83638	295761	71413	258432	61624	84357	52915	18045	17372	27770	30764	45044	29018	53146	17539	28269	16452	13863	105652	77961	141632	38368	49567	67969	61090	29619	24275	113219	32313	17463	145233	101100	31347	3111852	4838477	4660562	2343438	356905	232514	726276	256133	108587	29505	20293	64044
w/o MS2:Daphnoretin	766	2426638	1052995	851933	1747962	1638523	1280905	2158566	4678688	57028	128789	10381	22634	5389	83242	24633	426948	5541	125.01	5176	1250	755693	4632416	108346	1584938	987473	1114914	4697861	1070090	71371	1081858	221612	76720	353199	880660	1142010	421612	20766524	21145064	4450008	12784464	5006191	11845686	14266496	13432412	270467	6482	141372	22719
w/o MS2:Daphnoretin	767	850688	432919	309102	646207	638410	541762	555500	828218	75464	27513	134375	111955	125939	46898	12837	35902	465.83	13833	465.83	465.83	67223	1059284	543128	416082	691228	723726	2084536	856670	388841	610917	121490	516522	432302	557136	687223	442876	8545188	10056347	11491841	4423048	1638333	3794735	4421213	4036216	354947	78760	409520	105975
w/o MS2:4-Methylumbelliferyl glucuronide	768	3927208	2193594	3126532	3794298	2329719	1545615	3350774	1553680	2148257	4232120	2312150	2088831	3041618	3461930	2928888	3217856	4715504	1783009	2788549	2707334	1783223	2090589	2215462	2024106	1630030	2667374	2210185	1666254	2264286	2216224	2411850	1494042	3483750	1961710	2872324	2227199	1305167	2044292	511273	1600656	1560944	2330228	1535564	1981528	1552321	1653745	2285900	1856063
w/o MS2:Pinastric acid	769	52492	61766	9210	67808	27729	84382	26695	109989	64	961	6	7599	401	4471	0.593451	167	1009	6779	1218	370	55120	130963	310684	33332	297817	248781	1493525	346861	295772	487593	367566	257590	399312	508568	572682	296458	149825	114993	122096	61859	548261	654811	350047	713726	153915	64472	5572	28372
w/o MS2:Pinastric acid	770	344411	448626	235010	745824	1341688	601932	579404	592690	699225	723107	684079	1158236	528601	743260	287863	744682	581356	390927	644558	715915	435573	661616	781147	615594	1033465	1110246	2261230	1888376	1270443	1305196	952669	937226	2284002	2351787	2035722	1528882	702092	506180	426739	494600	1660084	1872514	1309255	1665241	1324915	1158526	838034	521772
w/o MS2:1,3,6-trihydroxy-2-(3-methylbut-2-enyl)xanthen-9-one	771	2065371	2049892	1513517	2259902	2436940	1965826	1857850	2135401	2290704	2518877	2010471	2797486	1645888	1957191	1784196	2983250	2380803	1867153	2273888	1958632	1679317	1931696	1845597	2229402	753692	649384	1757108	1009305	987796	882157	682932	679090	1154544	1418698	1242135	1025339	2804690	1503002	1625497	1275643	716948	1078246	1073685	1007411	875769	779257	504258	788223
w/o MS2:1,3,6-trihydroxy-2-(3-methylbut-2-enyl)xanthen-9-one	772	7226	24629	65.4565	40287	116373	36075	23606	20642	30322	40789	25230	117027	19690	17761	9374	28181	102772	90291	42728	41722	23548	37356	73801	81519	21584	24169	12519	81619	109992	29909	68462	25962	92843	50413	9991	14425	588981	548200	513268	434518	39669	43291	65.4565	17366	4818	34126	16327	15497
w/o MS2:Spectral Match to 11,15-Dioxo-9S-hydroxy-5Z-prostenoic acid from NIST14	773	764.095	665255	26797	577893	764.095	554081	22866	692543	764.095	764.095	764.095	764.095	764.095	7641	37626	764.095	764.095	482172	764.095	764.095	764.095	2617402	764.095	764.095	764.095	2390014	764.095	764.095	764.095	205629	764.095	764.095	764.095	58250	764.095	764.095	764.095	764.095	764.095	764.095	764.095	764.095	764.095	45109	952543	11416	764.095	499684
Unknown	774	6643026	7651177	8689889	5896636	3976964	5254672	5928633	6342568	5734022	3673708	5933748	4152294	7729970	7009398	6956602	3720420	5654309	7813182	6530814	6697054	6383149	5192592	7038284	5653168	5991930	6695482	4104882	4164296	1938452	3814274	5321666	3924536	1754268	3259700	3268976	4296730	6985359	8890443	8447982	9139997	5533474	2204514	5111770	6317712	6447200	5636338	8500382	9734018
w/o MS2:4,7-diamino-5-(3-fluorophenyl)-2-prop-2-ynylthio-5H-pyrano[2,3-d]pyrimidine-6- carbonitrile	775	46543652	48792348	41628388	46266280	46916012	45577680	44740276	43400540	49752620	53800044	47610292	64006936	47853548	47363704	46954792	62946292	55063424	50184776	53577392	51281880	46205528	45122288	45410184	45203240	49143200	44907044	47583140	51819740	47229420	45796888	44523356	47863656	50526552	54024884	49932492	44840004	33185100	28267496	27436432	24207264	45190360	48263840	56961732	43375896	45101160	52983880	45116188	37212364
w/o MS2:4,7-diamino-5-(3-fluorophenyl)-2-prop-2-ynylthio-5H-pyrano[2,3-d]pyrimidine-6- carbonitrile	776	38850332	48239188	35881052	42376108	51609128	53644116	46181764	48737588	52104900	56759944	56255572	78006432	42974052	48616600	43327880	60545752	55511428	55420460	55867560	52087576	53684784	43351236	49553636	52749596	45461820	32205002	37957976	47324092	33419506	32001852	35277340	39392380	37207544	45104392	39895248	34767304	66850844	57715180	63548880	47082744	33417876	41178564	46279376	34085760	31131030	34454316	30168502	30386886
w/o MS2:4,7-diamino-5-(3-fluorophenyl)-2-prop-2-ynylthio-5H-pyrano[2,3-d]pyrimidine-6- carbonitrile	777	197813	1438735	383758	1118024	1519788	827166	1155869	1282037	1025961	1175125	1254598	1630714	663702	922999	1343319	662835	1358086	997011	2084247	1172288	448074	1005890	687759	496309	532889	805448	1629560	1777146	1687414	1444514	887144	900961	1646915	1699122	1392078	963508	311088	323314	584097	82121	1346992	1267325	1061184	1326243	1496867	975076	1269926	649003
Unknown	778	4779134	3862119	4054178	6105044	5093832	5436978	5406702	6322637	1459530	879512	462809	706129	898426	1103113	1022532	1048840	1446756	940807	404307	1987537	3838082	4646898	5535124	4383582	7070986	6591366	9411201	7004850	11013788	9455131	8928101	9205232	9936237	9338296	9401940	8318472	7673353	6595556	4578914	6678446	7844806	7558748	6813031	7109268	3378145	2073748	2744450	1953478
w/o MS2:Undulatoside A	779	740056	288806	19022	433496	397922	35005	632443	226283	14.9333	14.9333	5712	14.9333	14.9333	12480	6850	149	14.9333	7477	14.9333	14.9333	183054	127582	266050	375014	231324	289878	157249	49893	50612	29791	254975	153172	65226	20035	27854	11145	633407	6638231	10499758	243101	1384249	452842	4450410	360291	3909	14.9333	6316	14.9333
w/o MS2:Undulatoside A	780	199831	52677	55157	202595	109721	109927	35328	265270	11220	9596	265.916	16139	265.916	265.916	265.916	265.916	265.916	265.916	265.916	6561	50054	259529	9713	113346	205398	144581	605894	178071	73667	111503	253306	17004	58382	149412	190692	72292	2710511	3248943	3455964	1398494	507006	1190559	1416027	1293540	84907	13843	106272	265.916
w/o MS2:Undulatoside A	781	740056	37550	192417	433496	64433	333350	632443	1457986	11.491	20590	11.491	11.491	11.491	5465	6850	18806	11.491	11.491	11.491	11.491	183054	1472774	21042	64372	33266	19182	1342698	310783	50612	281307	254545	20334	65226	228178	327776	101767	6057262	6638232	1120474	3482500	1390550	3819622	4450410	4145574	49516	6468	6316	11.491
w/o MS2:2-(3,5-dihydroxy-1,4-dioxo-1,4-dihydronaphthalen-2-yl)-3-methoxy-5-methylbenzoic acid	782	949220	960839	659375	1060610	1117731	113939	1006085	1117870	1043922	1467045	1013743	1543571	882818	921338	960188	179214	98649	852689	1014630	1003264	806631	1044860	955940	1096564	1161067	1236676	248139	1414393	1329296	1437978	1093864	1006708	1978892	132456	187158	88747	119688	699349	719314	85824	150489	1774546	1253806	1398614	198184	1352492	1099848	809850
w/o MS2:fMet	783	64068	45869	30741	127750	318578	135433	111182	146559	169394	172008	160220	311714	132951	227993	59889	107824	138340	64638	98861	161628	54414	183349	160766	166199	278029	385448	661746	500727	395125	271348	322421	237777	712536	716525	543893	422346	156732	135517	88433	81282	443773	501886	363672	480087	290818	354459	182516	153551
w/o MS2:Caffeoylquinic acid	784	685570	618057	447529	727812	997606	759026	668482	692506	969176	1162224	747778	1031268	620575	545697	532352	726070	754942	654034	623216	834861	564366	839996	821457	674058	625471	574889	1174824	791444	815116	1056938	706874	700880	1023415	845204	1062684	673454	1048626	817628	953463	781693	690160	906859	612121	657593	689306	641405	462739	453973
w/o MS2:Caffeoylquinic acid	785	923940	694504	573201	908092	870953	836866	654605	778282	797828	1193594	756521	1063770	749714	685651	451161	988991	1035137	698888	850137	683134	823071	917381	1149309	865158	100728	116044	206740	250431	69016	120930	64361	74725	216976	161261	169912	72900	162228	9093	34854	68500	102583	117704	84981	85253	79370	63987	96090	54576
w/o MS2:Triacetyl resveratrol	786	187999	129766	94874	220717	210739	195274	167148	145048	125902	215885	154033	177181	68608	74712	43347	160863	80629	41906	44746	15354	171629	206847	223425	198580	800090	682850	1198490	1220091	917468	1372641	952056	957627	1381870	1120356	1435415	1032488	1043073	572595	510736	608212	972660	1538395	907662	907745	623197	559949	679892	497262
w/o MS2:PA 2:0_9:0	787	332996	269035	448892	255172	484035	480009	311508	401711	418296	273950	439866	342251	357957	333321	344272	390511	371429	367191	481435	272447	434087	280301	212782	346421	568366	516035	526036	413098	421458	366216	447020	495329	429339	384539	523332	469300	283930	376778	344184	292028	480706	503393	562603	533223	425097	476350	456917	548828
w/o MS2:Isoxanthohumol - 10eV	788	398071	3292552	285095	296752	188955	280153	179708	170473	1932950	209222	568939	2789302	360107	321326	778498	283650	3722873	468642	155907	147894	3160920	472214	6329830	1451363	295757	250020	904916	310627	218417	221012	1311542	581701	155593	458279	547163	230864	939245	2474350	2278770	1257823	298716	571384	370511	410260	118940	1569017	216928	594579
w/o MS2:MMV019551	789	79682	76337	29190	30566	58987	80564	204040	115657	13957	11443	55274	161959	25447	58984	50112	95872	59048	17020	112951	41173	154929	221156	107807	145610	1678080	1841325	263532	2262672	1889759	2155288	1611187	1631065	2757839	57594	191894	147983	115870	76951	108907	52145	1859111	2510534	1860012	2181800	163665	187437	1770180	1472140
w/o MS2:Isoxanthohumol	790	110481	45474	18984	60909	17554	80564	204040	115657	28044	126679	74534	29953	25447	22734	35032	87111	49664	12034	112951	24492	54423	221156	107807	145610	202744	1841325	3108634	2297423	1889582	2159996	257549	1631065	2757839	2139777	2301298	1676583	115870	65479	70677	148517	1859111	2510534	1860148	2181828	2148916	2591098	259766	1470446
w/o MS2:Massbank:EQ284352 Valganciclovir|(2S)-2-amino-3-methyl-butyric acid [2-[(2-amino-6-keto-3H-purin-9-yl)methoxy]-3-hydroxy-propyl] ester	791	1443922	1274968	987329	1498324	1531271	1207908	1366600	1257762	411954	530736	385128	371466	238272	317185	266123	466637	529760	250945	250853	364983	1357708	1656964	1678707	1756450	700118	628779	1370591	1063882	879885	1262480	915801	892484	1056683	1074924	1074024	715678	7056741	5269543	4658970	5699200	872729	1065696	781318	919732	489255	399036	395340	298800
w/o MS2:3-Heptanone, 7-(3,4-dihydroxyphenyl)-5-hydroxy-1-(4-hydroxyphenyl)-	792	1914218	1542603	1441198	1560844	1547778	1527700	1475944	1137607	1691020	1554393	1170842	1670830	1245285	1075183	1266771	1558255	1612532	1411428	1218428	1318562	1553281	1439798	1389478	1536663	32757	28793	65121	13328	48923	11885	8924	8696	11100	32628	11737	346.422	8410	346.422	7834	9099	346.422	346.422	346.422	11114	7864	346.422	7630	346.422
Unknown	793	4031731	4543428	4968537	3227584	2337548	3152571	2322072	4024180	3777017	2182066	3780620	2011793	4923064	3886819	4392542	2136534	3274715	4537126	4283890	3531861	3904957	2906566	3986942	2504456	2290742	3742992	1693458	2413554	2622848	1205446	2540046	2371053	1162880	1552969	1462560	2766902	4100040	5367803	5563598	5544638	3281796	1645182	2948171	3289768	4030191	3130902	4721757	6130930
w/o MS2:N-(2H-benzo[3,4-d]1,3-dioxolan-5-yl)-2-(4-hydroxyquinazolin-2-ylthio)acetamide	794	797008	448026	582675	714611	645176	632174	494809	618972	505280	1033268	576330	654317	580290	432367	449289	867279	671065	541910	722182	511594	590428	698585	863540	768229	116.263	8669	116.263	116.263	116.263	116.263	116.263	116.263	8849	1950	116.263	116.263	19655	116.263	116.263	116.263	116.263	116.263	116.263	116.263	116.263	116.263	116.263	116.263
w/o MS2:(5-nitro(2-pyridyl))[(3,4,5-trimethoxyphenyl)methyl]amine	795	53848	97953	70072	35807	93894	12923	38617	53470	379952	372264	249725	405925	298148	269847	186809	354671	21217	867.511	17735	26710	41053	38016	8675	41656	676020	706771	798159	937219	493458	508715	529016	492495	1188343	1053319	1044366	705238	235743	243718	113888	174131	727416	1077512	857915	880217	636990	581811	435412	392641
Unknown	796	2830312	2196400	2498137	3520479	3301648	3119996	3332032	3767211	893144	536241	263133	399046	516743	621355	644460	645491	768582	504897	258748	1323074	2310217	3046706	3261721	2529622	4190339	3904935	5914168	4286566	6351570	5665110	5289424	5764018	6008681	5566579	5553913	5085316	4663315	3962735	2764084	3945660	4603380	4595046	3694604	4334334	1847900	1160444	1753038	1290245
w/o MS2:(Z)-3-[4-methoxy-2-[(2S,3R,4S,5S,6R)-3,4,5-trihydroxy-6-(hydroxymethyl)oxan-2-yl]oxyphenyl]prop-2-enoic acid	797	6803	35810	21609	94235	28295	17683	56332	76111	20130	21255	7033	58379	22412	15964	18233	19688	33712	6114	484.13	5887	20888	71058	1148625	21281	229759	220966	5496391	219126	258307	111747	151489	109521	234316	152803	91742	120163	42720	120667	53264	16236	334730	1013360	213416	607767	89079	54495	36057	19073
w/o MS2:(Z)-3-[4-methoxy-2-[(2S,3R,4S,5S,6R)-3,4,5-trihydroxy-6-(hydroxymethyl)oxan-2-yl]oxyphenyl]prop-2-enoic acid	798	13846929	11901012	12434664	17707238	16833948	14068915	14442946	12715544	11969322	14009149	11624843	11244618	5345174	10108996	8850771	10643618	12851219	10843643	8446505	11849836	15393910	18264686	12211303	22163658	8930971	7677564	18291830	13645204	13314732	15002405	12633460	10632407	15284399	15719278	15018204	9993101	24059062	13319889	17295442	16450473	11954119	15213210	9737228	11152132	7201888	6593094	5064308	8261945
w/o MS2:Feruloyl Hexoside (isomer of 849)	799	1301642	1072098	1170738	2113348	1372947	924196	1604295	1294048	1055129	797367	848049	763733	455845	855327	782071	642716	657030	1093273	561966	959014	1501956	1808283	14745916	1669995	634724	562162	1593438	525944	786714	771822	1020642	770911	1111900	703064	959885	649699	1200824	1054895	1095257	931657	759630	1340952	643910	678152	396936	354013	362632	662222
w/o MS2:(2S,3S)-3,5,7-trihydroxy-2-(4-hydroxyphenyl)-8-(3-methylbut-2-enyl)-2,3-dihydrochromen-4-one	800	91522	149434	61089	78575	92992	162092	107796	44535	60634	246439	159225	264642	93693	81565	103639	239327	235959	168108	90813	129737	72433	240747	192875	159646	1028100	1051149	1742694	1592167	1165795	1288040	921971	944070	2049566	1724581	1718945	1121934	2319374	1884030	1801807	2370117	1142935	1608340	1268454	1088448	1422559	1218014	1016289	854511
w/o MS2:Massbank:KO000726 E-64	801	7535900	7658186	6644060	8021900	7753948	7450910	8075301	7781894	3671455	3239452	2050695	3111822	2788478	3335002	3232313	4030160	3963371	2726641	1853562	4434949	7493498	7993508	8811393	7131196	9486440	7850188	12319697	10113898	11530411	10379267	10449643	11057930	11261596	11529230	11660313	9976592	10890961	9598227	8421641	9363025	9089902	9326720	9251146	8828581	6166526	5196322	5504204	4247922
w/o MS2:Triclabendazole	802	348153	192587	222630	507604	422162	376230	469328	507458	86858	8547	7187	8015	32574	33516	24012	71992	105448	57602	10278	90470	199700	173433	421094	301260	518154	575406	670103	586689	920558	694716	639486	746939	448762	598797	589684	635276	480940	537652	311220	456289	609252	639358	469366	495991	227268	89403	90068	114366
w/o MS2:URATE	803	3066052	2772936	2095546	3834356	2786450	3013218	1642493	1767431	3898352	3617882	2588693	3082684	2104683	1474422	1627484	2416779	3332974	2235463	2587046	2439438	2446930	2228445	2368734	2075870	1886380	1979721	2632732	2236660	2357319	3131635	2620330	1736102	2524408	2462668	2068476	1563424	1046116	1075333	951561	1190132	2381216	2892487	4874141	2234573	1790259	1849586	1828657	1732739
w/o MS2:URATE	804	5943	35929	6843	15784	9756	26892	7966	21229	8777	4574	5310	8.50319	8.50319	6492	5726	18055	8.50319	10213	21267	8173	13966	49361	7960	21243	310896	247997	1152086	366726	268870	356603	288042	19110	435070	419460	577680	275424	245651	387217	403122	241474	746597	628132	537523	627364	43215	199687	1235	27665
w/o MS2:HOMOGENTISATE	805	60267880	48318772	51994396	59782692	59952260	54824224	55789412	51533868	64263536	78505000	61015648	63897392	57633632	59084396	57386584	67174368	73303272	64211852	68109936	64102816	41349848	57368512	47287436	54591428	48586512	55530308	60715532	63381012	58483700	64204372	52673172	43919868	69561736	64720632	62270096	49943228	30994996	25830226	23657658	24453792	60606372	69101424	50174352	54012492	55678208	58914500	50996864	42847608
w/o MS2:HOMOGENTISATE	806	52511916	51277448	46494268	59011488	76370168	75306072	66059572	66355180	80799560	89754520	89128408	88425816	58158124	73668344	59640172	70600552	89415464	85046832	81950928	75917304	49559236	63608128	56629776	76439944	41854580	38421084	49396684	56653124	41015068	46248764	38851980	34718308	50339440	52925124	45836736	36507624	85300784	67815544	71431360	61405112	44827000	58474768	39876828	43175752	37683976	37425232	29641984	33760052
w/o MS2:Dehydrodicaffeic acid dilactone	807	2587960	2385755	2044302	2839035	4596202	3961842	4001936	3488114	5057600	5638358	5931018	5149990	3222596	4115122	3505702	3884346	5830264	6855674	4399256	3652902	2004780	3461403	3373003	4299000	1998911	2078469	2551540	2600071	2133670	1963950	1987628	1707980	2895278	2686752	2319470	1777185	4017914	3055401	3757806	3041363	2156594	3374964	1777362	2186474	1549010	1551383	1620281	1501077
w/o MS2:35_Dihydroxy_phenyl_propanoic_acid_3OBD_Glucuronide	808	71678	84343	12024	143463	82764	106342	87745	19022	140749	48747	73751	125512	76241	78269	21049	119933	62734	30464	47482	26817	132478	49136	108403	120850	279934	157003	289568	198661	223421	187246	106962	74407	246079	73531	123607	139012	281612	317206	313934	29735	139750	274259	82238	160813	145671	170735	62359	39424
w/o MS2:3-[4-methoxy-2-[(2S,3R,4S,5S,6R)-3,4,5-trihydroxy-6-(hydroxymethyl)oxan-2-yl]oxyphenyl]propanoic acid	809	14241522	14224080	10870052	16134723	21244930	18283042	17113756	17148954	17360366	22263356	18246234	23198088	13643915	14221102	13903606	22819624	17140710	14669878	15293666	15020445	13877340	18308578	16190449	17851904	14643535	14524539	24200466	19718282	16492432	17303440	14030060	14335757	22518782	20872584	20111282	14392390	19286000	14265536	15168452	15758286	16632384	19884374	15900588	16153181	13143830	12336351	10833994	8733615
w/o MS2:3-[4-methoxy-2-[(2S,3R,4S,5S,6R)-3,4,5-trihydroxy-6-(hydroxymethyl)oxan-2-yl]oxyphenyl]propanoic acid	810	702420	701893	613845	1015603	1020469	690297	785973	669257	1100701	1294360	736989	1052093	535731	722872	685485	1089574	804218	663908	535325	611182	556589	860806	884050	833826	517170	800618	1017049	947091	775633	680393	495602	529143	1279287	169299	175883	853994	9567070	11904906	9126685	11479463	204830	869613	814896	897724	907694	585766	550472	509787
w/o MS2:3-[4-methoxy-2-[(2S,3R,4S,5S,6R)-3,4,5-trihydroxy-6-(hydroxymethyl)oxan-2-yl]oxyphenyl]propanoic acid	811	65595	71721	29742	76624	63828	70967	52176	63193	65353	20293	51404	64042	4488	12268	7816	35201	51725	47814	27322	57292	149314	69153	62697	36308	250106	221157	290274	198668	350132	320562	288297	108932	192337	315882	297152	211808	189886	165229	89800	168727	79533	419367	182921	320649	170962	177234	127758	100469
w/o MS2:(2E)-3-(3,4-dimethoxyphenyl)-N-(4-methoxyphenyl)prop-2-enamide	812	1444734	1228771	969755	1490284	1555715	1367921	2241862	1809620	951204	2189371	1178800	1785795	851733	1540020	1045112	1561846	2617349	1590394	1526927	991099	1172037	1460419	1154658	1635410	676904	1091200	1088828	1289692	1932776	1085918	1208912	718944	2315495	1592996	1281591	923246	2072985	1782348	1474729	1971653	1423566	931114	1240735	1410684	1373677	1424695	895725	718111
w/o MS2:(2E)-3-(3,4-dimethoxyphenyl)-N-(4-methoxyphenyl)prop-2-enamide	813	2423885	1920132	1970004	2516157	2082819	1459745	1832000	1693041	1394735	2688079	1445534	2196010	1260141	1788165	1275859	2056519	1029129	684330	1114302	766451	1860468	2835618	2295022	2602025	1389332	1578098	2182038	1786664	2442908	2801368	2569801	1789423	2706148	2272637	2390967	1570707	1785101	1538365	1392686	1605943	1647210	2103936	1518623	1731434	1470999	1648506	1173141	951732
w/o MS2:3-O-acetylpadmatin	814	939400	859402	602334	1157477	868043	982884	417692	468343	1230650	1089472	703644	952994	552052	414201	431173	734147	955516	706110	669559	767147	646566	615669	664569	533270	514396	594999	758486	699075	690380	867458	732870	530665	684266	641086	620152	475168	342098	221727	242507	351499	666938	821630	1487160	628432	513360	576906	572145	474722
w/o MS2:3-O-acetylpadmatin	815	1171434	847844	1449128	1181962	960292	973744	982830	1050542	1009406	733361	1089302	611766	1197450	1094136	1188502	590963	1006572	1292835	1121353	892886	839380	1047160	879517	952501	590189	1158004	527226	427349	445998	232168	587027	601518	288401	513775	240840	905111	887220	1040486	1031368	1479860	866704	395484	646265	1045611	990826	650261	980862	1053440
Unknown	816	1477717	1247724	943362	1670550	1985056	1234982	1480440	1634530	1643204	2175252	1454456	1523191	1069523	1369152	1022803	1541047	1451767	1146466	1100475	1570989	1097382	1496860	1379376	1617351	3356736	2870919	5080578	4172783	3279317	3910958	2822519	3038015	5183283	4532277	5208652	3515052	3175998	2859612	2354078	2515798	3719882	4787962	3417536	3651542	2772134	2546915	2504246	2310729
w/o MS2:Cortisone	817	96203376	68806112	57321388	101699120	64535332	49128460	56718552	50892872	12995662	14933326	8737368	10539604	8257530	11106028	10638997	13438777	8490443	6310423	6600472	9817849	74874120	94459480	87681344	83791416	64188956	43758756	186799456	66221236	160039200	203195392	123219672	105832240	110598896	91200720	146050768	61006332	224688448	144580496	133539832	195484480	133177560	75798416	58070024	76935472	32154630	14104695	12415447	10355300
w/o MS2:Cortisone	818	11888319	9314601	8722573	11938057	7641955	7409826	8201056	8011107	8309128	14739981	8856040	10212811	9054964	8581504	10413503	12579262	9354921	6361626	8706687	7705380	9845151	11452594	9681478	12560233	1837648	1802318	2880444	2051768	2460310	2180009	1572020	1932606	3686042	2601722	2626554	1681808	1212115	1053835	960561	1439286	1986855	2755322	2066578	2329869	1908785	1800298	1748954	1406820
w/o MS2:Cortisone	819	11280148	9162772	7821388	13335830	13052274	11362608	9423775	10221083	8457857	10541214	6324842	7800574	4841260	5821355	5500266	7547618	8553363	6518888	6774394	7933228	9368925	12790057	10889587	14193891	15051011	16170481	21630014	20219406	22217100	28474894	20055982	18206374	25379522	21063824	21541310	16027555	25521746	19229202	19263160	21646202	16587011	20797166	14968460	16328129	10295559	10839567	9752464	10258528
w/o MS2:Cortisone	820	16183775	11412705	10156570	16519727	9597608	7627744	9229304	8150252	1878569	2934081	1405552	1799779	1730433	1737933	2210915	2159226	1607774	944266	1467376	1538084	12556524	15685936	13397809	15271687	9995585	7429876	25635356	10052130	26092930	29906910	18104652	15882052	16520008	14421383	21200704	9944903	18738606	12930207	12224288	15828902	17395570	12081941	8402084	11776496	4812586	1847654	1563089	1217316
Massbank:PR309061 Benzoic acid + 1O, 2MeO, O-Hex	821	29994028	31568454	23319276	34233784	36669492	28543918	29284028	26423240	34967500	40659728	26750260	32160038	25045982	27156308	25247824	41069572	26374514	18897486	21462618	23100454	26565220	33892056	28187880	32411158	64849780	72002760	119586560	84305392	113559960	106340016	87308576	82575640	138749504	100038968	108128632	68705440	58290996	48411776	47932000	46948876	83671176	111884096	81628976	87408408	89232872	62878404	64856484	46080544
w/o MS2:Massbank:PR309061 Benzoic acid + 1O, 2MeO, O-Hex	822	12707985	11090029	10184185	13167133	16204391	13689120	13655481	12072949	18917782	21271914	16392555	20321032	11024036	13839724	12867491	17364926	23484998	17730874	17364986	17891892	11995038	15212406	11174689	15950691	25037030	23673004	36858604	29166546	25692538	27575512	21785216	24084908	45070724	34765528	33454974	22907754	40244592	27793478	34982836	30527266	25003238	38061368	27504642	27866738	33536318	19304828	21328808	15989507
w/o MS2:(2S,3R,4R,5S,6S)-3,5-bis(acetyloxy)-2-{[(1S,2S,4S,5S,6R,10S)-2-(hydroxymethyl)-10-{[(2S,3R,4S,5S,6R)-3,4,5-trihydroxy-6-(hydroxymethyl)oxan-2-yl]oxy}-3,9-dioxatricyclo[4.4.0.0?,?]dec-7-en-5-yl]oxy}-6-methyloxan-4-yl (2E)-3-phenylprop-2-enoate	823	1686128	1513388	1268479	1868077	1951943	1953367	1739255	1937378	2175046	2957354	2078446	3014897	1532079	1799360	1853056	2985210	2418164	1849221	2073669	1953052	1553847	2069857	1824214	2199665	1618419	1782053	2636155	2158106	1960831	2048058	1484090	1750165	2741099	2389690	2416074	1820431	1258421	833980	853499	969965	1919481	2529120	1447754	1863636	2203487	1666152	1626720	1009326
7-methyl-1-[(2S,3R,4S,5S,6R)-3,4,5-trihydroxy-6-(hydroxymethyl)oxan-2-yl]oxy-1,4a,5,6,7,7a-hexahydrocyclopenta[c]pyran-4-carboxylic acid	824	9722660	8961586	7677857	10209121	11662544	10979437	10508137	10757107	10858502	14999121	12045717	15649584	9730799	9649144	8727194	15444710	13183276	10799465	11756229	10075672	8414047	11540029	11203026	12244702	4276919	3927107	7521764	4829446	5392869	5220949	4259973	4022987	6634410	5326210	4820474	3833451	10979190	4524084	5816490	7979120	5069463	6353480	3890215	4777324	3411056	1632896	1310140	2612555
w/o MS2:Lariciresinol	825	254725	236175	154101	277910	416795	263879	246376	239096	301080	343622	288077	295424	248180	271200	156367	360779	248049	210948	204451	278341	208955	356574	194522	264847	1553192	1747518	2193825	2240173	1982919	2256832	1879591	1424072	2688064	2163452	2353905	1368608	128166	116296	175003	67700	1614094	2396430	1524591	1647337	1977772	1566696	1542226	1283334
w/o MS2:8-[(2,4-dichlorophenyl)methylthio]purine-6-ylamine	826	1305932	1609139	1733358	1243090	1267488	1157652	1071309	1265867	1089214	848072	1288316	1354179	1517759	1298330	1156883	1068321	873083	1505236	1442380	1361703	1367612	645529	1587432	1249394	1594649	1108434	822441	1182885	543982	69191	439709	1421039	314656	631390	405815	1211430	1541516	1442928	1764319	1513087	1045337	818191	1275611	1330656	1414811	1388401	1779352	916623
w/o MS2:2-(9-methyl-6-oxohydropurin-8-ylthio)-N-(3-methylthiophenyl)acetamide	827	395702	385229	176910	317623	375973	336669	317533	368361	289286	304716	363197	368610	367204	342507	368810	239071	439395	215086	345114	432075	334112	315905	327321	297412	298243	353734	315183	391174	336830	233988	387123	308625	348929	263279	419187	343643	383252	97111	323110	295101	388827	258992	330726	208915	418734	435589	443067	346423
w/o MS2:2-(2,9-dimethyl-6-oxohydropurin-8-ylthio)-N-(3-fluoro-4-methylphenyl)acetamide	828	2306290	1216058	979417	2910712	2759431	1676561	1998567	1724503	1755150	2308248	1512669	1836506	1199943	1481643	1052696	1746213	1785092	1407331	1456835	1430176	1865438	2998210	2056950	3251122	3662809	2976521	5253678	4058234	5591984	4878777	5681340	1601454	5566291	5369430	4730144	3383286	5184670	5079399	3366452	5630636	2075084	6127164	1957869	3367456	2561243	2039468	2441056	2160726
w/o MS2:Indole-3-acetyl-L-tryptophan	829	1489776	1523216	1146616	1194046	1738136	1715233	1676022	1604502	1702520	2521994	1393422	2353072	1157459	1477032	1375675	2441696	2098042	1553986	1865004	1549660	1231922	1817678	1735405	1873973	693742	548869	1149291	1821825	752202	873888	593745	559346	819466	908915	815087	612678	1729114	642982	905482	770648	923371	1022720	299944	745396	638897	432438	397227	346829
w/o MS2:Bilobalide	830	151146	92753	100760	274126	352838	223627	149362	167083	92851	133193	54821	132821	67214	10387	33594	103874	125565	104097	190944	175239	195661	293035	290042	165956	64371	69235	45602	147290	176145	158542	143770	61754	129572	208977	126737	130459	591551	517996	661735	440629	139929	197110	143842	20501	35067	3607	8939	360.703
w/o MS2:[(3aS,4S,5S,6E,10Z,11aR)-6-formyl-5-hydroxy-10-(hydroxymethyl)-3-methylidene-2-oxo-3a,4,5,8,9,11a-hexahydrocyclodeca[b]furan-4-yl] 2-methylprop-2-enoate	831	14430177	6369092	515094	9513450	9524391	631237	12281040	27809662	107262	76544	278663	553340	214879	1052427	585316	192821	24496	120788	128394	398052	4042376	3264444	5080460	8200681	5521786	6767266	2645124	6413186	2202304	792669	8738314	3072922	1894942	345213	632077	212001	10084166	105526584	173349472	5970752	27762754	66976784	76311256	6714375	197858	167484	837249	366125
w/o MS2:[(3aS,4S,5S,6E,10Z,11aR)-6-formyl-5-hydroxy-10-(hydroxymethyl)-3-methylidene-2-oxo-3a,4,5,8,9,11a-hexahydrocyclodeca[b]furan-4-yl] 2-methylprop-2-enoate	832	14212734	6489626	4774152	9387159	9524392	7096256	12449498	27809662	787554	902410	43801	553340	214879	1052427	585316	1639901	229006	120788	128394	398052	4042376	27709926	578021	8436709	5521786	929669	23369866	6397968	301802	5765052	9015322	371241	1894942	4960709	6480602	2065345	104056960	105526584	23842778	67918840	27762752	66976788	76311256	75162136	1584604	167484	837249	366125
w/o MS2:[(3aS,4S,5S,6E,10Z,11aR)-6-formyl-5-hydroxy-10-(hydroxymethyl)-3-methylidene-2-oxo-3a,4,5,8,9,11a-hexahydrocyclodeca[b]furan-4-yl] 2-methylprop-2-enoate	833	4023816	2321100	1726992	3424800	2820907	2335079	2251906	3772571	806685	745891	49480	434012	52508	478812	351819	594267	72314	31785	17762	240614	1948637	5426964	269355	2687542	3365274	4084851	10097492	4343144	291506	3067068	4011766	2634125	2157760	2862868	3515757	2194294	39989896	47207712	53064784	23496630	8346768	20243002	21049688	20855784	2088878	811058	2186020	583685
w/o MS2:NCGC00380612-01!3,8-dihydroxy-1-methoxy-4-(1,3,4-trihydroxybutan-2-yl)xanthen-9-one	834	112881352	90226272	102847168	91053664	94694552	87846504	86913304	87900016	84720416	91707328	85384344	74493752	94454176	87417464	90165288	70880704	82966496	90783456	82727480	77073928	74913496	98332592	84280160	109811288	93739024	102111200	100517280	88832144	88167208	91774528	86286176	76728048	87802912	87963136	78964240	88753448	92549792	82887856	85909088	95041248	104475696	81917784	93955576	108139000	85927664	88636904	87956024	88845600
Unknown	835	3018920	1848835	1901140	2637922	1970122	1604814	1570725	1381109	536806	526862	422263	224669	472521	436579	444314	513507	243365	272620	548368	414536	1970544	2399180	2341739	2563586	1732671	1348308	4808743	1974555	4284221	5486908	3168541	2564594	2886363	2530952	3727904	1568130	6089348	3797284	3525691	5719732	3556938	2058162	1678689	2391581	896133	530852	386161	582883
w/o MS2:({1-[(2-methylphenyl)methyl]pyrazol-4-yl}amino)-2-1,2,3,4-tetrahydroisoquinoly lmethane-1-thione	836	5048446	5602036	3861892	6139882	4975394	5112680	4013290	4508450	3584242	4113559	3221900	3870864	3299796	3180152	2954114	4929634	3349583	2342179	3545976	2718992	4074890	5187994	4999305	5452964	130998	441425	238350	138195	441167	188237	219077	1653453	86138	241134	206592	1090412	375637	562758	132609	322108	389	71355	166827	126057	64756	38.8552	31718	36624
w/o MS2:({1-[(2-methylphenyl)methyl]pyrazol-4-yl}amino)-2-1,2,3,4-tetrahydroisoquinoly lmethane-1-thione	837	2342782	2112082	2221754	2966621	3104429	2629056	2930185	2784333	2809978	3203952	2365737	3114998	2406236	2161385	1831224	2996482	2721768	2521753	2322035	2279728	2659134	3349196	2817541	2725121	2473972	2326227	3634816	3195325	2898101	3273443	2697113	2038030	3785431	3366047	3100118	2541110	2767891	2403424	2409706	2252581	2621513	3848586	2263902	2693021	2456377	2054388	1855529	1573728
w/o MS2:({1-[(2-methylphenyl)methyl]pyrazol-4-yl}amino)-2-1,2,3,4-tetrahydroisoquinoly lmethane-1-thione	838	2423995	2746564	3097037	2589583	3136036	2674299	3046378	2676790	2848134	2837114	2842790	2865180	2829824	2938577	2584241	2923936	2677079	2678484	2974550	2849023	2832575	3105851	2992784	3432696	2670412	2867520	3254094	2720242	2866862	2712650	3144033	2856164	2920883	2713273	2849288	2569731	2504570	2847961	2690257	2957204	2857166	2626194	2613588	3081828	2488575	2314614	2633245	2796688
w/o MS2:({1-[(2-methylphenyl)methyl]pyrazol-4-yl}amino)-2-1,2,3,4-tetrahydroisoquinoly lmethane-1-thione	839	2625181	2548274	2552769	2148429	2547182	2082750	2523252	2083018	2559420	2387910	2007648	1965586	2602102	2357562	2494416	2338907	2023480	2614704	2413414	2209321	2567513	2559450	2588957	2108019	2203006	2601350	2300222	2597094	2298166	2469384	2274974	2467562	2008531	2308590	2171363	2465263	2556992	2040362	2618593	2573208	2592274	2513782	2139606	2613376	2403399	2329054	2505691	2542522
w/o MS2:2,3-bis[(4-hydroxy-3-methoxyphenyl)methyl]butane-1,4-diol	840	1050487	1048733	715090	1242759	1709754	1190850	1301848	1305195	1289133	1791035	1192543	1590061	852898	1185034	1203776	1629609	1276825	1002310	1364986	1134466	870913	1137439	977694	1147652	138387	223177	293449	246672	218170	194431	162024	175232	392131	298614	266632	179265	345574	334414	374640	303970	182590	289058	184413	238406	247404	201668	200177	126292
w/o MS2:11-(3-ethoxyphenyl)-3,3-dimethyl-2,3,4-trihydro-5H,10H,11H-benzo[1,2-f]benzo[b ]1,4-diazepin-1-one	841	367113	258516	165472	240522	423485	387188	297128	331515	356893	284202	374010	384031	255357	224725	226783	329130	534872	221582	246130	281603	270543	452457	305195	367701	576244	715197	1062819	780682	1043838	742952	543863	757013	1135587	1189503	950061	767681	297261	262577	215794	220150	700556	1197135	573245	969924	565720	506865	368536	222485
w/o MS2:2,3-bis[(4-hydroxy-3-methoxyphenyl)methyl]butane-1,4-diol	842	641006	463602	528736	698639	423517	336315	311841	373237	90337	22674	532.815	30234	10030	9261	532.815	10735	9830	41554	14161	24393	364090	640133	432580	480675	198040	178025	158706	154008	229278	243426	199114	208455	226206	203902	302708	64828	225047	121165	177924	197434	173139	338317	136065	133976	67608	15250	5983	35389
Unknown	843	12768955	12815609	14305509	11873133	9779100	10834121	10929456	11541798	11567148	9259178	11742371	8667915	13476312	11855256	12851082	8074232	10492942	13166318	11647694	11163639	10581293	11366059	12059505	11648196	11698318	12686515	9092480	8954678	9901596	8356614	10092163	10747948	7545194	8423231	7552270	12118701	12336503	14139505	13639042	13888795	11907240	7682536	10226436	12804384	12253487	10472673	13867688	13986490
w/o MS2:6:2 Fluorotelomer alcohol	844	1391788	1755540	904123	1655739	2179132	1457410	1664769	1633345	1402046	1918766	1670802	1613898	1153834	1425086	1426291	900292	1520897	787074	1899716	1672918	1333768	1333864	1343159	1759867	1335271	1027662	950681	1207964	1021654	1181290	935756	702279	593846	1061335	1062443	943634	1314331	1746726	2087609	1709106	980010	1331309	1217399	864182	979422	844965	725613	974619
w/o MS2:6:2 Fluorotelomer alcohol	845	1618987	1338910	1678176	1368008	1588281	1463136	1283152	1496940	1575946	1660786	1587763	1511966	1505896	1635496	1446074	1432243	1564266	1452380	1725182	1852659	1379195	635134	1386985	1273124	1292961	1285919	1261805	1628865	1423026	1351071	1378001	1166615	1340898	1587268	715114	1457022	912205	869205	752633	744157	1251557	1616653	1369752	1410582	1442747	1344523	1509409	1224006
Unknown	846	3014972	2682110	2672797	3283142	2004086	1706670	2191621	2138740	2339402	2441657	1926941	1940947	2672927	2161710	2742370	2501916	2372680	1687200	2410097	1938671	1827334	2465835	2348768	2011856	1678552	1839583	1833081	1507320	2189579	2332698	2110380	1623469	1952312	1785310	2255112	1650828	847529	1030078	744080	1050118	1885318	1772657	1657292	1376758	1460218	2056656	2233394	1473414
Unknown	847	1417730	1340981	1121499	1699965	1825020	1157384	1195358	1078698	1986963	1727801	1371719	1599523	1285247	1414364	1119028	1734743	1637592	1209220	1298166	1514584	1166479	1425080	1106376	1542699	498133	440041	715719	492254	516805	440907	504625	374367	595656	604509	602578	395533	1074998	808589	931220	970551	423966	556247	517647	455230	400981	522545	402853	331167
w/o MS2:(4R,6S,8S,9Z,11E)-16-chloro-17,19-dihydroxy-4-methyl-3,7-dioxatricyclo[13.4.0.0???,???]nonadeca-1(15),9,11,16,18-pentaene-2,13-dione	848	12216	724.574	724.574	724.574	724.574	724.574	8386	724.574	724.574	34691	724.574	724.574	724.574	18934	724.574	724.574	724.574	724.574	12094	724.574	724.574	724.574	724.574	724.574	1537413	94177	924776	838793	51649552	9344317	9477855	4362494	2521130	1943334	1748886	1148800	724.574	724.574	22582	16116	766414	724.574	5668741	4766700	788831	5590167	11946650	19484392
w/o MS2:5,7-dihydroxy-6-methoxy-2-phenylchromen-4-one	849	115457	90126	95677	216730	139817	218511	118523	196346	77339	7631	5745	21514	16222	14874	40134	83835	38167	23624	7025	52647	37204	194281	196647	114486	183560	162536	287001	272256	306441	354563	249374	266780	242781	322143	370516	131149	275555	68189	146768	352210	131650	281232	218489	280710	158030	37863	58609	36524
w/o MS2:5,7-dihydroxy-6-methoxy-2-phenylchromen-4-one	850	3175009	2701246	2247628	2722076	1731239	1979108	1938480	1508490	1317174	2105533	1589074	1541069	1226023	2167427	3185878	1938623	1652620	1213072	1332827	1816334	2479872	3009089	1702136	2243869	7124836	5790640	9988356	7977750	8083207	8447593	5972199	6031542	12883677	8708104	9222550	6006716	2196074	1845823	1633413	2636662	7363654	10848864	7292659	6849191	5989698	5621878	4351844	5533914
w/o MS2:5,7-dihydroxy-6-methoxy-2-phenylchromen-4-one	851	4826496	4076158	3607484	5193714	4686956	3685060	4460805	3284354	3467045	3821059	3005472	3374256	2592803	3415074	3101944	3210109	3929559	3145668	3294127	4015983	3938010	5175074	3504928	4641984	6079506	6709768	7275462	5900400	6660040	7435210	5935753	6062992	8027238	6747678	7128072	5336644	7649488	5692982	6115774	7333320	6089524	7877459	5069284	6046158	4014958	3832673	3481195	3599280
w/o MS2:[12-hydroxy-6-(hydroxymethyl)-10-methyl-2-(4-methylpent-3-enyl)dodeca-2,6,10-trienyl] acetate	852	2042340	1908889	1679268	2304820	2835446	2448708	1905203	1733074	2593548	3171592	2407094	2714160	1937748	2334956	1624105	1948525	3868560	2326248	2753795	3533519	2326682	2579143	2150742	3181917	817219	847134	1168083	1142075	1584175	1701943	1066879	1082739	1730087	1441850	1336326	814169	4972987	3339370	3577845	3345442	1004306	1445437	889232	944248	1254758	691340	623087	758960
w/o MS2:[12-hydroxy-6-(hydroxymethyl)-10-methyl-2-(4-methylpent-3-enyl)dodeca-2,6,10-trienyl] acetate	853	351732	209258	272445	383095	356652	407796	312437	283398	93450	67390	97.6859	18967	52056	90147	5875	104235	81362	30762	28254	119753	206167	525480	463890	441470	426827	513233	986351	503140	1044934	938184	626948	467590	994585	691378	601108	468509	741305	572849	376203	495780	806144	649798	365352	547689	201633	149145	149206	111805
w/o MS2:[12-hydroxy-6-(hydroxymethyl)-10-methyl-2-(4-methylpent-3-enyl)dodeca-2,6,10-trienyl] acetate	854	850941	433962	487090	938991	784723	681271	643234	722131	284025	216470	35627	124580	153303	135814	133671	177508	312593	197777	59509	310330	484953	890628	815259	955152	930647	893856	1766696	968979	2006409	1823038	1039404	1124840	1775880	1400494	1125517	963454	1531102	1088525	669454	986536	1408234	1076611	833288	998916	622120	289350	340507	226238
w/o MS2:8-benzoyl-1,5,5-trimethyl-6,15-dioxatetracyclo[9.3.1.0?,??.0?,??]pentadeca-7(12),8,10-trien-9-ol	855	7144527	6530974	5569902	7899782	8233762	6907897	6760392	7041898	6349757	8521381	6525214	8169424	6455176	5587472	5234558	8461313	7671602	5392257	6738714	5864059	4914850	7223118	7814592	7696843	605592	815243	1176313	1231292	844089	841189	599131	786395	1254009	1182215	798198	748270	2808356	2638055	2103302	2881151	680631	871512	678624	1009133	798772	738260	627196	433499
w/o MS2:8-benzoyl-1,5,5-trimethyl-6,15-dioxatetracyclo[9.3.1.0?,??.0?,??]pentadeca-7(12),8,10-trien-9-ol	856	842764	455925	478471	886110	1075900	701440	874132	506244	597328	733006	1272062	1122173	257298	339217	384390	1024611	1350052	1086355	745355	513517	1137519	289994	641060	1318920	1325532	911152	1582791	2434845	1130052	2254657	1775644	1195912	1649108	2468719	2094032	847566	219986	480573	187167	196587	1897113	1817862	1614562	397624	1924877	1704029	1400165	1294252
Unknown	857	3727440	3799496	4433574	3446594	2907578	3241443	3540408	3644825	3580597	2768044	3474342	2581206	4248536	3464566	3897808	2513308	3298464	4335605	3456748	3312949	3252111	3469954	3601359	3718422	3308040	3431562	2893086	3104346	2543642	2355302	3094752	3103519	2228965	2602959	2476225	3581332	3903513	4429479	4323155	4204661	3492138	2378916	2852430	3787590	3643310	3272572	4154351	4538640
Unknown	858	747163	754202	747962	657484	565857	423835	435640	629437	531275	697414	509538	537778	768170	423514	417903	852231	662068	478303	637003	468194	518607	797452	633867	522125	482230	573722	455749	371142	541876	538506	464867	393008	520443	511171	613732	434008	188130	186299	182182	146027	391840	472204	421207	385252	438412	473006	457784	274018
Unknown	859	367167	304693	315623	509104	370463	360941	289146	318792	493311	488976	347629	426984	384254	422073	268055	415656	385919	338801	422332	447972	327755	389831	247685	350991	85830	74870	181989	105950	78027	97928	139682	38134	145461	152621	189637	76937	287390	216783	218388	249520	14430	102167	176654	114560	111832	128645	70140	91108
w/o MS2:2-(6-aminopurin-8-ylthio)-N-(4-methoxyphenyl)acetamide	860	463.273	463.273	463.273	463.273	463.273	463.273	463.273	463.273	11808	463.273	463.273	463.273	463.273	463.273	463.273	463.273	463.273	463.273	8370	463.273	463.273	463.273	463.273	15185	372079	463.273	314232	166446	14685691	2850944	2460502	1217971	704333	487873	500950	276667	463.273	463.273	463.273	463.273	141058	463.273	1615763	1340503	223833	1414110	3260684	6493554
w/o MS2:2-(6-aminopurin-8-ylthio)-N-(4-methoxyphenyl)acetamide	861	3356171	2873244	2384792	3441314	4178922	4099034	3206506	3519961	4197052	4052598	2687107	3787648	3373408	1908107	2707188	3413869	3502735	2684998	3416566	3585366	2495195	3723026	3303230	3024650	1814404	1802615	2922464	2438447	2341206	3084282	2461621	2029736	2375662	2526955	2679738	1705358	2857286	1539124	1923176	2189990	1896337	2013239	1514209	1940199	1879591	2133056	1275563	1212415
w/o MS2:2-(6-aminopurin-8-ylthio)-N-(4-methoxyphenyl)acetamide	862	5116050	4635558	2883886	5446475	5003986	4277140	3896046	3730180	3806331	4219414	2826174	4143060	2233365	2462353	2437177	3837676	2558729	1737457	1692213	2069057	3885784	5344092	5223016	4977344	5117398	4590544	9757734	6276876	7412126	10675863	7406422	6895106	7243006	6764313	8296594	5141188	14595515	9773543	10418466	12036609	6540907	6261634	4977705	5319704	4788960	4380201	3149770	2675527
w/o MS2:2-(6-aminopurin-8-ylthio)-N-(4-methoxyphenyl)acetamide	863	419800	421504	238694	443920	588875	499821	368537	355899	353438	348134	226593	263436	198189	178637	216117	435335	243696	105423	257727	233435	297790	431871	381908	493870	915689	858726	1559083	1317075	1210794	1332014	1080606	928622	1652336	1322608	1323320	910788	1093748	824851	839148	747883	1205294	1497986	982167	953513	844785	845956	616871	517719
w/o MS2:1-hydroxy-4-[(2S,3R,4S,5S,6R)-3,4,5-trihydroxy-6-(hydroxymethyl)oxan-2-yl]oxynaphthalene-2-carboxylic acid	864	1840876	2279722	1873210	2298251	2708714	2721156	2456786	2740837	2777767	3131408	3043914	1848158	2197440	3008469	2128002	2650739	2691570	3012794	3108764	3190932	2021467	2316075	2009639	2903682	1467683	1270216	1546240	1899545	1669991	1235626	2015282	1861516	1567988	2501147	2468475	1394403	3668304	2827643	2731822	2493113	1408196	2743617	1723354	2040386	1737942	709587	1427831	1551374
w/o MS2:NCGC00169441-02!1-hydroxy-4-[(2S,3R,4S,5S,6R)-3,4,5-trihydroxy-6-(hydroxymethyl)oxan-2-yl]oxynaphthalene-2-carboxylic acid	865	2291460	1894083	1839452	1863410	2206406	2584992	2171250	1984040	2496378	2749990	2488919	2207965	2268529	2192574	2077883	2582934	2366250	2311130	2652145	2351260	1619921	2105101	1943987	2060572	1779474	1965931	2064237	2265926	2231005	2321278	2269074	2020323	2887468	2491224	2492670	1974844	1425863	1186012	890264	879895	2403314	2688112	1981882	1814138	2236583	2425976	1928956	1607438
w/o MS2:NCGC00169441-02!1-hydroxy-4-[(2S,3R,4S,5S,6R)-3,4,5-trihydroxy-6-(hydroxymethyl)oxan-2-yl]oxynaphthalene-2-carboxylic acid	866	638883	490242	474270	661610	561165	449163	499764	429956	681535	911966	420266	548496	691881	551801	487037	793914	647895	495464	585690	536287	361952	725216	437985	439689	2511135	3058159	3189937	3902455	3691183	3174831	2903124	1790925	4593192	3260970	3685936	2261092	166211	184352	170921	223681	2344675	3121504	1971145	2676574	2125256	2201065	2174927	1724241
w/o MS2:N-(3-pyridyl)(3,4,5-triethoxyphenyl)carboxamide	867	356415	166159	168783	236561	241442	370131	308533	246126	34570	115612	39881	62461	15612	28730	28641	72059	21201	15.5505	15.5505	11421	206832	292398	236425	155916	509183	584886	701807	696361	629247	1078036	707477	498585	707555	736868	827745	510095	301103	297219	266319	295284	373242	849816	548501	645644	116401	116373	139638	124429
w/o MS2:N-(3-pyridyl)(3,4,5-triethoxyphenyl)carboxamide	868	3816384	2733308	2289140	3615723	3134871	2682984	2816365	2847448	452022	1121162	638801	810177	569976	553473	509966	986863	647862	361377	524623	419834	3205562	4363066	3542786	3432716	2577189	2427140	4646856	3467744	5120658	6513258	5050134	4384476	4348756	4441803	5673759	3146460	3648402	2853498	2927444	4043946	2398107	4107724	2795254	3487832	1359898	1336743	1163582	909037
w/o MS2:2-{2-benzimidazol-2-yl-1-[(4-methylphenyl)methyl]ethyl}benzimidazole	869	1367838	1424265	1196925	1868462	2115089	1879380	1464845	1676319	1638856	2537352	1663405	2621192	1556434	1335988	1251264	2281750	1763464	1501486	1436562	1529869	1248004	2130232	1903645	1486356	212757	198802	402575	374516	504562	325977	97113	438611	374315	218891	76001	380011	1020416	1094076	953648	1127512	152026	283923	147950	704422	101109	161502	107382	61708
w/o MS2:Massbank:PR304581 Hirsuteine	870	76578	218941	265228	320875	685805	581574	218859	192125	767817	209895	266119	428388	121263	169086	67165	177597	289562	309171	63754	364161	317261	742181	413679	387552	1040204	1150185	1280228	1743052	1540646	1936153	1533438	1316433	1630830	1612612	1108770	1233065	368731	207748	220599	72389	1078645	1201067	809628	809981	677169	753574	586238	535832
w/o MS2:Massbank:PR304581 Hirsuteine	871	430057	613805	132619	1400172	449109	380445	962615	841827	360318	1705050	297213	455849	257785	327640	146332	3141527	431435	369792	392915	347516	3245168	125312	478026	438360	591940	95030	168306	218920	142015	263508	123247	41705	274732	110819	108660	67085	152394	101451	193706	111008	41035	92485	70423	154185	118628	95812	18643	100488
Unknown	872	477.657	477.657	5942	477.657	477.657	7172	477.657	477.657	9883	477.657	477.657	477.657	477.657	10909	477.657	477.657	477.657	477.657	477.657	477.657	477.657	9882	477.657	10796	564231	484469	714073	889800	306613	443530	445407	369248	713662	725692	576902	752179	6288	19569	59172	477.657	757526	859862	529049	615787	844366	795749	661839	476396
Unknown	873	2467210	2595112	2788796	2062697	1983856	2359324	2147995	2510674	2080658	1769690	2074297	1709581	2505399	2238438	2427006	1659754	1995430	2467204	2168412	2164539	2291793	2333131	2624014	2146303	2449455	2798291	2369278	1866884	2531138	2472502	2341186	2451470	817450	1999593	1506014	2705060	3139850	3354616	3283173	3281077	2478885	1263993	2089666	2781190	2193512	2169457	2638305	2732178
Unknown	874	1309014	1008759	875853	1469581	1653609	1197132	957425	1209484	1464390	2191542	1508222	1864722	1155581	1077935	896571	1648847	1675809	1223198	1576375	1149202	1079861	1955049	1408752	1463548	2156604	2628474	3357053	3111979	2559804	3395057	2529347	2449661	3800124	3408238	3484248	2519531	1134755	821052	881832	737989	2728367	3264359	2326418	2644739	2322322	2536171	1906601	1672053
w/o MS2:N-(3-fluoro-4-methylphenyl)-2-[4-(N-methylcarbamoyl)-2-oxohydroquinolyl]acetam ide	875	3817507	3750373	2995147	4350514	4045972	3399668	2978442	2263080	4491190	3789691	3292424	4290235	3378046	2883307	3292613	3578124	3511004	3159318	3251456	3705014	3843318	4327508	3477716	4095732	2695914	2042561	3387356	3081500	3008850	3089276	2169462	2547857	3820315	3215150	3652467	2177830	5459956	3875130	4156409	4179253	3293586	2878187	2349794	2560928	3142134	3504524	2487142	2894517
w/o MS2:N-[2-(5-methoxy-2-methylindol-3-yl)ethyl](4-methyl-3-nitrophenyl)carboxamide	876	248898	181828	168776	248181	315987	289521	192000	199019	251157	375188	409006	582888	159942	238867	196521	427937	293547	308774	321538	216734	203073	340263	270600	303611	279879	269211	420007	434692	343641	479576	390941	78065	722559	473869	485739	451486	411299	307073	342364	309839	392735	524724	227495	340862	346436	261272	48987	206174
w/o MS2:NCGC00385042-01!3-hydroxy-2-[(E)-3-(4-hydroxyphenyl)prop-2-enoyl]oxy-3-methoxycarbonylpentanedioic acid	877	1397374	1236523	771422	1564742	1623448	1199243	1240487	1154823	963011	1182917	744762	1091871	646894	709331	669643	1005279	741802	428086	408687	585192	1073279	1643349	1440861	1411296	1495188	1337714	2681747	1910058	2321847	3212326	2251427	1924280	2052696	2054258	2512253	1596310	4664774	2900492	3250915	3509816	2007691	1732616	1422556	1495484	1347862	1276663	953897	708598
w/o MS2:NCGC00385042-01!3-hydroxy-2-[(E)-3-(4-hydroxyphenyl)prop-2-enoyl]oxy-3-methoxycarbonylpentanedioic acid	878	10393627	8745428	6977858	12989240	9635380	10046220	5302433	5329822	13304284	12244984	8526272	9065500	6401703	4986853	5407106	7947728	10846348	7644622	8764899	7155954	7045956	7766240	8107338	6626899	5030692	6458174	8812942	6866664	6817330	10007038	7463650	4835818	7612864	7283403	6337426	4597480	3361076	3038913	2693706	3955084	7788502	9325061	14351987	7107360	4887476	5806300	5580836	5363787
w/o MS2:NCGC00385042-01!3-hydroxy-2-[(E)-3-(4-hydroxyphenyl)prop-2-enoyl]oxy-3-methoxycarbonylpentanedioic acid	879	1224494	932628	903378	1344315	1459265	793580	862017	1255612	1099465	1257652	1023957	877243	786320	1176767	644817	896266	968212	779137	1054028	818336	893509	1953719	1227260	720872	862573	595689	3936347	894364	863097	1208462	824042	923769	1093882	1139108	1346800	690529	2190936	2160669	2534260	1726606	2706423	1828257	1407633	2376046	151520	377800	159714	186076
w/o MS2:NCGC00385042-01!3-hydroxy-2-[(E)-3-(4-hydroxyphenyl)prop-2-enoyl]oxy-3-methoxycarbonylpentanedioic acid	880	2304982	1941746	2345688	2036415	2192532	2136274	2038196	2118932	2248859	2778504	1991299	1811661	2596316	1620054	1882740	2169886	2197958	1813057	2248152	2019738	1398225	2454379	2297252	1775054	1440450	1362827	1611582	1861735	1560858	1508216	1628719	1496397	1723689	1525643	1681426	1370476	1213741	732591	738573	807191	1473962	1817413	1519051	1197067	1853215	1466941	1429704	810419
w/o MS2:Acacetin Diacetate	881	4816471	4342265	3195941	5034376	5395132	4850156	4330030	4491424	4414726	5953998	4035798	6056890	4109337	3524100	3857502	5209134	4935296	3828830	4325050	3603923	3720636	4986108	4706040	5128073	1413122	1250964	2151871	1742625	1568731	1616974	1265562	1293898	2618026	1996636	1939832	1100544	3270510	2686465	2918346	2649588	1402613	1648526	1416051	1542908	1620194	1313724	979342	885732
w/o MS2:5-(8,11,14-pentadecatrienyl)resorcinol	882	1579446	478625	1065463	1067231	1627610	654383	1203955	713806	958252	1163870	619859	909401	329184	722945	573093	649083	1395670	309814	177155	727879	1115293	1290848	902398	1608422	1912681	2049456	1803926	2995984	2940786	3311533	2767452	2067569	2521664	2429564	2625161	967976	3715934	2579621	2588011	2958676	2102902	3603626	1583687	2562915	1235823	869009	1150406	1068903
w/o MS2:N-[3-(4-methyl(1,2,4-triazol-3-yl))phenyl](3,4,5-trimethoxyphenyl)carboxamide	883	36572216	28642266	26386700	39913560	31849540	26517748	30308026	28150290	3841044	5390546	3616970	4497750	2819066	3713788	3716359	5565702	2934813	2072510	2156771	2121644	31579572	47743456	35721456	35754432	19021100	19054002	34528624	25277842	45400184	56485808	39487620	32236012	30453066	31671170	32619452	21361432	88351144	62909176	66581632	86723336	20172060	29232956	20656054	27103968	6237514	5338637	3904897	3898146
w/o MS2:PA 2:0_10:0	884	31833	241972	16778	371209	99159	25724	30109	193299	175216	67991	34733	33656	25293	18703	11.0049	13291	141301	25495	10189	36072	393585	19779	514702	209281	562601	622361	739916	1149698	414460	879436	960113	668437	925109	898826	634833	717494	274156	271057	218431	256411	795778	802495	618511	717266	749080	654340	414139	499013
w/o MS2:(2S)-8-[(E)-3-hydroxy-3-methylbut-1-enyl]-5,7-dimethoxy-2-phenyl-2,3-dihydrochromen-4-one	885	1294572	999511	1042813	1673492	2614502	1826288	1539019	1376417	1504608	777582	661654	938918	657994	798553	609930	796627	909021	758834	672284	775438	1423120	1935285	1711728	1132950	1198109	781704	2092147	993770	2699570	3720657	2481232	2292924	1616029	1598963	2134292	983456	5420394	3430763	3687802	4287994	1099671	1157551	1049601	1580764	719008	771059	547997	451904
w/o MS2:Uncarine c	886	553852	600426	481408	517349	389802	584268	445570	441887	283600	350180	278033	291334	125883	157274	128038	289759	275338	228867	141913	179660	380402	784310	532760	188743	628741	612802	731273	586336	584208	665001	636909	516279	528082	579563	541716	511431	1881914	1843205	1649108	2373546	646143	485878	347516	668149	588611	922856	711600	397623
w/o MS2:Uncarine c	887	4822074	6315820	4769524	6644398	7493975	11994424	4848024	5888140	11804391	11663420	9903577	17885486	5885764	6202492	3938872	12565141	11025026	11122862	7742713	9057951	7272648	7239929	7005923	8552832	28729482	18826080	32081930	28212206	13434648	23944404	27258166	13378404	18399414	24721574	14430078	14328186	7964621	5828536	4339808	3184258	15734012	14818572	9143151	16029210	16672060	23410248	16851486	20599014
w/o MS2:Uncarine c	888	286719	276695	293591	373248	350634	717151	259342	290543	681270	679555	571376	728380	325957	295116	240786	694493	613696	616645	396957	478176	349867	506739	402829	410988	1556026	1439329	2226784	1367157	1470075	1815031	1439825	1145093	1428010	1581928	1237153	1423107	812297	721040	1094650	1684936	1799591	1171241	995062	1664983	1372360	2987834	2089662	1146996
w/o MS2:Desacetylcolforsin	889	1175440	2858434	407394	1283058	137690	128266	340596	250450	281510	4089641	514388	757624	90938	119816	84940	28484152	70566	495965	104862	147047	13286326	182154	81526	126756	682380	69272	119769	82958	356392	79963	94332	9734	578019	363506	88386	76583	40280	59472	30927	31327	104869	85272	107775	57833	50764	55852	39812	20383
w/o MS2:Desacetylcolforsin	890	1046385	723726	843657	979286	867371	658997	656594	700300	643916	836808	522742	784552	468257	389068	438057	1567962	704069	671523	643874	526499	1333496	1112675	933604	1169885	191987	183706	263826	335597	332452	438340	248969	256779	239257	280630	236798	154015	190938	162374	154994	223202	179168	144879	168470	235299	145288	82915	92430	69808
Unknown	891	526375	398529	566808	487171	409890	410056	648727	549852	139046	94784	81157	54687	177467	178581	178569	68205	104013	156999	85382	153931	530460	441859	497931	432542	815457	934254	857516	416265	1243430	1657184	1044169	1055262	901204	749439	812424	758825	1358728	1106699	777934	1308268	645586	670530	453478	809534	398319	172481	298864	294484
Unknown	892	7741612	7398760	8132627	7616045	6475594	6814694	8956486	9022522	1798254	1210122	1334430	1264481	2270483	2147620	2487795	1559149	1025685	1660143	1111620	2533296	8964016	5805501	8455222	5746828	13148173	12832987	13902220	7418627	18334678	21531102	17580436	18775530	14211408	11964734	14344466	12844698	21612196	17128716	13419676	20804036	11508884	9184058	7868679	12126052	7345306	3460890	4932440	4503313
w/o MS2:Lansoprazole	893	27847264	30436020	24013292	26345602	21482158	19658864	20790350	21410078	22292380	26285494	19864380	29022346	25835462	21496256	23326754	34331552	19015908	18169488	23707054	21682746	24719682	23896982	26283294	20408958	22541898	17518682	21803018	21710532	22889258	19633216	19357022	23306634	23594044	24507498	23870068	19086928	9421289	9856161	8047534	8038572	16623362	20104418	27676066	17769468	20023998	24909512	21649160	13053410
w/o MS2:Lansoprazole	894	6434670	7805234	4395342	9386671	9865376	6055000	5264731	4724624	11523240	11208518	6873186	13837173	5753196	7417570	4696993	14043718	7768426	4584638	6975164	6625012	7424856	7437982	6082070	7620222	2694190	1731326	4961075	4167058	2901736	2425770	2536692	2023939	4647744	4563158	4278521	2136368	8705536	5263887	5831349	5283608	2427118	3671804	3757830	2485750	2893370	3761731	1983241	1102476
Unknown	895	2509416	2195064	1679493	2410061	3278389	359960	2689586	2828254	2721895	4095068	3008323	3867479	2215593	2214100	2210185	3862112	331327	2520275	2685041	2785546	2415890	3114875	2728152	3161970	3514191	3882299	5859933	4425107	4380946	4355906	3343954	3190010	6352238	562353	5293204	3292899	1871597	1222310	1329257	1281862	3941457	5006966	3532031	450536	4717581	4698032	3593819	2472439
w/o MS2:NCGC00347508-02!4-[2-[[2,3-dihydroxy-2-(1-hydroxyethyl)butanoyl]oxymethyl]anilino]-4-oxobutanoic acid	896	1640132	1532048	994658	1682695	1359444	1046752	1243712	1121980	876171	1811004	1538201	2144653	760509	738035	1109303	1908549	1689306	1542404	2059115	1486689	1153521	1896849	1667887	2257186	1123378	1217935	2039127	1740706	2076720	2531450	1716439	1626186	2375500	1965731	1902519	1039997	1516149	1385111	1111154	1495371	1383932	1741662	1238023	1279688	1011684	945047	834028	605975
Unknown	897	1056841	907030	725944	1123053	1152477	869871	784750	735527	1183429	1054561	667036	959255	754286	652144	501632	863037	816928	547089	786464	786300	984791	953374	1070846	869999	840255	721728	949126	802969	802472	983954	818503	748468	989359	1008701	890450	488387	772953	756540	678668	644942	816444	1057099	1598487	821696	492191	750624	627528	456135
w/o MS2:N-benzothiazol-2-yl-2-(1,3-dimethyl-2,6-dioxo(1,3,7-trihydropurin-7-yl))acetam ide	898	1535927	1371237	1057993	1511910	1758096	1344234	1357518	1475750	1437642	1722096	1361545	2108364	1271706	1335836	1233524	1855375	155602	1047220	1330052	1212034	1182297	1658470	1276905	1465968	473210	457813	774285	736231	489037	633690	447955	450304	877593	745882	731179	442849	1061372	890705	841803	858072	494528	721896	496721	472658	531639	97029	336004	309448
7-hydroxy-6-methoxy-8-[3,4,5-trihydroxy-6-(hydroxymethyl)(2H-3,4,5,6-tetrahydr opyran-2-yl)oxy]chromen-2-one	899	311085632	215552560	231330544	294875072	256731968	249320576	211808128	249440000	215359344	404144416	239455632	256289920	242625088	193000896	172442352	314504864	292106784	215000352	302813728	199276960	240930960	291371712	331554048	275574656	2282886	1457838	4173802	2115336	5720160	672449	553370	253487	8085170	6599887	359896	283891	3363472	234601	2333128	2485586	404221	303504	3865161	3907412	1284788	270227	2606385	1940768
7-hydroxy-6-methoxy-8-[3,4,5-trihydroxy-6-(hydroxymethyl)(2H-3,4,5,6-tetrahydr opyran-2-yl)oxy]chromen-2-one	900	11123442	7146280	6281745	9719884	6545586	5026156	4128632	6037996	3975756	7083814	4389878	5617305	2820912	2385245	2099660	4997886	4649412	3596082	4457223	3377664	7724160	11204949	11670248	10529758	974609	1367579	1706007	1554198	316016	126562	157372	158588	426958	299194	171592	122773	118470	291.434	69356	63037	127161	224468	245907	239855	186437	141559	174838	143731
w/o MS2:methyl 2-(2,6-dihydroxy-4-methylbenzoyl)-3,5-dimethoxybenzoate	901	5158503	3298245	3559730	5898550	4799266	4497805	4005546	3828044	3907825	4322663	2953061	2913878	1929561	2084696	1819217	2385937	3399669	2392473	2659228	3178733	3095626	5918588	4796239	5076897	5384500	6491816	9749841	8396981	8950644	11620851	8614032	6617474	9977498	8719518	5671278	6326628	10579084	8159142	6890662	9046984	6927852	9257273	6472770	6969152	4466381	4044233	3377285	4058487
Unknown	902	3699371	2508265	2320094	3676263	2707074	2284798	2899560	2942991	71003	71262	52029	74204	52737	118977	84100	205966	5959	1733	17503	4572	3563083	4077631	3804246	2711551	210642	231962	421425	282276	457371	477634	302370	248189	290986	316608	383738	219119	728907	577609	490330	667286	214040	318242	259243	345965	82510	93550	57141	49176
Unknown	903	9867166	8054938	7365970	11757437	10864434	8693830	8449653	8574366	6145653	7425104	4999367	6077260	4187862	4566875	3590873	5068688	5471520	4267247	4720124	4615322	8803749	12725826	10440778	11602579	11824051	10963013	17138788	15144930	19758924	24913678	17682760	14458690	18944256	17857904	18900100	12090570	27501590	18739208	20174138	29963678	13109913	17243486	11766246	14366858	5825036	5389474	4419330	4586278
Unknown	904	4594836	4358542	4864914	4421636	3955316	3890805	5576824	5228173	750462	610538	557520	585231	1116864	1121985	1180397	714018	768811	810063	331626	902221	5239720	3523036	5067668	3370808	8141662	7885658	7781855	4269483	11452722	12570742	10167989	11373255	8092360	6796514	8841056	8308464	13062507	10423091	8234617	12458030	7413423	5949882	4769952	6791500	4400776	1998001	2692555	2357914
w/o MS2:PFSM-sulfonic_acid, C6H8F7NO5S2	905	610002	402477	446901	937594	930087	754212	799332	802369	175094	145683	35189	86718	96384	72603	56824	127112	136657	77769	22384	217973	524272	746705	759790	778727	1002074	865753	2239792	1215267	2197182	2051244	1296170	1413615	2248083	1723849	1848810	1081294	1342483	734777	507160	850746	1277897	1532024	843003	1094034	297903	244256	191827	58410
w/o MS2:PFSM-carboxylic_acid, C7H6F9NO4S	906	3432169	3465078	3716948	3164926	3183639	3081534	2910711	2918132	2944232	3047316	3078592	2586858	3371335	3059231	3351528	2691778	2855822	3306488	3008681	2900241	2755886	3113145	3091298	3576563	3102056	3078922	2913906	2797399	2877942	2466692	3080944	2637662	2218980	2832836	2631297	3035204	3079308	3168439	3248956	3363237	3090216	2683401	2664492	3130391	2884332	3264772	3314482	3130454
Unknown	907	635899	243381	374997	778338	735214	613865	724495	552055	156250	85613	37416	77825	52991	134279	99477	107506	155015	51011	23574	175680	396630	592498	552159	557960	515237	675442	1487870	907020	1580485	1484928	998654	886514	1532816	1213632	1219328	684982	941919	618797	423032	832044	847276	1137460	426904	810952	275852	159565	190105	146553
Unknown	908	1942174	1309472	1572695	1905418	2150381	1511998	1417102	1578452	992370	1406324	796299	1086630	604168	768817	575813	770945	867644	715628	744993	792968	1681034	2280438	1979191	1949519	2035503	1878464	3019513	2675674	3292542	4119932	2760069	2378515	3009619	3057344	3087705	1880646	4721080	3449728	3473048	5722684	1978607	2992840	2102881	2384676	1016773	858971	683655	744954
Unknown	909	603215	442252	489994	752143	885660	809917	923462	777571	152990	145826	27084	77602	56983	95343	71962	166813	153511	21387	35241	158133	582265	831385	702839	525386	813859	813658	2392777	1142871	2152232	2208386	1315524	1550593	2489512	1794126	2088098	1124334	1465876	801494	640995	968611	1205137	1588768	908562	1024802	345541	203790	217742	162158
w/o MS2:Norstictic Acid	910	2654001	1420438	1781441	3254680	3096588	2714737	3045566	2654414	795576	688431	255980	361610	341370	590957	466400	597002	837639	405211	196673	817111	1754496	3013798	2559174	2797390	2633768	3036048	6616847	3622214	5578018	6589334	4279240	3408599	6767863	4937000	5460115	3116868	3993004	2672816	1830420	3430819	4276190	4937199	2416409	3653288	1275738	854914	870605	721074
w/o MS2:Norstictic acid	911	1946401	1293224	1662236	1491403	944585	1192527	1530845	1266246	1441803	1566958	1159891	813757	1652062	1301127	1809618	1092697	1579470	1173019	1398724	1229068	790125	1866225	1127012	1526577	734930	1262302	1162623	1202944	1307888	1369971	1037830	924766	1216837	1146038	1419312	962591	624568	485790	412356	607099	1051742	1067128	779422	1302126	1064888	1323420	1010274	962623
(2S,3S,4S,5R,6R)-6-(3-benzoyloxy-2-hydroxypropoxy)-3,4,5-trihydroxyoxane-2-carboxylic acid	912	3173249	3424842	2235332	4313774	5531908	4224464	2508076	2829778	7645906	5531635	5148670	7203043	3010191	3448984	1777380	3799582	7698005	6460102	4571324	5912529	3240359	4626363	4451523	4870660	7227662	7834950	9402215	9297157	9023773	10266998	8358332	7538832	13714659	8769745	11131714	6714773	29020074	21692010	23195922	20910916	8164830	9112830	6309788	6694142	8949033	6520205	5063494	5251884
w/o MS2:(2S,3S,4S,5R,6R)-6-(3-benzoyloxy-2-hydroxypropoxy)-3,4,5-trihydroxyoxane-2-carboxylic acid	913	2499329	2557134	1892344	2776809	1556601	228792	1578225	1489910	830717	999298	524081	1108353	516760	869603	900586	188104	1097378	423163	728675	146913	2451902	3335778	3407701	2603292	3699439	3527042	6978534	2375958	5314949	7702841	4763868	5003897	3349188	4616302	5943101	3809847	7283352	5068036	6599133	6979958	4066041	2279864	2562358	3791148	1675586	1077395	1296672	931806
w/o MS2:(2S,3S,4S,5R,6R)-6-(3-benzoyloxy-2-hydroxypropoxy)-3,4,5-trihydroxyoxane-2-carboxylic acid	914	2327765	2052308	1941813	3101498	3419708	2336220	2273862	2344544	2454934	2334808	1641631	2429508	1642757	1588898	1447346	2387656	2414234	1877607	2226234	2206009	2310734	3278407	3936422	2492874	1473700	1562160	2878018	1956934	2466413	2711827	2092592	1899555	2525469	2496005	2458799	1453713	3261228	2446144	3039238	2630500	1714563	2395556	1801324	1910419	1423708	1338356	947688	865046
w/o MS2:(2S,3S,4S,5R,6R)-6-(3-benzoyloxy-2-hydroxypropoxy)-3,4,5-trihydroxyoxane-2-carboxylic acid	915	888073	542585	664309	1143076	1477777	1077701	824724	565395	1495625	1335790	1115692	1445072	749908	627510	400255	933635	1485950	1166896	1168647	760108	828037	1340652	1386876	1138127	1131576	951545	1955397	1459864	1531958	1790433	1684250	1447147	2271022	1715820	1933397	1116565	4418130	3522700	3387560	3442399	1187552	1222128	1056530	1387860	1426086	885269	953940	747080
w/o MS2:syringin	916	32242	9601	1563	7775	42900	35912	12362	38591	5700	50474	12509	35397	187	40852	15405	15.7343	13122	967	20756	6916	7734	13887	15.7343	30370	21432	870	315	59571	15.7343	15.7343	752	14018	21225	41175	33020	11484	2277438	2303384	2560604	2502389	15.7343	62185	71516	26114	10514	27841	23743	23547
w/o MS2:syringin	917	13191	134	6361	32950	33938	16613	599	39936	18313	35549	14605	60469	21702	13.409	8620	16446	562	24620	24459	33346	21054	37878	14334	45927	7181	12112	13.409	42063	41286	27829	258	9434	33157	13.409	10945	9187	2780629	2548425	3578948	2692832	20789	44359	16445	8437	57238	45901	6774	11589
w/o MS2:syringin	918	958491	781789	644956	882410	943766	1027481	915423	982468	363740	689110	422372	592833	242560	405379	336789	610548	519221	383682	455855	419275	1128504	1196376	1023560	940002	918813	962360	1831850	1222489	1076334	1336268	1019348	850689	1248472	1306340	1399128	937147	2166768	1911971	1959426	2381480	1226451	1363735	948517	1009777	1088619	780049	780235	345937
w/o MS2:arctigenin	919	1163374	1100878	935411	1132966	2007340	1834645	1675918	1725106	1443426	1981290	1573853	1994947	1082930	1211670	1330387	2118285	1452368	1105715	1236817	1506206	977069	1400166	1363530	1533008	300706	390650	637595	384756	327691	326490	273452	222085	542760	435727	386282	320471	2058405	1566177	1314432	1498881	431790	524356	445729	423459	308584	260170	309898	191842
Unknown	920	63647972	57437564	63247496	55190956	53421896	55371304	54781748	54137648	54119740	52999004	55095800	48961520	59371388	55462500	56161948	47494316	49466752	56106392	52314680	49612980	48990176	56196648	56057216	61803116	52899988	56441500	56413100	53075464	51187060	45993116	50837292	48182656	46518248	51664000	48184828	54946148	58573688	56553112	55513488	57381832	55780584	46415548	50279440	58880320	53600912	55928760	56868336	54871752
Unknown	921	588646	501701	674504	1044912	887986	779587	938760	1142067	288504	198909	140503	143330	251753	332778	296385	401455	333629	350913	166505	434812	485920	951487	813214	927416	721121	1047057	1797552	981400	1124397	886274	626452	637284	1921627	1047278	809209	736505	631871	491628	397570	526086	1324325	1009304	690259	1033815	389710	302095	264355	346905
[truncated: 3,828 more rows]
[truncated: 89 more columns]

## Sheet: Classification PC2
286	1	Unknown	null												List of features extracted from sPLS model for component 2	Alignment ID	My id for analyses	Metabolite name	INCHIKEY	ClassyFy Status	Kingdom	Superclass	Class	Subclass	Parent Level 1	Parent Level 2	Parent Level 3	Parent Level 4																			Superclass	Class	nb
[truncated: 4,748 more rows]
[truncated: 2 more columns]
