# Supplementary material for: Graft union formation involves interactions among bud signals, carbon availability, dormancy release, wound responses and non‐self‐communication in grapevine
Source: Plant J. 2025 Jun 11;122(5):e70244. doi: 10.1111/tpj.70244 (PMC12155988; doi:10.1111/tpj.70244)
Supplement: Supplementary file 18 — Data S5. Concentration of the 39 secondary metabolites quantified by HPLC‐QqQ. [file TPJ-122-0-s011.xlsx]

## Sheet: Legend
Data S5: Concentration of the 39 secondary metabolites quantified by HPLC-QqQ. The concentration of 19 stilbenes, 11 flavanols, three phenolic acids and six other flavonoids in intact, wounded and grafted scions and rootstocks of three grapevine genotypes (expressed as g kg-1 FW).
Abbreviations
140Ru	Vitis berlandieri x V. rupestris cv. 140 Ruggeri
PN	V. vinifera cv. Pinot Noir
RGM	V. riparia cv. Riparia Gloire de Montpellier
NW	Not wounded
W.B	Wounded on bud side
W.OB	Wounded on bud side opposite
B	Scions (cuttings with a bud)
NB	Rootstocks (cuttings without a bud)
Up	Above the graft interface/wound site
Down	Below the graft interface/wound site

## Sheet: secondary metabolites content
Sample_ID_HPLC-QqQ	Samples	gallic acid	caftaric acid	coutaric acid	catechin	epicatechin	epicatechin gallate	epigallocatechin	gallocatechin	epigallocatechin gallate	B4	B1	B2	B3	C1	quercetin 3 glucoside	quercetin 3 glucuronide	naringenin	naringenin glucoside	taxifolin	phlorizin	resveratrol	cis-piceid	piceid	piceatannol	astringin	cis-astringin	E-viniferin	W-viniferin	D-viniferin	pallidol	parthenocissine	vitisin C	ampelopsin	A-viniferin	miyabenol C	hopeaphenol	isohopeaphenol	r2-viniferin	r-viniferin
GL-4ul-Ech01	RGM_wood_R1	0.00252248	0.0376813	0.00513348	0.462451	0.190418	0.0197277	0.190676	0.0434257	0.0166128	0.0278307	0.179086	0.0216056	0.108801	0.0334259	0.000341041	0.00165483	0.000227569	0.0175803	0.000454954	0.0207529	0.0737743	0.000816762	0.0543647	0.000160666	0.000256032	0.001721	0.792083	0.0307546	0.002776	0.0115928	0.00738628	0.00154251	0.0179682	0.00290563	0.0171263	0.0286797	0.0457362	0.0480935	0.309408
GL-4ul-Ech02	RGM_wood_R2	0.00305376	0.0892303	0.0128135	0.626908	0.193604	0.0278348	0.175258	0.0438958	0.0211878	0.0322193	0.23208	0.0270203	0.129118	0.0261198	0.000273326	0.000625711	0.000275698	0.0181582	0.000547966	0.0215174	0.110456	0.000774187	0.0648304	0.000557615	0.000438487	0.00250455	0.864256	0.0341195	0.00357554	0.0145715	0.00633464	0.00204076	0.0104486	0.00265851	0.013836	0.0439585	0.0723488	0.0424378	0.26292
GL-4ul-Ech03	RGM_wood_R3	0.00294575	0.0443245	0.00567177	0.474404	0.220754	0.0207042	0.23715	0.0455826	0.0161683	0.0293689	0.182732	0.0236313	0.109625	0.0390807	0.000341071	0.00117391	0.000414008	0.0172088	0.000684583	0.0203982	0.213452	0.000572306	0.0682934	0.00237346	0.000186819	0.00186365	0.785715	0.0292603	0.00390137	0.0156334	0.00635047	0.00169314	0.0101451	0.00233768	0.014098	0.0237527	0.0576442	0.0473442	0.281137
GL-4ul-Ech04	RGM_wood_R4	0.00329654	0.0424906	0.00872132	0.470468	0.197273	0.0274104	0.233057	0.0516747	0.0318725	0.0314039	0.177262	0.026995	0.11379	0.0355853	0.000332484	0.00135442	0.000245188	0.0165383	0.000978474	0.0195636	0.222951	0.000861693	0.113815	0.00260183	0.000711357	0.001828	0.817432	0.0314279	0.00487187	0.0192924	0.00751361	0.00137698	0.0136616	0.00241305	0.0147529	0.0243584	0.0518073	0.0440232	0.296117
GL-4ul-Ech05	140ru_wood_R1	0.00504487	0.0424203	0.0198499	0.543186	0.371066	0.0592471	0.431171	0.111151	0.0251135	0.0422871	0.299756	0.0514638	0.147942	0.0682963	0.000865685	0.00601521	0.000442776	0.00982851	0.000733002	0.0117426	0.104105	0.000512581	0.0507353	0.00221766	0.000429598	0.00145268	0.229225	0.0272658	0.0031975	0.0113074	0.00730007	0.00139254	0.025413	0.000133237	0.0145048	0.0713564	0.00969632	0.0773885	0.285257
GL-4ul-Ech06	140ru_wood_R2	0.00390728	0.0554178	0.0270461	0.497491	0.340341	0.0673423	0.338068	0.095544	0.021249	0.03642	0.261934	0.0474004	0.127452	0.0692888	0.00173876	0.00915899	0.00029653	0.0108558	0.000749631	0.0129231	0.0788309	0.000452212	0.0383821	0.0021486	0.000335409	0.00107816	0.236633	0.0276258	0.00299179	0.0101268	0.00457895	0.00115486	0.018488	4.67088e-05	0.0125125	0.066596	0.0129361	0.0615193	0.234416
GL-4ul-Ech07	140ru_wood_R3	0.00684603	0.0405682	0.0195341	0.498816	0.356477	0.0733916	0.407366	0.103541	0.024323	0.0412677	0.280625	0.0563024	0.134954	0.0788722	0.00143674	0.00827274	0.000270521	0.0103663	0.000534212	0.0133249	0.0482473	0.000442677	0.0306597	0.00129834	0.000250177	0.0011065	0.263966	0.0272801	0.00211227	0.0101076	0.00499689	0.00118303	0.0206598	0.00011083	0.013962	0.0825192	0.0141923	0.0863156	0.291927
GL-4ul-Ech08	140ru_wood_R4	0.00575466	0.0465297	0.026095	0.494013	0.382279	0.0644022	0.401983	0.113411	0.0252715	0.0376381	0.275362	0.0465455	0.134322	0.0652478	0.00177907	0.0134722	0.000530303	0.0117749	0.000913765	0.0140061	0.141611	0.000475347	0.0395013	0.00275022	0.000272506	0.0013419	0.283847	0.0294138	0.00379784	0.0151257	0.00785794	0.000862111	0.0397253	0.0030147	0.014337	0.0734478	0.0155937	0.0609314	0.262351
GL-4ul-Ech09	PN_wood_R1	0.00232622	0.035017	0.0127916	0.236566	0.318072	0.0474538	0.298296	0.0403	0.0146709	0.039707	0.278855	0.0540426	0.124002	0.0779324	0.00308606	0.00495354	0.000756615	0.0181659	0.000944197	0.0214503	0.210759	0.000215925	0.00863894	0.00335075	0.00019614	0.00466764	0.404301	0.0202387	0.00480931	0.026746	0.0166155	0.00821101	0.205314	0.00863063	0.0303035	0.27479	0.0716877	0.0338287	0.115118
GL-4ul-Ech10	PN_wood_R2	0.00234386	0.0536814	0.0178268	0.307394	0.368664	0.0532924	0.339043	0.0519438	0.0155853	0.0442765	0.32447	0.0605911	0.161877	0.0863479	0.00577131	0.00785156	0.000765793	0.0249097	0.00124336	0.0291143	0.181032	0.000161702	0.00504569	0.00461972	0.000186598	0.00485503	0.713233	0.0283223	0.00659537	0.0169578	0.0089622	0.00755735	0.217608	0.00082425	0.0271761	0.239378	0.069168	0.0305564	0.0957696
GL-4ul-Ech11	PN_wood_R3	0.0024737	0.0480776	0.0177029	0.278793	0.340342	0.0458177	0.312851	0.0510782	0.0154788	0.0452339	0.300924	0.0608599	0.143255	0.0222409	0.0031566	0.00549221	0.000948171	0.0227433	0.0012703	0.0266404	0.200527	0.000214354	0.00779534	0.00581598	0.000154564	0.00385609	0.662764	0.0240208	0.00453681	0.0226796	0.00880308	0.00796207	0.164161	0.000855485	0.0311045	0.264931	0.0530892	0.0352766	0.105741
GL-4ul-Ech12	PN_wood_R4	0.00279647	0.0274434	0.0112031	0.258733	0.352998	0.0585071	0.336674	0.0420174	0.0158431	0.0464047	0.295197	0.0584449	0.142228	0.0885946	0.00305432	0.00456218	0.000857573	0.0222029	0.000812009	0.0261172	0.198888	0.000221054	0.00806599	0.00520563	0.000175975	0.00442599	0.486767	0.0239861	0.00557044	0.0305783	0.0102775	0.00740657	0.156415	0.001201	0.032329	0.226157	0.0546601	0.028482	0.0906488
GL-4ul-Ech189	PN_NW_NB_R1	0.0031835	0.0324253	0.0116005	0.22379	0.327827	0.0658927	0.256245	0.0337449	0.0218207	0.0394493	0.231814	0.0511361	0.133782	0.0667619	0.00144605	0.00105208	0.000338186	0.0239596	0.000179082	0.0280562	0.197903	0.000697346	0.0179324	0.0136658	0.00112185	0.00706529	0.490685	0.0283037	0.0112241	0.0524663	0.0217161	0.00608851	0.239692	0.0076095	0.0326001	0.177572	0.10951	0.0327668	0.100206
GL-4ul-Ech190	PN_NW_NB_R2	0.00075206	0.00786202	0.00226536	0.0711002	0.0881503	0.00861116	0.0795785	0.0082418	0.00326737	0.00929019	0.0691707	0.0114637	0.0307333	0.0134064	0.000290091	0.000238709	1.59402e-05	0.00524325	2.96388e-05	0.00628283	0.0510979	0.000204043	0.00433715	0.00208244	0.000155797	0.0020237	0.343122	0.00506555	0.00231643	0.00775635	0.00244596	0.00153922	0.0386999	0.00344687	0.00820825	0.0484841	0.0307321	0.00562693	0.0229135
GL-4ul-Ech191	PN_NW_NB_R3	0.0026016	0.0349328	0.0115792	0.277022	0.303659	0.0606098	0.291137	0.0429399	0.0217496	0.0410376	0.264871	0.0524776	0.135213	0.0696072	0.000967799	0.000508596	0.000237132	0.0253576	0.000280133	0.0296888	0.24989	0.000800438	0.0344184	0.0140614	0.00146809	0.00782356	0.646591	0.0422244	0.0163366	0.107888	0.0417012	0.00946488	0.169972	0.0352287	0.0751361	0.249817	0.232184	0.0174915	0.0536109
GL-4ul-Ech192	PN_NW_NB_R4	0.00229148	0.0484028	0.0142381	0.274492	0.337658	0.0486678	0.301552	0.0364178	0.0187386	0.0428798	0.263727	0.0570851	0.136879	0.0728494	0.0025048	0.00423279	0.000133165	0.0209208	0.00016388	0.0246703	0.182013	0.00061158	0.021941	0.00665368	0.000865391	0.00733855	0.612133	0.0267154	0.00829201	0.0282389	0.0112889	0.00704362	0.161803	0.0144183	0.0343273	0.211342	0.0859441	0.0180203	0.0590648
GL-4ul-Ech193	PN_NW_B_R1	0.00217174	0.0389628	0.0135754	0.219134	0.272617	0.0440655	0.257866	0.0318306	0.0145982	0.0396733	0.235069	0.0585387	0.0965262	0.0747371	0.000764692	0.000305201	0.000267998	0.0166793	0.000189529	0.0197747	0.170101	0.000635334	0.0247815	0.00921687	0.000939846	0.00543386	0.393993	0.0261712	0.0141913	0.052136	0.0201083	0.00800829	0.0942667	0.0194469	0.0426683	0.210364	0.139867	0.0163503	0.0581978
GL-4ul-Ech194	PN_NW_B_R2	0.00294294	0.0457369	0.0130091	0.227631	0.310199	0.0480905	0.29005	0.0399218	0.020081	0.0418919	0.261135	0.0548126	0.122162	0.0741272	0.000789557	0.00061107	0.00012884	0.0192107	0.000129336	0.0226422	0.134785	0.000494613	0.0224357	0.00433982	0.000744065	0.0068656	0.453391	0.0243642	0.0104314	0.0277561	0.0141001	0.00986794	0.100447	0.00904641	0.0722681	0.206224	0.157383	0.0167011	0.0434118
GL-4ul-Ech195	PN_NW_B_R3	0.00220243	0.0457588	0.0126379	0.182734	0.274277	0.0420895	0.281646	0.0348307	0.0177599	0.0380733	0.219122	0.0539292	0.10226	0.0672106	0.00078863	0.000832528	8.50683e-05	0.0198064	0.000175398	0.0232617	0.160298	0.000454251	0.0251337	0.00623259	0.000677075	0.00645669	0.457158	0.0216623	0.0118477	0.0298308	0.0146214	0.00891851	0.0842723	0.0180536	0.0384436	0.214235	0.114069	0.0225023	0.0518369
GL-4ul-Ech196	PN_NW_B_R4	0.00306628	0.0634422	0.0215793	0.249034	0.276185	0.0432335	0.251194	0.033408	0.0198041	0.040199	0.257435	0.0530219	0.107533	0.0688654	0.00118568	0.00118597	0.000116652	0.0185418	2.60081e-05	0.0219848	0.142504	0.000718719	0.0276216	0.00603687	0.000804831	0.0071385	0.739296	0.0307518	0.015782	0.0287791	0.0161537	0.00983854	0.134546	0.02633	0.0451755	0.22775	0.121296	0.01572	0.0456342
GL-4ul-Ech197	PN_W_NB_up_R1	0.00230527	0.041898	0.0124492	0.289362	0.30209	0.0699389	0.282027	0.0370087	0.0329006	0.0468139	0.274738	0.0593315	0.137866	0.0710694	0.00399325	0.00404336	0.000227353	0.0245038	0.000531501	0.0287652	0.316113	0.000715385	0.026761	0.00638517	0.000792726	0.00820409	0.799631	0.0561767	0.0220875	0.0831095	0.0403559	0.0105161	0.0663578	0.0588807	0.155119	0.214458	0.344103	0.0104621	0.0373214
GL-4ul-Ech198	PN_W_NB_down_R1	0.00271902	0.0400377	0.0129716	0.261368	0.294011	0.0545199	0.263652	0.0313522	0.0213835	0.0462873	0.259061	0.0539216	0.125911	0.0737	0.00350633	0.00360664	0.000218971	0.0268465	0.000443575	0.0314899	0.308234	0.000557948	0.0223651	0.00924384	0.000888142	0.0076567	0.887404	0.0660375	0.0200668	0.0929966	0.0448497	0.0106422	0.0705492	0.0741237	0.174157	0.217341	0.308001	0.0107733	0.0343812
GL-4ul-Ech199	PN_W_NB_up_R2	0.0028205	0.0446236	0.0145397	0.277439	0.289854	0.0921409	0.246782	0.0380276	0.0388329	0.0491498	0.256844	0.0609275	0.131815	0.0818032	0.00367423	0.00444198	0.000294935	0.0287271	0.000428203	0.0333691	0.353028	0.00092569	0.041977	0.0129608	0.00143651	0.00883192	0.95029	0.0672676	0.027571	0.180782	0.0717005	0.0105789	0.0873231	0.0752691	0.188197	0.227393	0.409463	0.00968871	0.0351723
GL-4ul-Ech200	PN_W_NB_down_R2	0.00234448	0.0500993	0.0164606	0.296607	0.292746	0.0832091	0.263403	0.0404308	0.0401489	0.0481481	0.266583	0.0665235	0.133921	0.0859089	0.00288002	0.00296911	0.00025803	0.0278791	0.00046538	0.0324047	0.307581	0.000903248	0.0339315	0.00681821	0.000636509	0.00787085	0.968864	0.0572474	0.0247544	0.103335	0.0493224	0.00967076	0.0810303	0.0726904	0.166057	0.221609	0.401113	0.00881954	0.0314142
GL-4ul-Ech201	PN_W_NB_up_R3	0.00341393	0.0382008	0.0139261	0.293228	0.297176	0.0827673	0.259558	0.0364811	0.0359675	0.0476941	0.270607	0.0638215	0.127062	0.0793824	0.00152707	0.00201238	0.000171919	0.0261388	0.000341633	0.0304215	0.399046	0.00122551	0.0446287	0.0173356	0.0014923	0.00833398	0.870515	0.0677115	0.0190921	0.188857	0.0654797	0.0112835	0.102603	0.0310212	0.119108	0.261995	0.311188	0.0148799	0.0404752
GL-4ul-Ech202	PN_W_NB_down_R3	0.00388553	0.0472484	0.0151389	0.351931	0.329848	0.0793954	0.318216	0.0450153	0.0310639	0.0510208	0.327203	0.0672749	0.155725	0.0886765	0.00161171	0.00154316	0.00038151	0.0256479	0.000507195	0.0301526	0.443807	0.000898676	0.0379667	0.0105447	0.00112406	0.00977978	1.1344	0.084187	0.0239316	0.212727	0.0830792	0.0142703	0.126434	0.0529894	0.154518	0.294486	0.353045	0.0156346	0.0492546
GL-4ul-Ech203	PN_W_NB_up_R4	0.00289569	0.0347242	0.0113775	0.262876	0.337017	0.10189	0.292592	0.0365187	0.0384294	0.0503655	0.27845	0.0598441	0.13339	0.0769677	0.00183225	0.00317323	0.000424384	0.0273553	0.00094863	0.0321534	0.476262	0.00106741	0.0442689	0.0217939	0.00120666	0.00978302	0.847781	0.0803575	0.0323197	0.248767	0.0961263	0.0102729	0.121514	0.0659045	0.226196	0.257951	0.575956	0.0185374	0.068284
GL-4ul-Ech204	PN_W_NB_down_R4	0.00229723	0.0293157	0.00990931	0.201513	0.3013	0.0696861	0.267864	0.0320989	0.0272077	0.0473852	0.2446	0.0580549	0.115685	0.0842249	0.00190424	0.00216036	0.000399134	0.0271503	0.000576922	0.0315692	0.382469	0.000707872	0.0299339	0.0143477	0.00100471	0.00863188	0.908099	0.0687194	0.0311331	0.194684	0.0775976	0.0107923	0.0976572	0.066623	0.2028	0.225841	0.424177	0.0144307	0.0527382
GL-4ul-Ech205	PN_W.B_B_up_R1	0.00355121	0.0629631	0.0231968	0.285834	0.330326	0.0891438	0.311941	0.0457118	0.0384061	0.0458586	0.292808	0.0599489	0.130523	0.0864033	0.00292025	0.00387361	0.000275861	0.0237725	0.000777033	0.0279299	0.405016	0.000793942	0.0366809	0.0117382	0.00112159	0.007279	0.784811	0.056303	0.0217929	0.0820934	0.0340375	0.00999622	0.150865	0.0263241	0.0852456	0.25036	0.182106	0.0180229	0.0509583
GL-4ul-Ech206	PN_W.B_B_down_R1	0.00363168	0.0597116	0.023488	0.258117	0.315641	0.0661307	0.320588	0.04432	0.0254611	0.0473096	0.283803	0.0619931	0.135556	0.0827335	0.00402781	0.00636582	0.000256982	0.0262438	0.000682784	0.0305657	0.295637	0.000790219	0.0259621	0.00904383	0.00104725	0.00809364	1.03261	0.0597351	0.0193353	0.0809161	0.0360446	0.0107623	0.169351	0.0386381	0.0963833	0.250316	0.197761	0.0256402	0.0563075
GL-4ul-Ech207	PN_W.B_B_up_R2	0.00323664	0.0463498	0.0165271	0.251559	0.286699	0.0640689	0.28131	0.0386626	0.029074	0.0380605	0.247263	0.0524779	0.120237	0.0592205	0.00271903	0.00458906	0.000393489	0.0192318	0.000612384	0.0226666	0.349966	0.00089322	0.0265689	0.00927942	0.00074651	0.0073906	0.751468	0.0515395	0.0179002	0.0743348	0.0316617	0.00841446	0.160158	0.0207551	0.0808427	0.276689	0.176836	0.0219327	0.0617226
GL-4ul-Ech208	PN_W.B_B_down_R2	0.00332023	0.0438822	0.0165064	0.260388	0.334052	0.0609732	0.327239	0.0388306	0.0192536	0.0465654	0.280238	0.0568949	0.124744	0.0816032	0.00407106	0.00663116	0.000448623	0.0215755	0.00101981	0.025436	0.325963	0.000812514	0.0257202	0.00608024	0.000544591	0.0079216	0.745749	0.0591181	0.0200825	0.0791266	0.0374031	0.00999889	0.165815	0.0342879	0.114948	0.298268	0.222058	0.0301564	0.0777179
GL-4ul-Ech209	PN_W.B_B_up_R3	0.00291041	0.0531429	0.0183664	0.27705	0.277319	0.0770594	0.264583	0.0372931	0.0294732	0.0411917	0.272417	0.0509332	0.128442	0.0685628	0.0021939	0.00246918	0.000381828	0.0249644	0.000822089	0.0292363	0.391083	0.000880908	0.0352777	0.0136864	0.000810466	0.00779872	0.87704	0.0694006	0.0202747	0.163308	0.0663267	0.00863511	0.168141	0.0613887	0.126593	0.25979	0.259993	0.0191431	0.0588785
GL-4ul-Ech210	PN_W.B_B_down_R3	0.00327686	0.0466711	0.0150424	0.299065	0.286964	0.0789476	0.283411	0.0365246	0.0201995	0.0434047	0.299085	0.0563011	0.132122	0.0773788	0.00217749	0.00273666	0.000412259	0.0284324	0.000785567	0.033378	0.406736	0.000915571	0.0350333	0.0112166	0.00132202	0.00939869	0.98853	0.0920251	0.0317312	0.245347	0.0894199	0.0101202	0.175622	0.0961777	0.190802	0.309154	0.406487	0.022684	0.0674921
GL-4ul-Ech211	PN_W.B_B_up_R4	0.00283877	0.0303798	0.0109127	0.244339	0.268632	0.0607857	0.258558	0.0375507	0.0268972	0.0370371	0.231904	0.0491198	0.110541	0.0628104	0.00192975	0.00211657	0.000366111	0.021244	0.000556051	0.0249367	0.354426	0.00063405	0.0273333	0.0262085	0.000917494	0.00683936	0.649626	0.0499477	0.014115	0.0877057	0.0385413	0.00859779	0.131633	0.0131913	0.0740754	0.269162	0.162201	0.0237012	0.0622553
GL-4ul-Ech212	PN_W.B_B_down_R4	0.00225101	0.0342547	0.0123033	0.261294	0.294749	0.0499875	0.307217	0.0394579	0.0246996	0.0356587	0.267957	0.048889	0.111397	0.0615163	0.00184758	0.00216605	0.000365749	0.021922	0.000732195	0.0259181	0.438659	0.000801454	0.0271221	0.00710123	0.000922528	0.00895035	0.851097	0.0783322	0.0191532	0.146703	0.0650042	0.0118327	0.160614	0.0395495	0.136924	0.292685	0.266519	0.0231974	0.0814792
GL-4ul-Ech213	PN_W.OB_B_up_R1	0.00260309	0.0546131	0.0184041	0.258727	0.301775	0.0801988	0.2864	0.042631	0.0282186	0.0454804	0.266457	0.0579414	0.121024	0.0884018	0.00178988	0.00183524	0.000293759	0.0200901	0.000479148	0.0236109	0.341222	0.000824665	0.0303984	0.00808007	0.000604009	0.00677238	0.760177	0.050211	0.0160911	0.0964951	0.0364936	0.00917984	0.168644	0.0127795	0.0765753	0.271437	0.150562	0.0261135	0.0776903
GL-4ul-Ech214	PN_W.OB_B_down_R1	0.00239549	0.0520211	0.0170186	0.268741	0.302465	0.0686713	0.286613	0.0432418	0.0239618	0.043632	0.271412	0.0601653	0.133692	0.0790701	0.00142968	0.00137787	0.00040146	0.0211174	0.000422745	0.0249094	0.337378	0.00076993	0.0305968	0.00603638	0.000668303	0.0066078	0.870795	0.060287	0.0200575	0.112105	0.0426121	0.0103593	0.179285	0.0310959	0.109544	0.281551	0.222309	0.0296824	0.0880024
GL-4ul-Ech215	PN_W.OB_B_up_R2	0.00227008	0.0304467	0.0111049	0.241543	0.29261	0.0627693	0.284837	0.0403491	0.0273597	0.0428468	0.25243	0.0524479	0.119043	0.0712028	0.00157671	0.00236258	0.000210051	0.018234	0.00068167	0.0214995	0.296805	0.00060064	0.0203162	0.00803739	0.00062473	0.00535058	0.402336	0.0458155	0.0170004	0.0692838	0.027566	0.0082049	0.123366	0.0138294	0.0767942	0.252749	0.119339	0.0230777	0.067056
GL-4ul-Ech216	PN_W.OB_B_down_R2	0.00332678	0.0291696	0.011554	0.268179	0.343217	0.0558441	0.343718	0.0498764	0.0219753	0.048569	0.284239	0.0605125	0.138392	0.0840338	0.0014067	0.00176103	0.000261398	0.0225456	0.000779166	0.0265797	0.374637	0.00069253	0.019499	0.0070124	0.000564548	0.00668898	0.662926	0.0700901	0.0233783	0.107344	0.0456106	0.0108201	0.165333	0.0514527	0.15714	0.304465	0.246873	0.0282919	0.0939904
GL-4ul-Ech217	PN_W.OB_B_up_R3	0.00297333	0.040978	0.0133775	0.283974	0.329771	0.108686	0.303781	0.0429712	0.0325191	0.0519645	0.297071	0.0647093	0.142781	0.0874454	0.00221696	0.00265934	0.000290235	0.0260818	0.000521528	0.0307002	0.332331	0.000766254	0.0321978	0.0100143	0.00128719	0.00696054	0.648907	0.0655445	0.0171093	0.299823	0.0853205	0.00982129	0.173027	0.037285	0.111788	0.266429	0.216071	0.0235211	0.0646823
GL-4ul-Ech218	PN_W.OB_B_down_R3	0.00284445	0.0391881	0.0127374	0.283228	0.298691	0.120716	0.297916	0.0425063	0.030553	0.046083	0.281075	0.0600723	0.135327	0.0855872	0.0023136	0.00298814	0.000254205	0.024638	0.000596578	0.0289393	0.343229	0.000726715	0.0294738	0.0133572	0.000935306	0.00730408	0.826835	0.0737176	0.0175087	0.398413	0.100858	0.010657	0.156085	0.0499151	0.132857	0.268376	0.29123	0.017116	0.0605885
GL-4ul-Ech219	PN_W.OB_B_up_R4	0.00288463	0.0370282	0.0140566	0.283687	0.312772	0.0721732	0.295993	0.0434042	0.0313204	0.0467647	0.28626	0.0582998	0.128404	0.0781689	0.00200257	0.00299708	0.000330831	0.0239599	0.000475305	0.0281341	0.309679	0.000673073	0.0327687	0.00834764	0.00081055	0.00657542	0.61865	0.0490949	0.0229352	0.0776717	0.032164	0.00923989	0.142758	0.0290834	0.100846	0.280927	0.208556	0.0298768	0.0666121
GL-4ul-Ech220	PN_W.OB_B_down_R4	0.00267069	0.0391642	0.0129873	0.264548	0.302088	0.057465	0.306621	0.0442027	0.0197739	0.0440355	0.267649	0.057913	0.128361	0.084008	0.00111821	0.00155575	0.000222405	0.0214791	0.000496765	0.0253123	0.334385	0.000760624	0.0287878	0.00799711	0.000710202	0.00677842	0.69533	0.0606834	0.0239589	0.0987113	0.041208	0.00983599	0.174085	0.0523236	0.137173	0.311119	0.26975	0.0317266	0.0805329
GL-4ul-Ech221	RGM_NW_B_R1	0.00379742	0.0481252	0.00633282	0.473914	0.191737	0.0428869	0.202246	0.053823	0.0480898	0.031708	0.180136	0.025529	0.107782	0.0459966	0.000255662	0.000194077	0.000187513	0.021599	0.00036439	0.025335	0.219348	0.00127482	0.119626	0.00894586	0.00173576	0.00264479	0.898886	0.0428081	0.00860268	0.101233	0.0291144	0.00325226	0.0255992	0.0123827	0.0564381	0.112618	0.181898	0.0504	0.249472
GL-4ul-Ech222	RGM_NW_B_R2	0.0031427	0.0591283	0.00746001	0.463501	0.165738	0.0398987	0.162048	0.052715	0.0468753	0.0297089	0.185892	0.0245372	0.112923	0.0315231	0.000398783	0.00030282	0.000120158	0.0195717	0.0002335	0.023042	0.164876	0.00112127	0.116181	0.00776094	0.0012886	0.00260842	0.812076	0.0332826	0.00956938	0.0723506	0.0200797	0.00232389	0.0207364	0.0196041	0.0349957	0.134415	0.213037	0.0576107	0.252282
GL-4ul-Ech223	RGM_NW_B_R3	0.00526495	0.0519293	0.00708528	0.452789	0.181694	0.0279907	0.188452	0.0480074	0.031057	0.0314116	0.176707	0.0246576	0.0987606	0.0353425	0.000157477	0.000355774	0.000179198	0.0197477	0.000335813	0.0232665	0.197865	0.00110928	0.126457	0.00927701	0.00239377	0.00325667	0.86718	0.0394325	0.00899307	0.0889792	0.0212888	0.00337071	0.0180879	0.0141492	0.0438722	0.142258	0.212266	0.045965	0.243904
GL-4ul-Ech224	RGM_NW_B_R4	0.00352219	0.074069	0.0114332	0.522863	0.196534	0.0364912	0.20044	0.049806	0.0241954	0.032897	0.195106	0.0262405	0.108338	0.0405951	0.000297521	9.15353e-05	0.000130108	0.0183982	0.000281712	0.0217481	0.145363	0.00124649	0.0957687	0.00197698	0.00150933	0.00310559	0.783159	0.0329772	0.00918337	0.0376497	0.0103506	0.00257883	0.0118818	0.00994783	0.0254431	0.113727	0.161618	0.0438496	0.212464
GL-4ul-Ech225	RGM_NW_NB_R1	0.00324661	0.0232461	0.00325086	0.322854	0.195586	0.0301424	0.252337	0.0589317	0.0389869	0.0301286	0.143608	0.0217718	0.093259	0.0336914	0.000233036	0.000496691	4.02339e-05	0.0166236	0.000594847	0.019678	0.187711	0.00216389	0.151404	0.0121968	0.00212311	0.00290425	0.887871	0.0427246	0.02265	0.117846	0.0326582	0.00249568	0.0315815	0.0635061	0.104678	0.245158	0.497713	0.0770917	0.36246
GL-4ul-Ech226	RGM_NW_NB_R2	0.00428274	0.0647213	0.00923133	0.518582	0.195951	0.0226252	0.211636	0.046094	0.0229715	0.0295009	0.196577	0.0258442	0.103512	0.0368495	0.000372616	0.000389754	9.95072e-05	0.021823	0.00036003	0.025702	0.173155	0.00143009	0.116074	0.00626748	0.00154839	0.00302715	0.830545	0.0355551	0.0118833	0.0491884	0.0136629	0.00266553	0.0173769	0.0144656	0.0397304	0.130713	0.175518	0.0604002	0.275064
GL-4ul-Ech227	RGM_NW_NB_R3	0.00333112	0.0502113	0.0063507	0.409175	0.160532	0.0385241	0.180132	0.0537011	0.0442967	0.0298903	0.159605	0.0212635	0.0989625	0.0337238	0.000224835	0.000222828	0.00015464	0.0191708	0.000899441	0.0225628	0.218306	0.0014641	0.121927	0.0116139	0.00185375	0.00347393	0.844541	0.0414874	0.0189025	0.13063	0.0325306	0.00246303	0.0199108	0.060685	0.112671	0.22822	0.413669	0.0444693	0.228479
GL-4ul-Ech228	RGM_NW_NB_R4	0.00366685	0.0444253	0.00623772	0.429229	0.183388	0.0250349	0.224178	0.0521975	0.0331837	0.0310991	0.181386	0.0213686	0.0998777	0.0363798	0.000360858	0.000246148	0.000109925	0.0173635	0.000339024	0.0205778	0.169646	0.00138248	0.123217	0.00851659	0.00141621	0.00375473	0.635522	0.0311008	0.020972	0.0758954	0.0154674	0.00256412	0.013287	0.0282901	0.0621348	0.23467	0.347729	0.0370241	0.205987
GL-4ul-Ech229	140Ru_NW_B_R1	0.00472048	0.0477284	0.0243077	0.419277	0.301375	0.0471295	0.324872	0.116319	0.022428	0.0313242	0.216093	0.0385251	0.116883	0.0515066	0.0007757	0.00493833	0.000131572	0.0109915	0.000494736	0.0131018	0.101493	0.00100772	0.0705092	0.00500925	0.00121123	0.00288572	0.28856	0.0311786	0.00483476	0.0213935	0.00848741	0.00135184	0.0197868	0.00710769	0.0153527	0.05662	0.0283056	0.0433001	0.17939
GL-4ul-Ech230	140Ru_NW_B_R2	0.00601501	0.0527021	0.0233914	0.485862	0.352667	0.0871438	0.413918	0.0949432	0.0379516	0.0394084	0.29851	0.0555703	0.136598	0.0760019	0.000644387	0.00250024	9.13293e-05	0.0100592	0.000265029	0.0119937	0.0947055	0.000814893	0.0673603	0.00336893	0.00132527	0.00192753	0.24857	0.026639	0.00516468	0.0176898	0.00731335	0.00194067	0.0306028	0.00465564	0.0212079	0.111403	0.0461106	0.0929956	0.297094
GL-4ul-Ech231	140Ru_NW_B_R3	0.00661789	0.0571693	0.0257421	0.522685	0.30686	0.0794087	0.347145	0.100054	0.0283027	0.0368884	0.299222	0.0571564	0.148759	0.0791602	0.000842198	0.00434131	9.95152e-05	0.0136431	0.000366519	0.0161694	0.0573202	0.000741596	0.0572194	0.00202243	0.000864381	0.00165739	0.358478	0.031166	0.00328365	0.0170269	0.00984864	0.00214216	0.0399678	0.00480704	0.0178152	0.106935	0.043317	0.0827411	0.287063
GL-4ul-Ech232	140Ru_NW_B_R4	0.00571612	0.0729317	0.0312865	0.502721	0.311527	0.0791986	0.327659	0.0910797	0.0276454	0.0382134	0.26402	0.053288	0.126093	0.0744035	0.00204404	0.00912878	6.39781e-05	0.0120009	0.000213553	0.0142611	0.0750297	0.000643414	0.0590873	0.00300994	0.00109201	0.00162046	0.249768	0.029468	0.00442154	0.0162402	0.00934382	0.00184678	0.032319	0.00494955	0.0227	0.118718	0.0472946	0.102428	0.322634
GL-4ul-Ech233	140Ru_NW_NB_R1	0.00445758	0.0286997	0.0122876	0.336401	0.302309	0.0505588	0.398635	0.083337	0.0256602	0.0266331	0.194803	0.0364903	0.089498	0.0526662	0.000897695	0.00534853	7.64706e-05	0.00829081	0.000163199	0.0099097	0.0894063	0.00067399	0.0529526	0.00544058	0.0012361	0.00175334	0.193424	0.0212898	0.00379327	0.0168977	0.00613059	0.00141034	0.0305544	0.0104759	0.0234472	0.100305	0.0350502	0.0723944	0.264989
GL-4ul-Ech234	140Ru_NW_NB_R2	0.00371835	0.0261874	0.0112714	0.387265	0.296667	0.0569065	0.353642	0.0989774	0.0249078	0.0313519	0.22748	0.0399899	0.112488	0.0560379	0.00049646	0.00203335	0.000121733	0.0092709	0.000240805	0.0110622	0.107401	0.00068086	0.0692654	0.0110688	0.00167114	0.00258501	0.213701	0.0209662	0.00792159	0.020287	0.00949107	0.00140997	0.0444466	0.00676787	0.0215899	0.0891374	0.059592	0.0698803	0.260895
GL-4ul-Ech235	140Ru_NW_NB_R3	0.00402149	0.0247759	0.0121283	0.355768	0.332228	0.0675981	0.385156	0.081551	0.0293748	0.0334152	0.214702	0.0397522	0.105867	0.0602101	0.000584375	0.00269225	5.93871e-05	0.0100989	0.000144318	0.0120369	0.0922949	0.0011936	0.0649808	0.0108456	0.0016944	0.00235906	0.234271	0.0199912	0.00724054	0.0214884	0.00968697	0.0012968	0.0859675	0.00969269	0.0289265	0.106718	0.0645143	0.0794272	0.290227
GL-4ul-Ech236	140Ru_NW_NB_R4	0.0052472	0.0464441	0.0204123	0.435674	0.351788	0.077158	0.437805	0.0939671	0.0339487	0.0336103	0.253175	0.0471987	0.120149	0.0620709	0.00109315	0.0056732	0.00010528	0.0109748	0.000178197	0.0130936	0.103017	0.000946574	0.0658913	0.00478585	0.00119578	0.002229	0.195377	0.0241279	0.00490739	0.0199235	0.0109477	0.00180409	0.0374052	0.0064951	0.0298457	0.131468	0.0851016	0.0850765	0.314742
GL-4ul-Ech237	PN.PN_up_R1	0.00303754	0.0533144	0.0207327	0.244149	0.299177	0.0741443	0.276722	0.0373825	0.0280657	0.0415714	0.251279	0.056819	0.105376	0.0712925	0.00162178	0.00258956	0.000429474	0.0230073	0.000545409	0.0269195	0.507658	0.00105053	0.0329916	0.00857198	0.00105691	0.00802291	0.860221	0.0797176	0.0291037	0.14774	0.0600358	0.0119209	0.203486	0.0654675	0.162075	0.330711	0.229803	0.025234	0.0806271
GL-4ul-Ech238	PN.PN_down_R1	0.00386282	0.0156056	0.0065717	0.235628	0.294386	0.113169	0.292401	0.0392727	0.0566889	0.0482653	0.226615	0.0517603	0.113962	0.0666044	0.00234007	0.00287194	0.000506868	0.0245256	0.0012724	0.0288864	0.574217	0.000709433	0.0288696	0.0145089	0.000937389	0.00760619	1.06249	0.125356	0.0345876	0.254958	0.102353	0.0122661	0.142665	0.147704	0.297745	0.240998	0.374902	0.0291275	0.088593
GL-4ul-Ech239	PN.PN_up_R2	0.00279285	0.0572332	0.0220486	0.294218	0.290455	0.0650134	0.259078	0.0350634	0.0285137	0.0466985	0.257888	0.0612896	0.125618	0.0835217	0.00238229	0.00283255	0.000370807	0.0251964	0.000831155	0.0293981	0.443945	0.000904301	0.0349605	0.0079371	0.00105563	0.00816794	1.05071	0.0851314	0.031789	0.144339	0.0630948	0.0122605	0.137648	0.0872092	0.178036	0.271088	0.249152	0.0201844	0.0552921
GL-4ul-Ech240	PN.PN_down_R2	0.00298115	0.0238511	0.0118893	0.267742	0.305692	0.0975297	0.316678	0.0391562	0.0542714	0.0497982	0.246376	0.0594404	0.116199	0.0774318	0.00210651	0.00270924	0.000385135	0.0255518	0.00127028	0.0301622	0.575505	0.000747982	0.0311581	0.0121609	0.00112705	0.00900539	1.14095	0.141452	0.0368315	0.302058	0.122554	0.014769	0.136308	0.212687	0.407008	0.278575	0.520276	0.0252211	0.080071
GL-4ul-Ech241	PN.PN_up_R3	0.00316202	0.0562841	0.0207351	0.306928	0.342045	0.0697718	0.335248	0.0429456	0.0308094	0.0544504	0.299314	0.0661405	0.138831	0.0876666	0.00245712	0.0030754	0.000401421	0.0296545	0.000641029	0.0347842	0.567729	0.00109793	0.0425046	0.010749	0.00111443	0.0105766	0.958638	0.102719	0.0398763	0.262405	0.0961841	0.0142826	0.163685	0.0928877	0.212866	0.342337	0.377967	0.0219434	0.0604962
GL-4ul-Ech242	PN.PN_down_R3	0.00359341	0.0374216	0.0160197	0.271034	0.295798	0.109566	0.293242	0.0440853	0.0550506	0.0498218	0.263202	0.0655399	0.118488	0.0869661	0.00193894	0.00258746	0.000321581	0.0266392	0.000736477	0.0311528	0.500873	0.000781967	0.0367639	0.0106801	0.00098289	0.0090215	1.19241	0.1381	0.0379756	0.26054	0.105815	0.0152402	0.113837	0.171192	0.351238	0.270086	0.458269	0.0126422	0.0497735
GL-4ul-Ech243	PN.PN_up_R4	0.00323899	0.0648673	0.022049	0.269794	0.291153	0.0573666	0.277457	0.0381676	0.0249613	0.0416195	0.249099	0.0616367	0.120366	0.0763365	0.000383886	0.00327001	0.000283223	0.0286678	0.000493943	0.0333127	0.417132	0.00106481	0.0376876	0.015364	0.000905362	0.0091528	0.981705	0.0809656	0.0309939	0.135833	0.063895	0.0131366	0.131939	0.0808906	0.166632	0.285609	0.267779	0.0149383	0.0499455
GL-4ul-Ech244	PN.PN_down_R4	0.00385182	0.0302714	0.0148944	0.248644	0.262747	0.101323	0.27436	0.0378588	0.0519894	0.045175	0.238327	0.0557932	0.105281	0.0741903	0.00186992	0.00139184	0.000236602	0.0266405	0.000548185	0.0311311	0.46973	0.000872295	0.0367298	0.0104026	0.000919942	0.00860658	1.07045	0.114913	0.0345085	0.248052	0.0988553	0.0143285	0.145763	0.198821	0.360255	0.326261	0.424863	0.0315439	0.0903929
GL-4ul-Ech245	RGM.RGM_up_R1	0.00411534	0.0648493	0.00965208	0.520893	0.169149	0.0592162	0.175798	0.0641573	0.0663138	0.0309589	0.185779	0.02812	0.102898	0.0349505	0.000708083	0.000108527	0.000163808	0.0226546	0.000494482	0.0268032	0.413363	0.00175283	0.170433	0.00819174	0.00238046	0.00421215	1.80314	0.0769107	0.0518702	0.236497	0.0603682	0.00388583	0.066959	0.139014	0.236625	0.48777	0.474478	0.0365956	0.20737
GL-4ul-Ech246	RGM.RGM_down_R1	0.00455974	0.0179717	0.00319789	0.35407	0.139914	0.0648099	0.187228	0.0722653	0.0778511	0.0261171	0.134447	0.0198881	0.0782612	0.0214366	0.000646851	0.000187669	0.000217643	0.0213319	0.000803215	0.0252389	0.289749	0.000946241	0.159844	0.0141045	0.00240729	0.00297912	1.03689	0.0969798	0.0504551	0.472305	0.100535	0.00390985	0.0314477	0.475112	0.496544	0.310352	0.67315	0.065029	0.306004
GL-4ul-Ech247	RGM.RGM_up_R2	0.00356516	0.0606549	0.00782635	0.425601	0.162376	0.0512097	0.154923	0.0581734	0.056902	0.0289051	0.14701	0.0280979	0.0835804	0.0331361	0.000379366	7.86732e-05	0.000162337	0.0199823	0.000579333	0.0248847	0.368267	0.00140202	0.166155	0.0145596	0.00229983	0.00371108	1.44811	0.0659134	0.0446594	0.199134	0.0478109	0.00252535	0.0659409	0.122899	0.217753	0.463184	0.393882	0.0454813	0.205238
GL-4ul-Ech248	RGM.RGM_down_R2	0.00507533	0.0397237	0.00658373	0.41647	0.123727	0.0620616	0.144243	0.0700456	0.078458	0.0236713	0.134743	0.022917	0.0780966	0.0250046	0.000296274	4.44458e-05	0.000161624	0.0200209	0.000722697	0.0235772	0.23297	0.000958097	0.145125	0.0122644	0.00212171	0.00232662	1.34535	0.081649	0.0456889	0.357341	0.0843385	0.00343228	0.0273916	0.37573	0.462273	0.320448	0.592279	0.0372529	0.229805
GL-4ul-Ech249	RGM.RGM_up_R3	0.00414984	0.0574447	0.00793914	0.432115	0.1435	0.0508114	0.139624	0.0579283	0.0576706	0.0258574	0.148732	0.0197468	0.0904717	0.0294596	0.000509933	7.62741e-05	0.000215926	0.0218682	0.000733537	0.0256429	0.406349	0.00133734	0.159005	0.0210572	0.00249849	0.00334659	1.49034	0.0687051	0.0438256	0.236987	0.0537772	0.00297816	0.0744893	0.151462	0.229025	0.4346	0.393562	0.0456033	0.227111
GL-4ul-Ech250	RGM.RGM_down_R3	0.00578891	0.0221163	0.00362521	0.416491	0.121259	0.0561102	0.138753	0.0711474	0.0716454	0.0216711	0.110684	0.0176315	0.0683338	0.0252582	0.000428948	4.11802e-05	0.000286089	0.0254181	0.00176321	0.0299255	0.305783	0.00191017	0.150864	0.0411148	0.00366158	0.00283882	1.32533	0.0932499	0.0508181	0.38147	0.0901215	0.00308548	0.030366	0.404426	0.521226	0.327154	0.675885	0.0490132	0.276081
GL-4ul-Ech251	RGM.RGM_up_R4	0.00425529	0.0556386	0.00927448	0.430141	0.150547	0.0535276	0.158786	0.0556591	0.0591273	0.0268052	0.145567	0.0238698	0.0861002	0.0262985	0.000465678	0.000193605	0.000174137	0.0237281	0.000575604	0.0278267	0.369319	0.00113699	0.157571	0.0273821	0.00231604	0.00353798	1.54891	0.0785205	0.046026	0.252362	0.0615556	0.0030988	0.0884452	0.147181	0.291361	0.524588	0.565336	0.0369285	0.194869
GL-4ul-Ech252	RGM.RGM_down_R4	0.00396948	0.0293044	0.00559224	0.360029	0.136322	0.0520482	0.162009	0.0660403	0.0655562	0.0273131	0.128812	0.0242599	0.0773772	0.0284689	0.000336597	5.99792e-05	0.000101542	0.021551	0.000805464	0.0253142	0.258993	0.00127964	0.159115	0.0200812	0.00223832	0.00324963	1.15187	0.0872015	0.0487669	0.39329	0.0836795	0.00311065	0.0252786	0.378283	0.48053	0.311334	0.630807	0.0400076	0.219207
GL-4ul-Ech253	140Ru.140Ru_up_R1	0.00446303	0.0434242	0.016212	0.413846	0.265559	0.147001	0.325932	0.0917715	0.0925656	0.0350372	0.224282	0.0415061	0.109627	0.056542	0.00243615	0.0115942	0.000289927	0.0164582	0.000600308	0.0195188	0.330601	0.00102753	0.0908461	0.0182249	0.00198212	0.00274148	0.549833	0.0496752	0.0253507	0.108093	0.0401746	0.00133433	0.0229151	0.0926449	0.158916	0.230126	0.265729	0.0486992	0.179241
GL-4ul-Ech254	140Ru.140Ru_down_R1	0.00480657	0.0145532	0.00580206	0.288786	0.273978	0.137102	0.381224	0.0868068	0.0985871	0.0302614	0.162837	0.0349529	0.0808425	0.0412226	0.000746253	0.00340254	0.000227268	0.0158215	0.000509834	0.0186994	0.264961	0.000975619	0.0779737	0.0174812	0.00149245	0.00248247	0.530658	0.0582113	0.0248019	0.173396	0.0712482	0.00162889	0.0426617	0.188394	0.243941	0.261405	0.45408	0.0719626	0.265131
GL-4ul-Ech255	140Ru.140Ru_up_R2	0.00575571	0.0575405	0.0246554	0.441031	0.268906	0.155816	0.286181	0.0792873	0.0867202	0.0369009	0.227534	0.050987	0.110367	0.0606915	0.000791491	0.00332454	0.000302696	0.0160363	0.000735625	0.0190736	0.343553	0.00154312	0.090364	0.0183335	0.00180908	0.00303927	0.494773	0.0470275	0.0260194	0.105925	0.0412629	0.00180394	0.0406853	0.119823	0.164678	0.264102	0.320413	0.0497562	0.186019
GL-4ul-Ech256	140Ru.140Ru_down_R2	0.00595534	0.0214507	0.00881821	0.331393	0.29199	0.15362	0.373589	0.092697	0.105626	0.0330636	0.177638	0.0366671	0.091614	0.0493245	0.000902109	0.00586292	0.000175642	0.0171148	0.000705335	0.0199918	0.253972	0.00112754	0.0863061	0.0143156	0.00165008	0.00257576	0.591964	0.0591737	0.0276753	0.178717	0.0690695	0.00191181	0.0558862	0.191813	0.236342	0.281982	0.444299	0.0720781	0.290887
GL-4ul-Ech257	140Ru.140Ru_up_R3	0.00341641	0.03088	0.00960441	0.368826	0.259403	0.150267	0.324082	0.0771512	0.0878281	0.0383905	0.208568	0.0449963	0.106377	0.0576771	0.000835054	0.00468888	0.000241064	0.0134989	0.000692201	0.0160557	0.344978	0.00120438	0.0949666	0.0288691	0.00236114	0.0031572	0.576778	0.0493205	0.0290985	0.131022	0.0479223	0.00161195	0.0334189	0.0992339	0.176171	0.275787	0.341045	0.0608308	0.221867
GL-4ul-Ech258	140Ru.140Ru_down_R3	0.00639411	0.0122293	0.00524636	0.296118	0.27138	0.106669	0.347923	0.078535	0.0764772	0.0303215	0.16716	0.0340369	0.0806067	0.041042	0.000683222	0.00387226	0.000226834	0.0138505	0.00111902	0.0164603	0.248315	0.000984152	0.0699414	0.0191767	0.00178178	0.0024965	0.542326	0.0536718	0.0242567	0.119815	0.0566346	0.00136169	0.0458225	0.185056	0.210509	0.252772	0.401254	0.0560439	0.27309
GL-4ul-Ech259	140Ru.140Ru_up_R4	0.00359093	0.0430639	0.0172054	0.389102	0.272964	0.156669	0.335375	0.0740123	0.091763	0.0397679	0.213747	0.0496535	0.102035	0.0609539	0.00145183	0.00616071	0.000223539	0.0155433	0.000823734	0.0183841	0.348598	0.000965019	0.0973589	0.0185135	0.00202005	0.00286712	0.538328	0.048166	0.0239058	0.113569	0.0434781	0.00175801	0.0282114	0.0984216	0.172838	0.240232	0.286483	0.0694841	0.211319
GL-4ul-Ech260	140Ru.140Ru_down_R4	0.00330349	0.0146234	0.00830998	0.321849	0.286011	0.132845	0.385554	0.100322	0.090264	0.028585	0.163932	0.0363363	0.079384	0.045938	0.000980315	0.00385473	0.000164944	0.0157555	0.000760222	0.018114	0.298477	0.000740688	0.0770304	0.0156634	0.00127325	0.00263237	0.618835	0.0640526	0.026557	0.165768	0.0675462	0.00134391	0.0366152	0.193381	0.236769	0.275274	0.458079	0.0599318	0.245281
GL-4ul-Ech261	PN.RGM_up_R1	0.00229361	0.0504348	0.015625	0.262573	0.282974	0.0551527	0.262649	0.0353331	0.0238897	0.0414133	0.250192	0.0587292	0.117922	0.0767412	0.00172156	0.00167627	0.000202559	0.0236883	0.000305239	0.0276913	0.415741	0.000895059	0.0348434	0.0119142	0.00118947	0.00725779	0.947474	0.0748931	0.0218806	0.19253	0.063723	0.00994508	0.118689	0.0618155	0.159132	0.262693	0.216105	0.0182294	0.0567672
GL-4ul-Ech262	PN.RGM_down_R1	0.0038687	0.0321855	0.00584126	0.43634	0.145914	0.0760667	0.140591	0.0715105	0.0939758	0.0244429	0.129877	0.0237603	0.0794223	0.0263714	0.00045984	4.11076e-05	0.000173416	0.0219453	0.000632741	0.0257899	0.36914	0.00184933	0.164099	0.0172405	0.00247368	0.00324068	1.41886	0.0880629	0.0396132	0.310047	0.0619621	0.00353033	0.0331189	0.253689	0.408525	0.341171	0.512456	0.0409293	0.206353
GL-4ul-Ech263	PN.RGM_up_R2	0.00244425	0.0482561	0.0177453	0.277031	0.283468	0.0655853	0.251867	0.0359547	0.0274035	0.0455679	0.261995	0.0622314	0.127777	0.0759235	0.00168606	0.00195074	0.000284629	0.0245376	0.000634533	0.0286709	0.402744	0.000777483	0.0355311	0.0224773	0.00117696	0.00764697	1.17673	0.0742747	0.0281854	0.0981132	0.0459306	0.0105463	0.135674	0.0672633	0.153667	0.305253	0.250055	0.0293118	0.0806509
GL-4ul-Ech264	PN.RGM_down_R2	0.00490982	0.0288093	0.00484201	0.407641	0.151513	0.0587056	0.172856	0.0696721	0.0741134	0.0256353	0.133139	0.0236711	0.0765528	0.0240656	0.000392792	0.000213905	0.000241362	0.0183472	0.000504809	0.0216693	0.328459	0.00110473	0.15602	0.0159026	0.00187655	0.00314812	1.22655	0.0786739	0.0398777	0.254799	0.0572866	0.00330453	0.0300794	0.309009	0.37846	0.33599	0.548146	0.048933	0.232817
GL-4ul-Ech265	PN.RGM_up_R3	0.00277131	0.0373735	0.0168733	0.240041	0.289296	0.0637646	0.25396	0.0375843	0.0283819	0.0436449	0.244324	0.0609716	0.10901	0.0741551	0.0019718	0.00252682	0.000206145	0.024264	0.000342622	0.0284953	0.363545	0.000671258	0.0351933	0.0129003	0.00125615	0.00757959	0.808894	0.0623492	0.0255763	0.106839	0.0484761	0.00892385	0.116467	0.0820886	0.18704	0.27901	0.325635	0.018434	0.066434
GL-4ul-Ech266	PN.RGM_down_R3	0.00494563	0.0391964	0.00662265	0.414396	0.136499	0.0822538	0.134409	0.0705881	0.0884497	0.0273411	0.137632	0.0246725	0.0780617	0.028327	0.000225354	0.000140121	0.000188223	0.0237866	0.00110025	0.0278278	0.251152	0.00119476	0.156279	0.0180835	0.00234136	0.00354483	1.23264	0.0758297	0.0470045	0.307746	0.0670305	0.00319245	0.0338816	0.269751	0.30253	0.331096	0.530762	0.0396566	0.211481
GL-4ul-Ech267	PN.RGM_up_R4	0.00304266	0.0485476	0.0181106	0.272448	0.267949	0.0701846	0.2617	0.0387435	0.0268208	0.0451577	0.261073	0.058521	0.119437	0.0792004	0.00165384	0.00160906	0.000288594	0.0248814	0.000537985	0.0290793	0.374839	0.000932158	0.0362269	0.0311733	0.00151552	0.00831534	1.05597	0.0787438	0.033946	0.149245	0.0651539	0.0103282	0.116941	0.107757	0.241053	0.331087	0.389601	0.021325	0.0603218
GL-4ul-Ech268	PN.RGM_down_R4	0.00516468	0.0245726	0.00492473	0.349896	0.138942	0.0977504	0.154745	0.0742706	0.114339	0.0281339	0.122415	0.0243814	0.0670651	0.022751	0.000332067	8.75609e-05	0.000190911	0.0216779	0.000613347	0.0255217	0.35176	0.000962273	0.173355	0.0220193	0.00228114	0.00279395	1.31228	0.10321	0.0490279	0.610911	0.0910241	0.003613	0.0436016	0.379217	0.504327	0.346574	0.616289	0.0526084	0.297407
GL-4ul-Ech269	PN.140Ru_up_R1	0.00225147	0.0578835	0.0194687	0.282937	0.265759	0.0686687	0.274001	0.042509	0.0336714	0.0433255	0.2376	0.0537072	0.120066	0.0690087	0.00151042	0.00174575	0.000284001	0.0256299	0.000449026	0.0299004	0.377348	0.00078041	0.0371871	0.00961249	0.00110485	0.00829129	1.16005	0.0716258	0.0322799	0.129054	0.0578299	0.00986708	0.146328	0.0963958	0.187402	0.30495	0.311133	0.0216444	0.0680407
GL-4ul-Ech270	PN.140Ru_down_R1	0.00463334	0.0223639	0.0103181	0.359643	0.260652	0.19843	0.328494	0.0954443	0.151788	0.0323569	0.188192	0.0389999	0.0958855	0.0427361	0.00102463	0.00386455	0.000224056	0.0177702	0.00119135	0.0210921	0.292944	0.000981715	0.100039	0.0113139	0.00201984	0.00310497	0.637666	0.067821	0.026507	0.180356	0.072105	0.00207212	0.0585377	0.182344	0.244311	0.2517	0.426368	0.0815756	0.293373
GL-4ul-Ech271	PN.140Ru_up_R2	0.00293834	0.050716	0.0184416	0.277001	0.297911	0.0549009	0.294575	0.0353157	0.0258006	0.0435206	0.265306	0.0531137	0.117947	0.0747808	0.00204486	0.00292572	0.000234671	0.0227524	0.000373585	0.0268294	0.322584	0.000602587	0.0275336	0.00459938	0.000655827	0.0074622	1.01806	0.0621195	0.027728	0.0851675	0.0405633	0.00947842	0.108725	0.077717	0.155887	0.272519	0.255818	0.0188516	0.0647846
GL-4ul-Ech272	PN.140Ru_down_R2	0.0045446	0.0224952	0.0111667	0.351932	0.267922	0.147165	0.356933	0.0872886	0.112965	0.0334179	0.19394	0.0354539	0.0847842	0.0391993	0.00156067	0.00781086	0.000180524	0.01527	0.000779354	0.0182181	0.280145	0.000941707	0.0893134	0.00592839	0.00135959	0.0024958	0.61215	0.0706022	0.0277149	0.158985	0.0717399	0.00204309	0.0404131	0.214725	0.287387	0.286827	0.453708	0.0767708	0.272563
GL-4ul-Ech273	PN.140Ru_up_R3	0.00211067	0.061088	0.0218328	0.292876	0.279946	0.083911	0.276548	0.0399445	0.0257448	0.0474724	0.26719	0.0584147	0.13475	0.0817842	0.00170063	0.0021722	0.00027889	0.0283474	0.000697126	0.0331318	0.520781	0.000817886	0.0397726	0.00968326	0.00115814	0.00889759	1.4588	0.0954511	0.0319148	0.262359	0.0866166	0.0127269	0.145763	0.0996299	0.220569	0.278247	0.295444	0.0191867	0.0622267
GL-4ul-Ech274	PN.140Ru_down_R3	0.00508021	0.0263854	0.0133388	0.356375	0.254996	0.169604	0.349976	0.0826905	0.11625	0.0336322	0.188672	0.0412729	0.086737	0.0591027	0.00167776	0.00785722	0.000184883	0.0172116	0.000928471	0.0204289	0.291602	0.000859161	0.103587	0.00904539	0.00191023	0.00253347	0.61912	0.0747141	0.0274067	0.165188	0.0688452	0.00265908	0.0356627	0.199689	0.264379	0.243857	0.40029	0.072403	0.246428
GL-4ul-Ech275	PN.140Ru_up_R4	0.00235071	0.0929857	0.0272427	0.357962	0.311284	0.0553722	0.287311	0.0402161	0.02554	0.0434798	0.306204	0.0650604	0.136066	0.0921633	0.00158143	0.00273742	0.000320571	0.0245737	0.000847733	0.0289109	0.372885	0.000949275	0.0342913	0.00769383	0.000924875	0.00876212	1.26118	0.080157	0.0345714	0.112194	0.0552939	0.0117522	0.134482	0.0814732	0.187801	0.298517	0.307398	0.0193453	0.0569926
GL-4ul-Ech276	PN.140Ru_down_R4	0.00579327	0.0283497	0.0150352	0.410528	0.248866	0.168626	0.325096	0.0940221	0.122203	0.0338331	0.211959	0.0444596	0.0965212	0.0581389	0.00109418	0.00515758	0.000136281	0.0145313	0.00058664	0.0172387	0.255314	0.000689765	0.096703	0.0056959	0.00141355	0.00245725	0.383538	0.0622458	0.0255597	0.132219	0.0537559	0.00193411	0.0372645	0.154712	0.199248	0.219291	0.297646	0.0870148	0.274426
