# Supplementary material for: Graft union formation involves interactions among bud signals, carbon availability, dormancy release, wound responses and non‐self‐communication in grapevine
Source: Plant J. 2025 Jun 11;122(5):e70244. doi: 10.1111/tpj.70244 (PMC12155988; doi:10.1111/tpj.70244)
Supplement: Supplementary file 19 — Data S6. Transcriptome expression matrix (29 983 genes × 100 samples), gene counts normalised by trimmed mean of M values (TMM) from RNAseq data with histogram visualisation. [file TPJ-122-0-s005.xlsx]

## Sheet: Legend
Data S6: Transcriptome expression matrix (29983 genes x 100 samples), gene counts normalised by trimmed mean of M values (TMM) from RNA-seq data, with histogram visualisation, gene description, and MapMan and gene ontology (GO) annotations.

## Sheet: Gene visualisation
	Enter your gene ID →	Vitvi12g01676		Sample	Exptression level	Column	Sample	Exptression level	Column	Sample	Exptression level	Column	Sample	Exptression level	Column	Sample	Exptression level	Column		0 DAG Dormant cuttings	Mean	SD		Expression PN intact, wounded and grafted scions and rootstocks	Mean	SD			Expression ungrafted, intact scions and rootstocks	Mean	SD		Expression in grafts	Mean	SD
	Row number	18187		X140Ru.140Ru_down_R1	6.16262	C	PN.140Ru_down_R1	6.40558	W	PN.RGM_up_R1	6.71047	AQ	PN_W.OB_B_down_R1	4.86058	BK	RGM.RGM_down_R1	6.19041	CE		PN	3.39713	0.556762	PN only 14 D	Intact scions	3.49094	0.316518			PN scions	3.49094	0.316518		Grafted PN/PN scions	6.95223	0.0701716
	Sequence Description (Blast2Go Grapedia)	XP_010657556.1 probable WRKY transcription factor 9		X140Ru.140Ru_down_R2	5.98599	D	PN.140Ru_down_R2	6.42698	X	PN.RGM_up_R2	6.74392	AR	PN_W.OB_B_down_R2	5.13275	BL	RGM.RGM_down_R2	5.91721	CF		140RU	2.3036	0.649197		Intact rootstocks	4.24516	0.276374			PN rootstocks	4.24516	0.276374		Grafted PN/PN rootstocks	6.73717	0.133074
				X140Ru.140Ru_down_R3	6.23443	E	PN.140Ru_down_R3	6.32885	Y	PN.RGM_up_R3	6.40436	AS	PN_W.OB_B_down_R3	5.64637	BM	RGM.RGM_down_R3	5.94488	CG		RGM	2.69421	0.421728		Wounded rootstocks (above)	4.81757	0.354076			140Ru scions	2.33331	0.205637		Grafted 140Ru/140Ru scions	6.07214	0.0333756
				X140Ru.140Ru_down_R4	6.37685	F	PN.140Ru_down_R4	6.22818	Z	PN.RGM_up_R4	6.96914	AT	PN_W.OB_B_down_R4	5.56952	BN	RGM.RGM_down_R4	5.98954	CH						Wounded rootstocks (below)	4.97127	0.454404			140Ru rootstocks	2.78118	0.181738		140Ru/140Ru stock	6.18997	0.162539
				X140Ru.140Ru_up_R1	6.03099	G	PN.140Ru_up_R1	6.8267	AA	PN_NW_B_R1	3.82442	AU	PN_W.OB_B_up_R1	4.59117	BO	RGM.RGM_up_R1	5.99914	CI						Wounded scions bud side (above)	4.74163	0.244249			RGM scions	3.5655	0.23152		Grafted RGM/RGM scions	6.04766	0.0748574
				X140Ru.140Ru_up_R2	6.0877	H	PN.140Ru_up_R2	6.88053	AB	PN_NW_B_R2	3.20026	AV	PN_W.OB_B_up_R2	4.6854	BP	RGM.RGM_up_R2	5.97562	CJ						Wounded scions bud side (below)	5.20071	0.635251			RGM rootstocks	4.21704	0.303999		Grafted RGM/RGM rootstock	6.01051	0.12358
				X140Ru.140Ru_up_R3	6.06171	I	PN.140Ru_up_R3	7.57818	AC	PN_NW_B_R3	3.24157	AW	PN_W.OB_B_up_R3	5.45352	BQ	RGM.RGM_up_R3	6.13956	CK						Wounded scions opposite bud (above)	4.90232	0.386533							Grafted PN/140Ru scions	6.95147	0.446884
				X140Ru.140Ru_up_R4	6.10817	J	PN.140Ru_up_R4	6.52048	AD	PN_NW_B_R4	3.69749	AX	PN_W.OB_B_up_R4	4.87921	BR	RGM.RGM_up_R4	6.07631	CL						Wounded scions opposite bud (below)	5.30231	0.371325							Grafted PN/140Ru rootsstocks	6.3474	0.089953
				X140Ru_NW_B_R1	2.3707	K	PN.PN_down_R1	6.79995	AE	PN_NW_NB_R1	4.31581	AY	PN_W_NB_down_R1	4.93937	BS	RGM_NW_B_R1	3.33084	CM						Grafted scions	6.95223	0.0701716							Grafted PN/RGM scions	6.70698	0.232153
				X140Ru_NW_B_R2	2.5921	L	PN.PN_down_R2	6.86826	AF	PN_NW_NB_R2	4.22611	AZ	PN_W_NB_down_R2	4.56811	BT	RGM_NW_B_R2	3.88422	CN						Grafted rootstocks	6.73717	0.133074							Grafted PN/RGM rootstocks	6.02172	0.189243
				X140Ru_NW_B_R3	2.09969	M	PN.PN_down_R3	6.7215	AG	PN_NW_NB_R3	3.88584	BA	PN_W_NB_down_R3	5.61381	BU	RGM_NW_B_R3	3.54108	CO
				X140Ru_NW_B_R4	2.27075	N	PN.PN_down_R4	6.55897	AH	PN_NW_NB_R4	4.55286	BB	PN_W_NB_down_R4	4.7638	BV	RGM_NW_B_R4	3.50584	CP
				X140Ru_NW_NB_R1	2.79946	O	PN.PN_up_R1	7.00332	AI	PN_W.B_B_down_R1	4.88725	BC	PN_W_NB_up_R1	4.82039	BW	RGM_NW_NB_R1	4.48406	CQ
				X140Ru_NW_NB_R2	2.5551	P	PN.PN_up_R2	6.97182	AJ	PN_W.B_B_down_R2	4.68835	BD	PN_W_NB_up_R2	4.61095	BX	RGM_NW_NB_R2	3.83971	CR
				X140Ru_NW_NB_R3	2.99921	Q	PN.PN_up_R3	6.98501	AK	PN_W.B_B_down_R3	6.11804	BE	PN_W_NB_up_R3	5.31484	BY	RGM_NW_NB_R3	4.44173	CS
				X140Ru_NW_NB_R4	2.77095	R	PN.PN_up_R4	6.84877	AL	PN_W.B_B_down_R4	5.10922	BF	PN_W_NB_up_R4	4.52409	BZ	RGM_NW_NB_R4	4.10265	CT
				X140ru_wood_R1	2.04909	S	PN.RGM_down_R1	5.78802	AM	PN_W.B_B_up_R1	4.70479	BG	PN_wood_R1	3.2152	CA	RGM_wood_R1	2.12046	CU
				X140ru_wood_R2	2.38058	T	PN.RGM_down_R2	6.20421	AN	PN_W.B_B_up_R2	4.57452	BH	PN_wood_R2	3.2009	CB	RGM_wood_R2	2.6564	CV
				X140ru_wood_R3	1.62493	U	PN.RGM_down_R3	5.9519	AO	PN_W.B_B_up_R3	5.09747	BI	PN_wood_R3	2.95898	CC	RGM_wood_R3	3.08925	CW
				X140ru_wood_R4	3.1598	V	PN.RGM_down_R4	6.14274	AP	PN_W.B_B_up_R4	4.58976	BJ	PN_wood_R4	4.21345	CD	RGM_wood_R4	2.91074	CX
	gene.id	X140Ru.140Ru_down_R1	X140Ru.140Ru_down_R2	X140Ru.140Ru_down_R3	X140Ru.140Ru_down_R4	X140Ru.140Ru_up_R1	X140Ru.140Ru_up_R2	X140Ru.140Ru_up_R3	X140Ru.140Ru_up_R4	X140Ru_NW_B_R1	X140Ru_NW_B_R2	X140Ru_NW_B_R3	X140Ru_NW_B_R4	X140Ru_NW_NB_R1	X140Ru_NW_NB_R2	X140Ru_NW_NB_R3	X140Ru_NW_NB_R4	X140ru_wood_R1	X140ru_wood_R2	X140ru_wood_R3	X140ru_wood_R4	PN.140Ru_down_R1	PN.140Ru_down_R2	PN.140Ru_down_R3	PN.140Ru_down_R4	PN.140Ru_up_R1	PN.140Ru_up_R2	PN.140Ru_up_R3	PN.140Ru_up_R4	PN.PN_down_R1	PN.PN_down_R2	PN.PN_down_R3	PN.PN_down_R4	PN.PN_up_R1	PN.PN_up_R2	PN.PN_up_R3	PN.PN_up_R4	PN.RGM_down_R1	PN.RGM_down_R2	PN.RGM_down_R3	PN.RGM_down_R4	PN.RGM_up_R1	PN.RGM_up_R2	PN.RGM_up_R3	PN.RGM_up_R4	PN_NW_B_R1	PN_NW_B_R2	PN_NW_B_R3	PN_NW_B_R4
	Vitvi00g00444	0.636664	0.673607	1.02958	0.652522	0.632429	0.393721	0.515977	0.851654	0.445454	0.76382	0.53616	0.726914	0.747392	0.949157	0.97657	0.800056	1.57574	0.719213	1.67955	1.23142	0.685598	0.847547	0.710261	0.299765	0.0913654	0.0406587	0.287658	0.231064	0.22463	0.0819613	0.0952895	0.377659	0.0798434	0.0850137	0.523861	0	1.06006	1.0075	0.728104	0.501071	0.123456	0	0.25541	0	0.201503	0	0.151923	0.164855
	Vitvi00g00610	0.0672853	0.158776	0.0960635	0.0707714	0.0915051	0	0.186791	0.065947	0.261425	0	0.166868	0.12649	0.266582	0.257112	0	0.273677	0.036644	0	0.0345477	0.0374266	0.27583	0.0684394	0	0	0.334623	0.0381744	0.229561	0	0.284792	0.25039	0.0431486	0.2179	0.0375145	0.261955	0.231269	0.361792	0.120791	0.09183	0.0652175	0.0320273	0.0761199	0.0758499	0.171723	0.110053	0.0910991	0.0328191	0.0561813	0
	Vitvi00g00614	0.0672196	0	0	0.0779362	0.0616436	0.0658001	0	0	0	0.122409	0.166868	0	0.235831	0.329563	0.080029	0	0	0	0	0.109487	0.178468	0.133779	0.0396464	0	0.482178	0.179186	0.216378	0.151341	0.0462036	0.335816	0.265784	0.2179	0.178518	0.484925	0.203292	0.404047	0.0311591	0.09183	0.0329772	0.226561	0.218789	0.11233	0.171723	0.121556	0.276914	0.397555	0.230907	0.132294
	Vitvi00g00615	0.280772	0.0973465	0.126714	0.407959	0.360366	0.275	0.32587	0.065947	0	0.127354	0.551836	0.0958918	0.105823	0.449727	0.280816	0.128079	0.107253	0.245173	0.313079	0.366361	0.27583	0.285246	0.37317	0.281948	0.660022	0.487697	0.487948	0.413383	0.602464	0.345686	0.278009	0.377297	0.533912	0.726129	0.399178	0.891469	0.0915281	0.149956	0.27273	0.318377	0.858129	0.249671	0.54107	0.276652	0.453503	0.402862	0.419578	0.476701
	Vitvi00g00786	0.222369	0.400569	0.266666	0.368247	0.461274	0.248552	0.191979	0.309235	0.190027	0.1214	0.105348	0.161426	0.304536	0.104448	0.294334	0.197321	0.369238	0.550919	0.293442	0.253845	0.923029	0.772888	0.586723	0.660116	0.379801	0.0782256	0.274243	0.0653927	0.0984549	0.389255	0	0.38914	0.59977	0.305206	0	0	0.488346	0.182514	0.191489	0.232665	0.188895	0.0392952	0.143341	0.113615	0.03991	0	0.087414	0.0846967
	Vitvi00g00859	2.69176	2.98379	2.76205	2.77875	4.31117	4.47351	3.95517	3.87584	3.57461	4.36419	4.40317	4.30066	2.90096	2.78176	2.40696	2.25181	0.497332	0.386274	0.43424	1.3208	3.01668	2.75429	2.92099	2.93564	3.76338	3.77011	3.5693	4.38661	2.63468	2.2438	2.67899	2.1453	3.32712	3.15957	3.51135	3.54112	2.81136	2.79596	3.07119	2.50557	3.68844	3.73737	3.67356	3.45487	3.41839	3.56728	3.12692	3.38303
	Vitvi00g00918	0	0	0	0	0	0	0	0	0	0	0	0	0	0	0	0	0	0	0	0	0	0	0	0	0.0357092	0.0381744	0.0408873	0	0.113485	0.0385423	0.0431486	0	0	0	0	0	0	0.031264	0.096753	0.0320273	0	0	0.0360189	0	0	0	0.0531752	0
	Vitvi00g00973	0.913226	0.76387	0.990514	0.658279	0.688097	0.619789	0.63498	0.620939	0.50528	0.477395	0.667727	0.270442	0.63981	1.11803	0.53967	0.550101	0.416219	0.509334	1.2071	0.921112	1.05644	0.448228	0.787963	0.427968	0.968773	0.568174	0.732196	0.609148	0.4379	0.546249	0.628989	0.676097	0.396301	0.453925	0.736814	0.621406	0.384777	0.232976	0.300081	0.557195	0.491948	0.62276	0.54107	1.04047	0.231207	0.776765	1.53908	2.01793
	Vitvi00g00974	0.252141	0.033184	0.186128	0.0358196	0.0915051	0.0332752	0.03286	0.189433	0.122069	0.127354	0.0349533	0.0958918	0.235831	0	0	0.158398	0.036644	0.0376803	0	0.275308	0.144497	0.165371	0.0950764	0.119468	0.231472	0.11162	0.193749	0.0393496	0.184467	0.112669	0.085044	0.2179	0.211716	0	0.120264	0.172073	0.120791	0	0.096753	0.0940247	0.0761199	0.216542	0	0.110053	0.0613673	0.096299	0.398001	0.433324
	Vitvi00g01453	0	0	0	0	0	0	0	0	0	0	0	0	0	0	0	0	0	0	0	0	0	0	0	0	0	0	0	0	0	0	0	0	0	0	0	0	0	0	0	0	0	0	0	0	0	0	0	0
	Vitvi00g01805	3.75486	3.35943	3.42349	3.78946	3.91939	3.86212	3.44196	3.74586	2.43719	2.49705	2.70891	2.78604	2.32331	2.48563	2.26499	2.58333	0.670547	0.791486	0.80843	0.728608	3.20416	3.46428	3.20511	3.07045	4.16586	4.05315	4.3601	4.33655	4.61346	4.5571	4.74578	4.64748	4.33538	4.38782	4.64998	4.49472	4.66474	4.8977	4.32179	4.86416	4.40612	4.50768	4.45298	4.16177	4.93103	5.06195	4.7427	4.75474
	Vitvi00g02171	0	0	0	0	0	0	0	0	0	0	0	0	0.0714038	0	0	0	0	0	0	0	0	0	0	0	0	0	0	0	0	0	0	0	0	0	0	0	0	0	0	0	0	0	0	0	0	0	0	0
	Vitvi00g04000	0	0	0	0.104896	0	0	0	0	0	0	0	0	0	0	0	0	0.0486069	0.0650531	0.101256	0.0374266	0	0	0	0	0	0	0	0	0	0	0	0	0	0	0	0	0	0	0	0.0320273	0	0	0	0	0	0	0	0
	Vitvi00g04001	0	0	0	0	0	0	0	0	0	0	0	0	0	0	0	0	0	0	0	0	0	0	0	0	0	0	0	0	0	0	0	0	0	0	0	0	0	0	0	0	0	0	0	0	0	0	0	0
	Vitvi00g04004	0.0340349	0	0	0	0	0	0	0	0	0	0	0	0	0	0	0	0	0	0	0	0	0	0	0	0	0	0	0	0	0	0	0	0	0	0	0	0	0	0	0	0	0	0	0	0	0	0	0
	Vitvi00g04005	0.360566	0.0656219	0.181113	0	0.211044	0.0600964	0.0340616	0.276379	0.290201	0.236851	0.304093	0.285055	0.137578	0.23178	0.111871	0.0657484	0.146978	0.110211	0.0535727	0.0860314	0.0437833	0.308127	0.212396	0.0935831	0	0.189908	0.083038	0.265188	0	0.0388845	0.0431486	0.0763491	0.0378107	0.155455	0.0832538	0.136063	0.26218	0.543785	0.234001	0.289627	0.0385619	0.187259	0.146211	0	0.151723	0.0329813	0.0290381	0.0870219
	Vitvi00g04006	0.0345394	0.158776	0.032737	0.10638	0	0.148088	0	0.0338447	0	0	0.108633	0.0329357	0.166433	0.103007	0.0672967	0.0331014	0.0370782	0.0376803	0	0.0374266	0	0	0.0655473	0.0308072	0	0	0	0	0	0	0	0	0	0	0	0	0.230582	0.308647	0.0974702	0.148012	0	0	0	0	0	0	0.0638202	0
	Vitvi00g04007	7.33934	7.19057	7.18851	7.2213	7.23	7.51271	7.4028	7.35157	7.84239	7.83221	7.90044	7.89128	7.949	8.08122	7.82158	7.90849	5.89416	5.85071	6.37696	5.55114	7.14255	7.24115	7.05353	6.89164	7.25563	7.31178	7.10978	7.47521	6.81576	6.67728	6.93271	6.84675	7.04622	6.90423	7.04196	7.27736	6.87168	7.00414	6.89495	6.92615	7.15086	7.38062	7.12869	7.1146	7.74228	7.85203	7.60309	7.55079
	Vitvi00g04009	0	0	0	0	0	0	0	0	0	0	0	0	0	0	0	0	0	0	0	0	0	0	0	0	0	0	0	0	0	0	0	0	0	0	0	0	0	0.031264	0	0	0	0	0	0	0	0	0	0
	Vitvi00g04010	0	0.0656219	0	0	0	0	0	0	0	0	0	0	0	0	0	0	0	0	0	0	0	0	0	0	0	0	0	0	0	0	0	0	0	0	0	0	0	0	0	0	0	0	0	0	0	0	0	0
	Vitvi00g04011	2.17285	2.53436	2.5064	2.51756	1.71889	1.67503	1.70387	1.79863	2.3707	1.50882	1.60192	1.32882	2.09513	2.417	2.33199	2.55434	0.670547	0.482261	0.522298	0.395478	2.56679	2.41245	2.52252	2.72503	2.38813	2.07644	2.00661	1.80262	3.0455	3.15916	3.00783	2.96224	2.2045	2.27496	1.96266	1.95676	2.92476	3.08986	2.80973	2.86056	2.28505	2.25663	2.31297	2.31898	1.76128	1.35875	2.18085	2.37965
	Vitvi00g04013	0	0	0	0	0	0	0	0	0	0	0	0	0	0	0	0	0	0	0	0	0	0	0	0	0.0813542	0	0	0	0	0.0760816	0	0.0386795	0	0	0	0	0	0	0.0329772	0	0.0385619	0.0758499	0	0	0	0	0	0
	Vitvi00g04014	0	0	0	0	0	0	0	0	0	0	0	0	0	0	0	0	0	0	0	0	0	0	0	0	0	0	0	0	0	0	0	0	0	0	0	0	0	0	0	0	0	0	0	0	0	0	0	0
	Vitvi00g04015	0	0	0	0	0	0	0	0	0	0	0	0	0	0	0	0.0331014	0.036644	0	0	0	0	0	0.0323933	0	0	0	0	0	0	0	0	0	0	0	0	0	0	0	0	0	0	0	0	0	0	0	0	0
	Vitvi00g04016	0	0	0	0	0	0	0	0	0	0	0	0	0	0	0	0	0	0	0	0	0	0	0	0	0	0	0	0	0	0.0415437	0	0	0	0	0	0	0.0311591	0.031264	0	0.124052	0	0	0.0360189	0.0376247	0	0	0	0
	Vitvi00g04017	0	0	0	0	0	0.0332752	0.0649882	0	0	0	0.0690798	0.0326773	0.0361436	0.0347587	0	0	0	0	0	0	0	0	0	0	0	0	0	0.0393496	0.0388285	0	0	0.0386795	0	0	0	0	0	0	0	0	0	0	0	0	0	0	0	0
	Vitvi00g04018	2.14138	1.99929	2.14377	1.70082	1.74507	1.90609	1.81106	1.85386	1.97229	1.84595	1.60649	1.75995	1.97131	1.88564	1.54667	1.68745	1.67945	1.41649	1.6634	1.69114	1.07306	1.83067	1.57417	1.01757	1.30608	0.67982	1.33807	1.52638	1.52093	1.2585	1.29608	1.08392	1.20867	1.30383	1.16556	1.10794	2.2047	2.21369	1.54541	1.96927	0.970812	0.973879	1.26078	0.840348	0.925952	0.640714	1.11859	0.905691
	Vitvi00g04019	1.76514	1.47312	1.69905	1.17423	0.803372	1.20491	0.898652	1.04003	0.430314	1.65245	1.2231	0.656889	1.27399	1.81546	0.846834	1.03562	1.31307	1.53532	1.35856	1.49602	0.818799	1.08122	0.515703	1.46718	0.0616021	0.476091	0.265921	0.298557	0.266227	0.50007	0.0582873	0.734495	0.276375	0.295743	0.36842	0.551614	1.6414	1.81691	1.31354	1.67109	0.233357	0.357243	0.149009	0.164193	0.188716	0.651193	0.20562	0.17879
	Vitvi00g04020	0.0673511	0	0.0328341	0	0.0639349	0.0333081	0	0.0660437	0.0925062	0	0	0.0330326	0.0376777	0.0367492	0	0	0	0	0	0	0	0	0	0	0	0	0	0	0	0	0	0	0	0	0	0	0	0	0	0	0	0	0	0	0	0.0328191	0	0
	Vitvi00g04021	0.539592	0.406811	0.319124	0.264371	0.178692	0.34817	0.684979	0	0.388499	0.218058	0.212437	0.521316	0.173557	0.358005	0.336436	0.328036	0.298305	0.463307	0.591109	0.818748	0.2441	0.43089	0.214769	0.539288	0.0961885	0.181508	0	0.0494842	0.0909364	0.175791	0	0.14886	0.0466691	0	0.120264	0	0.149472	0	0.0347042	0	0	0.138284	0	0	0.109898	0.127021	0.0834723	0.16896
	Vitvi00g04022	0	0	0	0	0.135915	0.159194	0	0	0	0.065082	0	0	0	0	0	0.0654604	0	0	0	0	0	0	0	0.0609703	0	0	0.0661034	0.0393496	0	0.25039	0	0.0763491	0	0.0798204	0.0812793	0	0	0	0.096753	0	0	0	0.0711604	0	0.12023	0	0.0283641	0
	Vitvi00g04023	0	0	0	0	0.031151	0	0	0	0	0	0	0	0	0	0	0	0	0	0	0	0	0	0	0	0.0412505	0	0.0408873	0.0393496	0	0	0	0.0386795	0	0.155455	0.158223	0.0886004	0	0	0	0	0	0	0.0711604	0.144947	0	0.0353479	0.0283641	0.168325
	Vitvi00g04024	2.30132	2.31734	2.43176	1.9254	2.50073	2.13565	2.29297	1.88713	2.34039	2.34884	2.57539	2.45336	2.5755	2.55629	2.26087	2.3078	1.79769	1.927	2.09633	1.557	1.93789	2.24488	1.99233	2.06618	1.61805	1.88486	1.22783	2.16666	1.46921	1.48289	1.28669	1.49324	1.53979	1.88372	1.6554	1.57529	2.41735	2.61058	2.03689	2.06819	1.33187	1.65891	1.7001	1.38468	1.54163	1.91265	1.44679	1.8206
	Vitvi00g04025	0.836036	0.87691	0.784175	0.910997	0.817503	0.550368	0.691579	0.801238	0.952954	0.740999	0.991272	0.764617	0.837954	1.00479	0.941075	0.79634	0.607369	0.883673	0.805533	0.810686	0.67226	0.814252	0.667608	0.58058	0.89017	0.752067	0.450168	0.751124	0.74268	0.684472	0.638587	0.614186	0.694053	0.508886	0.761685	0.789401	0.428941	0.553056	0.291248	0.51571	0.314761	0.778926	0.737236	0.658477	0.692705	0.776765	0.769413	0.606406
	Vitvi00g04027	0	0	0	0	0	0	0	0	0	0	0	0	0	0	0	0	0	0	0.0345477	0	0	0	0	0	0	0	0	0	0	0	0	0	0	0	0	0	0	0	0	0	0	0	0	0	0	0	0	0
	Vitvi00g04029	0	0	0	0	0	0	0	0	0	0	0	0	0	0	0	0	0.0863957	0.134377	0.150724	0.14969	0	0.116556	0	0	0.0663657	0	0	0.0291433	0.0621993	0.0810384	0	0	0.0283015	0	0	0.0855465	0	0.031264	0.0312482	0	0.0385619	0.0487376	0	0	0.041921	0	0	0.0574419
	Vitvi00g04030	2.86051	2.71919	2.24114	2.53898	2.51328	2.7579	2.5596	2.76356	2.51816	2.57692	2.4851	2.71544	2.53262	2.57738	2.51145	2.52205	1.90002	1.93635	2.27068	1.98839	2.38657	2.47175	2.18707	2.58757	1.78818	1.60607	1.74194	2.3179	2.07572	2.18491	1.80857	2.20133	1.63364	1.79957	2.11281	1.98896	1.80295	1.94856	1.56644	1.84738	1.7233	2.24856	2.1351	1.70424	1.64182	2.15156	1.85137	1.96251
	Vitvi00g04031	0.592169	0.726177	0.476401	0.741373	0.795701	1.05058	0.491575	0.828396	0.350264	0.564107	0.759636	0.933745	0.859718	0.922064	0.468066	0.596657	0.733128	0.733634	0.627187	0.624807	0.390094	0.590446	0.269035	0.940051	0.464788	0	0	0	0	0	0	0	0	0	0	0	0.63915	0.372464	0.761111	0.266901	0	0.35785	0	0	0	0	0.460475	0.264178
	Vitvi00g04032	2.32747	2.11924	1.92068	2.01191	1.66228	1.82833	1.92972	1.99779	1.44621	1.77391	1.9098	1.87598	2.14863	2.15177	1.53643	2.01083	1.30819	1.48301	1.41625	1.48482	1.64699	2.05527	1.73867	1.92149	1.40965	1.47838	1.15209	1.52488	1.9085	1.94447	1.67801	2.01512	1.54362	1.57001	1.55145	1.56614	1.98739	1.92789	1.38727	1.7862	1.65896	1.89457	1.58142	1.4354	1.6839	1.78305	1.25709	1.63107
	Vitvi00g04033	1.9669	1.95645	1.90743	1.86725	2.23575	1.96159	1.96748	1.75516	1.40973	1.83465	1.89158	1.59034	2.14953	2.11195	1.82669	1.94408	1.68867	2.0036	1.98291	1.75987	1.35825	2.14865	1.38122	2.25166	0.76781	0.887102	0.210727	0.677062	0.600311	0.698694	0.406691	0.648628	0.643053	0.414476	0.54708	0.507236	1.93005	2.16892	1.73312	1.89456	0.237076	0.650833	0.503719	0.642204	0.50141	0.356039	0.518478	0.648002
	Vitvi00g04034	0.0351109	0.033184	0.032737	0	0	0	0	0	0	0	0.039298	0	0	0	0.0672967	0.0331014	0.0723804	0	0	0	0.0375035	0	0.0323933	0.0609703	0	0	0	0	0	0	0	0	0	0	0	0	0.0311591	0.031264	0	0	0	0	0	0	0	0	0	0
	Vitvi00g04035	0	0	0	0	0	0	0	0	0	0	0	0	0	0	0	0	0	0	0	0	0.0740568	0.0346255	0	0	0	0.0381744	0	0	0	0	0	0	0	0	0	0.0886004	0	0	0	0	0	0	0	0	0	0	0	0
	Vitvi00g04036	0	0	0	0	0	0	0	0	0	0	0	0	0	0	0	0	0	0	0	0	0	0	0	0	0	0.0475997	0	0.0525645	0.044869	0	0	0	0	0.0528576	0.141644	0.0676529	0	0	0	0	0	0.16978	0.198351	0.19991	0	0.0647812	0.0471994	0.0930553
	Vitvi00g04037	0.982334	0.961689	0.430606	0.596705	0.784026	0.817173	0.621649	0.534787	0.44091	0.739325	0.809321	1.05461	0.737306	1.19131	0.570591	0.792092	0.515049	0.941987	0.826012	0.83195	1.0256	0.720809	0.886128	1.31269	1.02655	1.18929	1.28786	1.50071	1.17087	1.25809	0.97722	1.25008	1.29981	0.93545	1.63181	1.30888	1.15496	0.546709	0.648371	0.723644	1.10911	1.42982	1.08256	0.894052	1.02945	1.07824	1.50441	1.32567
	Vitvi00g04038	0.605087	0.236568	0.775748	0.803598	0.95398	0.692577	0	0.55773	0.569069	0	0.352393	0.424634	0.406745	0.875114	0.341148	0.0644361	0	0	0	0	0.739389	0.759909	0.833144	0.352397	0	0.0543956	0	0.0630653	0	0	0.0455271	0	0	0	0	0	3.63517	3.42068	3.35195	3.33229	0	0	0.151507	0.349337	0	0	0	0
	Vitvi00g04039	4.21487	4.34759	5.01061	4.5043	5.12955	5.46789	5.87781	5.58794	4.30309	4.93009	5.71289	4.84396	6.54253	6.37179	6.21573	6.53161	5.70791	5.05904	5.73279	5.11657	4.38977	4.12273	4.22236	4.70488	4.27071	3.8433	3.7212	3.92717	5.7528	5.68638	5.61021	5.24107	5.66499	5.47078	5.22594	4.99446	6.17952	5.97269	5.97701	5.40119	5.2675	5.39969	5.57877	5.21513	5.50701	5.99374	5.68737	6.0861
	Vitvi00g04040	0	0	0.0960635	0	0	0	0	0	0	0.244373	0.0349533	0	0.0714038	0.0686996	0.162699	0.158398	0	0.0376803	0.0345477	0	0.0375035	0	0	0.119468	0.0467705	0.0753647	0.0806477	0.0393496	0.149412	0	0.278009	0	0.0740782	0.0404622	0.0812793	0	0	0.031264	0.0652175	0	0.0761199	0	0.105466	0.0742931	0.176786	0.157103	0.0314224	0.270329
	Vitvi00g04041	0.336384	0.528163	0.545	0.352227	0.800844	0.842625	0.656226	0.844081	1.84101	2.29933	2.56187	2.80305	1.11569	0.750857	1.35159	1.03169	0.330272	0.612817	0.447351	0.506404	0.480311	0.39592	0.37317	0.897893	1.45434	1.82672	1.53469	1.9337	1.77731	1.05868	1.40023	1.3803	1.98205	1.49588	1.93011	1.99164	1.12364	0.546016	0.779689	0.579039	1.52064	1.74339	1.37444	2.11411	3.1727	2.8958	2.91689	2.97878
	Vitvi00g04042	3.40225	3.38177	3.66472	3.28144	3.51242	3.41094	3.48619	3.57262	4.01476	4.10018	3.92825	4.12881	3.73655	3.72965	3.67207	3.80946	3.77967	3.87327	3.82621	3.86927	3.61729	3.48884	3.70431	3.71479	3.67865	3.99172	4.04389	3.91664	3.86912	3.94525	3.74602	3.5921	4.06641	3.98876	3.90095	3.7491	3.89373	3.71791	3.88786	3.69652	3.87047	3.7254	4.03304	3.87386	4.47849	4.38245	4.34476	4.48089
	Vitvi00g04043	0.289139	0.412446	0.632693	0.261893	0.482998	0.309471	0.322233	0.326665	0.317111	0.251213	0.395232	0.169559	0.244662	0.220501	0.232115	0.205417	0.583048	0.805752	0.289214	0.830522	0.498767	0.40137	0.495861	0.291037	0.215415	0.35749	0.0966767	0.041948	0.113485	0	0.278009	0.0811376	0.0865881	0	0	0.0886004	0.475151	0.213019	0.114024	0.0731816	0.32297	0.249671	0.121044	0.156861	0.311778	0.0347971	0.256407	0.239207
	Vitvi00g04044	3.32773	3.23539	3.22567	3.4405	3.12827	3.14685	3.09756	2.81969	2.96675	3.17369	3.30827	3.07249	2.38666	1.92975	2.35701	2.29532	3.39356	4.17268	2.23395	3.50987	3.66395	3.38798	3.50502	3.47444	2.46174	2.54602	3.0261	1.91196	2.01007	2.08714	2.37565	2.16178	2.4233	2.46531	2.11519	2.26312	2.9662	3.13278	2.58603	2.71861	3.16305	2.90262	2.53397	2.7208	2.6199	1.84745	2.05003	2.01976
	Vitvi00g04045	0	0.0656219	0.126714	0.0358196	0	0	0.0649882	0	0	0	0.0690798	0.0326773	0	0.197001	0	0	0.036644	0	0	0	0.109707	0.256198	0.0640753	0.147851	0.686265	0.914451	0.851917	0.685545	0.653396	0.649464	0.68455	0.465113	0.752703	0.99676	0.736814	0.91589	0.258814	0.232976	0.300081	0.0940247	0.43527	0.62276	0.490047	0.863223	0.885463	0.906389	0.827288	0.992188
	Vitvi00g04046	0.252141	0.406811	0.426818	0.380362	0.335626	0.356134	0.758001	0.159538	0.363964	0.547395	0.502741	0.544161	0.542652	0.449727	0.441629	0.681175	0.497332	0.562003	0.472769	0.366361	0.2441	0.341644	0.447121	0.202994	0.430889	0.402465	0.427559	0.383115	0.522527	0.148351	0.278009	0.315635	0.367131	0.295777	0.300795	0.431205	0.310526	0.336723	0.454114	0.344118	0.491948	0.812083	0.382244	0.179017	0.584697	0.655562	0.70961	0.518812
	Vitvi00g04047	3.80555	3.95002	4.07929	3.82948	3.99419	3.95991	4.09787	3.99437	4.06267	3.80894	3.73727	3.87501	3.73246	3.7355	3.81322	3.77726	4.35894	4.28186	4.27662	4.43072	4.0045	3.97103	4.07068	4.01554	3.52355	3.56725	3.77419	3.55533	3.63167	3.77308	3.60802	3.6619	3.65668	3.55827	3.77825	3.72876	4.04832	4.016	3.98208	3.95046	3.82982	3.6505	3.98548	3.74166	3.82985	3.69376	3.89999	4.05979
	Vitvi00g04048	4.52267	4.41208	4.43822	4.45058	4.03265	4.13856	4.08453	4.16253	4.16611	4.65683	4.61722	4.75496	4.51688	4.51408	4.1409	4.13707	4.25434	4.18169	4.30262	4.14691	4.60958	4.65499	4.33215	4.48195	4.62459	4.35521	4.60026	4.61813	4.51245	4.4114	4.73465	4.44903	4.06641	4.20443	4.20059	4.30132	4.21362	3.9585	4.33727	4.02962	4.29555	4.65906	3.98317	4.45982	4.1105	4.45084	4.26207	3.93372
	Vitvi00g04049	1.19829	0	1.24922	0.86743	1.39089	1.6293	1.66413	2.11133	1.74504	1.50565	2.17993	2.33371	1.39153	0	0.794294	0.855552	0	0.289514	0.327334	0	1.10448	1.25962	0.940909	1.38713	0.500456	0.964432	0.0747137	1.02997	0	0	0	0	0	0	0	0	1.4837	0.276157	0.609699	0.714949	0	0.4881	0.633779	0.303154	1.01432	0.857468	0.569787	0.325728
	Vitvi00g04051	0.197747	0.21052	0.272133	0.179521	0.112745	0.186605	0.0700313	0.0416671	0.345836	0.0930008	0.197088	0.101694	0.0534582	0.221075	0.10388	0.255139	0.850467	0.93968	0.606117	0.930194	0.261479	0.054334	0.096272	0	0	0.0464764	0.18779	0	0.0498961	0	0.177604	0	0.0461907	0	0.0824643	0.209815	0	0.125306	0.0585386	0.177921	0	0.0681448	0	0.0590057	0.191738	0.429727	0.249219	0.325681
	Vitvi00g04052	0.131572	0	0	0	0	0	0	0.065947	0	0	0	0	0	0	0	0	0	0	0	0	0	0	0	0	0	0	0	0	0	0	0	0	0	0	0	0	0	0	0	0	0	0	0.0360189	0	0.0310099	0	0	0
	Vitvi00g04053	0.192302	0.708167	0.783387	0.368472	0.552708	0.28022	0	0.205234	0.247034	0.329721	0.533156	0.37195	0	0.350464	0.329435	0	0.0666154	0	0.253642	0.239304	1.01768	0.674133	0.284476	0.489544	0.0429981	0.204787	0.219694	0.0408627	0	0	0	0	0	0.0540043	0	0.0479002	0.578514	0.56588	0.376277	0.568573	0.228995	0.251897	0	0	0.0322672	0	0	0
	Vitvi00g04054	0	0	0	0	0	0	0	0	0	0	0	0	0	0	0	0	0	0	0	0	0	0	0	0	0	0	0	0	0	0.0385423	0	0	0	0	0	0	0	0	0	0	0	0	0	0	0	0	0	0
	Vitvi00g04055	0	0	0	0	0	0	0	0	0	0	0	0	0	0	0	0	0	0	0	0	0	0	0	0	0	0	0	0	0	0	0	0	0	0	0	0	0	0	0	0	0	0	0	0	0	0	0	0
	Vitvi00g04058	0	0	0	0	0	0	0	0	0	0	0	0	0	0	0	0	0	0	0	0	0	0	0	0	0	0	0	0	0	0	0	0	0	0	0	0	0	0	0	0	0	0	0	0	0	0	0	0
	Vitvi00g04059	0	0	0	0	0.0315516	0	0	0	0	0	0	0	0	0	0	0	0	0	0.15864	0.0376113	0	0	0	0	0	0	0	0	0	0	0	0	0	0	0	0	0	0	0	0	0	0.173168	0	0.123167	0	0	0	0
	Vitvi00g04060	0	0	0	0	0	0	0	0	0.0314991	0	0	0.0326773	0.105823	0	0	0	0.036644	0.110211	0.0345477	0.0374266	0	0	0	0	0	0	0	0	0	0.0385423	0	0.0763491	0	0	0	0	0	0	0	0	0	0	0	0	0.0310099	0.0649082	0	0.0865459
	Vitvi00g04061	0	0	0	0	0	0	0	0	0	0	0	0	0	0	0	0	0	0	0	0.109487	0	0	0	0	0	0	0	0	0	0	0	0	0	0	0	0	0	0	0	0	0	0	0	0	0	0	0	0
	Vitvi00g04062	0	0.0332168	0	0	0	0.0334067	0	0.0663015	0	0	0	0	0.036215	0.034896	0	0	0.0723804	0.0376803	0.0346842	0.074375	0.0377256	0.0346597	0.125876	0.11964	0	0.0387017	0	0.0398541	0	0.0760816	0	0.0388704	0	0	0	0	0	0.171303	0	0	0	0.0760347	0.0713686	0	0.0769043	0	0.0284203	0.0294584
	Vitvi00g04063	0	0	0	0	0	0	0	0	0.122069	0	0	0	0.0361436	0	0	0	0	0	0	0	0	0	0	0	0	0	0	0	0	0	0	0	0	0	0	0	0.0616593	0	0	0	0	0	0	0	0	0	0	0
	Vitvi00g04066	0.0340349	0.033184	0.0960635	0.138233	0.0915051	0.097608	0	0.0333503	0	0.032908	0.0690798	0	0	0.0686996	0.0672967	0.0331014	0.141302	0.103049	0.0682874	0.144211	0	0.0684394	0.0323933	0.0905156	0	0.0381744	0	0.0393496	0.0388285	0	0	0	0	0	0	0	0.0311591	0	0	0.0320273	0	0	0.105466	0.0376247	0	0	0	0.0294293
	Vitvi00g04067	0	0	0.0536246	0.0897422	0.031151	0.0663789	0	0.261286	0	0	0.158872	0.063208	0.0834059	0.192605	0	0.102172	0.0957336	0	0.207392	0.184439	0	0	0.125425	0.0308072	0	0	0	0	0	0	0	0	0	0	0	0.0886004	0	0	0.0329772	0	0	0	0.0360189	0	0.0310099	0	0	0
	Vitvi00g04068	0	0	0	0.0358196	0	0.095215	0	0	0	0	0	0	0	0	0	0	0	0.0666943	0	0	0.0377997	0	0	0	0	0	0	0	0	0	0	0	0	0.0404622	0	0	0	0	0	0	0.148424	0	0	0	0	0	0	0.0294293
	Vitvi00g04069	0.0310381	0	0.0853362	0	0	0	0.0963543	0	0	0	0	0.0898178	0	0	0	0.0331014	0	0.453583	0.218794	0.0815593	0.0375035	0.0684394	0	0	0.0813542	0	0	0.043381	0.0388285	0	0	0.0547717	0.0375145	0.0510763	0	0	0	0	0	0	0	0	0.0835702	0.106445	0	0.140094	0	0
	Vitvi00g04070	0.0993045	0.0656219	0.0647477	0.0692512	0.169929	0.0959711	0.03286	0.0973504	0.179437	0.065082	0.170959	0.0643779	0.13944	0.133154	0.0672967	0.0331014	0	0.258415	0.101256	0.144211	0.0375035	0.0346255	0.0936342	0.0609703	0	0.0381744	0.0806477	0	0	0.148351	0	0.171593	0	0.0798204	0	0.0449802	0.149472	0.0618648	0.186749	0.152594	0.0385619	0.0384234	0.105466	0.110053	0.0310099	0	0.0834723	0.0294293
	Vitvi00g04072	0	0	0.0647477	0	0	0	0	0	0	0.032908	0	0	0.0714038	0	0	0	0.036644	0.0376803	0	0	0	0	0	0	0	0	0	0	0	0	0	0	0	0	0	0	0	0	0	0	0	0	0	0	0	0	0	0
	Vitvi00g04080	0	0	0	0	0	0	0	0	0	0	0	0	0	0.0347587	0	0	0.036644	0	0	0	0	0	0	0	0	0	0	0	0	0	0	0	0	0	0	0	0	0	0	0	0	0	0	0	0	0	0	0
	Vitvi00g04081	0.149319	0.128388	0.0902589	0.170816	0.0915051	0.143189	0.0362025	0	0.0314991	0.32375	0.165638	0.259689	0.318339	0.0688002	0.375142	0.168861	0.148686	0.163335	0.220325	0	0.114242	0.391198	0.224896	0.412727	0.118139	0.0879397	0	0.0393496	0.0388285	0.0385423	0	0	0	0.0798204	0.041212	0	0.256654	0.0325933	0.0355506	0.111007	0.0385619	0.0384234	0	0	0	0.0328191	0.0283641	0
	Vitvi00g04084	0	0	0	0	0	0	0	0	0	0	0	0	0	0	0	0	0	0	0	0	0	0	0	0	0	0	0	0	0	0	0	0.0386795	0	0	0	0	0	0	0	0.0320273	0	0	0	0	0	0	0	0
	Vitvi00g04091	0.0741062	0.217697	0.176081	0.035855	0.0617341	0.082682	0.09346	0.0671712	0.0925062	0	0.281829	0.0453836	0.0456782	0	0.149157	0.177769	0.236676	0.264084	0.197333	0.0739068	0.170793	0	0.197446	0.152621	0	0.134919	0.157025	0.0776543	0.0388285	0	0.0431486	0	0	0	0	0	0.0616895	0.121563	0	0.145467	0.0761199	0	0.0711604	0	0.0310099	0.0328191	0.136553	0.0865459
	Vitvi00g04096	0.931398	0.551255	0.589689	0.611569	0.707511	1.09983	0.656226	0.506852	0.979102	0.778409	0.835728	0.867667	1.14908	0.750857	0.563174	1.08001	0.598842	0.45467	0.421478	0.479462	0.610441	0.809841	0.58454	1.01037	0	0	0.0806477	0	0	0	0	0	0	0	0	0	0	0	0	0	0	0	0	0	0	0	0	0
	Vitvi00g04097	0	0	0	0	0	0	0	0.065947	0	0.065082	0	0.156452	0.0361436	0	0	0	0	0	0.101256	0	0	0	0	0	0	0	0	0	0	0	0	0	0	0	0	0	0	0	0	0	0	0	0	0	0	0	0	0
	Vitvi00g04098	0	0	0	0	0	0	0	0	0	0	0	0	0	0	0	0	0	0	0	0	0	0	0	0	0	0	0	0	0	0	0	0	0	0	0	0	0	0	0	0	0	0	0	0	0	0	0	0
	Vitvi00g04099	0.0939579	0	0.156548	0.383035	0.231627	0.246908	0.157291	0.0710948	0.0318106	0.0311174	0	0.0958918	0.19437	0.0686996	0	0	0.036644	0.0376803	0.0345477	0	0.122747	0	0.0777358	0	0	0	0	0	0	0	0	0	0	0	0	0	0.242452	0.160711	0.282417	0.238826	0	0	0	0	0	0	0	0
	Vitvi00g04101	0	0	0.600583	0	0	0	0	0	0.297501	0.306358	0	0.363703	0.471818	0.480185	0.256109	0	0	0	0.0825233	0	0	0.174498	0	0.545445	0.0465274	0	0.0459177	0	0.0413931	0	0.102488	0	0.150063	0	0	0	0.0655172	0.569314	0	0.251504	0.162704	0	0.0560491	0.0539839	0	0.0356394	0.094058	0.0310306
	Vitvi00g04102	0	0.0384561	0.0386161	0	0.0763828	0.173562	0	0.144111	0.105766	0	0.0354712	0.03935	0.0934577	0.0862371	0.0693992	0.0734062	0.28405	0.28093	0.340151	0.438977	0.275673	0.101479	0	0.0347035	0.0494013	0.190451	0.0490879	0.262597	0.12284	0.0861991	0.206246	0.212565	0.213618	0.0432923	0.119879	0.152352	0.0379553	0.0346929	0.0652175	0.0388843	0.345845	0.186404	0.0412032	0.0376247	0.148785	0.560649	0.282901	0.308738
	Vitvi00g04103	0	0	0	0	0	0	0	0	0	0	0	0	0	0	0	0	0	0	0.124824	0.109487	0	0	0	0	0	0	0	0	0	0	0	0	0	0	0	0	0	0	0	0	0	0	0	0.179017	0	0	0	0
	Vitvi00g04104	0	0	0.0164614	0	0	0	0	0	0	0	0	0.0218777	0.0714038	0.017484	0	0	0.0245447	0.0376803	0.0848658	0.0374266	0	0.0174166	0.0162876	0	0	0	0	0.0393496	0	0	0	0	0	0.0203729	0	0.0226654	0	0	0	0	0	0	0	0	0	0	0	0
	Vitvi00g04105	0	0	0	0	0	0	0	0	0	0	0	0	0	0	0	0	0	0	0	0	0	0	0	0	0	0	0	0	0	0	0	0	0	0	0	0	0	0	0	0	0	0	0	0	0	0	0	0
	Vitvi00g04108	0.0486597	0	0	0	0	0	0.0649882	0.065947	0	0.065082	0	0	0.13944	0.0686996	0.131594	0	0.036644	0.0744016	0	0	0	0.0346255	0	0	0	0	0	0	0	0	0.0431486	0	0	0	0	0	0	0.031264	0	0	0	0	0	0	0	0.0649082	0	0
	Vitvi00g04109	0	0	0	0	0	0	0	0	0	0	0	0	0	0.0347587	0	0	0	0	0	0.0075634	0	0.00699191	0	0	0.00834499	0	0	0	0	0	0	0	0	0	0	0	0	0	0	0	0	0	0.00727607	0	0	0	0.0114127	0
	Vitvi00g04110	0	0	0	0.0358196	0	0	0	0	0	0	0	0	0	0	0	0	0	0	0	0	0	0	0	0	0	0	0.0408873	0	0	0	0	0	0	0	0	0	0	0	0	0	0	0	0	0	0	0	0	0.0294293
	Vitvi00g04111	0	0	0	0	0	0	0	0	0	0	0	0.0326773	0	0	0	0	0	0	0	0	0	0	0	0	0	0	0	0	0	0	0	0	0	0	0	0	0	0	0	0	0	0	0	0.0376247	0	0	0	0
	Vitvi00g04112	0.363407	0.0815714	0.0488311	0.264371	0.149435	0.159194	0.0165236	0.129011	0.23461	0.272202	0	0.0487425	0.266582	0.10186	0.252181	0.354467	0.107253	0.0189632	0.284657	0	0	0	0.240813	0	0	0.619435	0	0.500553	0	0	0.22278	0.299799	0.178518	0	0.491279	0	0.432236	0.178163	0	0	0.148424	0.344725	0.463842	0.425988	0	0	0	0.49791
	Vitvi00g04113	0.0997867	0	0.032737	0.0358196	0.031151	0	0.03286	0	0	0.065082	0.0690798	0	0.0361436	0	0.0340407	0	0	0.0744016	0	0.109487	0	0	0	0	0	0	0	0	0	0	0	0	0	0	0	0	0.0311591	0	0	0	0	0	0	0	0	0	0	0
	Vitvi00g04115	0	0	0	0	0	0	0	0	0	0	0	0	0	0	0	0	0.036644	0	0	0	0	0	0	0	0	0	0	0	0	0	0	0	0	0	0	0	0	0	0	0	0	0	0	0	0	0	0	0
	Vitvi00g04116	0	0	0	0	0.031151	0	0	0	0	0	0	0	0	0	0	0	0	0	0	0	0	0	0	0	0	0	0	0	0	0	0	0	0	0	0	0	0	0	0	0	0	0	0	0	0	0	0	0
	Vitvi00g04117	0.167985	0	0.032737	0	0.031151	0.0339987	0	0.0978234	0	0	0.0349533	0.185805	0.172291	0	0.0672967	0	0.036644	0	0	0	0	0.133779	0.0323933	0	0	0	0	0	0	0	0	0	0	0	0	0	0.0616593	0.031264	0.0652175	0	0	0	0	0	0	0	0	0
	Vitvi00g04120	0	0	0	0	0	0	0	0	0	0.032908	0	0	0	0	0	0	0	0.0376803	0	0	0	0	0	0.0308072	0	0	0	0	0	0	0	0	0	0	0	0	0	0	0	0	0	0	0	0	0	0	0	0
	Vitvi00g04121	0.0570925	0	0	0	0.0616436	0	0.127175	0	0	0	0	0	0.0361436	0	0	0	0	0	0.0689542	0.0374266	0.0740568	0	0	0.119468	0	0	0	0	0	0	0	0	0	0	0	0	1.12136	1.24498	1.16825	1.15586	0	0.0384234	0	0.110053	0	0	0	0
	Vitvi00g04122	0	0.0383253	0	0	0.0739617	0.0658001	0.0349702	0	0	0.10162	0	0	0	0.0413376	0.0574002	0	0	0.136844	0	0	0	0	0.06658	0	0.195381	0.146987	0	0.0776543	0.0388285	0	0.125757	0.0501976	0	0	0.041212	0.0449802	0.0343921	0	0.0563268	0	0.0912037	0.0384234	0.105466	0.079317	0	0.106911	0.0321789	0.124405
	Vitvi00g04123	4.55105	4.4219	4.59246	4.46022	4.74619	4.7743	4.73888	4.8596	4.89819	4.99453	4.9252	4.80503	5.38118	5.53929	5.29637	5.36569	4.4106	4.58321	4.7023	4.79406	4.40786	4.59095	4.55771	4.38052	2.9347	3.03873	2.34466	3.24748	2.96194	2.90316	2.29349	3.10366	2.93701	3.11979	3.06152	3.06568	6.00005	6.07494	5.69288	5.91607	3.14089	2.8914	3.04918	3.19882	3.10434	3.35026	3.13958	3.40879
	Vitvi00g04125	0	0	0	0	0	0	0	0	0	0	0	0	0	0	0	0	0	0	0	0	0	0	0	0	0	0	0	0	0	0	0	0	0	0	0	0	0	0	0	0	0	0	0	0	0	0	0	0.0294293
	Vitvi00g04126	0	0	0	0	0	0	0	0	0	0	0	0	0	0	0	0	0	0	0	0	0	0	0	0	0	0	0	0	0	0	0	0	0	0	0.041212	0	0	0	0	0	0	0	0	0	0	0	0	0
	Vitvi00g04129	0.296617	0.405696	0.272325	0.225194	0.260199	0.220571	0.246873	0.130368	0.351313	0.363257	0.443901	0.273918	0.278218	0.261697	0.447097	0.17252	0.370473	0.404098	0.514022	0.309579	0.343451	0.2591	0.500986	0.481805	0	0.0381744	0	0.0393496	0	0	0	0	0.0375145	0	0.0812793	0	0.605015	0.533253	0.735315	0.574957	0.0385619	0	0.0388619	0	0	0.0328191	0	0.0294293
	Vitvi00g04130	0.0358837	0	0	0	0	0	0	0	0	0	0	0	0	0	0	0	0	0	0.0369012	0.039162	0.0779497	0	0	0.0317823	0	0.0402074	0	0	0.0831184	0	0.0453149	0	0	0	0	0	0.0322375	0	0	0	0	0	0	0.0485023	0	0	0.0301886	0
	Vitvi00g04131	0	0	0	0	0	0	0	0	0	0	0	0	0	0	0	0	0	0	0	0	0	0	0	0	0	0	0.0408873	0	0	0	0	0	0	0	0	0	0	0	0	0	0	0	0	0	0	0	0	0
	Vitvi00g04132	0.675176	0.783505	0.611525	0.831319	0.544355	0.597715	0.677164	0.553575	0.571064	0.908232	0.795526	1.2888	0.973819	0.982158	0.631471	0.660139	0.107253	0.245173	0.195869	0.109487	0.635116	0.547477	0.517466	0.897893	0	0	0	0	0	0	0	0	0	0	0	0	0.0915281	0.311477	0.0329772	0.210557	0	0	0	0	0	0	0	0
	Vitvi00g04133	1.51197	1.07011	1.14444	1.38626	1.29287	1.20665	1.60953	1.87325	1.68923	1.84669	1.50476	1.55561	2.00836	1.71986	1.93193	1.47431	0.504309	0.90285	0.738021	0.584337	0.925572	1.08734	0.749118	1.22958	0	0	0	0	0	0	0	0	0	0	0.041212	0	0.692515	0.827414	0.454114	0.5391	0	0	0	0	0	0	0	0
	Vitvi00g04134	0.72065	0.769553	0.61555	0.889995	0.489809	0.412507	0.703732	1.05492	0.524469	0.951113	0.94089	1.17226	0.901522	0.931484	0.73729	0.872459	0.107701	0.255731	0.412863	0.148151	0.44728	0.418698	0.560485	0.777735	0	0	0	0.114968	0	0	0	0	0	0	0	0	0.18271	0.253429	0.377689	0.463163	0	0	0	0	0	0	0	0
	Vitvi00g04135	0	0.0656219	0	0	0.031151	0.159194	0	0.065947	0.0623251	0.032908	0.102418	0.0326773	0	0.0686996	0	0.0331014	0.036644	0	0.0345477	0	0	0	0.0323933	0.0905156	0	0	0	0	0	0	0	0	0	0	0	0	0	0.031264	0	0.063359	0	0	0	0	0	0	0	0
	Vitvi00g04138	0	0	0	0	0	0	0	0	0	0	0	0	0	0	0	0	0	0	0	0	0	0.0346255	0	0.109112	0	0	0	0	0	0	0	0	0	0	0	0	0	0	0	0	0	0	0	0	0	0	0	0
	Vitvi00g04139	0	0	0	0	0	0	0	0	0	0	0	0	0	0	0	0	0	0	0	0	0	0	0	0	0	0	0	0	0	0	0	0	0	0	0	0	0	0	0	0	0	0	0	0	0	0	0	0
	Vitvi00g04140	4.58521	4.45975	4.41512	4.44793	4.08925	4.42123	4.34015	4.30247	4.48443	4.61809	4.47201	4.29056	4.79441	4.65897	4.46586	4.33313	4.65687	4.67357	4.75631	4.54727	4.2187	4.43718	4.10481	4.08996	4.57971	4.76521	4.35401	4.7267	4.57621	4.51378	4.62709	4.57888	4.47977	4.4737	4.59366	4.8811	3.99675	4.1499	4.25541	4.3164	4.63109	4.59642	4.47945	4.5444	4.49666	4.76935	4.38404	4.44689
	Vitvi00g04142	0.233046	0.0740014	0.186128	0.252151	0	0.177556	0.250957	0.330266	0.2671	0.377573	0.161468	0.197295	0.313811	0.343105	0.203085	0.17768	0.0812129	0.123554	0.0715851	0.12393	0.144497	0.206709	0.0741617	0.15704	0.233182	0.284095	0.208216	0.370303	0.120452	0.11984	0.203891	0.193973	0.144538	0.39273	0.343628	0.291187	0.138326	0.159099	0.103785	0.0940247	0.189306	0.306602	0.111049	0.235508	0.0310099	0.132997	0.231127	0.0649082
	Vitvi00g04143	5.96563	5.89302	5.9257	5.81907	6.07883	5.99469	5.95753	6.00845	5.84459	5.86342	5.75804	5.88444	5.85114	5.91713	5.8637	5.57934	6.06853	6.2362	6.29561	6.14361	5.90546	5.93758	6.03268	5.83585	6.03615	5.84203	6.08213	6.14152	6.11437	6.04871	6.06484	5.98865	5.80956	5.87627	6.10694	6.02805	5.69805	5.82273	5.78348	5.84946	5.80784	6.02705	6.22826	6.04611	5.89719	6.09191	5.79085	5.75831
	Vitvi00g04144	3.515	3.81523	3.82516	3.93348	3.8438	3.4204	3.79955	4.00964	3.83676	3.65067	3.69137	3.67525	3.12305	3.44955	3.89914	3.76828	3.42968	3.44933	3.72936	3.73618	3.94047	3.66493	3.82479	4.05166	3.64894	3.90915	4.04641	3.79834	3.82259	3.89099	3.49724	3.85578	3.92845	4.02953	3.92041	3.71819	3.92724	3.77905	3.872	3.9205	3.96609	3.73421	3.87547	3.99356	3.94126	3.84943	3.9481	3.91807
	Vitvi00g04145	6.65546	6.54171	6.55561	6.53969	6.58089	6.62284	6.58025	6.44858	6.85252	6.68394	6.78916	6.70135	6.45053	6.55543	6.49658	6.45773	7.87301	7.86774	7.90215	7.78035	6.66533	6.62033	6.70202	6.45132	6.69598	6.6341	6.77615	6.49639	6.48196	6.51634	6.51384	6.48955	6.58571	6.6399	6.59608	6.53125	6.49763	6.33798	6.53951	6.56696	6.50937	6.57204	6.42997	6.69707	6.77314	6.67809	6.80004	6.709
	Vitvi00g04146	5.03339	5.05121	4.95512	5.09841	5.10689	4.74573	4.90492	4.99727	5.27433	4.79992	4.87285	5.03852	5.13845	5.35556	5.34546	5.71238	5.57175	5.42788	5.68398	5.43411	5.06378	4.78143	5.11771	4.85445	4.85893	4.91263	5.13312	4.76033	4.77644	4.86585	4.69123	4.9325	5.33573	5.16591	4.97392	5.15182	4.88224	5.00585	4.78726	5.0081	4.9873	4.83989	4.92726	5.03036	5.28704	4.8808	5.34872	5.41306
	Vitvi00g04147	3.05807	3.09796	3.2432	3.06882	1.85569	2.16239	2.12551	1.8179	2.50017	3.04749	3.05025	2.79831	2.27225	2.37014	2.11061	2.2368	0.782661	0.685831	0.522298	0.609407	2.73031	2.77185	2.88377	3.41833	1.90901	1.79363	1.61811	2.02474	3.32224	3.21492	3.25265	3.14618	1.87214	1.22455	1.14866	1.05433	3.19276	3.12289	3.39588	2.93019	2.3782	2.2968	2.47262	2.2881	2.56324	3.18574	2.27854	2.90924
	Vitvi00g04149	0.280914	0.274639	0.426916	0.138233	0.284886	0.45794	0.244069	0.458565	0.50528	0.453286	0.39953	0.903693	0.592194	0.314818	0.390175	0.480002	0.470798	0.368641	0.341035	0.144246	0.396256	0.498706	0.295275	0.147851	0.44236	0.34271	0.484069	0.75817	0.576308	0.314615	0.313687	0.283787	0.330997	0.328824	0.231305	0.361828	0.432236	0.385927	0.658127	0.442746	0.425525	0.544827	0.541096	0.577976	0.309174	0.54615	0.353855	0.365711
	Vitvi00g04150	0	0	0	0	0	0	0	0	0	0	0	0.0326773	0	0	0	0	0	0	0	0	0	0	0	0	0	0	0	0.0393496	0	0	0	0	0	0	0	0	0	0	0	0	0	0	0	0	0	0	0	0.0294293
	Vitvi00g04151	0.0342031	0	0	0	0.0616436	0	0.032925	0.0334821	0.0315926	0	0.035126	0.0326773	0	0	0	0	0	0	0	0	0.0495219	0.135375	0.0953831	0.0309596	0.118293	0.0739321	0.256196	0.242	0.179853	0.148245	0.236229	0.176458	0.17391	0.154792	0.228631	0.245748	0.0312207	0	0	0.0208346	0	0.145237	0.0334197	0.210787	0	0.215619	0.0838508	0
	Vitvi00g04152	0	0	0	0	0	0	0	0.0333503	0	0	0	0	0	0	0	0	0.107253	0.0376803	0.0682874	0	0	0	0	0	0	0	0	0	0	0	0	0	0	0	0	0	0	0	0	0	0	0	0	0	0	0	0	0
	Vitvi00g04155	0	0	0	0	0	0	0	0	0	0	0	0	0	0	0	0	0	0	0	0	0	0.0684394	0	0	0	0	0	0	0	0	0	0	0	0	0	0	0	0	0	0	0	0	0	0	0	0	0	0
	Vitvi00g04158	0	0	0	0	0	0	0	0	0	0	0	0	0	0	0	0	0	0	0	0	0	0	0	0	0	0	0	0	0	0	0	0	0	0	0	0	0	0	0	0	0	0	0	0	0	0	0	0
	Vitvi00g04159	0.0672853	0	0	0	0	0.0332752	0	0.0333503	0	0.032908	0	0	0.0714038	0	0	0	0.0723804	0.0376803	0.0345477	0	0	0	0	0.0308072	0	0.0381744	0	0	0	0	0	0	0	0.0404622	0	0	0	0	0.0652175	0	0	0	0	0	0	0.0328191	0	0
	Vitvi00g04161	0	0	0	0	0	0	0.03286	0	0	0.032908	0	0	0	0.0347587	0	0	0	0	0.0345477	0	0	0	0	0	0	0	0	0	0	0	0	0	0	0	0	0	0	0	0	0	0	0	0	0	0	0	0	0
	Vitvi00g04162	0	0	0	0	0	0	0	0	0	0	0	0	0	0	0	0	0	0	0	0	0	0	0	0	0	0	0	0	0	0	0	0	0	0	0	0	0	0	0	0	0	0	0	0	0	0	0	0
	Vitvi00g04168	0	0.0354786	0.0960635	0	0.031151	0	0	0	0	0	0	0.0326773	0	0.0368521	0	0.0666119	0	0	0	0.0739068	0.051833	0.0346255	0	0	0	0.148977	0.0408873	0	0.0388285	0	0	0	0.0375886	0	0.041212	0	0.200307	0	0.0725636	0	0.0991796	0.117939	0.0360189	0.0866946	0.0613673	0	0	0.0319906
	Vitvi00g04169	0.0672853	0.246279	0	0.140768	0	0	0.03286	0.139064	0	0.0989182	0	0.0326773	0.0379272	0	0.0340407	0.0654604	0.0452299	0	0	0	0.0977553	0	0.0718882	0.0609703	0.114239	0.287808	0.193749	0.221447	0.347998	0.300507	0.773689	0.184345	0.144538	0.227321	0.458857	0.464698	0	0	0.0623771	0.153467	0	0.433901	0.203206	0.368095	0.309199	0.476284	0.307783	0.266479
	Vitvi00g04172	0	0	0	0	0	0	0	0.0333503	0	0	0	0	0	0	0.0340407	0	0.036644	0	0	0	0	0	0	0	0	0	0	0	0	0	0	0	0	0	0	0	0	0	0	0	0	0	0	0	0	0	0	0
	Vitvi00g04176	1.04224	1.09724	1.29481	1.16571	0.857191	1.03921	0.877533	0.694187	1.04131	1.16717	0.993335	0.732773	1.3645	0.9588	1.0822	1.0501	0.115807	0.227445	0.133488	0.111068	1.03026	1.18354	1.04495	0.972818	0.95029	0.819137	1.2356	1.02221	1.29428	1.22202	1.39129	1.22701	1.00211	0.701863	0.712553	0.739402	1.05935	0.70208	0.859862	0.898173	0.749253	0.769705	0.797065	0.756412	0.785825	0.502601	0.54652	0.581389
	Vitvi00g04177	0	0	0.101937	0	0	0	0.0683522	0.0350306	0	0.136892	0	0.0345178	0.0371427	0.036269	0	0.035227	0	0	0	0	0	0	0.034218	0.0318736	0.0434042	0.0408468	0.129196	0.0412892	0.0409723	0.0404806	0.0913891	0.0822489	0	0.0862512	0	0.0477676	0.0330689	0	0	0	0	0.079466	0	0	0.0323285	0.100609	0	0.030565
	Vitvi00g04178	0.336384	0.188538	0.426818	0.352227	0.205129	0.275	0.523788	0.0978234	0.339004	0.157511	0.166868	0.270442	0.616127	0.423736	0.308894	0.455597	0	0	0.0345477	0.109487	0.424784	0.473688	0.470953	0.427968	0.461601	0.594032	0.51722	0.288303	0.284792	0.598779	0.68455	0.860127	0.396301	0.328824	0.430536	0.250979	0.360449	0.178163	0.300081	0.292168	0.314761	0.0384234	0.235071	0.368095	0.430429	0.215448	0.212682	0.168193
	Vitvi00g04179	0	0	0	0	0.0616436	0	0	0	0.0314991	0	0.0349533	0.0326773	0.0361436	0	0	0	0.036644	0	0	0.0374266	0	0.0346255	0.0323933	0	0	0	0.0408873	0	0	0	0.0431486	0	0	0	0	0	0	0	0.0329772	0.0320273	0	0	0	0	0.0310099	0	0.0283641	0
	Vitvi00g04180	0	0	0	0	0	0	0	0	0	0	0	0	0	0	0	0	0	0	0	0	0	0	0	0	0	0	0	0	0	0	0	0	0	0	0	0	0	0	0	0	0	0	0	0	0	0	0	0
	Vitvi00g04181	0	0	0	0	0.031151	0	0	0	0	0	0	0	0	0.0347587	0	0	0	0	0	0	0	0	0	0	0	0	0	0	0	0	0	0.0386795	0	0	0	0	0	0.121186	0	0	0.0385619	0	0	0	0	0	0	0
	Vitvi00g04182	4.71146	4.33272	4.5978	4.86389	3.85868	3.93745	3.9481	4.04384	4.02471	4.31055	4.35487	3.97137	5.24256	4.35171	4.12362	4.04027	1.52182	1.20859	1.41806	1.63289	4.76776	4.64895	4.69684	4.56765	4.79073	4.64286	4.8502	4.43231	5.12177	5.13038	5.28848	4.96738	4.40448	4.54364	4.60271	4.50379	3.93609	3.94704	4.27446	4.26094	4.369	4.31772	4.36728	4.49391	4.06558	4.48348	3.66345	3.94125
	Vitvi00g04183	1.25372	1.12873	1.17779	1.00401	0.384689	0.915819	0.777522	0.642712	0.895978	0.994294	1.05592	0.938357	1.37755	1.37019	0.931517	0.947387	0.174566	0.0744016	0.101256	0.0739068	1.2919	1.01451	1.04771	0.7759	1.68006	1.0514	1.64489	1.21861	1.32214	1.67497	1.46513	1.57708	1.29215	1.03731	1.37506	1.09767	0.888676	0.766405	1.15408	0.72333	1.13221	1.40406	1.12974	1.27906	0.779886	1.02532	0.761223	0.766114
	Vitvi00g04184	0	0	0	0	0.0616436	0	0	0	0.0314991	0	0	0	0	0.0347587	0	0	0.036644	0.0376803	0	0	0.0375035	0.0346255	0.0323933	0.0308072	0.158365	0	0	0	0	0.0385423	0	0	0.0375145	0	0	0	0.0311591	0	0	0	0	0	0	0.0376247	0.0310099	0.157103	0	0
	Vitvi00g04185	0	0.0166874	0.0488311	0.018021	0	0	0	0.0167715	0.0158355	0	0	0.0164312	0.018185	0.0347587	0	0.0971094	0.0899219	0.110211	0.0345477	0.055782	0.0558959	0	0.0483213	0	0	0	0	0	0.0578578	0.0944912	0.0217356	0.0194694	0.0375145	0.0798204	0.041212	0.0449802	0.0156636	0.031264	0	0	0	0.0384234	0	0	0.0310099	0	0.0142518	0
	Vitvi00g04186	0	0	0	0	0	0	0	0	0	0	0	0	0	0	0	0	0	0	0	0	0	0	0	0	0	0	0	0	0	0.0385423	0	0	0	0	0	0	0	0	0	0	0	0	0	0	0	0	0	0
	Vitvi00g04187	1.23921	1.59661	1.75016	1.50343	1.50257	1.29079	1.609	1.64529	2.00072	2.0408	1.63647	1.89768	1.96055	2.0685	2.24747	2.05536	1.20913	1.07821	1.71288	0.999062	1.78629	1.28283	1.32117	1.40073	0.491673	0.872808	0.756948	0.582756	1.10147	0.698429	0.657037	1.08005	0.962281	1.03731	0.85709	0.591397	1.31303	1.00556	1.24133	1.39982	0.879529	0.696698	0.793387	0.636796	0.430429	0.958565	0.656081	0.599516
	Vitvi00g04188	0.539592	0.821991	0.716006	0.929796	0.871392	0.552527	0.738212	0.642712	0.825848	0.677962	0.968219	0.921007	0.936059	1.03462	1.17978	1.01522	0.523387	0.509334	0.788326	0.705543	1.01943	0.727576	0.494397	0.602177	0.686265	0.619435	0.805214	0.914422	0.926165	0.463682	0.628989	0.771044	0.752703	0.726129	0.736814	0.250979	0.95517	0.838874	0.978998	0.72333	0.546484	0.313731	0.409959	0.708532	0.605448	0.676483	0.502795	0.49791
	Vitvi00g04189	0	0.217697	0.108433	0.104896	0.149435	0	0.127175	0.0978234	0.0365068	0.065082	0.102418	0.230999	0.19967	0.126047	0.222966	0.188093	0.207081	0.245173	0.165016	0.211248	0.178468	0.226553	0.0640753	0.0827449	0.0813542	0.203343	0.144022	0.255263	0.149412	0	0	0.345685	0.109738	0.155455	0.264608	0.0886004	0.0311591	0.173771	0.157828	0.0709018	0	0.0758499	0.171723	0.212302	0.204253	0.325503	0.0834723	0.194413
	Vitvi00g04190	0.193116	0.0656219	0.126714	0.170816	0.258752	0.097608	0.352146	0.218721	0.23461	0.0965542	0.135003	0.12649	0.296691	0.227369	0.162699	0.158398	0.443766	0.277029	0.195869	0.275308	0.144497	0.165371	0.125425	0.202994	0.301052	0.431439	0.193749	0.114968	0.347998	0.345686	0.278009	0.25122	0.144538	0.227321	0.195208	0.172073	0.120791	0.121186	0.096753	0.210557	0.0761199	0.0758499	0.235071	0.144947	0.231207	0.243759	0.187749	0.34245
	Vitvi00g04191	0.696584	0.896013	0.350963	0.851559	0.971141	1.09983	0.738212	0.825163	0.752133	0.943275	0.774997	0.84944	0.955063	0.871138	1.10168	0.747276	1.56321	1.34187	1.19187	1.25877	0.922528	0.727576	0.87984	0.739062	0.712039	0.568174	0.345465	0.710137	0.818705	0.722302	0.382502	0.793836	0.533912	0.51263	0.85709	0.497431	0.668558	1.03671	1.1084	0.974719	1.05906	0.696698	0.590351	0.561307	0.742903	0.737484	0.461786	0.694434
	Vitvi00g04192	0	0	0	0.0358196	0	0.0332752	0	0	0	0	0	0.0326773	0.0361436	0	0.0998033	0	0	0	0	0	0	0	0	0	0.0813542	0.11162	0.157025	0.0776543	0	0.148351	0.0431486	0.0386795	0.0740782	0	0.0812793	0	0.0616593	0	0.0329772	0.063359	0.148424	0	0.0360189	0.0742931	0.0613673	0	0.0283641	0
	Vitvi00g04193	0	0	0.032737	0	0	0	0	0	0	0	0	0	0	0	0	0	0	0	0	0	0.0375035	0	0	0	0	0	0	0	0	0.0385423	0.125757	0	0	0	0.300795	0	0	0.031264	0	0	0	0.0384234	0	0	0	0	0	0
	Vitvi00g04194	0	0	0	0	0	0	0	0	0	0	0	0	0.0361436	0	0	0	0	0	0	0	0	0	0	0	0	0	0.0806477	0	0	0.0385423	0.085044	0.0763491	0	0.0798204	0	0	0	0	0	0	0	0	0	0	0.0310099	0.0328191	0.0283641	0.0294293
	Vitvi00g04195	0	0	0	0	0	0	0	0	0	0	0.0349533	0	0	0	0	0	0	0	0	0	0	0	0.0323933	0	0.158365	0	0.157025	0.114968	0.0388285	0.0385423	0	0.11306	0.0375145	0	0.120264	0	0.0311591	0	0	0	0.148424	0	0	0.110053	0	0	0	0.0294293
	Vitvi00g04196	0	0	0	0	0	0	0	0	0	0	0	0	0	0	0	0	0	0	0	0	0	0	0	0	0	0	0	0	0	0	0	0	0	0	0	0.0449802	0	0	0	0	0	0	0	0	0	0	0	0
	Vitvi00g04197	0.49141	0.158776	0.475258	0.352227	0.335626	0.725361	0.403306	0.408606	0.0314991	0.157511	0.372154	0.185805	0.266582	0.197001	0.280816	0.405918	0	0	0.0345477	0	0.480311	0.226553	0.268274	0.473531	0.633293	0.280374	1.14231	0.472078	0.905304	1.05868	0.934178	1.04247	0.45293	0.453925	0.491279	0.591397	0.310526	0.285782	0.353273	0.466355	0.572998	0.49043	0.382244	0.454086	0.12023	0.127021	0.136553	0.0294293
	Vitvi00g04198	1.94138	1.28843	1.64821	2.01501	1.45742	1.42221	1.50744	1.76924	0.733101	1.73565	1.41555	1.36776	1.96992	1.60804	1.39152	1.49074	0.804075	1.18281	0.847818	0.880498	2.10166	1.82804	1.72951	1.62929	0.880611	0.541844	1.23332	0.609148	0.946729	1.05868	0.911071	1.0039	0.480432	0.912067	0.632808	0.789427	1.62017	1.6337	1.45107	1.50626	0.879529	0.517885	0.684133	0.661107	0.406979	0.325503	0.162378	0.168193
	Vitvi00g04199	0.0340349	0.0656219	0.0647477	0	0.120761	0.0332752	0	0	0	0.032908	0	0	0.105823	0	0.308894	0	0.036644	0.0376803	0.195869	0	0.0740568	0.0346255	0.0950764	0.0905156	0.120373	0.181508	0	0.0393496	0.113485	0.112669	0	0	0.0740782	0.0798204	0.300795	0.0449802	0.149472	0.09183	0.0329772	0.265474	0.250509	0	0.105466	0.0742931	0.176786	0.096299	0.0283641	0.0347795
	Vitvi00g04200	0	0	0	0	0	0	0	0	0	0	0	0	0	0	0	0	0	0	0	0.0374266	0	0	0	0	0	0	0	0	0	0	0.085044	0	0	0	0.0812793	0	0	0	0	0	0	0	0	0	0	0	0	0
	Vitvi00g04201	0.0672853	0	0	0	0	0	0	0	0	0	0	0	0	0	0	0	0	0	0	0	0	0	0	0	0	0	0	0	0	0.0385423	0	0	0.0740782	0	0	0	0	0	0	0	0	0	0	0	0	0	0	0
	Vitvi00g04202	0	0	0	0	0	0	0	0	0	0	0	0	0	0	0	0	0	0	0	0	0	0	0	0	0.0813542	0	0	0	0	0	0	0	0	0	0.041212	0	0	0	0	0	0	0	0	0	0	0	0	0
	Vitvi00g04203	0	0	0	0	0	0	0	0	0	0	0	0	0	0	0	0	0	0	0	0	0	0	0	0	0	0	0	0	0	0	0	0	0	0	0	0	0	0	0	0	0	0	0	0	0	0	0	0
	Vitvi00g04205	0	0	0	0	0	0	0	0	0	0	0	0	0	0	0	0	0	0	0	0	0	0	0	0	0.0412505	0	0	0	0	0	0	0	0	0	0	0	0.0311591	0	0	0	0	0	0	0	0	0	0	0
	Vitvi00g04206	0.0340349	0	0	0	0	0.097608	0	0	0	0	0	0	0	0	0	0	0	0	0	0	0.0375035	0	0	0	0.0813542	0	0.0408873	0	0	0	0.085044	0	0	0	0	0	0	0	0	0	0	0	0	0	0	0	0	0
	Vitvi00g04207	0	0	0	0	0.031151	0	0	0	0	0	0	0	0	0	0	0	0	0	0	0	0	0.0346255	0	0	0	0	0	0	0	0	0	0.0386795	0	0	0	0.13094	0	0	0	0	0	0	0	0	0	0	0	0
	Vitvi00g04208	1.11869	1.15406	1.40235	1.18395	1.52501	1.38854	1.47765	1.41755	0.681753	1.2923	1.42701	1.22617	1.15514	1.31184	1.15422	1.11004	0.595113	0.366718	0.682002	0.528285	1.01558	1.40823	1.32338	1.29657	0.927611	1.34621	0.51722	1.20658	1.13361	1.24714	1.14816	1.17807	1.20446	0.961034	1.38933	1.34875	1.05504	1.32231	1.15441	1.10589	1.25348	1.23998	1.25553	1.08367	0.748101	0.902666	0.602755	0.611611
	Vitvi00g04209	0	0	0	0	0	0	0	0	0	0	0	0	0	0	0	0	0	0	0	0	0	0	0	0	0	0	0	0	0	0	0	0	0	0	0	0	0	0	0	0	0	0	0	0	0	0	0	0
	Vitvi00g04210	0	0	0	0	0	0	0	0	0	0	0	0	0	0	0	0	0	0	0.0345477	0	0	0	0.0323933	0	0	0	0	0	0	0	0	0	0	0	0	0	0	0	0	0	0	0	0	0	0	0	0	0
	Vitvi00g04211	0	0	0	0	0	0	0	0	0	0	0	0	0	0	0	0	0	0	0	0	0	0	0	0	0	0	0	0	0	0	0	0	0	0	0	0	0	0	0	0	0	0	0	0	0	0	0.0283641	0
	Vitvi00g04212	0	0	0	0	0	0	0	0	0	0	0	0	0	0	0.0998033	0	0	0	0	0	0	0	0	0	0	0	0	0	0	0	0	0	0	0	0	0	0	0	0	0	0	0	0	0	0	0	0	0
	Vitvi00g04213	0	0	0	0.0358196	0	0	0.03286	0.0333503	0	0	0	0	0	0	0	0	0	0	0	0	0	0	0	0	0	0	0	0	0	0	0	0	0	0	0	0	0	0	0.0329772	0.0320273	0	0	0	0	0	0	0	0
	Vitvi00g04214	0	0	0	0	0	0	0	0	0	0	0	0	0	0	0	0	0	0	0	0	0	0	0.0323933	0	0	0	0	0	0	0	0	0	0	0	0	0	0	0	0	0	0	0	0	0	0	0	0	0
	Vitvi00g04215	0.336384	0.406811	0.376694	0.513353	0.408609	0.097608	0.244041	0.330266	0.122069	0.244373	0.166868	0.242778	0.41121	0.257112	0.162699	0.0654604	0	0.110211	0.255664	0	0.424784	0.422311	0.398244	0.147851	0.367431	0.541844	0.396389	0.221447	0.466664	0.768894	0.511003	0.493236	0.818834	0.569039	0.549567	0.497431	0.310526	0.361535	0.454114	0.535015	0.746087	0.404784	0.325164	0.708532	0.0910991	0.157103	0.284995	0.270329
	Vitvi00g04216	0	0	0	0	0	0	0	0	0	0	0	0	0	0	0	0	0	0	0	0	0	0	0	0	0	0	0	0	0.149412	0	0.0431486	0	0	0	0	0	0	0	0	0	0	0	0	0	0	0	0	0
	Vitvi00g04217	0	0	0	0	0	0	0	0	0	0	0	0	0	0	0	0	0	0	0	0	0	0	0	0	0	0	0	0	0	0	0	0	0	0	0	0	0	0	0	0	0	0	0	0	0	0	0	0
	Vitvi00g04218	0	0	0	0	0	0	0.03286	0	0	0	0.102418	0.0326773	0.0361436	0	0	0	0	0	0	0	0.0375035	0	0.0950764	0	0	0.0381744	0	0	0.0388285	0	0	0	0	0	0	0.0449802	0.0616593	0.09183	0.096753	0.124052	0	0.0384234	0	0	0	0	0	0
	Vitvi00g04219	0.0672853	0	0.0960635	0	0	0	0	0	0	0	0	0.0326773	0	0	0	0	0.036644	0.0376803	0.0345477	0.0739068	0.0375035	0.0346255	0.0323933	0	0	0	0	0.0776543	0	0	0	0	0	0	0	0	0	0.031264	0	0	0.0761199	0	0	0	0	0	0.0283641	0.0294293
	Vitvi00g04220	0.0997867	0	0	0.0707714	0.0616436	0	0.03286	0.0333503	0.0314991	0.157511	0.102418	0.0326773	0	0.0347587	0	0.0331014	0.141302	0.110211	0.226076	0.211248	0.0375035	0.0684394	0.0950764	0.119468	0.0412505	0.0381744	0.0806477	0	0.0388285	0	0	0	0	0.0404622	0.041212	0.0449802	0.0311591	0	0.0652175	0.0320273	0.0761199	0.14791	0.0360189	0	0.0310099	0.096299	0	0.0582703
	Vitvi00g04221	0.586217	0.743965	0.451241	0	0	0.356134	0.157291	0	0.313605	0	0.302144	0.450525	0	0.300606	0	0	0.443766	0.162312	0.195869	0.506404	0	0.662645	0	0.281948	0	0	0	0.383115	0.252119	0	0	0	0.396301	0	0.445963	0	0.205179	0.385927	0.353273	0	0.282993	0.67247	0	0.661107	0	0.377534	0.261291	0.433324
	Vitvi00g04222	0.539592	0.48084	0.611525	1.10862	0.408609	0.64153	0.889406	0.530403	0.694266	0.835484	0.645282	0.774137	0.992335	1.3147	1.00201	0.701907	0.300446	0.368582	0.226076	0.243634	0.861102	0.748586	0.470953	0.450929	1.57161	0.829928	0.756948	1.16625	0.926165	1.0398	0.863717	1.13463	0.902541	1.189	0.736814	0.986768	0.284902	0.232976	0.353273	0.442722	0.814351	0.93937	0.590351	1.04047	0.742903	0.54615	0.656081	0.657213
	Vitvi00g04223	0	0	0	0	0	0	0	0	0	0	0	0	0	0.0686996	0	0.0331014	0	0	0	0	0	0	0	0.0609703	0	0	0	0.0776543	0	0.0760816	0	0	0	0	0	0	0	0	0	0.0320273	0	0.0384234	0.0360189	0	0	0	0	0.0294293
	Vitvi00g04224	0	0.0973465	0.0960635	0.104896	0	0.0658001	0	0	0	0.032908	0.0349533	0	0.0361436	0.0347587	0.0672967	0	0	0	0.0682874	0	0	0.0346255	0.155149	0.0609703	0.0412505	0	0	0.0776543	0.113485	0.25039	0.0431486	0.0386795	0.211716	0	0.0812793	0.13094	0.0915281	0.25962	0.127614	0.124052	0.0761199	0.216542	0	0.0742931	0	0	0.0283641	0
	Vitvi00g04225	0	0	0	0	0	0	0	0	0	0	0	0	0	0	0	0.0331014	0	0	0	0	0.0375035	0	0	0	0	0	0.0806477	0	0	0.0385423	0	0	0	0.0404622	0	0.0449802	0	0	0	0	0	0	0	0	0	0.0649082	0	0
	Vitvi00g04226	0	0	0	0	0	0	0	0	0	0	0	0	0.0361436	0	0	0	0	0	0	0	0	0	0	0	0	0	0	0.0393496	0.0766394	0.0385423	0.0431486	0	0	0.0404622	0	0.172073	0.0311591	0	0	0	0	0	0	0	0	0	0	0
	Vitvi00g04227	0	0.158776	0.032737	0.104896	0.031151	0	0.03286	0.0333503	0.0314991	0	0	0	0	0	0	0	0	0	0.0345477	0	0.0740568	0.0684394	0	0.0609703	0	0.11162	0.0408873	0.0393496	0	0.183172	0.085044	0.0763491	0	0	0.0812793	0	0.0311591	0	0.0329772	0.0320273	0.112725	0.14791	0.0711604	0	0	0	0.0283641	0
	Vitvi00g04228	0	0	0	0	0	0	0	0	0	0	0	0	0	0	0	0	0	0	0	0	0	0	0	0	0	0	0	0	0	0	0	0	0	0	0	0.0886004	0	0	0	0	0	0	0	0	0	0	0	0
	Vitvi00g04229	0	0.033184	0.032737	0.0358196	0	0	0.127175	0	0	0	0.0690798	0	0	0.0347587	0	0.0331014	0.036644	0	0	0.0739068	0.0740568	0.0346255	0.0323933	0.0308072	0	0.181508	0.0806477	0	0.113485	0.148351	0.0431486	0.14886	0	0	0.120264	0.0449802	0	0	0	0	0	0	0	0.0742931	0.0310099	0.096299	0.110257	0.270329
	Vitvi00g04230	0	0.033184	0.0647477	0.0707714	0	0	0	0.0333503	0.0623251	0.127354	0.0690798	0	0.105823	0	0	0	0	0.0376803	0	0	0	0	0	0	0	0.0381744	0	0.0393496	0.0388285	0.0760816	0.085044	0	0	0	0.041212	0	0	0	0	0	0.0385619	0	0	0	0	0	0.0561813	0.0865459
	Vitvi00g04233	0	0	0	0	0	0	0.0964165	0	0	0.032908	0.0349533	0	0	0	0	0	0	0	0	0	0.0375035	0	0	0.0635947	0	0	0	0	0	0.0385423	0	0	0	0	0	0	0	0	0	0	0	0.11233	0	0	0	0	0	0
	Vitvi00g04236	0	0	0	0	0	0	0	0	0.0925062	0	0	0	0	0	0	0	0	0	0	0	0	0	0	0	0	0	0	0	0	0	0	0	0	0	0	0	0	0	0	0	0	0	0	0	0	0	0	0
	Vitvi00g04237	0	0	0	0	0	0.12873	0	0.0333503	0	0	0	0	0	0	0	0	0	0	0	0	0	0	0	0	0	0	0.190845	0	0	0	0	0.0386795	0	0	0	0.0449802	0	0	0	0	0.0385619	0	0	0.0376247	0	0	0	0
	Vitvi00g04238	0	0	0	0	0	0	0	0	0	0	0	0	0.0737009	0	0.0340407	0	0	0	0	0	0	0	0	0	0	0	0	0	0	0	0	0	0	0.0405021	0	0	0	0	0	0	0	0	0	0	0	0	0	0
	Vitvi00g04239	0	0	0	0	0	0	0	0	0	0	0	0	0	0	0	0	0	0	0	0	0	0	0	0	0	0	0	0	0	0	0	0	0	0	0	0	0	0	0	0	0	0	0	0	0	0	0	0
	Vitvi00g04240	0	0	0	0	0	0	0	0	0	0.032908	0	0	0	0.0347587	0	0	0	0	0	0	0	0	0	0.0308072	0	0	0	0	0	0	0	0	0	0	0	0	0	0	0	0	0	0	0	0	0.0310099	0.0328191	0.0609672	0
	Vitvi00g04241	0.173553	0.125191	0.203629	0.0512678	0.104451	0.315001	0.092494	0.398019	0.376872	0.26972	0.547074	0.499319	0.527801	0.374625	0.111807	0.16743	0	0.0519657	0	0	0.0379477	0.0797248	0.034218	0.305194	0	0	0	0	0	0	0	0	0	0	0	0	0.0311591	0.0622281	0	0	0	0	0	0	0	0	0	0
	Vitvi00g04242	6.40648	6.36792	6.11821	6.31009	5.90792	5.71569	6.18041	5.91456	6.03789	5.91493	5.86995	5.59391	6.24581	5.81566	5.93897	5.91032	5.31046	5.24409	5.46236	5.45151	6.14868	6.37588	6.0639	6.07413	6.6499	6.56465	6.3899	6.56874	6.48903	6.55497	6.49598	6.59989	6.45499	6.69798	6.81054	6.59247	5.90362	5.92081	6.01429	6.36726	6.39109	6.3388	6.25114	6.43214	6.35929	6.46842	6.20688	6.13263
	Vitvi00g04243	8.18864	8.02634	8.03708	8.03012	7.85388	8.15838	8.07185	7.89902	7.64826	7.95202	7.99777	7.80552	8.14701	7.93146	7.64222	7.5344	8.54108	8.61757	8.32987	8.73595	8.00578	8.24876	7.89369	7.9322	8.3378	8.0926	7.86366	8.10129	7.99349	7.93395	8.2242	8.00615	7.67787	7.90643	8.05765	8.15165	7.96378	8.1029	8.07319	8.10185	8.01485	8.08468	7.98586	8.06708	7.6998	8.01413	7.63961	7.65078
	Vitvi00g04245	6.37419	6.44099	6.33752	6.2667	6.3564	6.14448	6.46909	6.41655	6.77584	6.36374	6.4246	6.48338	6.672	6.64322	6.66897	6.81821	5.3522	5.07272	5.25922	5.16176	6.25651	6.21454	6.37891	6.27839	6.18506	6.55402	6.32236	6.55526	6.43997	6.42246	6.04043	6.54224	6.42249	6.56126	6.43679	6.2094	6.89912	6.88191	6.92354	7.14787	6.62871	6.39782	6.50457	6.47166	7.15469	6.96999	6.93679	7.05591
	Vitvi00g04247	0.0997867	0.033184	0.0960635	0	0	0	0	0.0333503	0	0	0.166868	0.0326773	0	0.10186	0	0.128079	0.036644	0.0744016	0	0.0747711	0.0375035	0	0	0.0308072	0.120373	0.0381744	0.119342	0.221447	0.0388285	0.0385423	0.0431486	0.11306	0.109738	0	0	0.0886004	0	0.09183	0.0329772	0.063359	0.0761199	0.0758499	0	0.110053	0.0310099	0.157103	0.0834723	0.194413
	Vitvi00g04248	0.0690921	0.0991653	0.0328665	0	0	0	0	0	0	0	0	0.0970047	0.0366789	0	0.0343771	0.0676666	0.036825	0.0380522	0.134062	0.113699	0	0	0.0326496	0	0.0412505	0	0	0	0	0	0	0.0386795	0	0	0	0.0449802	0	0	0	0	0	0	0	0	0	0.0328191	0	0
	Vitvi00g04249	0	0.0973465	0	0.0358196	0	0.0332752	0.0964165	0	0	0	0	0.100184	0.0361436	0	0.0340407	0.0331014	0	0.0833296	0.134858	0.0739068	0	0	0.0323933	0	0.0412505	0	0	0.151341	0	0	0	0	0	0	0	0	0	0	0	0	0	0.0384234	0	0	0	0	0	0
	Vitvi00g04250	0.461359	0.166484	0.20762	0.360217	0.16766	0.247248	0.66193	0.219272	0.314271	0.179222	0.253676	0.118505	0	0.0876614	0.332338	0.259341	0.286304	0.683384	0.404461	0.511334	0.362786	0.18742	0.152528	0.225966	0.158365	0	0.14143	0.0776543	0.252086	0	0	0.183793	0	0	0	0	0.0506013	0.0618648	0.127614	0.148012	0	0.11233	0.295753	0	0.12023	0.18657	0.329966	0.245465
	Vitvi00g04252	0.282699	0.168845	0.402975	0.0751503	0.129337	0.379093	0.114459	0.237759	0.0351089	0.0679746	0.303119	0.373329	0.377939	0.466323	0.46697	0.42749	0.351953	0.761623	0.313811	0.756863	0.287955	0.109005	0.0688618	0.337219	0	0.117017	0.0842903	0	0.0877921	0	0	0	0	0.203678	0.0421055	0	0.194098	0.192754	0.106577	0.193355	0	0.0398635	0.0749395	0.11527	0.0349927	0.134692	0.0294591	0
	Vitvi00g04253	0.0340349	0	0.0647477	0	0	0	0	0.0333503	0.122069	0	0	0.0958918	0	0	0.0340407	0.0654924	0.0595102	0.110211	0	0.0739068	0.109707	0	0	0.125275	0	0	0	0	0	0	0	0	0	0	0	0	0.0311591	0.031264	0.0652175	0.0940247	0	0	0	0	0	0	0	0
	Vitvi00g04254	0.280772	0.0656219	0.0960635	0.233855	0.335626	0.189029	0.500483	0.356855	0.0925062	0.352608	0.258446	0.214573	0.0714038	0.397267	0.563174	0.405918	0.238879	0.145154	0.101256	0.275308	0.211657	0.341644	0.295221	0.0609703	0	0	0	0	0	0	0	0	0	0.0404622	0	0	0.0915281	0.09183	0.127614	0.210557	0	0	0	0.0742931	0	0.0328191	0	0
	Vitvi00g04256	0	0	0	0	0	0	0	0	0	0	0	0	0	0	0	0	0	0	0	0	0	0	0	0	0	0	0	0	0	0	0	0	0	0	0	0	0	0	0	0	0	0	0	0	0	0	0	0
	Vitvi00g04257	0	0.033184	0	0	0	0	0	0.065947	0.0314991	0	0.0349533	0.12649	0	0	0	0	0	0	0	0	0.0740568	0	0.0640753	0.0308072	0	0	0	0	0	0	0	0	0	0	0	0	0	0	0	0	0	0	0	0	0	0	0	0
	Vitvi00g04258	0	0	0	0	0.031151	0	0	0	0	0.032908	0	0	0	0	0	0	0	0	0	0	0	0	0	0	0	0	0	0	0	0	0	0	0	0	0	0	0	0	0	0	0	0	0	0	0	0	0	0
	Vitvi00g04259	0	0	0	0	0.031151	0	0	0	0	0	0	0	0	0	0	0	0	0	0	0	0	0.0684394	0.0323933	0	0	0	0	0	0	0	0	0	0	0	0	0	0	0	0	0	0	0	0	0	0	0	0	0
	Vitvi00g04260	0.729567	1.58717	1.76516	1.17156	0.644888	1.07736	1.19691	0.79899	0.396795	1.24938	1.03901	1.15139	0.752267	0.77614	0.252528	0.0420727	0.036644	0	0.0345477	0	0.901406	0.671143	1.18511	1.65498	0.163343	0.504429	0.179903	0.529888	0.911615	1.16032	1.40378	0.901743	0.352947	0.492908	0.38625	0.129103	2.13267	2.0925	2.28332	1.61493	0.977814	1.21449	0.832335	0.385971	1.18109	1.39817	0.80618	1.3794
	Vitvi00g04261	0	0.158776	0.032737	0.0358196	0	0	0	0.0333503	0.122069	0.0965542	0	0	0	0.10186	0.0340407	0.0971094	0	0	0	0	0	0.0346255	0.21282	0.281948	0	0	0.119342	0.0776543	0.252119	0.183172	0.165353	0.14886	0	0	0	0	0.123743	0	0.130755	0.182295	0	0	0.0360189	0.0376247	0.148785	0.0649082	0.0283641	0.0865459
	Vitvi00g04262	0.401503	0.0389136	0.0945447	0.137903	0.0804985	0.291321	0.287307	0.0411098	0.136916	0.15057	0.302115	0.225215	0.161794	0.155057	0.236361	0.0442176	0.317135	0.247715	0	0.210822	0.361249	0.443082	0.256091	0.0365262	0.213539	0.0477868	0.242239	0.235916	0.108456	0.234607	0.0539058	0.214357	0.19972	0.113968	0.0536314	0.254698	3.61982	3.53525	3.65718	3.66164	0.794118	0.917828	0.653645	0.657559	0.0998419	0.0488887	0.169425	0.0465727
	Vitvi00g04263	0	0.0166874	0	0	0	0	0	0	0	0	0	0	0	0	0	0	0.0184384	0	0.0345477	0.0188347	0.0740568	0.0174166	0	0.0609703	1.24313	1.53778	2.47785	1.45376	0	0	1.75193	1.93584	2.17113	0	0	0	0.628371	0	0.525372	0.466355	0	2.15537	1.30266	0	1.78875	0	1.97037	0
	Vitvi00g04264	0	0	0	0	0	0	0	0	0	0	0	0	0	0	0	0	0	0	0	0	0	0	0	0	0	0.215221	0.0408873	0	0.0578578	0.0944912	0.105544	0.0576373	0.0559122	0	0	0.109926	0.0156636	0.0466455	0	0.344118	0	0.0193396	0	0.0922836	0	0	0.0969266	0.0439218
	Vitvi00g04265	0.0687637	0	0	0.0720485	0.0317056	0.034163	0	0	0	0	0.0707988	0.0330972	0.0369643	0	0	0	0	0	0	0	0	0.0697757	0	0.0315995	0.0422261	0.0393795	0	0	0	0.0391506	0.0438286	0.0392138	0	0.0414992	0	0	0	0	0	0	0	0	0	0	0.0382015	0.0331435	0	0
	Vitvi00g04266	4.91904	4.77559	4.95025	5.15078	5.21555	5.10633	5.26976	5.05509	4.74514	5.43512	5.69213	5.81915	4.67679	3.97913	3.79015	4.02076	4.53575	5.40601	3.99798	5.37719	5.21795	5.09044	5.01621	5.22674	5.67127	5.56286	5.80857	5.17213	5.4541	5.37726	5.52979	5.45864	5.45774	5.5676	5.48876	5.08045	5.46116	5.69796	5.74331	5.58932	5.55141	5.42449	5.4656	5.40767	5.22064	5.00485	4.71184	4.98186
	Vitvi00g04267	2.77043	2.1414	2.64156	2.71408	2.73626	3.04964	2.87006	2.37959	3.36734	3.18564	3.19745	2.42482	2.33796	1.43745	2.26783	1.87535	1.64604	3.03681	1.30568	2.9662	2.59836	3.23319	3.22435	3.03642	2.48145	2.68071	2.93758	1.92928	2.70054	2.36522	1.72428	2.444	2.3485	2.69724	2.05022	2.13535	2.55587	3.33766	3.49864	2.54624	2.48797	2.62507	1.82877	2.41545	1.86586	2.0591	1.52093	1.80794
	Vitvi00g04268	0	0	0	0.683135	0.732307	0.848002	0	0.570918	0.332266	0.389844	0.95207	0.680466	0.720723	0.159631	1.015	0.794546	1.59183	1.07108	1.33012	1.37066	0.601804	0.434887	0.244523	0.603899	1.11639	0	0.957108	0.677661	0.589026	0.700474	0	0.930083	0.713977	0.227812	0.806236	0.520165	0.633212	0.394247	0.570523	0.669045	0.712542	0.790836	1.30663	0.880408	1.22698	1.22507	1.33645	1.15879
	Vitvi00g04269	0	0	0	0	0	0	0	0	0	0	0	0	0	0	0	0	0	0	0	0	0	0	0	0	0	0	0	0	0	0	0	0	0	0	0	0	0	0	0	0	0	0	0	0	0	0	0	0
	Vitvi00g04273	5.27331	5.41802	5.32767	5.23648	5.22833	4.78781	5.17292	5.33941	4.8836	4.75152	4.48223	4.82701	4.66113	4.67059	4.94874	5.06868	5.3117	5.08467	4.93814	5.20664	5.14893	5.10651	5.48294	5.43257	3.45032	3.8212	4.18187	3.99496	4.04728	4.29287	4.17561	4.11634	3.75611	3.89617	4.19245	3.79796	5.66048	5.5181	5.52902	5.64965	4.06064	3.97205	4.19962	4.05917	3.83987	3.63257	3.66999	3.84217
	Vitvi00g04274	5.03114	5.08301	4.98436	5.16738	4.96721	4.52488	5.03471	5.06746	5.02347	4.53124	4.50085	4.52494	4.81256	4.97388	5.07637	5.23356	4.34933	4.50026	4.5698	4.29937	5.23132	4.92772	5.20671	5.2095	3.79445	4.25558	3.79583	3.79464	4.05261	4.22589	3.91088	4.11719	4.20316	4.2126	3.86143	3.82721	3.81876	3.72633	3.90959	3.80411	4.12808	3.76035	4.07377	4.10368	3.97571	3.77246	3.89528	4.11014
	Vitvi00g04275	0	0.128388	0.032737	0	0	0.0332752	0.0649882	0.0978234	0.122069	0.143084	0.228561	0.214459	0.105823	0	0.0998033	0.056344	0.036644	0.0376803	0.0682874	0	0.109707	0.0684394	0	0.0905156	0	0	0	0	0	0	0	0	0.0375145	0.0798204	0	0	0.139899	0.031264	0.124435	0.140393	0	0	0	0	0	0.0328191	0	0
	Vitvi00g04276	0.0340349	0.033184	0	0.20268	0	0.302555	0.03286	0.159538	0.0925062	0.065082	0.167183	0.0646308	0.0714386	0.286253	0.0998033	0	0.141302	0.0376803	0.284657	0.0739068	0.0375035	0.0684394	0.0950764	0.0905156	0.120373	0.0381744	0	0.0393496	0.113485	0	0.0431486	0.0386795	0.144538	0.191836	0.0812793	0.0449802	0	0	0	0.0320273	0.0385619	0.0384234	0.0360189	0.0376247	0.0310099	0.0649082	0.0834723	0.0865459
	Vitvi00g04277	0	0	0	0	0	0	0.03286	0	0	0	0	0.0646308	0	0	0	0	0	0	0	0	0.0375035	0.0346255	0	0	1.18665	0.851527	0.874714	0.781495	0.905304	1.16702	1.00136	1.16991	1.09275	1.03731	1.12967	0.789427	0.0616593	0.0618648	0	0	0.814351	0.959534	1.09601	1.02182	0.815943	0.88857	0.761223	0.712691
	Vitvi00g04278	0	0	0	0	0	0	0	0	0	0	0	0	0	0	0	0	0	0	0	0	0	0	0	0	0	0	0	0	0	0	0	0	0	0	0	0	0	0	0	0	0	0	0	0	0	0	0	0
	Vitvi00g04279	0	0	0	0.31084	0	0	0	0	0	0.0521058	0	0	0	0	0.0577311	0	0.0579423	0	0	0	0	0	0	0	0.05485	0.724472	0.437117	0.298686	0.197807	0.0588972	0.258186	0.113096	0.216434	0.241171	0.269853	0.451327	0.0448419	0	0	0	0.565517	0.317892	0.295189	0.379773	0.109724	0.0922255	0	0.041555
	Vitvi00g04280	5.3346	5.70692	5.73675	5.72575	4.78455	4.79927	4.84763	4.98866	4.31302	4.37406	4.20315	4.67602	3.68965	3.62108	3.57577	3.31824	2.07899	1.84204	1.30048	1.67635	5.30918	5.1078	5.55347	5.72871	4.12472	4.03238	3.43774	4.15832	5.48369	5.54638	5.42061	5.29713	4.05047	3.65618	4.02243	3.16434	6.67821	6.50858	6.9266	6.35228	4.5768	4.90797	5.40988	4.66421	4.83741	4.2431	4.82188	5.10753
	Vitvi00g04281	0	0	0	0	0	0	0	0	0	0	0	0	0	0	0	0	0	0	0	0	0	0	0	0	0	0	0	0	0	0	0	0	0	0	0	0	0	0	0	0	0	0	0	0	0	0	0	0
	Vitvi00g04282	0.131572	0	0	0.138233	0	0.302555	0.2157	0.330266	0.0925062	0	0	0	0.018185	0	0.0507645	0	0	0.70937	0	0.209774	0.109707	0.0174166	0.184273	0.119468	0.491673	0.280374	0	0	0	0.28286	0.085044	0.0194694	0.533912	0.774908	0.430536	0	0	0	0.326922	0.441101	0.376273	0.14791	0	0	0.704948	0.757258	0.522871	0.518812
	Vitvi00g04283	2.84345	2.42272	2.74468	2.9371	2.53363	2.85775	2.70881	2.75461	2.26034	2.55625	2.49602	1.95793	2.35706	2.12992	1.88976	1.84067	2.26653	2.27362	1.65863	2.49441	2.73776	2.77965	2.99035	3.12208	4.05568	4.15198	4.00377	4.07074	4.04463	4.13318	4.25039	4.00911	3.77847	4.03181	4.13294	3.89532	2.7538	2.82626	2.95848	2.8823	3.89892	3.8131	3.94032	3.94598	3.57531	3.7296	3.55474	3.49787
	Vitvi00g04284	0	0.157694	0	0	0.207776	0.172517	0	0.18484	0.0502274	0	0.077755	0.0696468	0	0.380096	0.5541	0.143045	0.120184	0.145292	0.19538	0.191363	0	0.161585	0.122208	0.0636841	0.112228	0	0.0771531	0	0	0	0.108432	0.0848018	0	0	0	0	0.388704	0.0686012	0.070405	0	0	0	0	0.0873406	0.0556484	0	0.137855	0
	Vitvi00g04286	0.0672853	0.033184	0.032737	0	0	0	0.0964165	0.0333503	0.0314991	0	0	0	0.0714038	0	0	0	0.141302	0.0744016	0.0682874	0	0	0.0684394	0.0323933	0.0308072	0.136452	0.280374	0.273077	0.316766	0	0.338506	0.125757	0.0875715	0.0569356	0.155455	0.138305	0.0886004	0	0	0	0.063359	0.112725	0.14791	0.132967	0.184562	0.0671535	0.157103	0.162378	0.0294293
	Vitvi00g04287	0.0340349	0	0	0	0	0.0332752	0	0	0.0314991	0	0	0	0	0	0	0	0	0.0376803	0.0345477	0	0	0.0346255	0	0	0	0	0.0408873	0.0776543	0	0	0.0491723	0.0386795	0.0375145	0.0798204	0	0.13094	0	0	0.0329772	0	0	0.0384234	0.0360189	0.0742931	0	0.0328191	0.0283641	0.0294293
	Vitvi00g04289	0	0	0	0	0	0	0	0	0	0	0	0	0	0	0	0	0	0	0	0	0	0	0	0	0	0	0	0	0	0	0	0	0	0	0	0	0	0	0	0	0	0	0	0	0	0	0	0
	Vitvi00g04290	0	0	0	0	0	0	0	0	0	0	0	0	0	0	0	0	0	0	0	0	0	0	0	0	0	0	0	0	0	0	0	0	0	0	0	0	0	0	0	0	0	0	0	0	0	0	0	0
	Vitvi00g04292	0	0	0	0	0	0	0	0	0	0	0	0	0	0	0	0	0	0	0	0	0	0	0	0	0	0	0	0	0	0	0	0	0	0	0	0	0	0	0	0	0	0	0	0	0	0	0	0.0582703
	Vitvi00g04294	0.193116	0.033184	0.0647477	0.264371	0.0616436	0	0.0649882	0.129011	0.122069	0.157511	0.0349533	0.156452	0.105823	0.0686996	0.0998033	0.0971094	0	0.145154	0.195869	0.144211	0.0375035	0.101479	0.0950764	0	0.158365	0.11162	0.229561	0.288303	0.218689	0.112669	0.203891	0.346795	0.144538	0.261955	0.195208	0.396916	0.0616593	0.20583	0.127614	0.0940247	0.250509	0.182634	0.105466	0.144947	0.0310099	0.157103	0.162378	0.0582703
	Vitvi00g04295	0.0340349	0	0	0.0358196	0	0	0	0	0	0.032908	0.102418	0	0	0	0	0.0331014	0	0	0	0	0.0375035	0	0	0	0	0	0	0	0.0766394	0.0385423	0	0	0.0375145	0	0	0.0886004	0	0	0	0	0.0385619	0	0	0.0376247	0.0310099	0	0	0
	Vitvi00g04296	0	0	0	0	0	0	0	0	0	0	0	0	0	0	0	0	0	0	0	0	0	0	0	0	0	0	0	0	0	0	0.0431486	0	0	0	0	0	0	0	0	0	0	0	0	0	0.0613673	0	0.0283641	0
	Vitvi00g04297	0	0	0	0	0.031151	0	0	0	0	0	0	0	0	0	0	0	0	0	0	0	0	0	0	0	0	0.0381744	0	0	0	0	0	0	0	0	0	0	0	0	0	0	0	0	0	0	0	0	0	0.0865459
	Vitvi00g04298	0.675176	1.00038	0.426818	0.407959	0.565787	0.432948	0.677164	0.553575	0.363964	0.569993	0.344556	0.376081	1.16549	0.449727	0.441629	0.217188	0.523387	0.110211	0.195869	0.144211	0.559789	0.547477	0.562527	0.473531	0.491673	0.619435	0.601634	0.443029	0.862654	0.624344	0.711549	0.771044	0.559927	0.596437	0.605591	0.56075	0.284902	0.09183	0.502009	0.318377	0.546484	0.76703	0.565921	0.368095	0.383143	0.402862	0.331265	0.365711
	Vitvi00g04299	0	0	0.0647477	0.0358196	0	0	0	0	0	0.032908	0	0	0	0	0	0	0.036644	0	0	0	0	0.0346255	0	0	0.0813542	0	0	0	0	0	0.0431486	0	0.0375145	0	0.041212	0	0	0	0	0	0.0761199	0	0	0	0	0	0	0.0294293
	Vitvi00g04300	0	0	0	0	0	0	0	0	0	0	0	0	0	0	0	0	0	0	0	0	0	0	0	0	0	0	0	0	0	0	0	0	0	0	0	0	0	0	0	0.0320273	0	0	0	0	0	0	0	0
	Vitvi00g04301	0.675176	0.456583	0.716006	0.747391	0.384689	0.329593	0.613417	0.303178	0.482667	0.943275	0.372154	0.156452	0.438474	0.549249	0.609062	0.57279	0.269991	0.277029	0.195869	0.336644	0.861102	0.662645	0.562527	0.581517	0.903162	0.829928	0.756948	0.871459	0.818705	0.649464	1.02307	0.771044	0.559927	0.54111	0.736814	0.815622	0.726815	0.690102	0.593276	0.535015	0.649735	0.720525	0.638004	0.708532	0.498573	0.717436	0.308315	0.694434
	Vitvi00g04302	0	0	0	0	0	0.0332752	0	0	0	0.032908	0	0	0	0	0	0	0	0	0	0.0374266	0	0.0346255	0	0	0	0	0	0	0	0	0	0	0	0	0	0	0	0	0	0	0	0	0	0	0	0	0	0
	Vitvi00g04304	0	0.174924	0	0	0	0	0.127175	0.0333503	0.0623251	0.032908	0	0	0	0	0	0	0	0	0	0	0.0375035	0.0684394	0.0323933	0.31804	0	0	0	0	0	0	0	0	0	0	0	0	0.726073	0	0	0	0	0	0	0	0	0	0	0
	Vitvi00g04309	0	0	0	0	0	0	0	0	0	0	0	0	0	0	0	0	0	0	0	0	0	0	0	0	0	0	0	0	0	0	0	0	0	0	0	0	0	0	0	0	0	0	0	0	0	0	0	0
	Vitvi00g04311	0	0	0	0	0	0	0	0	0	0	0	0	0	0	0	0	0	0	0	0	0	0	0	0	0	0	0	0	0	0	0	0	0	0	0	0	0	0.09183	0	0.0320273	0	0	0	0	0	0	0	0
	Vitvi00g04312	0	0.033184	0	0	0	0	0	0	0	0	0	0	0	0	0	0	0	0	0	0	0	0	0	0	0	0	0	0	0	0	0	0	0	0	0	0	0	0	0	0	0	0	0	0	0	0	0	0
	Vitvi00g04313	2.74146	2.5828	2.90916	3.05454	2.81025	3.09617	2.84925	3.00665	3.1392	3.13909	3.12785	3.05282	3.05576	3.33352	3.01716	3.08433	2.92297	3.20738	3.1715	3.23047	2.84136	2.75825	2.43592	2.91916	0.0723081	0.261006	0.205306	0.321882	0.521047	0.0667879	0.0702683	0.0671358	0.148384	0.280452	0.408406	0.330632	3.17166	3.28344	3.14733	3.06415	0.656519	0.788899	0.44497	0.478313	0	0	0.336242	0.30258
	Vitvi00g04314	0.949344	0	0	1.23726	1.034	1.27697	1.38553	1.20765	1.161	0	1.08956	0	1.01062	0	0	1.18683	1.09214	0	1.23707	1.24284	1.24457	0.92506	1.09448	0	0	0	0.828754	1.25249	0	1.31565	1.40023	1.34986	1.43955	1.13397	0.626539	1.35151	1.33816	1.23771	0	1.23074	1.26823	0	1.31705	1.29469	1.38284	1.47077	0	1.47109
	Vitvi00g04315	0.274009	0.35045	0	0.525473	0.154169	0	0.174916	0	0	0.058992	0.155191	0.0937255	0	0.151609	0	0.208463	0	0.210586	0	0.0701194	0.395996	0.0660311	0.135123	0	1.18994	1.14184	0.732196	0.990719	1.19038	1.02068	1.41673	1.0039	1.03827	0.890094	0.884342	1.09767	0.110033	0.367059	0.33546	0.476492	0.94189	0.880645	1.06111	1.16595	0.967901	1.22461	0.895535	1.19488
	Vitvi00g04316	0.350742	0.441979	0.923942	0.567341	0.81652	0.369224	0.542325	0.723396	0.418425	0.529427	0.4275	0.424585	0.371843	0.430826	0.350661	0.336997	0.268605	0.162347	0.0852284	0	0.473267	0.558298	0.875632	0.401809	0.460872	0.638297	0.534016	0.376739	0.65029	0.75125	0.607819	0.726154	0.448119	0.203286	0.569395	0.22471	0.626474	0.546795	0.667146	0.748377	0.31652	0.993922	0.727026	0.437378	0.60256	0.793619	0.572429	0.429576
	Vitvi00g04317	1.8488	1.81199	1.76842	1.7807	1.66946	1.9673	1.79202	1.42427	2.03152	2.08813	1.92405	1.89694	2.59567	2.29984	2.42389	2.41637	1.89638	1.55022	1.87122	1.81567	2.2022	1.95961	2.07806	1.49148	2.18121	1.79162	2.05643	1.92283	1.95873	2.14092	2.22452	2.22119	1.89215	1.91035	2.29546	2.15335	1.55699	1.65252	1.75713	2.00276	2.33956	1.9283	1.87892	2.08703	1.44172	1.44433	1.10269	1.38264
	Vitvi00g04318	0.27267	0.381266	0.350963	0.323532	0.23219	0.302555	0.569299	0.303178	0.549468	0.477395	0.689829	0.376081	0.592049	0.500346	0.389991	0.455597	0.238879	0.110211	0.472769	0.243634	0.306877	0.594653	0.21282	0.175686	0.810763	0.644398	0.919254	1.05545	0.466664	0.320977	0.764075	0.493236	0.882065	0.822091	0.946575	1.33349	0.628371	0.588673	0.47826	0.642653	0.649735	0.743965	0.638004	0.731672	0.646075	0.523235	0.936088	0.411137
	Vitvi00g04319	0	0	0	0	0	0.097608	0	0	0	0	0	0	0	0	0	0	0	0	0	0	0	0	0	0	0	0.0381744	0	0.0393496	0.0766394	0	0	0.11306	0	0	0.041212	0	0	0	0	0	0	0	0.105466	0	0.0310099	0	0.0283641	0
	Vitvi00g04320	0	0.033184	0	0.0707714	0.0616436	0.0332752	0	0	0.122069	0.127354	0.102418	0	0	0.0686996	0.0998033	0.158398	0.036644	0	0.0682874	0.0739068	0	0.0346255	0	0.0308072	0.0412505	0.11162	0.0806477	0	0	0.0760816	0.085044	0.0386795	0	0	0.158223	0	0	0	0.096753	0	0	0	0	0.0376247	0.0613673	0.0328191	0.0283641	0
	Vitvi00g04321	0	0.033184	0.032737	0.0358196	0	0	0.0649882	0.0333503	0	0	0	0	0.0361436	0.0347587	0	0	0	0	0	0	0	0.101479	0	0.119468	0.0813542	0.459842	0.193749	0.0776543	0.0388285	0.217172	0.125757	0.2179	0.0740782	0.361131	0.0812793	0.0449802	0.0311591	0.0618648	0	0.0320273	0.148424	0	0.0360189	0.0376247	0.0310099	0	0	0.0294293
	Vitvi00g04322	0	0	0	0	0	0	0	0	0	0	0	0	0	0	0	0	0	0	0	0	0	0	0	0	0	0	0	0	0	0	0	0	0	0	0	0	0	0	0	0	0	0	0	0	0	0	0	0
	Vitvi00g04323	0	0	0	0	0	0	0	0	0.0623251	0	0	0	0	0	0	0	0	0	0.0345477	0	0	0.0346255	0	0.0308072	0	0	0	0	0	0	0	0	0	0	0	0	0.0311591	0	0.0329772	0	0	0	0	0	0	0	0	0
	Vitvi00g04325	0	0	0	0	0	0	0	0	0	0.127354	0	0	0	0	0	0	0	0	0	0	0	0	0	0	0	0	0.0408873	0.0393496	0	0	0	0	0	0	0	0	0	0	0	0	0.0385619	0	0.0711604	0	0	0	0	0
	Vitvi00g04326	0	0	0	0	0.031151	0	0	0	0	0.032908	0	0	0.0361436	0	0	0	0	0	0	0	0	0	0	0	0	0.0753647	0	0.0776543	0	0	0	0	0	0	0	0	0	0.031264	0	0	0	0	0	0	0	0	0	0.0294293
	Vitvi00g04327	0	0	0	0	0	0	0	0	0	0	0	0	0	0	0	0	0	0	0	0	0	0	0	0	0	0	0	0	0	0	0	0	0	0	0	0.0449802	0	0	0	0	0	0	0	0	0	0	0	0
	Vitvi00g04328	0	0	0	0	0	0	0	0	0	0	0	0	0	0	0	0	0	0	0	0	0	0	0	0	0	0	0	0	0	0	0	0.0386795	0	0	0	0	0	0	0	0	0	0	0	0	0	0	0	0
	Vitvi00g04329	0.0340349	0	0	0	0	0	0	0	0	0	0	0	0	0	0	0	0	0	0	0	0	0	0	0	0	0	0	0	0	0	0	0	0	0	0	0	0	0	0	0	0	0	0	0	0	0	0	0
	Vitvi00g04331	0	0.033184	0	0	0	0	0	0	0	0	0	0	0	0	0	0.0331014	0	0	0	0	0.0375035	0	0.0640753	0	0	0	0	0	0.0766394	0	0	0	0	0	0.231269	0.172073	0	0	0	0.0320273	0	0	0	0	0	0	0.0283641	0
	Vitvi00g04332	0	0	0	0	0	0	0	0	0	0	0	0	0	0	0	0	0	0	0	0	0	0	0	0	0	0	0	0	0	0	0	0	0	0	0	0.0449802	0	0	0	0	0.0385619	0	0	0	0	0	0	0
	Vitvi00g04333	0	0	0.553034	0	1.16578	0	0	0	0	0.768908	0	0	0	0	0	0	0	0.705747	0	0	0	0	0	0.923138	0	0	0	0	0	0	0	0	0	0	0	0	1.34609	0	0.503892	0	0	0	1.41228	0	0	0	0	0
	Vitvi00g04334	0	0	0	0	0	0	0	0	0	0	0	0	0	0	0	0	0	0	0	0	0	0	0	0	0	0	0	0	0	0	0	0	0	0	0	0	0	0	0	0	0	0	0	0	0	0	0	0
	Vitvi00g04335	0	0	0	0	0	0	0	0	0	0	0	0	0	0	0	0	0	0	0	0	0	0	0	0	0	0	0	0	0	0	0	0	0	0	0	0	0	0	0	0	0	0	0	0	0	0	0	0
	Vitvi00g04336	4.97552	4.70847	4.86422	4.81194	5.0885	4.88556	4.89794	5.03797	5.59673	4.99396	5.07371	5.04834	5.67711	5.87955	5.66543	5.99465	4.70867	4.64357	5.05652	4.39693	4.59827	4.60446	4.68906	4.43501	3.67037	3.77809	3.39093	2.90392	3.2912	3.38082	3.19405	3.11233	3.88581	2.95853	3.39817	3.3712	4.63596	4.74164	4.67852	4.97666	3.98592	3.40606	3.916	3.45386	4.21606	4.28675	4.2248	4.26683
	Vitvi00g04337	2.09338	2.78226	2.81278	2.59163	1.8521	2.17533	2.36032	2.59308	1.75871	1.5676	2.12936	2.10769	1.52351	1.60396	1.67104	1.25705	0.388135	0.587634	0.284657	0.584337	2.32965	2.12656	2.27545	2.85712	2.14542	1.77207	1.3529	1.96469	4.08605	4.32199	3.94635	3.84491	2.98301	3.51585	2.89659	2.58585	3.05223	3.22575	3.6723	3.13327	2.31737	2.25409	2.87263	2.73431	2.82005	2.87196	2.55208	3.37484
	Vitvi00g04338	1.22541	2.14107	1.50695	1.90386	0.651138	2.42822	1.14262	0.786135	1.66334	1.56145	1.63764	1.97723	1.09247	2.1192	2.48185	0.591044	1.47912	2.20877	2.13258	2.06791	1.49717	1.29662	1.81529	1.61864	0.287573	1.10609	1.12829	0.700031	0	0	0	0.165629	0.310671	0	0	0.760861	0.837138	1.27494	1.33359	1.27109	0.528064	0	0	0.650485	0.13572	0	0.131253	1.22603
	Vitvi00g04339	4.24787	4.11361	4.23519	4.18946	3.93926	4.40004	4.01016	4.19973	3.81656	3.78471	3.92126	4.15501	3.77048	3.86135	3.76114	3.73094	3.0938	2.9685	2.86815	3.0031	3.99868	4.31809	4.02287	4.02513	4.05075	3.84859	3.90555	3.88978	3.75169	3.98132	4.01465	4.00374	3.59826	3.91721	3.72334	3.86501	4.3527	4.34808	4.51264	4.50934	3.69377	4.02954	3.85332	3.87604	3.20379	3.15866	3.33159	3.28114
	Vitvi00g04340	0	0	0	0	0.291102	0.0611937	0	0	0	0.160969	0.0627931	0.08537	0	0	0	0.0584356	0.0704377	0.0741477	0	0.099719	0	0.081415	0.0477509	0	0	0	0	0	0.0727155	0	0	0.0842472	0	0	0	0	0.070865	0	0	0	0.0989606	0	0	0	0	0	0.0522638	0
	Vitvi00g04341	0	0	0	0	0	0	0	0	0	0	0	0.32568	0	0	0	0	0	0.797056	0	0	0	0	0	0.740125	0	0	0	0	0	0	0	0	0	0	0	0	1.95472	0.076056	1.58605	1.23688	0	0	0	0	0	0	0	0
	Vitvi00g04343	1.46984	1.70784	1.7486	1.41964	1.19053	1.42785	1.7305	1.48486	1.82244	3.21731	2.79841	2.20911	1.35573	1.85552	1.49345	1.15634	0.116731	0.13389	0.0934775	0.27145	1.77548	1.27039	1.89782	2.1406	0.935247	1.14754	0.551552	0.896276	0.914102	1.37704	1.13894	0.887912	0.837075	0.75321	0.642187	1.12526	1.89505	1.91443	1.90423	2.14453	0.944451	1.54056	1.19542	0.93789	1.52602	1.70577	1.3153	1.89098
	Vitvi00g04344	5.91059	6.0883	6.00973	6.07258	5.64142	5.76689	5.78671	5.6465	5.37175	5.50121	5.61567	5.60101	5.02663	5.10116	5.16532	5.17769	5.24201	5.22467	5.2739	5.41441	6.12787	5.94183	6.05426	6.08733	6.30269	6.42985	6.69873	6.27536	6.34249	6.16122	6.53664	6.17377	6.07044	6.12648	5.92607	5.94552	6.07829	5.94832	6.10864	5.93309	6.24704	6.44535	6.17478	6.28046	5.64452	5.54563	5.61441	5.60229
	Vitvi00g04345	0.131572	0.0973465	0.214942	0	0	0.0332752	0	0.0333503	0.0555077	0	0	0.0286005	0.0686145	0.0611996	0.252181	0.156416	1.04938	1.08828	1.12392	1.1125	0.109707	0.133779	0.119889	0.19828	0.580598	0.428826	1.11096	0.354072	0.811726	0.768848	0.818412	1.05896	0.67535	0.795788	0.877736	0.570843	0.576931	0.329849	0.573194	0.334493	0.674408	0.336206	0.87006	0.195023	1.00845	0.794289	0.570501	0.688008
	Vitvi00g04346	0	0	0	0	0	0	0	0	0	0	0	0	0	0	0	0	0	0	0	0	0	0	0	0	0	0	0	0	0	0	0	0	0	0	0	0	0.0311591	0	0	0	0	0	0	0	0.0310099	0	0	0
	Vitvi00g04347	0	0	0	0	0	0	0	0	0	0	0	0	0	0	0	0	0	0	0	0	0.0375035	0	0	0	0	0	0	0.0393496	0.0766394	0.0385423	0.0431486	0	0	0	0.041212	0	0	0	0	0	0	0	0	0	0	0.0328191	0	0
	Vitvi00g04348	0	0	0	0	0	0	0.0649882	0	0	0	0.0349533	0	0	0	0.0998033	0	0	0	0	0	0	0	0.0323933	0.0609703	0	0	0.0408873	0	0.0388285	0.0385423	0	0	0	0	0	0	0	0	0	0.0320273	0.0761199	0	0.0711604	0.0376247	0	0	0.0283641	0
	Vitvi00g04349	0	0	0	0	0	0	0	0	0	0	0	0	0	0	0	0	0	0	0	0	0	0	0	0	0	0	0	0	0.113485	0	0	0	0	0	0	0	0	0	0	0	0	0	0	0	0.0310099	0	0	0
	Vitvi00g04350	0	0	0	0.0707714	0.0915051	0.159194	0.0649882	0	0	0	0	0	0.0714038	0.10186	0	0	0	0	0	0	0	0	0	0	0.120373	0.181508	0.0806477	0.221447	0.113485	0.0385423	0	0	0.109738	0	0.0812793	0.325792	0	0	0.0329772	0	0.0385619	0.11233	0.0360189	0.110053	0.0310099	0.096299	0	0.0294293
	Vitvi00g04351	1.67635	1.44458	1.30385	1.5903	2.16044	2.49053	2.22128	2.55769	1.93562	1.87828	1.92437	1.7775	2.51568	2.77663	2.5883	2.52555	0.983715	0.777768	0.886158	0.634048	1.63548	1.14701	1.43459	1.25178	4.4689	4.31496	4.32202	4.64229	4.21897	3.94271	4.14799	4.05761	4.44005	4.29082	4.46192	4.46956	0.782811	0.609537	0.47826	1.00731	4.31531	4.24199	4.39385	4.29677	4.06814	4.22273	4.16002	3.98532
	Vitvi00g04352	0	0	0	0	0	0	0	0	0	0	0	0	0	0	0	0	0	0	0	0	0	0	0	0	0	0	0	0	0	0	0.0431486	0	0.0375145	0	0	0	0	0	0	0	0.0385619	0	0	0	0	0	0	0
	Vitvi00g04353	0.0672853	0.033184	0.032737	0.0707714	0.0915051	0	0.0649882	0	0.0314991	0	0	0	0.0361436	0.0686996	0.0340407	0	0	0	0	0	0	0	0.0323933	0	0	0.11162	0.0806477	0.0776543	0.284792	0.0760816	0.165353	0.25122	0.178518	0.118133	0.120264	0.13094	0.0311591	0.0618648	0.0329772	0.063359	0.0385619	0.0384234	0	0	0	0	0.0561813	0.0294293
	Vitvi00g04354	1.1175	0.551255	1.00708	0.929796	0.688097	0.804586	0.871351	0.482911	1.11763	1.01091	1.02148	1.30226	1.74818	1.38374	1.13343	1.01522	1.12654	0.661901	1.26644	1.09093	1.11023	0.906485	1.01566	0.560557	0.73736	0.783533	1.14231	0.804517	0.678203	0.921049	0.738051	0.923505	0.683395	0.453925	0.736814	0.815622	0.707657	0.747704	0.873709	0.958146	0.921401	0.344725	0.515784	0.708532	0.983838	0.975546	0.70961	0.730719
	Vitvi00g04355	0.363407	0.274306	0.298084	0.323532	0.284834	0.382196	0.244041	0.0978234	0.592343	0.157511	0.102418	0.270442	0.567562	0.286253	0.252181	0.188093	0.036644	0.110211	0.133488	0.306302	0.396198	0.422311	0.648634	0.602177	0.521131	0.280374	0.707012	0.221447	1.02617	0.941533	0.711549	0.860127	0.337358	0.328824	0.520717	0.464698	0.258814	0.361535	0.379152	0.600556	0.879529	0.182634	0.463842	0.244835	0.0910991	0.271524	0.212682	0.0865459
	Vitvi00g04356	0	0	0	0	0	0	0	0	0	0	0	0	0	0	0	0	0	0	0	0	0	0	0	0	0	0	0	0	0	0	0	0	0	0	0	0	0	0.031264	0	0	0	0	0	0	0	0	0	0
	Vitvi00g04357	0.0340349	0	0	0.0358196	0	0	0	0	0.0925062	0	0.102418	0.0646308	0	0.0347587	0.0672967	0.0654604	0	0.0744016	0	0	0	0	0.0640753	0	0.158365	0	0	0	0.0388285	0.217172	0	0.183793	0.0740782	0	0.120264	0	0.0915281	0.09183	0.0329772	0	0	0.14791	0.0360189	0.144947	0.0310099	0	0	0
	Vitvi00g04358	1.60953	1.16784	2.11259	1.6125	2.32894	2.77111	1.49188	2.37259	1.06635	2.18709	2.64513	1.98327	2.20104	2.58366	0.165496	1.14318	0	0.462393	1.17573	0	0.996873	1.45126	0.653869	1.24383	2.29554	1.11792	0	1.32236	0	0.987668	0	0	1.9486	0	0	0	1.75641	1.88476	1.80418	0	0	2.25183	2.18928	0.111853	0	0	0.819226	1.10691
	Vitvi00g04359	1.48046	0.685157	1.17406	1.14187	1.05689	1.7268	1.2764	1.83691	1.33519	1.81347	1.56652	1.76556	1.29045	1.56112	1.01255	1.62503	2.61336	2.33917	2.38634	1.6217	1.69536	1.64966	1.50045	1.55672	2.31433	1.51797	2.5575	2.35612	2.11373	1.95897	1.95762	1.67027	2.08418	2.02569	1.93011	2.18489	1.59146	1.88747	2.26754	1.43512	1.6508	2.11207	1.67724	2.02326	2.2423	1.86256	2.15594	1.62248
	Vitvi00g04360	4.00467	3.7945	3.92313	3.81672	3.53634	3.29177	3.74263	3.54763	3.65244	3.80802	3.60831	3.21914	4.07903	3.9231	3.84909	4.0677	4.82207	4.79624	4.9663	4.57123	4.00419	3.87484	3.8483	3.90516	3.21802	3.28367	3.12086	3.27583	3.66394	3.61087	3.50782	3.4378	3.37222	3.82045	3.3825	3.47312	3.98525	4.0989	4.21961	3.99605	3.33129	3.12488	3.57214	3.50492	3.14806	3.42219	3.69717	3.43827
	Vitvi00g04361	2.46923	2.34104	2.48538	1.93881	1.81105	2.20734	2.14568	1.67135	3.2613	3.55509	3.08617	3.27496	3.22166	2.94949	2.40714	2.48625	1.82027	1.88007	1.99404	2.09458	1.9863	2.38301	2.23508	2.4167	0.51599	0.495978	0.709347	1.35827	0.913831	1.56133	1.60439	1.11303	0.43187	0.912438	0.330256	0.37136	2.26788	2.57126	2.49325	2.43291	1.21577	0.71047	1.22426	0.998178	1.454	2.22315	1.26234	1.28951
	Vitvi00g04362	2.11837	2.08211	2.49475	2.24661	1.98063	1.78657	2.85664	1.82744	1.32251	0.908232	0.986191	1.10127	0.542652	1.01724	1.29656	0.681175	7.76307	7.53929	6.8793	7.63901	2.70137	2.26714	2.30774	2.44525	1.93112	1.1242	2.72378	1.33395	0.987137	1.33126	0.887589	0.943171	1.75301	2.01125	1.74296	1.09803	3.81527	3.07817	2.84264	2.73967	2.36679	1.55592	1.06593	1.6624	0.148785	0.127021	0.136553	0.141487
	Vitvi00g04368	0	0	0.032737	0	0	0	0	0.0333503	0	0	0.0690798	0.0326773	0	0	0.0340407	0	0	0	0	0	0.109707	0.0684394	0	0	0	0.0381744	0	0	0.0388285	0.0760816	0.0431486	0.0763491	0	0	0	0	0.0915281	0.121186	0	0	0	0.0384234	0	0.0376247	0.0613673	0.096299	0.136553	0.0865459
	Vitvi00g04369	0.790768	1.13336	0.551634	0.884839	0.581087	0.690076	1.02468	0.536928	0.99678	1.09225	1.07395	0.884432	0.538122	0.867807	0.526291	0.547881	0	0.14149	0.219665	0	0.91039	1.03218	1.06562	1.42753	2.45571	2.84407	2.62393	3.0286	2.70564	2.65213	2.46246	2.72794	2.60768	2.50031	2.43501	2.52471	2.10827	1.90581	2.01602	2.15995	2.7995	3.12395	3.2212	2.7526	2.70956	3.0972	2.849	2.81165
	Vitvi00g04370	0	0	0	0	0	0	0	0	0	0	0	0	0	0	0	0	0	0	0	0	0	0	0	0.0915681	0	0	0	0	0	0	0	0	0	0	0	0	0	0	0	0	0	0	0	0	0	0	0	0
	Vitvi00g04371	2.7593	2.71501	3.11219	3.13081	2.64175	3.02849	3.58023	2.85804	0.94247	0.787019	1.06484	1.18929	0.943614	0.974551	1.09574	1.07355	2.79346	3.05202	1.80052	2.98581	3.99113	2.85187	3.67507	3.12117	4.71262	2.56693	4.50026	4.11848	4.35551	4.36248	4.40125	3.84277	4.42414	4.38772	3.8351	3.69116	3.88651	2.57129	2.31717	2.60683	4.95807	3.32801	3.59123	3.96188	1.88424	0	0.813892	0.574258
	Vitvi00g04372	0.155794	0.376852	0.458753	0.326775	0.508833	0	0.500507	0.581801	0	0	0	0	0	0	0	0	2.56695	2.36821	0	2.51805	0	0	0.392815	0	0	0.0475997	0	0.851944	0.138799	0.370251	0.106846	0	0.174684	0.222089	0.0601823	0.0230701	0	0	0	0.495063	0	0	0	0	0.0604959	0	0.0145921	0.0181406
	Vitvi00g04373	0	0	0	0	0	0	0	0	0	0	0	0	0	0	0	0	0.0184384	0	0	0	0	0	0	0	0	0	0	0	0	0	0	0	0	0	0	0	0	0	0.0165828	0	0	0	0	0	0	0	0	0
	Vitvi00g04374	0	0	0	0	0	0	0	0	0	0	0	0	0	0	0	0	0	0	0	0	0	0	0	0	0	0	0	0	0	0	0	0	0	0	0	0	0.0311591	0	0	0	0	0	0	0	0	0	0	0
	Vitvi00g04375	0	0	0	0	0	0	0	0	0	0	0	0	0	0	0	0	0	0	0	0	0	0	0	0	0	0	0	0	0	0	0	0	0	0	0	0	0	0	0	0	0	0	0	0	0	0	0	0
	Vitvi00g04376	0	0	0	0	0	0	0	0	0	0	0	0	0	0	0	0	0	0	0	0	0	0	0	0	0	0	0	0	0	0	0	0	0	0	0	0	0	0	0	0	0	0	0	0	0	0	0	0
	Vitvi00g04379	0	0	0.032737	0	0	0	0	0	0	0	0	0	0	0.0347587	0	0	0	0	0	0	0	0	0	0.0308072	0	0	0	0	0	0	0	0	0	0	0	0	0	0	0	0	0	0	0	0	0	0	0	0
	Vitvi00g04380	0	0	0	0	0	0	0	0	0	0	0	0	0	0	0	0	0	0	0	0	0	0	0	0	0	0	0	0	0	0	0	0	0	0	0	0	0	0	0	0	0	0	0	0	0	0	0	0
	Vitvi00g04381	0	0.0656219	0	0	0.031151	0	0.186791	0	0	0	0	0	0	0	0	0	0	0.0744016	0	0	0	0.0346255	0	0	0	0	0	0	0	0	0	0	0	0	0	0	0	0	0	0	0	0	0	0	0	0	0	0
	Vitvi00g04383	0.0586475	0	0.357439	0	0.131897	0.134292	0	0.270685	0.1187	0.14817	0	0.133979	0	0	0.0559761	0.191645	0.172921	0.0617649	0.102852	0.203301	0.0623874	0.0552449	0	0.166948	0.139266	0	0.152965	0	0.0661894	0.0627545	0	0.202549	0	0.0669113	0	0	0.141613	0.129848	0.126728	0	0	0	0	0.328967	0.155724	0.371927	0.143001	0.101366
	Vitvi00g04386	5.61007	5.88526	5.7238	6.07479	5.75471	5.76706	5.84033	5.91464	6.00339	5.72991	5.67554	5.15649	6.04457	6.03269	6.0353	6.13077	5.1931	5.44267	5.51327	5.64532	5.88559	5.82305	5.77205	5.67069	5.74871	5.7771	5.57551	5.64701	5.8181	5.77866	5.66687	5.7684	5.95066	5.80494	5.64144	5.85451	6.39852	6.44967	6.18578	6.58286	6.1105	5.56697	5.87139	5.84898	6.36564	6.13733	6.05543	6.13768
	Vitvi00g04387	0.0340349	0	0	0	0	0	0	0	0	0	0	0	0	0	0	0	0	0	0	0	0	0	0	0	0	0	0	0	0	0	0	0	0	0	0	0	0	0	0	0	0	0	0	0	0	0	0	0
	Vitvi00g04388	0	0	0	0.0358196	0	0	0.03286	0.129011	0.0314991	0.032908	0	0.0326773	0	0	0	0.0971094	0	0	0	0	0	0.0684394	0	0	0	0	0	0	0	0	0	0	0	0	0	0	0	0	0	0	0	0	0	0	0	0	0	0
	Vitvi00g04389	0	0	0	0	0	0	0	0	0	0	0	0	0.0266175	0	0	0	0	0	0	0	0	0	0	0	0	0	0	0	0	0	0	0	0	0	0.041212	0	0	0	0	0	0	0	0	0	0	0	0	0
	Vitvi00g04390	0	0	0	0	0	0	0	0	0.0314991	0	0	0	0.105823	0	0	0	0	0	0	0	0	0	0	0	0	0	0	0	0	0	0	0	0	0	0	0	0	0	0	0	0	0	0	0	0	0	0	0
	Vitvi00g04393	0	0	0.032737	0.0707714	0	0	0.0649882	0	0	0	0.0349533	0.0646308	0	0.0347587	0.0340407	0	0	0	0.0345477	0.109487	0	0	0	0	0	0	0	0	0	0	0	0	0	0	0	0	0.335704	0.285782	0.300081	0.265474	0	0	0	0	0	0	0	0
	Vitvi00g04394	0.109683	0.033184	0.0647477	0.0707714	0	0.0658001	0.0649882	0.0400272	0	0.0965542	0.0349533	0	0	0.10186	0.0340407	0.158398	0	0.110211	0	0	0.0375035	0.165371	0.0323933	0.202994	0	0	0	0	0	0	0	0	0	0	0	0.0449802	0.211313	0.245187	0.525071	0.552764	0.0385619	0	0	0	0	0	0	0
	Vitvi00g04395	0	0	0	0	0	0	0	0	0	0	0	0	0	0	0	0	0	0	0	0	0	0	0	0	0	0	0	0	0	0	0	0	0	0	0	0	0.0311591	0	0	0	0	0	0	0	0	0	0	0
	Vitvi00g04396	0.112139	0	0	0	0	0	0	0	0	0	0	0.059058	0	0	0	0	0	0	0	0	0	0	0	0	0	0	0	0	0	0	0.0559297	0	0	0	0	0	0	0	0.0546898	0	0	0	0	0	0	0	0	0
	Vitvi00g04397	4.15618	4.33612	4.58948	4.41709	3.75655	4.05703	3.67178	3.65082	4.50322	5.25971	4.99233	4.90251	4.35201	4.03397	4.3085	4.03956	1.303	1.33081	0.903888	1.64618	4.22745	3.92663	4.43762	4.54798	2.09891	2.58741	2.17629	2.21637	3.85844	4.07112	3.85554	3.26772	2.8052	2.22183	2.19349	1.78655	4.0285	4.03725	4.30817	3.89965	3.23245	3.4486	3.37426	3.02568	3.96983	4.48955	3.29778	4.05739
	Vitvi00g04398	0.22293	0.0494942	0	0	0	0.12873	0.0165236	0.0819732	0.388499	0	0.344556	0.156452	0.155959	0.134276	0.193147	0	0.0184384	0	0	0	0.0919919	0	0	0.356804	0.0412505	0	0.0806477	0	0	0.0760816	0	0.0576373	0.161628	0.0404622	0	0.0226654	0.177594	0.285782	0.0810714	0.063359	0.0194098	0.11233	0.0181218	0	0.134578	0.325503	0.110257	0.245465
	Vitvi00g04399	2.35722	2.68367	2.66396	2.27483	2.9719	1.72619	2.38193	2.41432	2.92803	2.83832	3.0244	3.41716	1.98578	2.74353	2.84526	3.05229	3.99098	4.9465	4.14391	4.20033	2.64059	2.1224	2.92851	2.81089	2.54194	2.81111	3.13889	2.58707	2.78974	2.64344	2.5277	2.41589	3.11368	2.96965	2.90915	2.61139	3.19075	2.84989	3.17887	2.86983	3.0347	2.30246	2.66758	2.83073	3.05642	2.54634	2.95845	3.18169
	Vitvi00g04400	1.21047	1.07098	1.71193	1.41524	1.10366	1.14773	0.698887	1.05484	1.27482	1.04347	0.750433	1.25399	1.26017	1.09553	1.01686	1.32434	1.23536	1.04567	1.36987	1.35206	0.669444	0.875914	0.817168	1.05109	1.18247	1.20461	1.16958	0.909057	1.27782	1.31261	1.65826	1.44497	1.89281	1.70693	1.13675	1.93747	1.13673	0.918768	0.887947	1.25492	1.33101	1.08807	1.18973	1.32812	1.52934	1.52673	1.54103	1.86246
	Vitvi00g04401	0	0	0	0	0	0	0	0	0	0	0	0	0	0	0	0	0	0	0	0	0	0	0	0	0	0	0	0	0	0	0	0	0	0	0	0	0	0	0	0	0	0	0	0	0	0	0	0
	Vitvi00g04402	0	0	0	0	0	0	0	0	0	0	0	0	0	0	0	0	0	0	0	0	0	0	0	0	0	0	0	0	0	0	0	0	0	0	0	0	0	0	0	0	0	0	0	0	0	0	0	0
	Vitvi00g04403	0.0340349	0.033184	0.0647477	0.0358196	0.031151	0.12873	0.03286	0.0333503	0.23461	0.065082	0.0349533	0.0326773	0.0361436	0	0.308894	0.128079	0	0.110211	0	0	0.211657	0.0346255	0.347652	0	0.120373	0.0381744	0.487948	0.0393496	0.0766394	0.217172	0.085044	0.14886	0.0740782	0.0404622	0.120264	0	0	0	0	0	0.0385619	0.14791	0.0360189	0.110053	0.12023	0.096299	0.0561813	0.0294293
	Vitvi00g04404	0	0.033184	0.0647477	0.0358196	0	0	0.0964165	0	0	0	0.100703	0	0	0	0	0	0	0	0	0	0	0	0	0	0	0	0	0	0	0	0	0	0	0	0	0	0.0311591	0	0	0	0	0	0	0	0	0.0328191	0.0834723	0
	Vitvi00g04406	0	0	0	0	0	0	0	0	0	0	0	0	0	0	0	0	0	0	0	0	0	0	0	0	0	0	0	0	0	0.0760816	0	0	0	0	0.0812793	0	0	0	0	0	0	0	0	0	0	0	0	0
	Vitvi00g04407	4.25418	3.77076	4.16321	4.26808	2.73155	3.70398	4.02868	3.85951	0.182639	0.465487	0.0372652	0	0.115585	0.274783	0.344923	0.0770294	6.81215	7.20559	5.5164	7.84039	5.05592	4.12173	4.49563	3.84587	3.30746	3.18386	5.06215	2.94347	3.38025	3.86104	3.29795	3.26092	3.67041	3.81318	4.04935	3.5745	5.014	4.72578	4.78966	5.13121	3.49744	3.32665	3.08332	3.60799	1.54491	1.14462	1.41469	0.843012
	Vitvi00g04408	3.44399	3.09921	3.79633	3.49121	3.41245	3.62523	4.19209	3.28164	0.388499	0.569993	0.399234	0.297586	0.0361436	0.475258	0.204372	0.146891	7.13181	7.42066	5.77906	8.11442	4.49567	3.71677	3.86998	3.5534	2.56138	1.75683	3.82035	1.81483	1.78784	1.86613	1.44328	1.57851	2.49295	2.60235	2.23267	1.70861	3.8806	2.83496	2.9369	2.79204	2.41421	1.81153	1.40944	2.38062	0.610692	0.0649082	0.187749	0.0582703
	Vitvi00g04409	0.25823	0.122295	0	0	0	0.158199	0.0790899	0	0.649249	0	0	0.639066	0.353025	0	0.275903	0.451098	0.0481045	0	0	0.079659	0.611884	0	0.253867	0.308743	0.0813542	0.33583	0.0994665	0	0	0.249306	0.309488	0	0	0	0	0.315622	1.68022	1.04266	1.23454	1.57235	0.371266	0.400719	0.705851	0	0.0509358	0	0	0
	Vitvi00g04411	5.69628	5.73837	5.62293	5.51151	4.98897	5.06459	5.14301	4.88754	4.56461	4.43435	4.60495	5.07084	4.49292	4.4702	4.32978	4.30711	5.20057	5.141	5.11038	4.77387	5.53031	5.51566	5.8389	5.86548	5.47787	5.68769	5.22362	5.20262	6.27685	6.19811	6.08995	6.05143	5.66844	5.10467	5.09262	4.54512	7.01444	6.93411	7.09342	6.92104	6.10504	5.99023	5.882	5.59014	6.32929	6.34024	6.28578	7.30907
	Vitvi00g04412	0.489007	0.83682	0.479848	0.69611	0.685652	0.193304	0.759278	0.431477	3.18305	3.28859	3.31194	3.57191	2.27319	2.39244	2.31173	2.7177	0.519017	0.456229	0.492214	0	0.860851	0.804393	0.801221	1.25679	0.158365	0.0753647	0.0806477	0.383115	0.113485	0.112669	0.165353	0.2179	0.211716	0	0.158223	0.0886004	0.913587	0.636848	0.933911	0.644891	0.42666	0.0758499	0.203745	0.144844	2.29904	2.62154	2.00647	1.68961
	Vitvi00g04413	0	0	0	0	0	0	0	0	0	0	0	0	0	0	0	0	0	0	0	0	0	0	0	0	0	0.0753647	0	0	0	0	0	0	0	0	0	0	0	0	0	0	0	0	0	0	0	0.0328191	0	0
	Vitvi00g04414	0	0	0.032737	0.0358196	0.031151	0	0	0	0	0	0	0	0	0	0	0	0.036644	0.0744016	0	0.0374266	0	0.101479	0	0	0	0	0	0	0	0	0	0	0	0.0404622	0.041212	0	0.0311591	0	0	0.063359	0	0	0	0	0	0	0.0561813	0
	Vitvi00g04415	0.539071	0.158776	0.214942	0.20268	0.478078	0.190091	0.377953	0.247426	0.363964	0.385723	0.551836	0.40135	0.172291	0.398469	0.466871	0.354467	0.17854	0.110211	0.447351	0.275308	0.525832	0.196287	0.182744	0.356804	0.0813542	0.0381744	0.233623	0.221447	0.218757	0.148351	0	0.2179	0.109738	0.261955	0	0.0449802	0.361798	0.41027	0.354578	0.394385	0.0385619	0.162005	0	0.144947	0.0910991	0.127021	0.187749	0.0865739
	Vitvi00g04416	0.103446	0.135435	0.100147	0.332978	0.24609	0.230016	0.100762	0.257593	0.3557	0.163913	0.140662	0.196805	0.181002	0.0359945	0.103784	0.255531	0.283074	0.0780951	0.473676	0.154434	0.154226	0.105491	0.365307	0.244274	0	0	0.277224	0.0407463	0.0405898	0	0.0897849	0	0	0	0.0824643	0.0463525	0.127237	0.094911	0.132095	0.13226	0.148424	0.0391057	0	0.0382188	0	0.0338246	0.0568975	0
	Vitvi00g04418	0	0	0	0	0	0	0	0	0	0	0	0	0	0	0	0	0	0.0744016	0	0	0	0	0	0	0	0	0	0	0	0	0.0431486	0	0	0	0	0	0	0	0	0	0	0	0	0	0	0	0	0
	Vitvi00g04419	0.0997867	0.217697	0.0960635	0.104896	0.0616436	0.12873	0.03286	0.129011	0.122069	0.065082	0.0349533	0.214573	0.296691	0.342828	0.131594	0.158398	0.141302	0	0.133488	0.0374266	0.306877	0.0684394	0.0640753	0.332281	0.301052	0.248165	0.427559	0.827178	0.678203	0.598779	0.511003	0.493236	0.367131	0.191836	0.367124	0.325792	0.120791	0.031264	0.096753	0.153467	0.217277	0.11233	0.325164	0.397332	0.309174	0.298766	0.308315	0.294772
	Vitvi00g04421	0	0	0	0	0	0	0	0.0333503	0.0314991	0	0	0	0	0	0	0	0	0.0376803	0	0.0374266	0	0	0.0323933	0	0	0	0	0	0	0	0	0	0	0	0	0	0	0	0	0	0	0	0	0	0	0	0	0
	Vitvi00g04425	0	0	0	0	0	0	0	0	0	0	0	0	0	0	0	0	0	0	0	0	0	0	0	0	0	0.0381744	0	0	0	0	0	0	0	0	0	0	0	0	0	0	0	0	0	0	0	0.0328191	0	0.0294293
	Vitvi00g04427	0	0	0	0	0	0	0	0	0	0	0	0	0	0	0.0672967	0	0.036644	0	0	0	0	0	0	0	0	0	0	0	0.0388285	0	0.0431486	0	0.0375145	0	0	0	0	0	0	0	0	0	0	0	0	0	0	0
	Vitvi00g04428	0	0.0656219	0	0.0358196	0	0	0	0	0	0	0.0349533	0	0	0	0.162699	0	0	0	0	0	0	0	0.0640753	0.175686	0.120373	0.146987	0.0408873	0.0393496	0.218689	0.0760816	0	0.14886	0.0375145	0	0.120264	0	0.120791	0.031264	0.157828	0.0320273	0.112725	0.0384234	0.203745	0	0	0	0	0
	Vitvi00g04429	0	0	0	0	0	0	0	0	0	0	0	0	0	0	0	0	0	0.0376803	0	0	0	0	0	0	0	0	0	0	0	0	0	0	0	0	0.041212	0	0	0	0	0	0	0	0	0	0	0	0	0
	Vitvi00g04431	0	0	0	0	0	0.0332752	0	0	0	0	0	0	0	0	0	0	0	0	0	0	0	0	0	0	0	0	0	0	0	0	0	0	0	0	0	0	0	0	0	0	0	0	0	0	0	0	0	0
	Vitvi00g04432	0	0	0	0	0	0	0	0	0	0	0	0	0	0	0	0	0	0	0	0	0	0	0	0	0	0	0	0	0	0	0	0	0	0	0	0	0	0	0	0	0	0	0	0	0	0	0	0
	Vitvi00g04433	0.838157	0.48084	0.868873	0.658279	0.335626	0.619789	0.546723	0.664162	0.459695	0.501108	0.425815	0.350388	0.857438	0.449727	0.252181	0.430972	0.945684	1.09617	0.847818	0.634048	1.00056	0.92506	0.627584	0.720284	0.633293	0.974744	1.16098	0.582756	1.19038	1.1318	0.764075	1.20434	0.84022	0.798692	0.810176	0.815622	0.782811	0.784867	1.09285	0.83647	0.698715	0.93937	0.855177	1.05889	0.476214	0.523235	0.440836	0.712691
	Vitvi00g04434	1.54089	1.144	1.17779	0.985809	0.586906	1.39686	1.16611	0.899391	0.878762	1.02733	0.894006	0.774137	1.44632	1.18145	1.036	1.08001	0.388135	0.368582	0.593544	0.584337	1.09252	0.979394	1.16922	1.31572	1.13042	1.10634	1.17941	1.28559	1.24121	1.18431	1.34957	1.3803	0.797125	0.822091	1.07119	1.40424	1.01873	1.06719	1.37594	0.924416	1.02105	1.11144	0.914429	1.11276	0.851122	1.26517	0.980316	1.00706
	Vitvi00g04435	0	0	0	0	0	0	0	0	0	0	0	0	0	0	0	0	0	0	0	0	0	0	0	0	0	0	0	0	0	0	0	0	0	0	0	0	0	0	0	0	0	0	0	0	0	0	0	0
	Vitvi00g04436	0.0997867	0.0973465	0.0339665	0.0358196	0.031151	0.133248	0	0.159538	0	0.032908	0.0349533	0.0958918	0	0.0686996	0.193147	0	0.0723804	0.110211	0	0.0374266	0.0740568	0.285246	0.0323933	0.175686	0.578302	0.0381744	0.364531	0.0393496	0.149412	0.28286	0.241426	0.155105	0.144538	0.0404622	0.169567	0.13094	0.0616593	0.178163	0	0.0940247	0.112725	0.182634	0	0.0742931	0.148785	0.096299	0	0.0865459
	Vitvi00g04437	0	0	0	0	0	0	0	0	0	0	0	0	0	0	0	0	0	0	0	0	0	0	0	0	0	0	0	0	0	0	0	0	0	0	0	0	0	0	0	0	0	0	0	0	0	0	0	0
	Vitvi00g04438	0	0	0.0315065	0	0	0.124197	0	0	0	0	0	0	0	0	0	0	0	0	0	0	0	0	0	0	0	0	0	0	0	0	0	0.0697528	0	0	0.0288076	0	0	0	0	0	0	0	0	0	0	0	0.0283641	0
	Vitvi00g04439	0	0	0	0	0	0	0	0	0	0	0	0	0	0	0	0	0	0	0	0	0	0	0	0	0	0	0	0	0.0766394	0	0	0.0386795	0	0	0	0.0449802	0.0311591	0.0618648	0.0329772	0	0	0	0	0.0376247	0	0.0328191	0	0
	Vitvi00g04440	0	0	0	0	0	0	0	0	0	0	0	0	0	0	0	0	0	0	0	0	0	0	0	0	0	0	0	0	0	0.0385423	0	0	0	0	0	0	0	0	0	0	0	0	0	0	0	0	0	0
	Vitvi00g04441	0	0	0.0960635	0.138233	0	0.0332752	0.03286	0.0333503	0.0314991	0.0965542	0	0	0	0.0686996	0	0	0.036644	0.0376803	0.0345477	0	0	0	0	0	0.120373	0	0.119342	0	0.0766394	0.0760816	0.085044	0.183793	0.0375145	0	0	0	0	0.031264	0.0329772	0.0320273	0.0385619	0	0	0	0	0	0	0.0294293
	Vitvi00g04442	0.415979	0.128388	0.186128	0.323532	0.031151	0.12873	0.244041	0.129011	0.0925062	0.0965542	0.135003	0.156452	0.266582	0.227369	0.162699	0.188093	0.107253	0.145154	0.101256	0.178119	0.367035	0.226553	0.155149	0.147851	0.266681	0.280374	0.264506	0.221447	0.522527	0.314615	0.241426	0.346795	0.178518	0.261955	0.367124	0.250979	0.0616593	0.178163	0.379152	0.344118	0.0761199	0.14791	0.463842	0.368095	0.231207	0.127021	0.237191	0.114278
	Vitvi00g04443	0.539592	0.551255	0.498882	0.435038	0.284834	0.765517	0.186791	0.482911	0.770918	0.592243	0.287724	0.521316	0.708613	0.619629	1.06921	0.550101	0.470798	0.509334	0.522298	0.506404	0.774907	0.369038	0.768863	0.560557	0.334623	0.808	0.574041	0.849489	0.576308	0.572753	0.600385	0.574459	0.533912	0.798692	0.577851	0.679615	0.50062	0.609537	0.873709	0.579039	0.814351	0.517885	0.661253	0.612069	0.498573	0.523235	0.482437	0.270329
	Vitvi00g04444	0	0	0	0	0	0	0	0	0	0	0	0	0	0	0	0	0	0	0	0	0	0	0	0	0	0	0	0	0	0	0	0	0	0	0	0	0.0311591	0	0	0	0	0	0	0	0	0	0	0
	Vitvi00g04445	0	0	0.032737	0	0	0	0	0	0	0	0	0	0	0	0	0	0	0	0	0	0	0	0	0	0	0	0	0	0	0	0	0	0	0	0	0	0	0	0	0.0320273	0	0	0	0	0	0	0	0
	Vitvi00g04446	0	0.033184	0	0	0	0	0.03286	0	0	0	0	0	0	0	0	0	0	0	0	0	0	0	0	0.0308072	0.0412505	0	0	0	0	0.0385423	0	0	0.0375145	0	0	0	0.0311591	0	0	0	0	0	0	0	0	0	0	0
	Vitvi00g04447	0	0	0	0	0	0	0	0	0	0	0	0	0	0	0	0	0	0	0	0	0	0	0	0	0	0	0	0	0	0	0	0	0	0	0	0	0	0	0	0	0	0	0	0	0	0	0	0
	Vitvi00g04448	1.2137	1.38427	1.65203	1.06716	1.11476	0.562796	1.17982	0.991731	1.10095	0.8034	0.796423	0.982331	0.884613	0.676536	0.641596	0.924106	0.967674	1.02809	0.977171	0.921112	1.21218	1.08798	1.5984	1.66131	1.08008	1.57226	1.18715	1.23841	1.01521	1.25887	1.22535	1.40026	1.33644	1.24282	0.941447	1.38473	0.959209	1.07622	1.08824	0.854565	1.11526	1.03985	1.19759	1.3143	1.22671	1.03248	1.33602	1.24254
	Vitvi00g04449	3.06941	3.19581	3.40418	3.3479	3.16579	3.18497	3.28473	3.17227	3.56588	3.28301	3.59742	3.68858	3.67225	3.61319	3.44362	3.58459	2.76485	2.53285	2.57644	2.82677	3.07641	3.27491	3.07292	3.24027	1.31	0.335769	0.49102	0.120593	0.0503142	0.107965	0	0.169886	1.1403	0.0510763	0.0535106	0.512499	1.99606	1.9351	2.51483	2.17576	0.21155	1.01039	0.970171	0.29811	0.254728	0.222379	0.600641	0.535318
	Vitvi00g04451	1.66782	1.46178	1.22483	1.19249	1.43595	0.707991	1.52686	1.59897	1.71843	1.07848	1.46198	1.88348	1.60835	1.6293	1.84087	1.86267	1.79747	1.32426	1.87646	1.38093	1.50678	1.57514	1.52775	1.79826	1.1639	1.27384	0.605183	0.920336	1.02749	1.57146	0.854154	1.5269	1.13501	0.912918	1.11685	0.922076	1.37499	1.60125	1.9593	1.42991	1.05578	1.10841	0.917058	1.065	1.42777	1.54607	1.24019	1.41259
	Vitvi00g04452	4.83767	4.89076	4.99328	4.76806	4.78328	4.75843	4.72613	4.84232	5.1113	4.91388	4.87465	4.82385	4.81138	4.94677	4.98577	5.08775	5.36129	5.45394	5.44963	5.55134	4.77299	4.82778	4.89578	4.95034	4.68022	4.78082	4.72891	4.79475	4.75059	4.8982	4.37705	4.6249	4.79157	4.74406	4.75878	4.71895	4.91232	4.9565	4.85583	4.70876	4.8771	4.6612	4.86758	4.71507	4.98551	4.93854	5.07099	5.24592
	Vitvi00g04453	4.66553	4.97135	4.8003	4.89734	4.72724	4.29721	4.73488	4.78202	4.76092	4.57345	4.60257	4.51124	4.22724	4.29303	4.37608	4.63365	4.98009	4.96539	5.04067	4.76335	4.99263	4.70964	5.01986	4.91233	3.96458	4.32343	4.31055	3.9042	4.40792	4.21709	3.94499	4.17802	4.45613	4.31944	4.19933	3.99743	4.88241	4.58161	4.82262	4.73637	4.21044	3.96411	4.16689	4.38225	4.69692	4.36965	4.58069	4.80381
	Vitvi00g04454	0.949344	1.06598	0.868873	0.747391	0.432139	0.662949	0.815789	0.862754	0.713814	1.01091	0.87484	1.11659	0.973819	0.890245	0.913343	0.660139	0.443766	0.338705	0.616531	0.532852	0.706704	0.9434	1.04771	1.02575	0.485141	0.507969	1.00984	0.693731	0.878004	0.770177	0.726715	1.08064	0.720566	0.602098	0.637545	0.664244	0.971325	1.04304	1.3102	1.16004	0.830572	0.719698	0.949186	0.681406	0.914207	0.774671	0.742991	0.974124
	Vitvi00g04455	2.95723	2.78849	2.57564	2.61083	2.4394	2.61965	2.58022	2.42747	2.12838	2.87404	2.44706	2.62481	2.66805	2.68321	2.3301	2.43038	2.42615	2.68334	2.30672	2.14484	2.49671	2.74753	2.73159	2.78623	2.43608	2.03671	2.04916	2.14524	2.13796	1.53414	2.2776	1.89779	1.70232	1.15225	1.75435	2.02532	2.84439	3.09826	2.73208	2.92111	1.88268	2.57886	1.84695	1.85461	1.36255	1.74142	1.32307	1.428
	Vitvi00g04456	0	0	0	0	0	0	0	0	0	0	0	0	0	0	0	0	0	0	0	0	0	0	0	0	0	0	0	0	0	0	0	0	0	0	0	0	0	0	0	0	0	0.740357	0	0	0	0	0	0
	Vitvi00g04458	0	0	0	0	0	0	0	0	0	0	0	0	0	0	0	0.0331014	0	0	0	0	0	0	0	0	0	0	0	0	0	0	0	0	0	0	0	0	0	0	0	0	0	0	0	0	0	0	0	0
	Vitvi00g04460	0.137908	0.033184	0.0647477	0.233855	0.149435	0.189029	0	0.065947	0.207287	0.215996	0.135003	0.185805	0.204411	0.165979	0.104521	0.128079	0.107253	0	0.195869	0.146988	0.0375035	0.0684394	0.0323933	0.356804	0	0	0	0	0	0	0	0	0	0	0	0	0.0915281	0.285782	0.157828	0.15236	0	0	0.0360189	0	0.0310099	0	0	0
	Vitvi00g04461	0	0	0	0	0	0	0	0	0	0	0.0465786	0	0	0	0	0	0	0	0	0	0	0	0	0	0	0	0.0986921	0	0	0	0	0	0	0	0	0	0	0	0	0	0	0	0	0	0.128426	0	0	0
	Vitvi00g04462	0.381497	0.465557	0.534751	0.299922	0.466798	0.22438	0	0	0	0.441961	0.170487	0.349117	0.114436	0.199975	0.404038	0	0.374286	0.152591	0.329895	0.282402	0.274386	0.442515	0.51957	0.220926	1.21703	1.11022	1.33185	0.995589	1.13348	1.11065	1.29276	1.26099	1.28353	1.15116	1.43503	1.47759	0.216473	0.434233	0.0772191	0.130664	1.02123	1.27536	1.3156	1.06682	1.19807	1.2209	1.27677	1.17868
	Vitvi00g04463	0	0	0	0	0	0	0	0	0	0	0	0	0	0	0	0	0	0	0	0	0	0	0	0	0	0	0	0	0	0	0	0	0	0	0	0	0.0915281	0.09183	0.0329772	0.063359	0	0	0	0	0	0	0	0
	Vitvi00g04464	0	0	0	0	0	0	0	0	0	0	0	0	0	0	0	0	0	0	0	0	0	0	0	0	0	0	0	0	0	0	0	0	0	0	0.0755381	0	0	0	0	0	0	0.0384234	0	0.0742931	0	0	0	0
	Vitvi00g04466	0.475968	0.0988205	0.380234	0.641195	0	0.391669	0	0.197193	0.569241	0.326195	0.223297	0.262088	0.23465	0	0.519963	0.282871	0.641125	1.92428	0.403642	0.547843	0.467371	0.473915	0.438469	0.628882	0.288602	0	0.264575	0.398873	0.126486	0.0869716	0	0.172254	0	0	0	0	0.222992	0.0920673	0.294081	0.0780372	0	0	0	0.206994	0.477362	0	0.256599	0
	Vitvi00g04467	7.43972	7.31706	7.77492	7.38474	8.12678	8.22573	7.94164	8.27696	5.11319	5.45363	5.82724	5.89659	5.90777	6.2691	5.52575	5.13403	2.19003	1.86148	1.92613	1.9744	7.01636	7.55701	7.94836	8.09365	7.60398	7.02491	6.85247	6.90519	7.18204	6.91938	7.07888	6.52645	7.30223	6.31763	6.5184	5.91537	8.15817	7.98514	8.3336	7.68062	6.25705	7.52684	7.54133	6.82243	4.76591	5.01614	5.99044	6.67019
	Vitvi00g04468	0	0	0	0	0	0	0	0	0	0	0	0	0	0	0	0	0	0	0	0	0	0	0	0	0	0	0	0	0	0	0	0	0	0	0	0	0.258814	0.031264	0	0.0320273	0	0.0193396	0	0	0	0	0	0
	Vitvi00g04469	0.0672853	0	0	0	0.0915051	0.0332752	0	0.213056	0	0	0.0349533	0	0	0	0	0	0	0	0	0	0	0	0.0323933	0.0591782	0	0	0	0	0	0	0	0	0	0.0404622	0	0.13094	0	0	0	0	0	0	0	0	0	0	0.195249	0.0906003
	Vitvi00g04470	2.59096	2.5704	2.41637	2.36175	3.13789	2.46809	2.0773	2.83638	2.70581	2.62772	2.11115	2.54502	2.33398	2.95322	2.70209	2.70885	2.54885	2.2965	2.81868	2.26923	2.31566	2.76498	2.42069	2.05138	2.30029	1.14348	2.0979	2.0454	2.17121	2.061	1.80172	2.39435	1.96549	1.32698	2.06674	1.55295	1.61622	1.35644	1.8897	1.68661	1.82958	2.34762	1.8165	1.94009	2.2391	2.40081	2.76129	2.14236
	Vitvi00g04471	0.0340349	0.033184	0	0.0358196	0	0	0	0	0.122069	0.065082	0.0349533	0.214573	0.0361436	0	0.0998033	0.0331014	0.036644	0.145154	0	0.109487	0.109707	0.0684394	0	0	0	0	0.0408873	0	0.113485	0.112669	0.085044	0	0.0740782	0	0	0	0.0616593	0.20583	0	0	0	0.0758499	0.0711604	0	0	0.096299	0.0283641	0.168193
	Vitvi00g04472	2.36223	2.27949	2.27354	2.06928	2.4481	2.82293	2.2375	2.21793	2.35579	2.15307	2.19444	2.28228	2.66923	2.5497	2.45457	2.55708	2.49055	2.28688	2.61533	2.38088	2.20075	2.39846	2.303	2.14385	1.74305	1.82416	1.44222	1.69359	1.58236	1.64392	1.62229	1.64104	1.51061	2.1933	1.62619	2.19735	1.9804	1.73841	1.96417	2.06361	1.73078	2.23651	1.66665	1.56707	1.79056	1.91969	1.75058	1.57713
	Vitvi00g04473	0.0672853	0.100105	0.032737	0	0	0.0345575	0.0334772	0	0	0	0	0.0326773	0	0	0	0	0	0	0	0	0.0375035	0.0346255	0.0323933	0.0609703	0	0	0	0	0	0	0	0	0	0	0	0	0.120791	0.0319752	0.300081	0.124052	0	0.0384234	0	0	0.0910991	0	0	0
	Vitvi00g04475	0	0.0623465	0.472922	0	0.133649	0.595534	0.320397	0.362928	0	0.353832	0.272076	0	0.51218	0	0.489324	0.211127	0	0.273401	0	0.0549428	0	0	0	0.448513	0.399382	0.487477	0	1.01629	0.628155	0.602309	0	1.15218	0.61044	0.540941	0.576898	0	0	0.161898	0	0.151282	0.81395	0.998899	0.661206	0.63633	0	0.166776	0.9058	0.638178
	Vitvi00g04477	0	0	0	0.0695969	0	0.097608	0	0	0	0	0	0	0	0	0	0	0	0	0	0	0	0	0	0	0	0	0	0	0	0	0	0.0386795	0.109738	0	0	0	0	0	0	0	0.0385619	0.11233	0	0	0	0	0	0
	Vitvi00g04478	0	0	0	0	0	0	0	0	0	0.032908	0	0	0	0	0	0	0	0	0	0	0	0	0	0	0	0	0	0	0	0	0	0	0	0	0	0	0	0	0	0	0	0	0	0	0	0	0	0
	Vitvi00g04479	0	0	0	0	0	0	0.03286	0	0	0	0	0	0	0.0347587	0	0	0.107253	0	0.0345477	0	0	0	0	0.0308072	0	0	0	0	0	0	0	0	0	0	0	0	0	0.031264	0	0	0	0	0	0	0	0	0	0
	Vitvi00g04480	0	0	0	0	0	0	0	0	0	0	0	0	0	0	0.0340407	0	0	0	0	0	0	0	0	0	0	0	0	0	0	0	0	0	0	0	0	0	0	0	0	0	0	0	0	0	0	0	0	0
	Vitvi00g04481	0	0	0	0.0358196	0	0.0332752	0	0	0	0.032908	0	0	0	0	0	0	0	0	0	0	0	0	0	0	0	0	0	0	0	0	0	0	0	0.0404622	0	0	0	0	0	0	0	0	0	0	0	0.0328191	0	0.0865459
	Vitvi00g04482	0.351903	0.359479	0.0555056	0.139057	0.0872133	0	0	0	0.184209	0.184533	0.910965	2.10538	0.367878	0.135557	0	0	0.273096	0.10447	0.21235	0.180363	0.218433	0.321286	0.0524023	0.782613	0	0.0959972	0.140603	0	0	0.0453718	0	0.049516	0.0458593	0	0	0	0.57615	0.216205	0.78165	0.229686	0	0	0	0.0468426	0	0	0.0385797	0.0335891
	Vitvi00g04483	1.15583	1.31082	0.380183	1.22229	2.37645	1.17922	0.206973	2.27044	0.684134	0.839582	0	0.339198	0.393459	0.525493	0	0.10535	0.71764	0.641195	0.589227	1.76042	0.756178	0.552933	0.186577	0	2.00104	2.33515	1.7518	1.32496	0	0.307909	1.27126	0	1.94059	2.71985	2.17704	1.87938	1.15145	0.306298	0.535212	1.1623	1.919	1.98455	1.53585	1.5703	0.224006	1.09196	0.246759	0.174424
	Vitvi00g04484	0	0	0	0	0	0	0	0	0	0	0.0349533	0	0	0	0	0	0	0	0	0	0	0	0	0	0	0	0	0	0	0	0	0	0	0	0	0	0	0	0	0	0	0	0	0	0	0	0	0.0530066
	Vitvi00g04485	1.746	0.525717	1.72415	1.64502	2.04926	2.19396	1.51164	1.48284	1.28795	0.865756	1.18435	1.08012	1.90048	1.37101	2.09529	1.51244	1.88733	2.28147	1.53189	2.80755	1.55662	2.18926	1.62152	1.83344	2.36027	2.91674	2.7411	2.33084	1.36188	1.37344	1.03496	1.8218	1.86017	2.22484	2.12631	2.6059	0.242319	1.1697	1.00439	0.802967	1.42305	1.65705	0.758024	2.50482	0.380015	0.124009	0.081308	0
	Vitvi00g04486	6.91959	7.07333	7.23809	7.24109	6.81473	6.629	6.86677	6.92242	7.21233	7.08159	7.21518	7.58573	7.22527	6.89057	7.16089	7.11332	5.53057	5.52314	5.51277	5.02248	7.38014	6.93906	7.16994	7.3663	6.20113	6.51451	6.29105	6.14547	7.16639	7.14762	7.0402	7.03269	6.14698	6.17998	6.17093	5.55542	7.25614	7.2352	7.31665	6.86267	6.83759	6.58158	7.0267	6.50165	7.07776	7.16671	6.93082	7.34417
	Vitvi00g04487	0.441563	0.381266	0.755768	0.461619	0.726667	0.552527	0.718148	0.433802	0.807769	0.547395	0.986191	0.903445	0.730837	0.686735	0.441629	0.430972	0.388135	0.426541	0.593544	0.211248	0.424784	0.523297	0.347652	0.581517	0.120373	0	0	0	0	0	0	0	0	0	0	0	0.455393	0.385927	0.760127	0.489606	0	0.0758499	0	0	0	0	0	0
	Vitvi00g04488	1.01022	0.668864	1.03479	0.665202	0.92737	0.830144	0.622534	0.546939	0.594052	0.341118	0.499641	0.809152	0.746345	0.821955	0.804585	1.17303	1.62706	1.37525	1.55393	1.74994	0.914346	0.759164	0.689387	0.813416	1.53794	1.89045	2.16592	1.53726	1.94584	1.8704	1.64977	2.07659	1.93451	1.98059	2.34628	2.01376	0.547084	0.342567	0.42616	0.771668	2.16579	1.87322	1.89926	2.00244	2.37394	2.10961	2.49195	2.31081
	Vitvi00g04489	2.84675	2.70325	2.46359	2.96366	2.5989	2.93086	2.65563	2.79017	2.72897	2.83671	2.96126	3.38477	2.60383	2.45948	2.60751	2.52815	4.61252	4.26795	4.5077	4.41426	3.06031	2.91015	2.88596	2.62087	3.07942	3.25289	3.31897	3.0793	2.65967	2.48659	3.18474	2.51496	3.19687	3.14307	2.8691	3.34359	2.73678	2.90728	3.15702	2.9983	2.93941	2.96674	2.68649	3.06599	2.37947	2.14564	2.30827	2.38575
	Vitvi00g04490	2.87168	2.98136	2.83614	2.86215	2.55709	2.90587	2.62342	2.89977	2.97923	2.94005	2.8026	2.96373	2.95376	2.97192	2.76892	2.70763	2.21128	2.34151	2.15682	2.06195	2.88048	2.82092	2.50885	2.82946	3.34447	3.14592	3.16899	3.28792	3.20946	2.97793	3.33061	3.12204	3.05312	3.02354	2.93206	3.35472	2.57506	2.80857	2.80162	2.81147	3.21879	3.40674	2.95115	3.0861	2.57547	2.68103	2.94468	2.79511
	Vitvi00g04491	0	0	0	0	0	0	0	0	0	0	0	0	0	0	0	0	0	0	0	0	0	0	0	0	0	0	0	0	0	0	0	0	0	0	0	0	0	0	0	0	0	0	0	0	0	0	0	0
	Vitvi00g04492	0	0	0	0	0	0	0	0	0	0	0	0	0	0	0	0	0	0	0	0	0	0	0.0323933	0	0	0	0	0	0	0	0	0	0	0	0	0	0	0	0	0	0	0	0	0	0	0	0	0
	Vitvi00g04497	0.133551	0.135159	0.0930244	0.227488	0.155357	0	0.0440575	0.131046	0	0.114652	0.157096	0.0364526	0.199861	0.210472	0	0.0417475	0.307961	0.407296	0.140166	0.27512	0.197115	0.0828716	0.11675	0.0408915	0.0414944	0	0.0818237	0.121767	0.0796219	0.113824	0.0859934	0.226235	0.0746919	0.275037	0.121264	0	0.0773578	0.185991	0.107784	0.0413097	0.311112	0.0395604	0.109258	0.0378847	0.0314394	0	0	0.0881131
	Vitvi00g04498	0	0	0	0	0	0	0	0	0	0	0	0	0	0	0	0	0	0	0	0	0	0	0	0	0.120758	0.286698	0.281666	0.282805	0.176444	0.311943	0.295816	0.315635	0.194947	0.176232	0.275148	0.524269	0	0	0	0.0320273	0.207224	0.48482	0	0.1571	0.297974	0.240784	0.156016	0.072647
	Vitvi00g04499	0.565632	0.136779	0.221801	0.200977	0.136688	0	0.161071	0.12518	0.25346	0.0396595	0.211826	0.346078	0.264481	0.0629857	0.179707	0.20739	0.319338	0.701386	0.487633	0.76619	0.179206	0.40068	0.20386	0.0916265	1.50672	1.61385	1.88926	2.02229	1.58033	1.60879	1.6346	1.5575	1.51237	2.01075	1.71827	1.97551	0.559747	0.566008	0.248815	0.434957	1.90626	1.7258	1.62962	1.41897	1.62491	1.36593	1.8853	1.5642
	Vitvi00g04500	0	0	0	0	0	0	0	0	0	0	0	0	0	0	0	0.0331014	0	0	0	0	0.144497	0.0346255	0.155149	0.147851	2.518	2.37377	2.36162	2.53195	2.50722	2.23553	2.40902	2.65507	2.35323	2.33312	2.68143	2.60099	0.205179	0.09183	0.096753	0.182295	2.301	2.44718	2.38457	2.08762	1.91048	2.32958	2.36449	2.06132
	Vitvi00g04501	0.336384	0.246279	0.350963	0.407959	0.384689	0.552527	0.452713	0.189433	0.363964	0.272202	0.0690798	0.270442	0.383421	0.134276	0.131594	0.380422	0.693677	0.661901	0.593544	0.728608	0.337269	0.256198	0.295221	0.307334	1.42348	1.01358	1.53469	1.46969	1.30631	1.49265	1.16656	1.16991	1.63577	1.17089	1.39109	1.53612	0.310526	0.670379	0.615219	0.663249	0.921401	0.898176	1.48281	1.23115	0.498573	0.655562	0.980316	0.800661
	Vitvi00g04503	0.390615	0.589794	0.284772	0.572204	0.500711	0.94083	0.457101	0.597918	0.158732	0.257353	0.372537	0.292063	0.255464	0.57878	0.282063	0.53673	0.274815	0	0.560022	0.144211	0.508789	0.38831	0.608416	0.729779	0	0	0	0	0	0.551216	0	0.0842102	0.328306	0.11116	0	0	0.2561	0.720956	0.256682	0.348169	0.119432	0	0	0.0620762	0.316668	0	0.444272	0.732438
	Vitvi00g04504	3.43275	3.2762	3.36833	3.0513	3.16349	3.04841	3.19627	3.25168	2.85145	2.57701	2.64158	2.57416	2.93057	2.59604	3.21878	3.37526	2.77999	3.0722	2.55367	2.92209	3.17732	3.58487	3.50277	3.29794	1.50264	1.15871	1.32495	1.61286	1.36355	1.94548	1.26629	1.53934	2.08486	1.74318	1.73058	1.35853	4.03452	4.12129	3.59903	4.09929	2.01674	1.75648	1.30607	1.68745	0.754265	0.530768	1.26397	0.997409
	Vitvi00g04505	2.42396	1.92227	2.20427	2.17849	2.18995	2.59024	2.36418	2.15751	1.62703	1.56884	1.55715	0.933451	1.84182	1.90381	1.7958	1.97462	2.1031	2.13021	1.77076	2.36083	1.71072	2.40639	2.12082	1.9908	3.85546	3.84873	3.87304	4.11898	3.80011	3.89618	3.74138	3.84059	3.91021	4.11166	4.07211	3.97671	3.46428	3.45061	3.21011	3.50799	3.98336	4.16047	3.89703	3.74793	2.94084	3.2981	3.27992	3.1159
	Vitvi00g04507	4.26251	4.05595	4.00888	4.26811	4.17356	4.11064	3.49614	3.95717	3.61428	3.46935	3.3511	3.2878	3.90524	4.11019	3.76687	3.87601	3.46772	3.53204	3.58191	3.81119	4.02542	4.40934	4.16138	3.99926	4.90581	5.09828	5.00351	5.10876	4.72722	4.8332	4.60359	4.88595	5.12612	5.20709	5.35496	5.40609	4.1655	4.23298	3.76791	4.18142	4.82581	5.04612	4.78094	4.60565	3.33314	3.54836	3.75291	3.57458
	Vitvi00g04508	0.653708	0.529303	0.505428	0.687353	0.568423	0.62259	0.526975	0.577218	0.151038	0.272202	0.135003	0.12649	0	0	0	0	0.275797	1.27222	0.395132	0.553874	1.10901	0.977633	0.655097	0.729779	0.0813542	0	0	0	0.0388285	0.112669	0.085044	0.0386795	0.178518	0	0	0.0449802	0	0	0	0	0	0	0	0.0376247	0	0	0	0
	Vitvi00g04509	1.4656	0.935917	1.71991	1.21071	1.10533	1.19122	1.13972	1.53421	0.317597	0.768126	0.225357	0.65248	0.396771	0.127851	0.617349	0.287981	2.90305	2.49726	1.33425	3.17847	1.95674	1.84316	1.69301	0.943213	1.47142	1.72	1.23702	2.12226	2.05235	1.83062	2.30083	1.60762	2.30824	1.99135	1.81175	2.00436	0.529167	0.547595	0.514228	0.617965	2.03212	2.19952	2.23712	2.13061	2.63486	2.84702	2.42654	2.81087
	Vitvi00g04514	9.7915	9.98918	10.1615	10.013	9.30228	9.26947	9.44703	9.51279	10.1655	10.4817	10.2956	10.4184	9.73443	9.49172	9.46109	9.34605	8.84722	8.64651	9.14023	8.23814	9.91513	9.81313	10.0677	10.1226	7.89799	8.05091	7.69406	8.02957	8.70299	9.01961	8.94957	8.75868	7.93958	7.80512	7.58948	7.09188	9.67242	9.64056	9.98665	9.59119	8.27856	8.34009	8.95697	8.27211	9.01389	9.11064	8.8707	9.23973
	Vitvi00g04515	0	0	0	0	0	0	0	0	0	0	0	0	0	0.32805	0	0	0	0	0	0	0	0	0	0	0	0	0	0	0	0	0	0	0.330332	0	0	0	0	0	0	0	0	0	0	0	0	0	0	0
	Vitvi00g04516	0	0	0	0	0	0	0	0	0	0	0	0	0	0	0	0	0	0	0	0	0	0	0	0	0	0	0	0	0	0	0	0	0	0	0	0	0	0	0	0	0	0	0	0	0	0	0	0
	Vitvi00g04517	0	0	0	0	0	0	0	0	0	0	0.102418	0	0	0	0	0	0	0.107521	0	0.0843158	0	0	0.0323933	0	0	0	0	0	0	0	0	0.0386795	0	0	0	0	0	0	0	0	0	0	0	0	0	0	0.040057	0
	Vitvi00g04518	0.0354469	0.0480987	0.0427365	0.20268	0.0616436	0.0332752	0.0649882	0.0334492	0.0925062	0.170228	0.0406745	0	0.0361436	0.165979	0.192152	0.0331014	0.0723804	0.0862094	0.0345477	0.0374266	0.0532618	0.101577	0	0.147851	0	0	0	0	0	0	0	0	0	0	0	0	0.0311591	0	0	0.124052	0	0.0384234	0.0360189	0	0	0	0	0
	Vitvi00g04519	0.727842	0.502517	0	0.490586	0	0.500701	0.307	0	0	0.220688	0	1.01115	0.880742	0.28853	0.66926	0.673805	1.23981	2.57663	2.01902	2.1114	0.160767	0.193347	0.279734	0.727693	0.252595	0.114053	0	0	0.1082	0.499462	0.306268	0.586231	0.0822148	0	0	0	0.24144	0	0.370844	0.395912	0.232459	0	0	0	0.121297	0.387668	0.460954	0
	Vitvi00g04520	0.22293	0.0999799	0.401973	0	0.0921256	0	0	0.247426	0.789074	0.585271	1.10609	0.813898	0.33236	0.228	0.229297	0.654066	0.760267	1.76495	2.07215	1.01098	0.211657	0.313721	0.321675	0	0.578302	0	0	0.472078	0.316615	0.376102	0	0.407167	0	0.453925	0.288662	0	0.120791	0.479569	0	0.063359	0.491948	0.282057	0.0983634	0.105631	1.09072	0.45714	0.853778	0.402368
	Vitvi00g04521	1.87018	1.61905	1.74464	1.75469	1.28778	1.71371	1.36683	0.666991	1.63461	2.31916	2.07195	2.48891	2.10772	1.52374	1.77048	0.844127	0.0839817	0.370355	0.0593222	0.301018	1.91357	2.10977	1.5928	2.33191	1.69061	1.71686	1.64515	2.16407	2.71663	2.19168	2.91033	2.20123	1.08855	1.14305	0.862963	1.7051	2.04526	1.78649	1.72476	1.23505	1.98039	2.35863	1.81406	1.42753	2.11661	2.6839	2.13024	2.13896
	Vitvi00g04522	4.72127	4.52637	4.71926	4.55096	4.89823	4.91626	4.94816	4.88011	4.96216	5.32058	5.34349	5.1675	5.24159	5.28619	5.25923	4.91811	6.45092	6.52332	6.51197	6.4364	4.6819	4.85267	4.51327	4.69258	5.98037	5.73934	5.81441	5.82749	6.17229	6.53949	6.35312	6.16907	6.2366	6.62532	6.60615	6.66344	4.29487	4.25134	4.04167	3.91389	5.79578	5.93022	5.81639	5.9751	5.12442	5.37455	5.29983	5.1388
	Vitvi00g04523	0.309458	0.0969071	0.0440539	0	0.0921256	0.0982685	0.148742	0	0.0434143	0.149941	0.105282	0.099999	0.107115	0.260728	0.403778	0	0.22526	0.542346	0.277175	0.119225	0.115891	0.0468561	0.0997308	0	0	0	0	0	0	0	0	0	0	0	0	0	0.14401	0.043613	0	0	0	0	0	0	0.0911285	0	0	0.16933
	Vitvi00g04524	0	0	0	0	0	0	0	0	0	0	0	0	0	0	0	0	0	0	0	0	0	0	0	0	0	0	0	0	0	0	0	0	0	0	0	0	0	0	0	0	0	0	0	0	0	0	0	0
	Vitvi00g04525	0	0	0	0	0	0	0	0	0	0	0	0	0	0	0	0	0	0	0	0	0.0375035	0	0	0	0	0	0	0	0	0	0	0	0	0	0	0	0	0	0	0	0	0	0	0	0	0	0	0
	Vitvi00g04527	0.185928	0.0860375	0.0763825	0.299657	0.326238	0	0.222069	0	0.455823	0.412879	0.206623	0.0957991	0.531731	0.335179	0.59718	0.497256	0.425368	0.154925	0.448018	0.532066	0.691398	1.00569	0.212226	0.334555	0	0.0892494	0.148706	0	0	0	0	0	0	0	0	0	0	0	0	0	0	0.293254	0	0	0.349514	0.115424	0	0.122085
	Vitvi00g04528	1.22454	1.04986	1.24918	0	0	0	0	2.03925	1.98912	0	0	0	4.31102	3.29602	4.034	3.93872	0	2.02489	1.94467	0	0	0	0	0	0	0	0	0	3.60371	3.88303	3.86797	3.37515	3.99339	4.23485	3.56696	3.4747	1.34324	0	2.36799	0	1.84823	0	1.79444	1.58163	1.41845	0	0	1.66169
	Vitvi00g04531	0	0	0	0	0	0.0664754	0	0	0	0	0	0	0	0	0	0	0	0	0.200532	0	0	0	0	0	0	0	0	0	0	0	0	0	0	0	0	0	0	0	0	0	0	0	0	0	0	0	0	0
	Vitvi00g04532	0	0	0	0	0	0	0	0	0	0	0	0	0	0	0	0	0	0	0	0	0	0	0	0	0	0	0	0	0	0	0	0	0	0	0	0	0	0	0	0	0	0	0	0	0	0	0	0
	Vitvi00g04533	0	2.39766	2.31013	1.75343	1.90137	3.04609	2.9765	1.158	3.21178	0	0	2.18886	2.83761	0	0	2.70467	2.00045	0	0	0	0	0	2.19777	1.31573	0	0	3.77181	3.86282	2.57708	2.52372	3.56744	3.09427	0	2.70585	2.2943	3.6122	0	1.23914	2.29227	0	3.30153	3.37007	3.85464	3.38909	0	0	3.03316	0
	Vitvi00g04534	0	0	0	0	0	0	0	0	0	0	0	0	0	0	0	0	0.036644	0	0	0	0	0	0	0	0	0	0	0	0	0	0	0	0	0	0	0	0	0	0	0	0.148424	0	0	0	0.0310099	0	0.0283641	0
	Vitvi00g04535	0.0340349	0.246279	0.126714	0.104896	0.0616436	0.159194	0.0649882	0.159538	0.0623251	0.0965542	0.102418	0.0958918	0.0714038	0	0.0672967	0	0.036644	0	0.0345477	0.0374266	0	0.101479	0.0640753	0.147851	0	0	0	0	0	0	0	0	0	0	0	0	0.0616593	0.031264	0.127614	0	0	0	0	0	0	0	0	0
	Vitvi00g04537	0.563093	0.482571	0.777816	0.893201	0.670003	0.64728	0.380278	0.664162	0.931291	0.658123	0.400146	0.794917	0.995092	1.0531	0.612018	0.821947	0.786066	0.457953	0.732812	0.535654	0.591352	0.869426	0.967723	0.429309	0.740219	0.997785	0.683654	0.735204	0.822315	0.921874	0.789638	0.86459	0.612057	0.423652	0.904761	0.844025	0.501355	0.482739	0.50328	0.394656	0.7243	0.744825	0.491838	0.588104	0.625904	0.799601	0.604339	0.766114
	Vitvi00g04538	1.41739	1.48111	1.40734	1.29752	1.16616	1.53104	1.41075	1.41164	1.53522	1.69511	2.09141	2.02494	2.40947	1.99979	1.87739	1.81008	0.945684	1.07821	0.788326	0.999062	1.26052	1.61576	1.50553	1.11471	1.30992	1.56433	1.59084	1.80262	1.67009	1.82583	1.58677	1.76182	1.30759	2.00539	1.51328	1.53612	1.04949	0.873788	0.961975	1.27156	1.36244	1.23238	1.41604	1.32543	0.919006	1.07344	0.794634	0.433324
	Vitvi00g04539	0.22293	0.406811	0.243191	0.538541	0.120761	0.246908	0.377953	0.275571	0.207287	0.403825	0.372154	0.297586	0.63981	0.549249	0.466771	0.550101	0.107253	0.145154	0.165016	0.178119	0.659375	0.0684394	0.155149	0.0609703	0.430889	0.248165	0.545911	0.255263	0.4379	0.491733	0.479935	0.2179	0.275905	0.191836	0.0812793	0.529438	0.149472	0.232976	0.096753	0.0940247	0.345845	0.11233	0.295753	0.212302	0.148785	0.0649082	0.110257	0.0865459
	Vitvi00g04540	0.857294	0.840855	1.03966	0.703523	0.707511	0.529391	0.815789	0.93512	0.713814	1.18204	1.0388	0.714963	1.86331	1.39716	1.036	1.03169	0.269991	0.17927	0.395132	0.479462	0.683234	0.809841	0.843788	0.539288	1.11117	0.215221	0.545911	0.685545	0.946729	1.0957	0.789638	1.0039	0.337358	0.675642	0.430536	0.91589	0.432236	0.524205	0.429557	0.579039	0.962092	0.76703	0.772188	0.708532	0.902332	0.612788	0.60049	0.675943
	Vitvi00g04541	0	0	0	0	0	0	0	0	0	0.032908	0	0	0	0	0	0	0	0	0	0	0	0	0	0	0.0412505	0	0	0	0	0	0	0	0	0	0	0	0	0	0.0652175	0	0	0	0	0	0	0	0	0
	Vitvi00g04543	0.280772	0.0973465	0.243191	0.352227	0.23219	0.218258	0.157291	0.247426	0.23461	0.032908	0.198044	0.324229	0.235831	0.370304	0.222966	0.158398	0.036644	0.0376803	0.165016	0.0739068	0.109707	0.196287	0.0323933	0.256107	0	0.0381744	0	0	0	0	0	0	0	0	0	0	0	0	0	0	0	0	0	0	0	0	0	0
	Vitvi00g04544	0	0	0	0	0	0	0	0	0	0	0	0	0	0	0	0	0	0	0	0	0	0	0	0	0	0	0	0	0	0	0	0	0	0	0	0	0	0	0	0	0	0	0	0	0	0	0	0
	Vitvi00g04545	0	0	0	0	0	0	0	0	0	0	0	0	0	0	0	0	0	0	0	0	0	0	0	0	0.0412505	0	0	0	0.0766394	0.0385423	0	0	0	0	0.041212	0	0	0	0	0	0	0.11233	0	0	0	0	0	0.0294293
	Vitvi00g04546	0	0	0	0	0	0	0	0	0	0	0	0	0	0	0	0	0	0	0	0	0	0	0	0	0	0	0	0	0	0	0	0	0	0	0.041212	0	0	0	0	0	0	0	0	0	0	0	0	0
	Vitvi00g04547	0	0	0	0	0	0	0	0	0	0	0	0	0	0	0	0	0	0	0	0	0	0	0	0	0	0	0	0	0	0	0	0	0	0	0	0	0	0	0	0	0	0	0	0	0	0	0	0
	Vitvi00g04548	0	0	0	0	0	0	0	0	0	0	0	0	0	0	0	0	0	0	0	0	0	0	0	0	0.0412505	0	0.0408873	0	0.0388285	0	0	0	0	0	0.041212	0	0	0	0	0	0.250509	0	0.0711604	0.0376247	0	0	0	0
	Vitvi00g04549	0	0	0	0	0	0	0	0	0	0	0	0	0	0	0	0	0	0	0	0	0	0	0	0	0	0	0	0	0	0	0	0	0	0	0	0	0	0	0	0	0	0	0.0360189	0.0376247	0	0	0	0
	Vitvi00g04554	0	0	0	0	0	0	0	0	0	0	0	0	0	0	0	0	0.036644	0.0376803	0	0	0	0	0	0	0	0	0	0	0	0	0	0	0	0	0	0	0	0	0	0	0	0	0	0	0	0	0	0
	Vitvi00g04555	0	0	0	0	0	0	0	0	0	0	0	0	0	0	0	0	0	0.145154	0	0.0374266	0	0	0	0	0	0	0	0	0	0	0	0	0.0375145	0	0	0	0	0	0	0	0	0	0	0	0	0	0	0
	Vitvi00g04557	0	0	0	0	0.031151	0.0332752	0	0.0333503	0.0623251	0.032908	0	0.0326773	0	0	0.0340407	0	0	0	0	0	0.0375035	0	0	0.0308072	0.158365	0.0381744	0	0.0393496	0	0.0385423	0	0.0763491	0	0.0798204	0	0.0449802	0	0	0	0	0	0.0384234	0.0711604	0	0.0613673	0.0328191	0.0283641	0.0582703
	Vitvi00g04558	1.72659	1.58961	1.69399	1.62799	1.59768	1.94241	1.32188	1.83776	2.4606	2.19281	2.27942	2.57181	1.85954	2.10704	2.09782	2.29188	2.16804	2.0313	2.0659	1.75538	1.72865	1.56592	1.63501	1.56504	3.36113	3.76838	3.61664	3.14936	3.35327	3.42314	3.14857	3.40847	3.74819	3.70676	3.78022	3.67666	1.08494	1.59738	1.05809	1.99833	3.56944	3.38701	3.71133	3.60903	3.86894	3.82357	3.88082	4.01544
	Vitvi00g04561	0	0	0	0	0	0	0	0	0	0	0	0	0	0	0	0	0	0	0	0	0	0	0	0	0	0.119048	0.280335	0.435497	0	0.379859	0.0476899	0.348644	0.0420991	0.0506406	0.204381	0.138888	0	0	0	0	0.154546	0.351028	0.26752	0.256147	0.14689	0.409601	0.120964	0.30065
	Vitvi00g04562	0	0.033184	0	0.0358196	0.0616436	0	0.0649882	0	0	0	0	0.0958918	0.235831	0	0.0672967	0	0.036644	0.0376803	0	0	0.0375035	0	0	0.0609703	0.902446	0.799668	1.14231	0.908951	0.921602	0.985578	1.23327	0.785559	0.683395	0.643508	0.826958	0.762478	0	0.0618648	0.0329772	0.153467	0.624606	0.820001	0.54107	0.840391	0.250992	0.44434	0.775685	0.318808
	Vitvi00g04563	5.96625	5.9661	5.90488	6.33428	5.93132	5.36261	5.56046	5.77968	3.04735	3.67662	3.11624	3.40756	4.46773	4.06448	3.47173	3.81142	5.21963	5.78388	4.19981	6.13417	7.35778	6.64162	6.96768	6.0482	9.01923	9.30022	11.2124	7.95826	9.38665	9.38169	9.55432	8.55899	10.4748	10.1405	9.84226	9.51768	6.66551	7.4752	5.87151	6.71795	9.24579	9.28427	7.06078	9.62125	4.90016	3.37121	3.21597	3.07745
	Vitvi00g04564	6.3675	6.68659	6.46295	6.9891	3.79823	3.53458	4.85497	2.92973	9.19365	7.63049	6.35664	6.77113	10.4465	9.95846	9.09372	9.37316	9.26783	9.16668	8.58782	9.28967	7.32886	5.55398	7.05494	5.67623	4.01744	2.8604	5.46829	2.79083	2.70212	2.57627	3.27085	2.28055	2.74017	4.34651	3.2909	2.58993	3.75481	3.53195	3.52352	3.33915	3.23166	3.33766	2.05666	3.08659	3.51138	3.80199	4.06765	3.37284
	Vitvi00g04565	0.252141	0.0656219	0	0.104896	0	0	0	0	0.298174	0	0	0.350388	0.296691	0.286253	0.222966	0	0	0.107095	0.215425	0	0	0.165371	0	0.460149	0	0	1.33045	1.2183	1.18452	1.37468	0	1.26528	0	1.58815	0	0	0	0.386193	0.289667	0.182666	0	0.994645	0	1.71342	0	1.44836	1.13396	1.01815
	Vitvi00g04566	0.0936998	0.033184	0.0647477	0.0358196	1.23422	1.86926	1.05582	1.4615	0.287543	0.127354	0.198044	0.450525	0.542652	0.227369	0.162699	0.354467	4.82662	4.72023	5.06423	4.81294	0.0754277	0	0.152911	0	0	0	0	0.0393496	0	0	0	0	0	0	0	0.0449802	0	0	0	0	0	0	0	0	0	0.0328191	0	0.168193
	Vitvi00g04567	0.0340349	0.128388	0.186128	0.104896	0.0616436	0.0332752	0	0.189433	0	0.032908	0.0349533	0.0326773	0	0.0347587	0.0672967	0	0.141302	0.0744016	0.0682874	0.109487	0.178468	0.196287	0.125425	0.256107	0.158365	0	0.508443	0.0393496	0.252119	0.230019	0.165353	0.0386795	0.0375145	0.118133	0.231269	0.13094	0.801004	0.650382	0.548364	0.51249	0.250509	0.097521	0.138975	0.244835	0.12023	0	0.0283641	0.0294293
	Vitvi00g04568	2.52368	2.85516	0	2.57204	0	0	1.97199	0	1.55703	1.76533	0	1.62512	1.43282	0	1.44311	0	2.02193	1.41528	0	1.20813	2.78591	2.85169	3.24362	3.56235	0	1.75385	3.84603	2.005	2.85279	3.3408	2.91548	2.44549	0	2.27496	2.63599	1.78179	0	0	1.29159	3.43316	3.0835	1.53694	0	2.82317	2.40653	0	0	0
	Vitvi00g04569	4.43362	4.87272	3.87825	4.56671	3.84041	4.60082	4.49139	4.08837	4.25871	4.77243	3.72395	4.12855	4.48777	3.84741	4.05839	3.63367	4.18581	3.77886	3.80784	3.95655	4.87288	4.82408	4.91115	4.56098	4.64078	4.8752	4.76656	5.15243	4.84242	4.51092	4.45928	4.71857	3.51923	4.57871	4.47378	4.54972	4.42446	5.03881	4.90797	4.87352	4.61717	4.09361	4.00994	4.72341	4.53355	4.26799	3.32789	3.68837
	Vitvi00g04570	1.52884	1.72291	1.60682	1.51258	1.29252	1.67587	1.18504	1.02137	0.660252	1.00576	1.07905	0.953694	0.38782	0.448748	0.755258	0.301439	3.01636	2.83416	3.03703	2.67219	1.77795	1.73944	1.83712	1.78265	4.34267	3.69482	5.40662	4.54659	3.43161	2.80595	3.77356	2.86521	3.50697	3.64518	3.6474	3.29977	3.10518	2.98233	3.23216	2.36847	3.23428	3.51829	2.70586	3.95727	0.884801	1.00732	1.14526	0.682127
	Vitvi00g04573	2.8236	3.0825	2.40626	3.03559	2.90303	2.33384	2.81445	2.39741	3.17795	2.78856	2.69226	2.52887	2.51798	2.60346	2.68449	2.96583	4.05977	3.4084	3.90195	3.38058	3.11655	3.04953	3.18336	2.35958	0.115553	0.809723	1.94373	1.58972	1.59134	1.45153	1.38321	2.06172	0.123864	1.03865	1.31842	1.65849	2.57398	2.14003	2.74502	2.51386	0.677833	0	0.392367	0.863537	1.96405	1.62784	1.31229	0.953331
	Vitvi00g04576	0	0	0	0	0	0	0	0	0	0	0	0	0	0	0	0	0.036644	0	0	0	0	0.0346255	0	0	0	0	0.0806477	0	0	0	0.0217356	0	0	0	0	0	0	0	0	0	0	0	0	0	0	0	0	0
	Vitvi00g04577	0.799105	0.158776	0.475258	0.789965	0.60772	0.218258	0.32587	0.506852	0.694266	0.453286	0.667727	0.376081	0.491503	0.750857	0.818871	0.47981	0.141302	0.145154	0.165016	0.178119	0.659375	0.571258	0.295221	0.380918	0.578302	0.693065	0.919254	0.660526	0.840847	0.900271	0.711549	0.771044	0.659532	0.798692	0.491279	1.00964	0.0915281	0.456722	0.216423	0.344118	0.722596	0.49043	0.728832	0.481648	0.334254	0.499951	0.482437	0.638236
	Vitvi00g04578	0	0	0.0960635	0	0.031151	0	0	0.0978234	0	0	0	0	0	0.134276	0.0340407	0.0331014	0	0	0.0682874	0	0.0740568	0	0	0	0.120373	0	0	0	0	0.0760816	0	0.0763491	0.0375145	0	0	0.0886004	0	0	0	0	0	0	0	0	0.0613673	0	0.0561813	0
	Vitvi00g04579	0.0340349	0.033184	0.0960635	0	0.0616436	0	0	0	0.0925062	0.032908	0	0	0.0714038	0.0347587	0.0340407	0	0.036644	0	0	0.0374266	0.0375035	0.0684394	0	0	0	0.0381744	0.298624	0.114968	0.113485	0.0760816	0.0431486	0.0386795	0.0375145	0.0404622	0.430536	0	0.120791	0.031264	0.0329772	0.0320273	0.112725	0	0	0.0742931	0.0613673	0.096299	0	0
	Vitvi00g04580	0	0	0	0	0	0	0	0	0	0	0	0	0.0714038	0	0	0	0	0	0.0345477	0	0	0	0.0323933	0	0	0	0	0	0	0	0.0431486	0	0.0740782	0	0	0	0	0	0	0	0.148424	0	0	0	0	0	0	0
	Vitvi00g04581	1.74425	1.36077	1.87048	1.57008	1.75612	1.79645	2.16501	1.773	1.90657	1.92978	2.05139	1.86562	1.64207	1.29083	1.60391	1.83274	1.55436	1.55135	1.58629	1.35725	1.45323	1.6365	1.65823	1.9858	2.09098	2.41279	1.6304	1.72236	0.839506	0.844956	0.849981	0.647202	2.3789	2.08827	1.72827	2.14826	1.82123	1.57064	1.84836	1.75851	1.73421	1.79184	2.07813	2.03859	1.21756	1.35638	1.09183	1.25077
	Vitvi00g04582	2.89137	2.79202	2.95006	2.64245	2.91086	2.96179	3.33651	2.71537	1.38268	1.24883	1.48785	1.33741	0.796116	1.12518	1.01625	1.29875	3.0035	3.00312	2.30357	3.91417	3.09336	3.19006	3.37092	3.29001	3.91104	4.06863	4.6088	4.03913	3.67305	3.97843	3.50803	3.59978	4.68402	4.33994	4.16939	4.47979	3.3789	3.29722	2.9294	3.13993	4.21383	3.93119	3.79163	4.21631	1.90891	1.57431	1.22945	1.80571
	Vitvi00g04583	0	0	0	0	0	0	0	0.0324929	0	0	0	0	0	0	0	0	0	0	0	0	0	0	0	0	0	0	0	0	0	0	0	0	0	0	0	0	0	0	0	0	0	0	0	0	0	0	0	0
	Vitvi00g04584	0	0	0	0.0917176	0.333428	0.0808054	0	0.136489	1.08621	0.0923141	0	0.079877	0	0.698706	0	0	0	0	0.666313	0.90399	0	0	0	0	0	0	0	0	0	0	0	0	0	0	0	0	0	0	0	0	0	0	0	0	0	0	0	0
	Vitvi00g04585	6.45016	6.19175	6.29635	6.49963	6.15853	6.19324	6.34478	6.19425	5.90302	5.74487	5.639	5.70137	6.48553	6.22984	6.24304	6.19372	6.15083	5.94318	5.97729	6.3153	6.29444	6.50829	6.04516	5.90487	6.58323	6.532	6.57634	6.23851	5.84933	5.61106	5.93799	5.88145	6.49096	6.49965	6.56638	6.72338	5.90688	6.03401	5.66596	6.00262	6.39134	6.39824	6.17863	6.41609	5.68056	5.41387	5.56106	5.66122
	Vitvi00g04586	0	0	0	0	0	0	0	0	0	0	0	0	0	0	0	0	0	0	0	0	0	0	0	0	0	0	0	0	0	0	0	0	0	0	0	0	0	0	0	0	0	0	0	0	0	0	0	0.114278
	Vitvi00g04588	0.438822	0	0	0	0	0.444323	0	0.129011	0	0.0165478	0.102418	0.0326773	0.105823	0.017484	0.244874	0.0166457	2.77683	3.81238	0	2.99811	0.438812	0	0.604996	0.78033	0	0.200518	0	0	0	1.16749	0.722819	0	0	0	0	0.866627	0	0	0	0.219514	0	0.473647	0.0571011	0.593722	0.0613673	0.0165029	0	0
	Vitvi00g04589	0.0672853	0	0.032737	0.0707714	0	0	0.03286	0.0333503	0.0623251	0	0.0690798	0	0.0714038	0.0686996	0.0340407	0.0654604	0.0586552	0.0944213	0.195869	0.265248	0	0.0684394	0	0.0609703	0.158365	0	0	0	0.0388285	0.0385423	0.085044	0	0	0	0.0812793	0	0.0311591	0.121186	0	0.0320273	0	0	0.0360189	0	0	0	0.0283641	0
	Vitvi00g04590	0.0994974	0	0	0.0707714	0	0	0	0.0941933	0	0.065082	0	0.0646308	0	0.0431825	0.145612	0	0.0494679	0.245173	0.0345477	0.308814	0	0.0346255	0.125425	0	0	0	0	0	0	0	0	0.0386795	0	0	0.153532	0	0	0	0	0	0.0385619	0	0.0711604	0	0.0310099	0.127021	0	0
	Vitvi00g04591	0	0	0	0.0358196	0	0	0.0964165	0.0333503	0.0314991	0	0.102418	0.0326773	0.0714038	0.0686996	0.131594	0	0.107218	0.136358	0.101256	0.0374266	0.0375035	0.0346255	0	0	0	0.11162	0	0	0.0388285	0	0	0	0	0	0	0	0	0	0	0	0.0385619	0	0	0	0	0.0328191	0	0
	Vitvi00g04592	0	0	0	0.0605136	0.0549903	0	0	0.104021	0.0402279	0	0	0	0	0.158245	0	0.0460998	0	0	0	0	0	0	0	0	0	0	0	0	0	0	0	0	0	0	0	0	0	0.0477161	0	0	0	0	0	0	0.0717538	0	0.17052	0
	Vitvi00g04593	0.0171178	0	0	0	0	0.0332752	0.0165236	0	0	0	0	0.0326773	0	0.017484	0	0.0166457	0	0	0	0	0.0188736	0	0	0	0	0	0	0	0.0388285	0	0	0.0194694	0	0	0	0	0	0	0.0165828	0.0477782	0	0	0	0.018935	0.0155883	0	0.0283641	0.0582703
	Vitvi00g04594	2.99221	1.92158	2.45158	3.4112	1.76844	1.12748	1.34627	2.67999	0	0.731708	0	0	0	0.966958	0	0	2.16188	2.74724	2.25186	3.11867	3.96529	3.8212	4.02704	2.36245	3.35736	1.00805	2.30531	2.62817	2.69375	3.08215	0.955159	2.58574	0	0.791646	0	2.02624	3.30527	3.04744	3.96802	4.24234	2.83096	2.15795	2.27425	0	1.54673	1.61629	0	1.69978
	Vitvi00g04595	1.32419	1.58787	1.65873	1.39728	1.56776	1.1462	1.39819	1.26493	0.814666	1.57735	1.30534	1.30226	1.34319	0.946092	1.33803	1.07172	1.17666	1.11392	1.01251	1.36563	1.11023	1.14701	1.39776	1.25178	0.521131	0.487697	0.193749	0.413383	0.347998	0.463682	0.278009	0.465113	0.533912	0.562607	0.605591	0.361792	1.67051	1.52807	1.67646	1.51281	0.572998	0.544827	0.793387	0.665656	0.498573	0.776765	0.744223	0.49791
	Vitvi00g04596	0.847011	0.945605	0.802193	1.06137	0.839667	0.818758	0.813389	0.473756	0.072476	0.162248	0.0821065	0.208865	0.498126	0.156352	0.389991	0.187505	0.911839	1.09983	0.712813	1.13541	0.773174	1.04253	0.994097	0.40414	0.734395	0.527236	1.45073	0.856842	0.179749	0.730706	0.646443	0.623732	0.696025	1.25055	0.962131	0.774574	0.612451	0.516537	0.847958	0.815884	0.376273	0.692969	0.728832	0.602461	0.583672	0.325503	0.400694	0.476701
	Vitvi00g04597	0.631382	0.456583	0.794463	0.407959	0.408609	0.382196	0.271836	0.458565	0	0.065082	0.102418	0.0646308	0.13944	0.0686996	0	0.273677	0.207081	0.0744016	0.0682874	0.178119	0.659375	0.39592	0.517466	0.119468	0.578302	0.372897	0.96246	0.18682	0.378471	0.40589	0.711549	0.676097	0.244167	0.59603	0.924719	0.28887	0.68824	0.433507	0.593276	0.238277	0.836406	0.812083	0.54107	0.586911	0.498573	0.298766	0.353855	0.411137
	Vitvi00g04598	0	0.0166874	0.376694	0.170816	0	0.12873	0.613417	0	0	0.230254	0.151023	0.450525	0.542652	0.165979	0.363462	0.595128	0.300446	0.245173	0.472769	0.395478	0.306877	0.256198	0.155149	0	0	0	0.0205885	0	0	0.0385423	0.0431486	0	0	0	0	0	0	0	0	0	0	0	0	0	0	0	0	0
	Vitvi00g04599	0.277622	0.415596	0.610853	0.128147	1.03968	0.988858	0.503019	0.790218	2.38962	2.33584	1.97706	1.96498	1.12695	1.08547	1.77956	1.25783	1.36325	1.03297	1.25516	0.774769	0.4013	0.448459	0.500894	0.896873	2.12014	2.21454	2.25494	2.39313	2.09414	2.07417	1.71162	1.50585	2.58124	2.6267	2.62074	2.5039	0.565803	0.356162	0.503092	0.700673	1.92427	1.65569	2.16657	1.99102	2.13964	2.2129	1.97691	1.67413
	Vitvi00g04602	0.429365	0.536195	0.156638	0.471644	0.862674	0.254293	0.77031	1.08343	0.453918	0.670849	0.403253	0.291091	0.225663	0.866611	0.748016	0.708008	0.575397	0.373452	0.356138	0.146474	0.609943	0.540868	0.804788	0.189377	1.082	0.958054	1.0264	1.24315	0.674386	0.681723	0.618129	0.746579	0.831597	1.271	1.07865	1.32356	0.686284	0.771061	0.414544	0.259643	0.472194	0.909664	0.933651	0.905981	0.955331	0.935424	0.936133	1.04874
	Vitvi00g04603	0	0	0	0	0	0	0	0	0	0	0	0	0.204729	0	0	0	0	0	0	0	0	0	0	0	0	0	0	0	0	0.132439	0	0	0	0	0	0	0	0	0	0	0	0	0	0	0	0	0	0
	Vitvi00g04604	6.37132	6.05153	6.3051	6.22918	5.73241	5.92622	5.98385	5.92715	5.81561	6.06284	5.98461	5.68667	6.28429	5.92747	5.67149	5.47421	7.03405	6.94666	7.06215	7.02569	6.14654	6.29862	6.14047	6.12437	6.25255	6.27831	5.62989	5.79584	6.31846	6.35061	6.30627	6.23611	5.60739	5.9812	5.79837	6.0627	6.20645	6.31747	6.40891	6.46281	6.01187	5.98171	6.05185	6.15743	5.81939	6.23824	5.69588	5.97695
	Vitvi00g04605	1.34167	1.30766	1.18934	1.25781	1.28092	0.832093	0.936343	1.19806	1.17168	1.11025	0.85743	1.22488	1.19114	1.19105	1.27881	1.43786	1.81016	1.5333	1.42412	1.61455	1.48791	0.769768	1.39717	1.27335	0.621156	0.692467	1.24187	0.602201	0.921539	1.2931	0.859378	0.926705	1.31514	1.12344	1.09269	1.23667	1.74647	1.70005	1.60012	1.84931	1.16743	0.709875	0.796267	1.03494	1.17352	0.576162	1.21185	0.733207
	Vitvi00g04606	7.7388	7.67868	7.79828	7.59962	7.5387	7.47795	7.46455	7.43446	7.61649	7.38703	7.31284	7.30245	7.59672	7.74307	7.65748	7.60732	8.61445	8.31111	8.42094	8.19332	7.68779	7.62288	7.76145	7.76029	6.98847	6.87893	6.96367	7.03637	7.14146	7.29528	7.08356	7.15308	6.7574	6.9318	6.86897	6.88891	7.81429	7.6426	7.99819	7.77294	7.06156	6.94538	7.08012	7.05884	7.26945	7.36556	7.22815	7.37967
	Vitvi00g04607	0	0	0	0	0	0.817651	0	0	0	0	0	0	0	0	0	0	0	0	0	0	0	0	0	0	0	0	0	0	0	0	0	0	0	0	0	0	1.55841	0	0	0	0	0	0	0	0	0	0	0
	Vitvi00g04608	0	0	0	0	0	0	0	0	0	0	0	0	0	0	0	0	0	0	0	0	0	0	0	0	0	0	0	0	0	0	0	0	0	0	0	0	0	0	0	0	0	0	0	0	0	0	0	0
	Vitvi00g04609	5.23248	4.94079	5.19727	5.38024	4.47494	4.63358	5.22942	4.37093	1.46774	1.7555	1.746	1.67772	1.94162	2.12605	1.76025	2.08723	9.44686	9.60437	7.99703	10.1373	6.26444	5.5001	5.68079	4.96426	6.146	5.19199	6.99904	4.60344	5.71284	6.13628	6.19967	6.09111	5.91095	6.16009	6.73718	6.16997	6.6628	6.42184	6.57038	6.30472	6.04531	5.43342	4.98484	5.83195	3.16573	1.13519	2.08283	1.17447
	Vitvi00g04610	2.87742	2.78803	2.90308	2.88869	3.22221	2.86005	2.91604	2.92086	3.79727	3.57496	3.48697	3.60802	3.04262	3.29741	3.36864	3.43511	3.50584	3.51618	3.51091	3.74346	3.02814	2.80619	2.96183	2.86469	1.8741	1.73112	2.38876	2.12271	2.28296	2.54728	1.77079	2.32753	2.42252	2.04946	2.2137	1.67838	2.52323	2.59961	2.35615	2.55451	2.1641	2.25812	2.2657	2.74651	3.08907	3.10147	3.13967	2.96791
	Vitvi00g04611	0	0	0	0	0	0	0	0	0	0.032908	0.0349533	0	0	0	0	0	0	0	0	0	0	0	0	0	0	0	0	0	0	0	0	0	0	0	0	0	0	0	0	0	0	0	0	0	0	0	0	0
	Vitvi00g04614	0	0	0	0	0	0	0	0	0	0	0	0	0	0	0	0	0	0	0	0	0	0	0	0	0	0	0	0	0	0	0	0	0	0	0	0	0	0	0	0	0	0	0.0360189	0	0	0	0	0
	Vitvi00g04616	0	0	0	0	0	0	0	0	0	0	0	0	0	0	0	0.130039	0.150894	0.240915	0.042344	0.225879	0.0483466	0	0.0410163	0	0.160949	0	0.217056	0.0788257	0.0838613	0.263173	0.247563	0.0822489	0	0	0.0825038	0.173816	0	0	0	0.0409949	0.151664	0.149737	0.173827	0.0777286	0.167857	0.0966716	0.121912	0.283824
	Vitvi00g04617	1.50161	1.38196	1.35744	1.69956	1.46349	1.37323	1.45601	1.29899	0.383063	0.262828	0.321525	0.190534	0.281263	0.463366	0.427202	0.153048	1.70701	1.93221	1.5254	2.19566	2.37818	1.82394	2.32954	1.67789	2.53678	2.17611	3.6241	2.28505	2.70152	3.46783	3.2335	2.84727	1.83409	2.4203	2.64107	2.53743	1.26811	1.03734	1.18909	1.30865	2.90479	2.3155	2.46545	2.71484	1.60402	0.887457	1.38424	1.48148
	Vitvi00g04618	0	0	0	0	0	1.1474	0	0	1.29064	0	0	0	0	0	1.18368	0	0	0	1.0273	0	0	0	0	0	0	0	0	0	0	0	0	0	0	0	0	0	0	0	0	0	0	0	0	0	0.985106	0	1.44482	1.03697
	Vitvi00g04619	0.14116	0.0404159	0	0.0795846	0	0.12873	0	0	0.115587	0.0519452	0.0349533	0.0646308	0	0	0.0672967	0	0	0.0744016	0.0345477	0.0374266	0.171096	0	0	0.18894	0	0	0	0	0	0	0	0	0	0	0	0.0449802	0.0311591	0	0.110969	0.276719	0	0	0	0	0	0	0	0
	Vitvi00g04620	2.36884	2.45177	2.29607	2.16724	2.3747	2.15013	2.00231	2.28734	3.17704	2.91072	2.92992	2.98433	2.43869	2.85166	2.68111	2.91451	1.94378	2.42391	2.5203	2.25487	2.05787	1.54832	2.47617	2.09684	0.932903	2.03802	1.54893	1.52204	1.75922	1.57522	1.54059	2.03483	1.97743	1.65617	2.16527	1.94494	2.30035	2.30345	2.19665	2.20458	1.68331	2.22366	1.34087	1.6016	2.30968	2.12107	2.48876	2.69018
	Vitvi00g04621	2.68692	2.98041	2.53549	2.80523	2.7137	3.56994	2.49932	2.99965	2.98782	3.47714	2.87722	3.36643	3.15454	3.38566	2.89939	2.86642	3.30052	3.49332	3.00189	3.12012	2.93921	2.35247	3.10454	2.8289	3.86615	3.87171	3.89572	3.89859	3.69225	3.41556	3.68021	3.78069	3.73897	3.83538	3.5562	3.89926	3.29134	3.38816	3.43862	3.43649	3.60841	3.82434	3.72192	3.61509	3.65537	3.72874	3.45142	3.37543
	Vitvi00g04622	4.11723	4.11594	4.06409	3.94788	4.17603	4.33372	3.90958	4.03644	4.1682	3.88614	3.90087	4.06612	3.93393	4.17079	4.14114	4.01165	4.64643	4.34792	4.67513	4.62246	3.92909	3.89888	4.02743	3.69679	3.23845	3.10653	3.67706	3.41958	2.96015	2.74599	3.27077	3.56283	3.27393	3.23545	3.24365	3.61334	3.78475	3.38713	3.45812	3.62525	3.25894	3.19772	3.07808	3.3391	3.81209	3.75372	4.11723	3.887
	Vitvi00g04623	0	0	0	0	0	0	0	0	0	0	0	0	0	0	0	0	0	0	0	0	0	0	0	0	0	0	0	0	0	0	0	0	0	0	0	0	0	0	0	0	0	0	0	0	0	0	0	0
	Vitvi00g04624	10.9297	10.7074	10.7536	10.8167	10.5629	10.9076	10.7965	10.5727	10.9538	10.9296	10.9481	10.8742	11.0825	11.1813	10.9334	10.9124	10.586	10.4645	10.7479	10.0599	10.8276	10.8763	10.7599	10.4806	11.3661	11.3421	11.181	11.2616	11.3502	11.3482	11.6166	11.4878	11.1757	11.1451	11.2447	11.609	10.6605	10.8521	10.6824	11.0898	11.4617	11.4173	11.2527	11.3299	11.5634	11.6553	11.3119	11.4767
	Vitvi00g04625	2.54713	2.58725	2.75295	2.5551	2.18866	2.39753	2.48593	2.02742	2.48198	2.49252	2.35126	2.45558	2.42351	0	1.5794	2.57696	2.72853	2.75451	2.59527	2.8623	2.47737	2.72132	2.61724	2.58551	1.66053	2.46028	2.60073	2.67795	2.50496	2.68969	2.68699	2.63631	2.39326	2.50029	2.45933	2.23527	2.70121	2.78833	2.91195	2.67747	2.65276	2.65383	2.5821	2.50853	2.55718	2.82957	2.53935	2.57292
	Vitvi00g04627	0	0	0	0	0	0	0	0	0	0	0	0	0.120004	0	0	0	0	0	0	0	0	0	0	0	0	0	0	0	0	0	0.0740597	0	0	0	0.0765296	0	0.0596056	0	0	0	0	0	0	0	0	0	0	0
	Vitvi00g04629	4.87443	4.50303	4.393	4.51426	3.9867	4.44886	3.97578	3.76077	2.83387	3.51194	3.46123	3.22945	3.69159	3.38503	3.23995	2.751	3.16361	3.34718	2.69338	3.76624	4.50237	4.85348	4.45841	4.31928	4.76951	4.66082	4.40715	4.50365	4.94569	4.82066	4.67255	4.48707	4.67479	4.62221	4.88411	4.78435	4.79905	5.03443	4.50174	4.84766	4.5311	4.84083	4.50446	4.50364	2.45659	2.42613	2.88367	2.67893
	Vitvi00g04630	0.510272	0.201499	0.625264	0.284015	0.60049	0.187226	0.277633	0.157513	0.33845	0.178222	0.480091	0.180245	0	0.310541	0.500251	0.236132	0	0.0420253	0.290901	0.308202	0.170793	0.173815	0	0.307083	0.127248	0	0	0.0708721	0	0.0404806	0.191056	0.181928	0.044091	0	0.164018	0	0.310298	0.334168	0.19793	0.239896	0	0	0.0370146	0	0	0	0	0
	Vitvi00g04631	1.61537	2.2571	1.97688	1.75976	1.73143	1.96151	1.67324	2.66846	1.25148	1.92919	2.30646	2.52139	1.77269	2.1567	1.7272	2.20242	2.09386	1.15221	1.69235	1.6232	1.4998	1.73702	1.45029	1.41041	1.43606	2.45828	2.17227	2.81515	2.4927	1.68196	1.96125	2.44657	1.76732	0.920309	2.1861	1.80086	1.84217	1.9693	2.45469	1.47288	1.77413	2.73098	1.8982	1.90865	1.80791	1.97165	1.48854	1.72352
	Vitvi00g04632	0.162672	0	0	0.138233	0.031151	0.0332752	0.03286	0.0333503	0.0925062	0	0.102418	0	0.0361436	0.0347587	0.0672967	0	0.107253	0.0744016	0.133488	0.243634	0	0.0346255	0	0	0	0	0	0.0393496	0.0388285	0	0	0.0386795	0.0375145	0	0	0	0	0	0	0	0	0.11233	0	0.0742931	0.0310099	0.127021	0.0561813	0
	Vitvi00g04633	0.280772	0.0973465	0.324766	0.435038	0	0.218258	0.0964165	0.330266	0.23461	0.244373	0.228561	0.12649	0.235831	0.197001	0.162699	0.0971094	0.238879	0.397852	0.255664	0.336644	0.109707	0.196287	0.0323933	0.147851	0.158365	0.311879	0.119342	0.221447	0.149412	0.217172	0.241426	0.465113	0.337358	0.0404622	0.300795	0.28887	0.0616593	0.178163	0.157828	0.124052	0.282993	0.462442	0.171723	0.307781	0.12023	0.157103	0.237191	0.34245
	Vitvi00g04634	2.20513	2.04233	1.61323	2.45126	1.86576	1.98976	1.75605	1.93871	2.16408	2.06813	2.17525	2.4979	2.50427	2.56088	2.66586	2.59647	1.79447	1.99089	1.90969	1.96108	1.9394	2.15636	2.16688	1.58955	3.16405	3.16936	2.89045	3.47688	2.63424	2.48807	2.51429	2.62779	3.56676	3.2995	2.94412	3.33491	1.83736	1.95123	1.46987	2.00999	3.28498	3.29095	3.25798	3.21025	3.74842	3.2348	3.17768	3.43463
	Vitvi00g04635	3.80589	3.70243	3.61607	3.91468	3.57016	3.64822	3.20056	3.46389	2.65881	2.79787	2.9095	2.70912	3.25869	2.97749	2.83637	2.77891	3.73452	3.51689	3.10212	3.89647	3.81442	4.1744	3.72212	3.99796	0.136528	0	0.324389	0.177609	0.213574	0.0419231	0.0474357	0.0505762	0.0490222	0.0432923	0	0.0527536	0.757621	0.566307	0.671991	0.297869	0	0.0416805	0.145189	0.0686338	0	0	0	0.0309433
	Vitvi00g04636	4.41259	4.0965	4.03232	4.27356	3.66867	4.10778	4.24894	4.30028	3.58349	3.96946	3.82497	3.65281	4.68684	4.42083	4.03349	3.9844	3.64597	3.5508	3.43717	3.77015	4.01839	4.45121	3.9595	4.12584	5.49544	5.65353	5.07827	5.52191	4.81103	4.93129	5.15604	5.27603	5.03547	5.22236	5.09298	5.14736	4.76477	4.32447	4.32834	4.40622	5.24199	5.35984	5.57433	5.31174	5.2201	5.40149	5.42304	5.32529
	Vitvi00g04639	0	0	0.723425	1.00258	0.610321	0.395615	0.795308	0.720143	0.780664	0.357786	0.238072	0	0.440795	0.619835	0.60549	0.774387	0	0	0.532149	0.663048	0.77912	0.595674	0	0	0.410601	0.71253	0.564847	0	0.684363	0.788995	0	0.975031	0	0.889164	0	0.760349	0.355091	0	0.441839	0	0	0	0	0.822245	0	1.04331	0	0
	Vitvi00g04640	2.98248	1.90621	2.41689	2.59692	2.21081	2.74584	2.41205	2.28758	2.87543	2.49485	2.57431	2.17358	2.53798	3.0108	2.3884	2.74026	2.77983	1.75135	1.84454	2.49137	2.17239	2.70208	1.95545	2.18496	2.42435	1.60883	2.09432	2.25527	2.67416	1.82596	1.76677	2.34889	2.11219	2.08852	1.83414	2.03885	1.87655	1.61151	2.17607	2.25696	2.11621	1.56981	1.79051	1.74392	1.9544	2.61194	2.15586	1.94815
	Vitvi00g04641	0.0340349	0.104358	0.0679416	0	0.0409177	0.0554393	0	0	0.0925062	0.127354	0	0.0811897	0.0714038	0	0.105514	0	0.0723804	0	0	0	0	0.0346255	0.0640753	0	0	0	0	0	0	0	0	0	0	0	0	0	0	0	0	0	0	0.0384234	0.0360189	0.0376247	0	0	0	0
	Vitvi00g04642	0	0	0	0	0	0	0	0	0	0	0	0	0	0	0	0	0	0	0	0.0125712	0	0	0	0	0	0	0	0	0	0	0	0	0	0	0	0	0	0	0	0	0	0	0	0	0	0	0	0
	Vitvi00g04643	3.23365	3.09367	3.21346	3.14049	2.94982	2.85304	2.85014	2.91475	2.86705	2.27646	2.75127	2.69245	2.15514	2.51333	2.72969	2.7401	4.09678	3.94268	4.21591	3.70983	3.16487	3.06582	3.3167	3.44426	3.34975	3.54827	3.42559	3.21647	3.40259	3.24047	3.01326	3.1594	3.58955	3.43468	3.34709	2.98832	3.9478	3.88125	4.04961	4.02962	3.32374	3.07425	3.2509	3.46019	3.3248	2.99552	3.47231	3.44897
	Vitvi00g04644	0	0	0	0	0	0	0	0	0	0	0	0	0	0	0	0	0	0	0	0	0	0	0	0	0	0	0	0	0	0	0	0	0	0	0	0	0	0	0	0	0	0	0	0	0	0	0	0
	Vitvi00g04647	0	0	0	0	0	0.0332752	0	0	0	0	0	0.0326773	0	0	0.0340407	0	0	0	0	0.0374266	0	0	0	0	0	0	0	0	0	0	0	0	0	0	0	0	0	0	0	0	0	0	0	0	0	0	0	0
	Vitvi00g04648	0.0672853	0	0	0.138233	0.0915051	0.218114	0.186791	0.0978234	0	0	0	0	0	0	0	0	0	0	0	0	0	0.0684394	0	0.0308072	0.158365	0.0381744	0	0	0	0	0	0	0	0	0	0.0449802	0.0616593	0	0	0.124052	0	0	0	0	0.0310099	0	0	0.114278
	Vitvi00g04649	0	1.35556	0	0	1.22123	0	1.19543	1.148	0	1.05963	0	1.08578	0	0.999858	0.967192	0	1.07463	1.13145	1.0471	0.940998	0	0.617675	1.12484	1.21201	1.22296	1.0514	0.897155	0.804517	1.06431	0.981647	1.05688	0.848787	1.08977	1.15255	0.85709	0.464698	0	0	1.02889	1.13076	1.05906	0.571275	1.12974	1.32543	0.779886	0.815004	1.13179	0.992188
	Vitvi00g04653	0.175689	0.121462	0.132978	0.0416453	0.184938	0.0807735	0.0425093	0.081208	0.0755316	0.0384284	0	0.079314	0.0500331	0.125369	0.0832189	0.0392732	0.0960462	0.0926323	0.0422761	0.0915932	0.31426	0.0406345	0.158704	0.190497	0.0626843	0	0	0	0	0	0.0612709	0	0.0618231	0	0	0	0.167393	0.18921	0.295332	0.241924	0	0	0.0520793	0.106233	0	0	0.0441467	0
	Vitvi00g04654	2.45978	2.22608	1.91828	2.04804	2.53064	3.07549	2.5154	2.60301	0.841873	1.49019	3.02879	2.18353	1.73289	2.19232	2.10541	1.86023	0.539078	0	0	0.359846	2.23645	2.38663	2.17357	1.96145	2.0709	1.41809	2.26577	2.3384	1.90141	1.98947	2.64944	2.33391	1.61563	2.49701	2.01253	2.8573	3.08845	3.39572	3.3018	3.47222	1.72984	1.85583	2.14405	2.78636	2.54277	2.63098	2.19228	2.47172
	Vitvi00g04655	0.304614	0.158776	0.032737	0.380362	0.0915051	0	0.03286	0.159538	0.0925062	0.157511	0.166868	0.493791	0	0.10186	0.171595	0.154402	0.800031	0.212597	0.133488	0.144211	0.507534	0.617675	0.284395	0.156984	0.0412505	0.196236	0.45807	0.255263	0.218689	0.491733	0.76889	0.14886	0.251848	0.0798204	0.0812793	0.13094	0.257023	0.499558	0.835095	0.233409	0.148424	0.0758499	0.0711604	0.382291	0.0310099	0	0.117378	0
	Vitvi00g04657	2.67276	2.80459	2.92183	2.73343	2.71873	2.65253	2.84694	2.73844	2.52938	2.61331	2.58464	2.52428	2.62645	2.80138	2.90575	2.93724	3.1771	3.33666	3.33024	3.71428	2.92486	2.62461	2.83994	2.99425	2.77986	3.02257	2.63846	2.66015	2.7831	2.77722	3.07613	2.91763	2.55282	2.85032	2.88341	2.82091	2.93024	3.00652	2.92714	3.0587	3.10973	3.00011	2.54939	2.81601	3.02436	2.97256	2.98207	3.26416
	Vitvi00g04658	0.0507559	0	0.032737	0	0.0156596	0.0332752	0	0.0167715	0	0.065082	0.0690798	0.0487425	0	0.017484	0.0171208	0	0.107253	0.0376803	0.0694874	0	0.0188736	0.133779	0.0162876	0	0	0	0.0205885	0	0	0	0	0	0	0	0	0	0	0	0.0491874	0.0477782	0	0	0	0	0	0.0649082	0	0.0294293
	Vitvi00g04659	0	0	0	0.553915	0.751794	0.422136	0	0	0	0	0.700384	0.0998448	0	0	0	0.235222	0.618653	0	0	0	0	0	0.618011	0	0	0	0.0207929	0	0.292075	0.0194769	0	0	0	0	0	0	0	0	0	0	0	0	0	0	0.149803	0.270149	0	0
	Vitvi00g04662	4.25226	4.18518	4.18119	4.06089	4.22042	4.38269	4.3297	4.38949	3.89648	4.35302	4.18438	4.0821	4.44485	4.6035	4.06531	4.08463	4.44964	4.37332	4.42546	4.59008	3.97805	4.39964	4.09561	4.07655	4.72479	4.60799	4.28213	4.66731	4.19893	4.29304	4.30202	4.21077	4.2494	4.46108	4.54088	4.35649	3.97101	4.27202	3.9903	4.07582	4.44186	4.52817	4.41455	4.31797	4.14878	4.46387	4.45369	4.39044
	Vitvi00g04663	0	0.0656219	0.126714	0	0.031151	0	0.03286	0	0.122069	0.0341113	0.102418	0.0334202	0	0.0347587	0.0340407	0.0331014	0	0	0	0.0739068	0.109707	0.0697423	0.125425	0.122961	0	0	0	0	0	0.0760816	0	0	0	0	0	0	0	0	0.127614	0.0364233	0	0.0384234	0	0	0	0.0328191	0	0
	Vitvi00g04664	7.58298	7.55506	7.6725	7.74533	7.82335	7.71104	7.69941	7.77675	7.59463	7.44293	7.34338	7.17807	7.46137	7.70012	7.6188	7.42822	6.94977	6.86516	7.00741	6.92593	7.57277	7.70261	7.62349	7.56565	8.1003	8.23179	7.91349	8.20486	8.05135	8.00635	7.93622	8.04161	8.11696	8.26185	8.27041	8.22822	7.44066	7.54189	7.48893	7.49789	8.04185	7.88713	8.12661	8.04899	8.22062	8.27909	8.13299	8.11165
	Vitvi00g04665	6.63166	6.66884	6.80351	6.72783	6.54272	6.65608	6.54008	6.48857	6.20082	6.37268	6.29258	6.2286	5.9831	5.97274	5.98374	5.90749	7.09809	6.93757	6.81891	7.15565	6.78338	6.72895	6.73109	6.6658	7.03932	6.90314	7.11666	6.81671	6.9122	7.01726	7.1191	6.97011	6.66641	6.87783	6.84261	6.95882	6.93046	7.09221	7.05927	7.13573	6.88365	7.01566	6.94312	7.01922	6.01546	6.16975	6.07851	6.14116
	Vitvi00g04669	0.75434	0.62872	0.898412	0.876052	0.549936	0.588499	0.333751	0.520017	0.855173	0.304069	0.567319	0.580066	1.10955	1.18145	0.47824	0.68649	0.801118	0.290357	0.315104	0.0843158	0.963008	0.917993	1.01862	0.0813917	0	0	0	0	0	0	0	0	0	0	0	0	0.628676	0.69464	1.04649	0.801983	0	0	0	0	0	0	0	0
	Vitvi00g04670	0	0	0	0	0	0	0	0	0	0	0	0	0	0	0	0	0	0	0	0	0	0	0	0	0	0	0	0	0	0	0	0	0	0	0	0	0	0	0	0	0	0	0	0	0	0	0	0
	Vitvi00g04671	2.58471	2.59293	2.6044	2.92851	2.704	3.06801	2.61152	3.00182	1.76645	1.71138	2.00585	1.92023	2.27609	1.9921	1.6121	1.80564	0.845808	1.21679	0.840904	0.949818	2.52394	2.93852	2.64226	2.78882	3.44917	2.82688	4.45623	2.54012	3.8455	3.93292	3.99422	3.67734	3.16213	3.66413	3.38137	3.3208	1.90419	2.15748	1.82212	1.98801	3.33793	2.78802	2.73065	3.4541	1.90198	1.66108	1.88481	1.87449
	Vitvi00g04672	0.0340349	0	0	0.0358196	0.0915051	0.097608	0	0.129011	0	0.032908	0	0	0	0	0	0	0	0	0	0.0739068	0.0375035	0	0	0	0	0	0	0	0	0.0385423	0.085044	0.0386795	0	0.0404622	0.0812793	0	0.0915281	0	0.0652175	0	0	0.0758499	0	0	0	0.0328191	0	0.0294293
	Vitvi00g04674	1.36487	0.618393	0.904687	1.00401	0.648468	0.933552	0.907238	0.598832	0.63398	0.92586	0.986191	0.674121	1.45968	0.982158	1.22469	0.857845	0.300446	0.637567	0.616531	0.532852	0.659375	0.961509	0.897533	0.864077	1.01091	1.25961	1.23332	1.05545	1.35328	1.42152	1.20507	1.34986	0.84022	1.09608	0.85709	0.91589	0.68824	0.747704	0.944748	0.799734	0.836406	1.12935	0.684133	0.612069	0.625904	0.655562	0.674146	0.619006
	Vitvi00g04675	0	0	0	0	0	0	0	0	0	0	0	0	0	0	0	0	0	0	0	0	0	0	0	0	0	0	0	0	0	0	0	0	0	0	0	0	0	0	0	0	0	0	0	0	0	0	0	0
	Vitvi00g04676	0.0340349	0	0	0	0	0	0	0	0	0	0	0	0	0	0	0	0	0	0	0	0	0.0346255	0	0.0308072	0	0	0	0	0	0.0385423	0	0	0	0	0.0812793	0	0	0	0.0329772	0	0	0	0	0	0.0613673	0	0	0
	Vitvi00g04677	0	0	0	0	0	0	0	0	0	0	0.135003	0	0	0	0	0	0	0	0	0	0	0	0	0	0	0	0.0408873	0.0393496	0	0	0	0	0	0.0404622	0	0	0	0	0	0	0	0	0	0	0	0	0	0
	Vitvi00g04678	0	0	0	0	0	0	0	0	0	0	0	0	0	0	0	0	0	0	0	0	0	0	0	0	0	0	0	0	0	0	0	0	0	0	0	0	0	0	0	0.0320273	0	0	0	0.0376247	0	0	0	0
	Vitvi00g04679	0	0	0	0	0	0	0	0	0	0	0	0	0	0	0	0	0	0	0	0	0	0	0	0	0	0	0	0	0	0	0.0217356	0	0	0	0	0	0	0	0	0	0	0	0	0	0	0	0	0
	Vitvi00g04681	0	0	0	0	0	0	0	0	0	0.0641272	0	0	0	0	0.0752961	0	0	0.401354	0	0	0.0614046	0.077767	0.130043	0.162559	0.0582702	0	0	0.0597011	0	0	0	0	0	0.0583458	0	0	0	0	0	0.158351	0	0	0	0	0	0	0	0.144341
	Vitvi00g04683	0	0	0	0	0	0	0	0	0	0	0	0	0	0	0	0	0	0	0	0	0	0	0	0	0	0	0	0	0	0	0	0	0	0	0	0	0	0	0	0	0	0	0	0	0	0	0	0
	Vitvi00g04685	0	0.033184	0.0328665	0	0.0312743	0.0335712	0	0.0333503	0	0.0970211	0	0.0326773	0.0718565	0.034896	0	0	0.0733331	0.255155	0.1662	0.145514	0.145562	0	0.155149	0.0308072	0	0	0.119342	0	0.0766394	0	0	0.0386795	0	0	0	0	0.0920897	0.0923638	0	0	0	0	0	0	0	0	0.0839048	0.0876375
	Vitvi00g04686	1.00188	1.74419	1.77939	1.29752	1.67025	1.87181	2.00648	0.576381	1.59968	0.778409	2.00591	1.68802	1.13248	1.10173	1.63277	1.45455	0.804075	1.79118	1.12931	1.73944	0.796943	0.748586	1.45863	1.41247	0.925366	1.62829	1.30221	1.84765	1.70672	1.53371	1.52723	0.574459	1.52127	1.32624	1.80409	0.866627	0.544473	1.43763	1.36303	1.37507	0.921401	1.6961	1.50868	1.89589	0.430429	1.68207	1.5489	0.946637
	Vitvi00g04687	2.58842	3.09355	3.04611	3.08863	2.63554	2.60474	2.81561	2.57014	2.33513	2.8775	2.70256	2.51481	2.04886	2.08153	2.2928	2.50276	1.43172	1.13553	1.7149	1.68259	2.53197	2.50047	2.72243	3.03344	3.37955	2.88095	3.16735	3.01148	2.8974	3.19186	3.04648	2.60536	3.52247	3.30149	3.06851	3.21127	3.0907	2.85149	3.30458	3.16614	3.19538	2.8287	3.18072	2.96605	2.20083	2.03992	1.83323	2.38423
	Vitvi00g04688	1.94009	2.15579	1.961	1.68002	2.39032	1.94343	2.24239	2.14173	2.65983	2.49304	2.45633	2.67173	2.22525	2.67169	2.36073	2.37162	2.56427	2.69112	2.54135	2.4774	1.88003	1.76597	2.12048	2.0974	3.8305	3.78516	3.8329	4.006	3.69834	3.57645	3.49074	3.70103	3.71929	3.7553	3.85061	3.80493	3.78268	3.81435	3.57454	3.46389	3.79906	3.84945	3.91441	3.73156	4.0302	4.15358	4.01033	3.7864
	Vitvi00g04689	3.93834	3.81507	3.89783	3.83975	3.81495	3.90904	3.89706	3.84721	3.98045	4.62366	4.58042	4.25983	4.59709	4.46525	4.15193	4.11201	3.71423	4.14138	4.39689	3.95008	3.53714	3.81952	3.3842	3.74223	4.19443	4.03816	3.55328	4.40893	4.23834	4.23673	3.99783	4.11019	4.08964	4.04453	4.24034	4.34353	4.88093	5.07333	4.83845	4.6645	3.9558	4.26593	4.16026	3.83018	4.49026	4.70229	4.48571	4.57321
	Vitvi00g04690	0	0	0	0	0	0	0	0	0	0.065082	0	0	0	0	0.131594	0	0.036644	0	0.101256	0.0739068	0	0	0	0.0308072	0	0.0381744	0	0	0	0	0.085044	0.0386795	0.0375145	0	0.041212	0	0.0311591	0	0.0329772	0	0	0.0384234	0	0	0	0	0.0283641	0.0294293
	Vitvi00g04691	0.337448	0.230887	0.0519327	0	0	0.0465688	0.190029	0	0	0	0	0.050403	0	0.11939	0	0	0.0575501	0.332533	0.175363	0	0.155728	0.0682389	0.120612	0.0453944	0.260232	0	0	0.226468	0.139657	0.0567957	0.0639551	0.0614367	0.0594179	0	0	0.0716581	0.166776	0.202785	0.0508629	0.116096	0.14224	0	0	0.118259	0.0610368	0	0	0
	Vitvi00g04692	0.58153	0.626113	0.676692	0.361318	0.658738	0.426501	0.41467	0.652683	1.04232	0.751338	0.774191	0.959569	0.686042	0.521382	0.92828	0.717569	0.0723804	0.141386	0.0682874	0.178119	0.783365	0.56324	0.975491	0.554039	1.93189	1.70218	1.92825	1.98584	2.18868	2.07027	2.00813	2.10077	2.13003	1.90804	2.05281	2.33476	0.177594	0.149956	0.187423	0.0864802	2.06325	2.1005	2.02018	1.9053	2.25507	2.59679	2.42967	2.8931
	Vitvi00g04695	0	0	0	0	0	0	0	0	0	0	0	0	0	0	0	0	0	0.253811	0	0	0	0	0	0	0	0	0	0	0	0	0	0	0	0	0	0	0	0	0	0	0	0	0	0	0	0	0.589681	0
	Vitvi00g04696	0.0641922	0.312758	0.2063	0.259956	0	0	0.0414116	0	0.0501351	0.0635221	0.151182	0.0456718	0.085408	0.0923549	0.0467351	0.455915	0	0.0528493	0	0	0.497637	0.394748	0.237149	0.47095	0.862083	0.78533	0.582956	0.409123	1.48385	1.2598	1.71782	1.35859	0.695884	0.780485	0.893058	0.790563	0.460781	0.267755	0.381177	0.307322	0.638531	0.843325	0.842927	0.75986	0.603613	0.304395	0.937614	0.844983
	Vitvi00g04697	0	0	0	0	0.0915051	0	0	0	0	0.032908	0	0	0	0.0347587	0	0	0	0	0	0	0.0375035	0.0346255	0	0.0609703	0	0	0	0	0	0.078932	0.0883849	0	0	0	0.0666237	0	0	0.0618648	0	0	0	0	0	0	0	0	0	0
	Vitvi00g04699	0.0340349	0	0	0	0	0	0	0	0	0	0	0	0	0	0	0	0	0	0	0	0	0	0	0	0	0	0	0	0	0.0385423	0	0	0.0375145	0	0	0	0	0	0	0	0	0.0384234	0	0	0	0.0649082	0	0
	Vitvi00g04700	0.0672853	0	0	0	0.0616436	0	0.03286	0	0	0	0	0	0	0	0	0	0	0	0	0.0374266	0	0.0346255	0	0	0.0412505	0.0753647	0.0806477	0.18682	0.0766394	0	0.0431486	0.0386795	0	0	0	0	0	0	0	0	0.0385619	0.0758499	0.0711604	0.0376247	0.0310099	0.096299	0.136553	0.0582703
	Vitvi00g04701	0	0	0.0598958	0.0674179	0	0	0	0	0	0	0	0	0	0	0	0	0	0	0	0	0	0	0	0	0	0	0	0	0	0	0	0	0.0858005	0	0	0	0	0	0	0	0	0	0	0	0	0	0	0
	Vitvi00g04702	0	0	0	0	0	0	0	0	0	0	0	0	0	0	0.0998033	0	0	0	0	0	0	0	0	0	0	0	0	0	0	0	0	0	0	0	0	0	0	0	0	0	0	0	0	0	0	0	0	0
	Vitvi00g04703	0	0	0	0	0	0	0	0	0	0	0	0	0.115484	0	0	0	0.036644	0	0	0	0	0	0	0	0	0	0	0	0	0	0	0	0	0	0	0	0	0	0	0	0	0	0	0	0	0	0	0
	Vitvi00g04704	1.80075	1.14921	1.66598	1.74973	1.36215	1.81463	1.88223	1.35077	1.62847	1.61996	1.38746	1.10539	1.72266	1.7182	1.73598	1.96368	1.7017	1.56777	1.31356	1.6355	1.60003	1.68451	1.51162	1.60299	0	0.215655	0	0	0	0	0	0	0.0482505	0	0	0	2.08201	2.16508	2.1705	1.88155	0.106458	0.342362	0.316257	0.0495708	0	0	0	0
	Vitvi00g04705	3.55504	3.70452	3.88451	3.6369	3.57021	3.58929	3.65794	3.70969	3.03575	3.30888	3.3783	3.73895	2.79021	3.12814	3.7296	3.68254	5.15866	4.91899	4.76663	5.04487	3.94574	3.86221	3.6287	4.003	3.16227	3.22632	3.27733	3.52716	3.34703	3.43636	3.62822	3.4043	2.97328	3.52717	3.15784	3.1131	4.14531	3.51267	3.96088	3.88845	3.0063	3.2196	3.35403	3.3402	3.32487	3.39728	3.4593	3.71266
	Vitvi00g04706	1.62037	1.69661	1.48648	1.81714	1.34481	1.79261	1.49727	1.58193	1.45793	1.6903	1.5796	1.52105	1.4903	1.68411	1.61406	1.46485	2.33311	2.17426	2.28873	2.20746	1.52705	1.70052	1.41982	1.60619	0.707792	0.499019	0.153487	0.410595	0.526139	0.349002	0.419028	0.366421	0.257105	0.216661	0.332615	0.723496	1.70252	1.58911	1.58421	1.92715	0.828923	0.836058	0.650163	0.307165	0.207922	0.204859	0.33758	0.750841
	Vitvi00g04707	5.36743	5.10145	5.10026	5.19761	5.09994	5.10227	5.36145	5.13858	5.27764	5.34307	5.30636	5.09418	5.39301	5.46484	5.39023	5.13454	4.58001	4.90746	4.8131	4.61725	5.23258	5.27825	5.278	4.93515	5.5182	5.71209	5.92091	5.63514	5.45172	5.41629	5.61331	5.68443	5.41615	5.50487	5.68885	5.8157	5.20595	5.40765	5.20885	5.56006	5.72929	5.73248	5.73431	5.5757	5.73478	5.96851	5.27517	5.49403
	Vitvi00g04708	0	0.130874	0	0	0	0	0	0	0	0.032908	0	0	0	0	0	0	0	0	0	0	0	0	0	0	0	0	0	0	0	0	0	0	0	0	0	0	0	0	0	0	0	0	0	0	0	0	0	0
	Vitvi00g04709	1.95051	1.77864	1.6372	1.64298	1.55407	1.76676	1.75322	1.28022	2.40115	1.83607	2.30731	1.80649	2.18189	2.24923	2.17706	2.20707	2.09768	1.93062	2.50745	1.94483	1.38967	1.67071	1.85605	1.41412	1.51282	1.78504	0.985746	1.58243	1.09712	1.17145	1.47129	1.21427	1.57094	1.81137	1.31962	1.27061	1.60174	1.78561	1.71486	1.44532	1.47373	1.28054	1.23189	1.13515	2.12011	1.71551	1.70985	2.12644
	Vitvi00g04710	0	0	0	0	0	0	0	0	0	0	0	0	0	0	0	0	0	0	0	0	0	0	0	0	0	0	0	0	0	0	0	0	0	0	0	0	0	0	0	0	0	0	0	0	0	0	0	0.122522
	Vitvi00g04711	0.760045	0.564708	0	0	0	1.96599	1.18123	0	2.73397	2.80135	3.60361	0.927746	1.6849	2.86939	1.51148	2.24232	0	0	0	0	0	0	0	0	0	0	0	0	0.41948	0	0	0.919116	0	0	0	0	0	1.07578	1.39368	0	2.31903	0	0.743088	0	0	0	0	0
	Vitvi00g04712	0	0	0	0	0	0	0	0	0	0	0	0	0	0	0	0	0	0	0	0	0	0	0	0	0.266681	0.11162	0.331954	0.0776543	0.149412	0.217172	0.0431486	0.283787	0.109738	0.361131	0.300795	0.13094	0	0.0618648	0.0329772	0	0.217277	0.0758499	0.105466	0.397332	0.0910991	0.243759	0.0834723	0.194413
	Vitvi00g04713	0	0	0	0	0	0	0	0	0	0.0448639	0.221751	0	0.0492198	0	0	0	0	0.113603	0.0463788	0	0	0	0	0.0529182	0	0	0	0	0.0555875	0.0510385	0	0.0523542	0	0.227111	0.0528659	0.137061	0.0384768	0	0	0	0.126538	0.101773	0.0531343	0.117591	0	0	0.0427848	0
	Vitvi00g04714	0.486822	0.189686	0.152681	0	0	0	0	0	0.26559	0.251548	0.546032	0.266409	0	0	0.469535	0.378259	0	0.2499	0.201688	0	0.402967	0.619478	0.221303	0.373125	0.283832	0.328548	0.315419	0.412304	0.169567	0	0	0	0.293966	0.508193	0	0	0	0.217049	0	0	0.522878	0.168083	0	0.349786	0	0	0	0
	Vitvi00g04717	2.5005	2.75532	2.61677	2.29095	2.62138	2.75652	2.69759	2.61086	2.95716	2.87956	2.77088	3.04121	2.71807	2.96554	2.85496	3.01375	0.963455	0.705536	0.821547	0.75131	2.64038	2.60302	2.86666	2.91278	1.26321	1.3974	1.25449	1.49006	1.53932	1.52598	1.20628	1.24583	1.40165	1.37034	1.29003	1.16317	1.95808	2.0159	1.90079	1.85176	1.77459	1.61124	1.90686	1.6537	3.44424	3.35951	2.89618	3.13079
	Vitvi00g04721	0.154093	0.23383	0.299618	0.300482	0.244735	0.210483	0.201116	0.146704	0.386575	0.51529	0.280606	0.0900662	0.0565938	0.38015	0.241819	0.450706	1.00099	1.23608	0.26858	0.787456	0.0546526	0.312339	0.0856297	0.184865	0.0544471	0.340696	0.403556	0.273232	0.269169	0.165971	0.113015	0.102619	0.204939	0.212382	0.598816	0.196919	0.399968	0.185547	0	0.357476	0.297089	0.440688	0.302127	0.196321	0.633926	0.587363	0.414794	0.331505
	Vitvi00g04724	1.44933	1.59509	2.01836	1.04098	1.87185	2.40336	2.71999	1.46479	0	0.065082	0.102418	0.0326773	0.0361436	0	0	0.0654604	0	0	0	0.0739068	1.25169	1.29471	0.982803	2.18687	1.57343	0.736944	0.928587	0.57225	0	0.449736	0.403218	0.240641	0.428174	0.229808	0.195208	0	0.732836	1.05266	0	0.959478	0.324875	1.19669	0.936874	0.798114	0.0310099	0.0328191	0.0561813	0
	Vitvi00g04726	0	0	0	0	0	0	0	0	0	0	0	0	0	0	0	0.0331014	0	0	0	0	0	0	0	0	0	0	0	0	0	0	0	0	0	0	0	0	0	0	0	0	0	0	0	0	0	0	0	0
	Vitvi00g04728	3.9253	3.97651	3.95272	4.04802	3.64867	3.68104	3.24107	3.72515	3.32911	4.36105	4.28323	4.66754	3.6982	3.74207	3.80841	3.55148	2.67666	2.9728	2.7519	2.18279	4.19731	4.11055	3.92734	4.56909	3.96979	3.95091	4.20781	3.72158	3.9043	3.74738	3.84662	3.63544	3.78872	3.63246	3.71534	3.45586	4.57922	4.2091	5.16196	3.97692	3.3294	4.04228	3.19092	3.67434	2.52874	3.15317	3.26478	2.64066
	Vitvi00g04729	0	0	0	0	0	0	0.0839586	0	0	0	0	0	0	0	0	0	0	0	0	0	0	0	0	0.0308072	0.0480663	0	0.193749	0	0.0942951	0.183172	0.125757	0.0386795	0.340003	0.0404622	0.0812793	0.22385	0.0915281	0.239201	0.0481231	0.0546545	0.112725	0.182634	0	0.144947	0.0613673	0.127021	0.0561813	0
	Vitvi00g04730	0.116466	0.1193	0.520349	0.0594699	0.320449	0.242305	0	0.185403	0.106151	0.49616	0.197335	0.343788	0.170146	0.69645	0.11034	0.445183	0.402161	0.386069	0.4276	0.196004	0.382215	0.517385	0.416669	0.423958	0.885851	1.05293	0.600732	0.517206	0.899957	1.11012	0.473419	1.24814	0.948916	0.796899	0.671986	0.447982	0.50941	0.469492	0.170421	0.380819	0.932665	0.909125	1.00213	0.494314	1.52526	1.83531	1.41307	1.6128
	Vitvi00g04731	1.30561	2.24162	1.1493	0.935705	1.61701	3.1807	2.9796	2.32023	6.00779	5.66186	6.19724	6.46036	4.85358	5.09139	5.33896	5.01144	5.14415	4.79525	5.09945	3.42071	1.84327	1.54134	1.84243	2.5796	0.430889	0.619435	0.298624	0.383115	0.113485	0	0	0.0763491	0.275905	0.387532	0.120264	0.396916	0.707271	0.311477	0.230167	0.197089	0.624606	0.647829	0.331264	0.731672	2.14068	2.16405	2.05081	1.70496
	Vitvi00g04732	0.0903717	0	0	0.142839	0	0	0	0	0	0	0	0.0704339	0.0933205	0	1.13623	0	0.0950389	0.182435	0	0	0	0.140471	0	0	0.113156	0.0901218	0	0	0	0	0	0	0	0	0	0.713974	0.0894277	0	0.0756689	0	0.159489	0	0	0	0	0	0	0
	Vitvi00g04733	0	0	0	0	0.0915051	0	0	0	0	0	0	0	0	0	0	0	0	0.0924175	0	0.0188347	0	0	0	0	0	0.0381744	0.0205885	0	0.0388285	0	0.0217356	0.0386795	0.0188792	0	0.158223	0.0449802	0	0	0	0.0161025	0.0194098	0.0193396	0	0	0	0	0.0283641	0.0147897
	Vitvi00g04734	1.1489	1.35556	1.16308	1.07459	1.35034	1.1763	1.43554	1.25082	1.13223	1.23956	1.33369	1.19086	1.37755	1.34272	1.16449	1.04798	1.0569	1.18281	1.26644	1.29012	0.861102	1.56928	1.21227	1.14318	1.03153	0.93483	1.02494	1.48402	1.17303	1.18431	0.657037	0.944027	1.35293	1.189	1.35885	1.3693	1.12364	1.02122	1.15408	1.21687	1.26823	0.898176	1.07885	1.14759	1.17643	1.02532	1.20816	0.931128
	Vitvi00g04735	2.13454	1.99943	2.07136	1.88384	2.40464	2.6878	2.72512	1.8699	0.0314991	0.032908	0	0	0	0	0.0340407	0	0.036644	0	0	0	2.17995	2.0896	2.15892	2.75052	1.79266	1.53112	1.0663	1.46952	0.408551	0.695296	0.479935	0.431585	0.540773	0.546655	0.229309	0.419775	2.12253	1.97196	1.65406	1.35088	1.4335	1.86227	1.47479	1.02508	0	0	0	0.0294293
	Vitvi00g04737	3.12592	3.19663	3.19033	3.39684	3.69126	3.45524	3.3547	3.42987	3.92041	3.78537	4.05907	4.02434	3.4595	3.50973	3.37284	3.51214	3.23895	3.11839	3.01557	3.19499	3.24206	3.33448	3.46747	3.42107	3.65202	3.62537	3.39035	3.64645	3.34092	3.37973	3.52641	3.36853	3.38485	3.5093	3.34403	3.59291	3.14558	3.19383	2.93983	2.94799	3.6893	3.49407	3.60793	3.45011	3.92779	4.1299	4.06604	3.80829
	Vitvi00g04738	0.0340349	0	0	0	0.031151	0.0332752	0.0649882	0.065947	0	0	0	0	0	0	0	0	0	0.0376803	0	0.0374266	0.0375035	0	0	0.0609703	0	0	0.0408873	0	0	0	0	0	0.0375145	0	0	0	0	0.031264	0	0.0320273	0	0	0	0	0.0310099	0	0	0
	Vitvi00g04742	0	0	0	0	0	0	0	0	0	0	0	0	0	0	0	0	0	0	0	0.0484312	0	0	0	0	0.240709	0.0905215	0.195271	0.0478643	0.0458987	0	0.152209	0	0.206752	0.094115	0.0444992	0	0	0	0	0	0.232825	0	0.298039	0.212696	0.489492	0.320168	0.356564	0.5213
	Vitvi00g04743	1.63394	1.8056	1.69014	1.50807	1.6001	1.35822	1.60134	1.78225	1.24463	1.18371	1.60431	1.02301	1.4203	1.54981	1.35294	1.41846	1.14454	0.926363	0.788326	0.941827	1.62639	1.84074	1.36113	1.58192	1.93751	1.68025	1.40362	2.04211	2.14767	2.4418	2.17276	2.31744	1.76549	2.43684	1.90663	2.14896	2.33623	2.33956	2.56848	2.44889	1.85609	1.70046	2.08883	1.86283	1.32575	1.40038	1.54476	1.30398
	Vitvi00g04744	3.02461	3.26091	3.22206	3.18902	3.10729	2.89527	3.10477	3.17335	1.78667	2.11951	2.08309	2.35068	1.47293	1.56112	1.57613	1.27249	1.16015	0.821629	1.14521	0.773661	3.19602	3.38532	3.40051	3.31574	2.20059	2.37377	2.41703	2.74924	3.00685	2.93234	2.60892	2.71003	2.64212	2.30848	2.45722	1.61282	3.0403	3.26774	3.39271	3.12838	2.8487	2.67766	2.94947	2.28027	2.35844	2.32958	2.31929	2.75042
	Vitvi00g04745	0.0340349	0.0973465	0.0960635	0	0.0616436	0.0332752	0.157291	0.0978234	0	0	0	0	0.105823	0.10186	0.0672967	0.0971094	0	0	0.0345477	0.0374266	0.109707	0.0346255	0.0640753	0.175686	0.334623	0.215221	0.157025	0.288303	0.149412	0.768894	0.241426	0.25122	0.659532	0.423652	0.520717	0.396916	0.0311591	0	0	0.0320273	0.376273	0.14791	0.235071	0.212302	0.204253	0.096299	0	0.114278
	Vitvi00g04747	2.83974	3.09404	2.99587	2.92342	2.92028	3.06978	2.93263	2.59167	2.0857	3.20739	2.99806	2.85422	2.47017	2.14207	2.11856	2.24389	2.28059	2.33591	2.62344	2.50541	2.88233	2.95473	3.05121	3.26481	2.53975	2.66355	2.61955	2.60589	3.02146	2.89082	3.02945	2.89531	2.63602	2.54482	2.27055	2.35529	3.40686	3.42019	3.70044	3.21114	3.19866	2.97374	2.97289	2.83391	2.89781	3.14129	2.70481	3.17259
	Vitvi00g04748	0	0.287238	0.207104	0.152889	0.613021	0.503672	0.868004	0.646683	1.30702	1.38433	0.935073	1.14241	0	0.463545	0.703888	0.187946	0.17644	0.0376803	0.11291	0.0864243	0.19107	0.042303	0.379907	0.428569	0.120373	0.258841	0.440483	0.129883	0.331079	0.203058	0.187445	0.183793	0.347789	0.326044	0.34797	0.498078	0.20414	0.285782	0.451457	0.0940247	0.0431588	0.263784	0.0772922	0.210952	0.673043	0.533385	0.775919	0.846637
	Vitvi00g04749	0.247913	0.800007	0	0	1.53401	0.283736	0	0.175669	0.340162	0.537499	1.01813	1.46625	0	0.841229	1.31294	0.805124	0	1.21665	1.54791	0	0.316428	0.942543	0.314501	1.14285	0	0	0.782634	0.648717	0	0.249109	0	0.0901517	0	0	0	0.12148	0.797528	0.102084	0	1.29015	0	0.31886	0	0	0	0.0743974	0	0
	Vitvi00g04750	0	0	0	0	0	0	0	0	0	0	0	0	0	0	0	0	0	0	0	0	0	0	0	0	0.253087	0.415401	0.0461989	0.255496	0.422508	0.190139	0.216197	0.337642	0.445944	0.502643	0.514526	0.504437	0	0	0	0	0.373651	0.380551	0	0.330241	0.292738	0.365758	0.304423	0.264104
	Vitvi00g04751	0.062874	0	0.125804	0.0560202	0	0	0	0	0	0.0542873	0	0.0992279	0	0	0.153375	0.0483034	0	0.0642135	0.246055	0	0.0570651	0.132405	0	0	0	0	0.0548486	0.0516411	0.0586894	0	0.129165	0.0575996	0	0	0	0	0	0	0	0.185801	0	0	0	0	0	0	0	0
	Vitvi00g04752	6.17519	6.15662	6.23774	6.33738	6.34283	6.22774	6.27534	6.44195	6.48597	6.07923	5.99602	6.13144	6.043	6.41097	6.38221	6.23358	5.48965	4.95933	5.33798	5.01994	6.29914	6.31333	6.50355	6.25725	1.79799	1.30663	1.53738	2.36552	0.88648	0.128442	0.671024	0.799681	0.575772	0.346585	0.856005	1.05243	6.44315	6.43812	6.56955	6.49997	2.45386	2.80208	1.83933	2.52683	1.2446	1.1176	1.84761	1.91734
	Vitvi00g04753	0.162672	0.033184	0.126714	0.104896	0.031151	0.189029	0.0964165	0.065947	0.0925062	0.065082	0	0.214573	0.105823	0.165979	0.0998033	0.188093	0.036644	0.0376803	0.101256	0	0.109707	0.133779	0.21282	0.0905156	0	0.0381744	0.0806477	0	0	0.0385423	0.0431486	0	0.0375145	0.0404622	0.041212	0.0449802	0.120791	0.09183	0.0329772	0.0320273	0	0	0	0.0376247	0.0613673	0.096299	0.187749	0.0294293
	Vitvi00g04754	0.132923	0.0565803	0.0519008	0.149819	0.285636	0.114684	0.0637167	0.0552713	0.0893368	0.200032	0.12004	0.244006	0.254023	0	0.14265	0.0615192	0.0724157	0.0908769	0	0	0.23738	0.0602617	0	0.112169	0	0	0	0	0	0	0	0.0577503	0	0	0	0	0.0631676	0.101819	0.0584745	0.0584537	0.136634	0	0	0	0.0469665	0	0	0.145928
	Vitvi00g04756	0	0	0	0	0	0	0	0	0	0	0	0	0	0	0	0	0	0	0	0	0	0	0	0	0	0	0.119342	0	0	0	0	0	0	0	0	0	0	0	0	0	0	0	0	0	0.0310099	0	0	0
	Vitvi00g04757	1.46469	0.96293	0	1.61736	0	0.841611	0	0	0	0.979616	0	2.97463	1.79391	1.50349	0.41893	0	0.676109	0.090626	0	0	1.33036	1.29111	0.732692	1.75904	1.60678	1.47078	2.07658	2.13264	2.047	1.8184	2.07087	1.55862	1.53838	1.29379	1.4554	1.40953	1.40606	0	1.22803	0	1.4253	1.9545	1.37057	1.42197	1.39551	1.84014	2.28143	1.60986
	Vitvi00g04758	0	0	0	0	0.0519863	0.305063	0	0.052346	0	0	0.217284	0.0622903	0.0846834	0.0614019	0.0908721	0	0	0.0817792	0.428562	0	0.305278	0.0564249	0.179276	0.0428575	0	0.0653805	0.0603477	0.0547553	0.0559283	0	0.0741845	0	0.180733	0.066402	0	0	0.0487145	0.0609865	0.0822377	0	0.0590021	0.0652447	0.0444251	0	0.0507542	0.0474761	0.270439	0.0672086
	Vitvi00g04759	0.157741	0.123559	0.0502389	0.252577	0.254271	0.12873	0.242216	0.0618801	0	0.147088	0.166868	0.219719	0	0.11202	0.131594	0	0	0	0.0888165	0.120969	0.2441	0	0.238205	0.119468	0	0.0381744	0	0.0776543	0.0766394	0.183172	0.125757	0.0920655	0.0740782	0.118133	0	0	0.334855	0.268122	0.141349	0.228442	0.0978655	0	0	0.0692516	0.0910991	0.0856087	0.079791	0.156396
	Vitvi00g04760	0	0	0.886891	0.703523	0.971141	0.481975	0	0.620939	0.713814	0	0.95002	0.903445	0	0.946092	0	0	0	0	0	0	0	0.748586	0.562527	0	1.22296	0.808	0	0	1.15547	0	0	0.984215	0	0.423652	0	0	0.871563	0.957546	0	0.70358	0.921401	1.40406	1.09601	0.842114	0	0	1.20816	0.931128
	Vitvi00g04761	0	0	0	0	0	0	0	0	0	0	0	0	0	0	0	0	0	0	0	0	0	0	0	0.0905156	0	0	0.119342	0	0	0	0	0	0	0	0	0	0	0	0	0	0.0761199	0	0	0	0	0	0	0
	Vitvi00g04762	0.0924082	0.120412	0.0813984	0.0808539	0.0706072	0.0415735	0.114275	0.0756481	0	0.0777534	0.0389192	0.0392535	0.0412745	0.0385315	0.0398826	0.113513	0	0.0444336	0.0392169	0.166984	0.399313	0.255024	0.248279	0.360059	2.09906	2.4006	2.55405	1.88796	2.3207	2.26045	2.20229	2.15112	2.56564	2.31026	1.94707	2.02849	3.50679	3.61502	3.80046	3.66139	2.53831	2.40973	2.35667	2.17108	2.09261	2.07776	2.41466	2.29244
	Vitvi00g04763	1.02249	1.58992	1.56202	1.41852	0.856704	0.942267	1.00896	0.661413	1.52454	1.02831	0.944461	0.752329	1.20438	1.20747	1.46332	1.17007	1.08841	1.28467	1.04547	1.33005	1.19729	1.02714	1.54132	1.44837	0.394424	0.136257	0.319446	0.451105	0.539496	0.688889	0.300909	0.544587	0.442648	0.0570841	0.285064	0.0672168	1.2232	1.42079	1.46005	0.897009	0.518874	0.240472	0.288276	0.338585	0.491411	0.135024	0.256719	0.19064
	Vitvi00g04764	0.280772	0.033184	0.0647477	0.170816	0.0616436	0.218258	0.244041	0.159538	0.0925062	0.428768	0.258446	0.350388	0.438474	0.286253	0.308894	0.273677	0.269991	0.308196	0.195869	0.178119	0.27583	0.256198	0.0640753	0.0905156	0.334623	0.0753647	0.119342	0.320605	0.252119	0.0760816	0.241426	0.493236	0.211716	0.155455	0.334341	0.56075	0.0616593	0.121186	0.0329772	0.124052	0.183261	0.216542	0.0711604	0.0742931	0.231207	0.215448	0.237191	0.220165
	Vitvi00g04765	2.34982	2.76712	2.31323	2.3241	2.92882	2.46872	2.80964	3.07057	2.84788	2.5738	2.60502	2.69922	2.2232	1.76503	2.05736	2.40886	2.33032	3.13528	2.70889	2.84953	2.44178	2.43388	2.60156	2.91794	4.39465	4.74249	4.13505	4.5366	3.70231	3.63381	3.74405	3.92075	4.49308	4.21839	4.09781	4.1621	2.21349	2.41357	2.23875	2.22311	4.49517	4.19144	4.47538	4.42244	4.01441	4.02855	4.10928	4.03438
	Vitvi00g04766	0	0	0	0	0	0	0	0	0	0	0	0	0	0	0	0	0	0	0	0	0	0	0	0	0	0	0	0.0776543	0	0	0	0	0	0	0	0	0	0	0	0	0	0	0	0	0	0	0	0
	Vitvi00g04767	1.31286	0.821497	1.19667	0.365012	1.54843	1.68668	1.45607	1.63115	1.49331	1.34248	1.052	1.47336	1.76707	1.89734	1.16352	0.963085	1.29026	0.789765	0.79618	0.531882	0.998509	1.31559	1.37244	0.527325	1.18341	1.48342	0.842627	1.46418	1.3296	1.37866	1.16797	0.984592	1.28074	1.58463	1.70891	1.98026	1.00312	1.05739	1.15335	0.408825	1.67396	1.35892	1.56709	1.37476	1.75294	1.81701	1.66013	1.65978
	Vitvi00g04768	0	0	0	0	0	0	0.0964165	0.0978234	0	0	0	0	0	0	0	0	0.107253	0	0.0345477	0.0739068	0	0	0	0	0	0	0	0	0	0.0385423	0	0	0.0375145	0	0	0	0	0	0	0	0	0.0758499	0	0	0	0	0	0
	Vitvi00g04769	0.119132	0.230372	0.211857	0.214919	0.157052	0.383487	0.233563	0.186886	0.412623	0.105307	0.176323	0.128426	0	0.0772616	0.0672967	0	0.237274	0.230377	0.226166	0.60283	0.217519	0.0744094	0.275464	0.385216	0.682046	1.24844	0.864796	0.665715	0.59438	0.683792	0.62981	0.239678	0.648858	0.428844	0.359291	0.841223	0.867218	0.67672	0.612451	0.396921	1.10465	0.658402	0.653158	0.906957	0.595358	0.585152	0.717227	0.573759
	Vitvi00g04770	0.308846	0.381266	0.324766	0.20268	0.258752	0.0332752	0.157291	0.356855	0.151038	0.477395	0.166868	0.0646308	0.491503	0.286253	0.441629	0.0654604	0.174566	0.17927	0.284657	0.0739068	0.0375035	0.101479	0.0640753	0.427968	0.0412505	0.11162	0.0408873	0.255263	0.113485	0.314615	0.241426	0.0386795	0.178518	0.191836	0.120264	0.13094	0.0915281	0.09183	0.0652175	0	0.183261	0.0758499	0.0711604	0.0742931	0.231207	0.096299	0.136553	0.0865459
	Vitvi00g04771	0.0679754	0.0672889	0.129501	0.0364563	0.179304	0.192214	0.129881	0.131138	0.208335	0.0667356	0.0355403	0.248548	0.0725876	0	0.134327	0.129427	0.037042	0.146016	0.135622	0.0377591	0	0.259159	0.0327136	0.23213	0.339294	0.318315	0.122393	0	0.0778331	0.222639	0	0.191091	0.0378107	0.040901	0.404463	0.133192	0.122586	0.207199	0.16168	0.214498	0.151242	0.0394468	0.450532	0.0757406	0.0925697	0.130028	0.216804	0.220547
	Vitvi00g04772	0.358472	0.838548	0.562818	0	1.07897	0.899797	0.319998	0.88183	0.236314	1.2398	0.526417	1.0246	0.446419	0.885911	0.65439	0.204284	0.744604	0.657987	0.982702	1.1676	0.277116	0.367327	0.871538	0.607643	0.402393	0.206498	0.302328	0	0	0.187946	0.405104	0.635363	0.393295	0.480226	0.180749	0	0.493859	0.734924	0.36653	0.386875	0.381263	0.790813	0.453092	0.436871	0.476529	0.286979	0.575027	0.44228
	Vitvi00g04773	0	0	0.032737	0	0	0	0	0	0	0	0	0.0326773	0	0	0	0	0.036644	0	0	0	0	0	0	0	0	0	0	0	0	0	0	0	0	0	0.041212	0.0449802	0	0	0	0	0	0	0	0	0	0	0	0
	Vitvi00g04775	0.252141	0.188538	0.270898	0.20268	0	0.0332752	0.03286	0	0.0314991	0.065082	0.102418	0.0326773	0.105823	0.0686996	0.0998033	0.0331014	0	0	0	0	0.0375035	0.0346255	0.0323933	0	0	0	0.0408873	0	0.0388285	0.0385423	0.165353	0.0763491	0	0.0404622	0	0	0	0	0.0329772	0.063359	0.0761199	0.11233	0	0.144947	0.148785	0.298766	0.0561813	0.141487
	Vitvi00g04777	4.85114	4.71208	4.63831	4.73895	4.81836	5.04016	5.01261	4.91807	6.87691	6.87662	7.14174	7.10901	6.65852	6.69341	6.57243	6.31135	4.64791	4.41572	5.22591	3.28683	4.31376	4.69999	4.61474	4.12415	3.91181	4.29959	4.21881	4.33337	2.13558	1.93487	2.61719	2.16827	4.14076	3.56007	3.35344	3.9424	4.99075	5.48509	4.82696	5.31642	4.20663	4.30616	4.09014	3.90319	5.1894	5.46324	4.71454	4.01557
	Vitvi00g04778	0.421389	0	1.5352	0.290257	1.45816	1.57466	0.0848677	1.43439	0.134626	0	1.13191	1.5447	0.0867183	1.96903	0.444138	0	0.185541	0.372126	0	0	0.497476	0.590144	0.569806	0.189432	1.30491	0	0.596816	0.656963	0.263967	0.500429	0.103018	0.454081	1.375	0.233931	0.136176	0.142204	1.19746	0.956439	1.57721	0.511808	0.100893	1.77279	1.40198	0	0.372843	0.468004	2.2246	1.81753
	Vitvi00g04779	0	0	0	0	0	0	0	0	0	0	0.0349533	0	0	0	0	0	0	0	0	0	0	0	0	0	0	0.0381744	0	0	0	0	0	0	0	0	0	0	0	0	0	0	0	0	0	0	0	0	0	0
	Vitvi00g04780	0.162672	0.0973465	0.186128	0.0358196	0.031151	0.159194	0.0649882	0.0333503	0.0623251	0.0965542	0.166868	0.156452	0.0714038	0.134276	0.222966	0.0331014	0.0723804	0	0.133488	0.178119	0.178468	0.101479	0.0323933	0.0905156	0.0412505	0	0.0806477	0.18682	0.0388285	0.0385423	0.085044	0.11306	0.144538	0.118133	0.041212	0.250979	0.120791	0.09183	0.0329772	0.063359	0.0761199	0.11233	0.0711604	0	0.148785	0.127021	0.0283641	0.0582703
	Vitvi00g04781	0.22293	0.381266	0.214942	0.323532	0.120761	0.575298	0.186791	0.159538	0.613311	0.127354	0.198044	0.350388	0.592049	0.664711	0.53967	0.245709	0.107253	0.145154	0.195869	0.109487	0.367035	0.341644	0.347652	0.202994	0.686265	0.459842	0.331954	0.18682	0.284792	0.376102	0.448183	0.377297	0.45293	0.483576	0.334341	0.529438	0.232246	0.25962	0.096753	0.344118	0.406073	0.313731	0.235071	0.307781	0.257667	0.243759	0.110257	0.365711
	Vitvi00g04782	3.67184	3.67246	3.56752	3.55267	2.64624	3.32621	2.95423	2.79494	3.04653	2.92574	3.16119	2.84965	3.79309	2.99093	2.89656	2.6266	1.72912	2.2976	1.84527	1.99859	3.90287	3.97233	3.83171	3.70049	3.47921	3.02844	3.13591	2.67623	3.40259	3.63527	3.74928	3.33672	2.46759	2.39684	2.75224	2.62341	3.67691	3.59252	3.71829	3.70648	3.04614	3.11527	3.19225	2.93207	2.88938	3.11087	2.55688	2.90924
	Vitvi00g04783	0.738471	0.456583	0.611525	0.264371	0.432139	0.097608	0.677164	0.275571	0.527543	0.378444	0.399234	0.376081	0.517304	0.549249	0.389991	0.273677	0.804075	0.397852	0.941823	0.609407	0.610441	0.547477	0.447121	0.229795	0.334623	0.280374	0.364531	0.114968	0.316741	0.519248	0.479935	0.676097	0.244167	0.0798204	0.632808	0.529438	0.149472	0.25962	0.27273	0.344118	0.345845	0.462442	0.409959	0.338253	0.383143	0.476284	0.212682	0.141487
	Vitvi00g04784	0	0	0.032737	0	0.0616436	0.0658001	0.127175	0.0333503	0.0314991	0	0.135003	0.0326773	0.204411	0.0686996	0.0340407	0	0.036644	0	0	0.0739068	0.0740568	0	0.155149	0	0.0813542	0.215221	0.331954	0.0776543	0.284792	0.217172	0.085044	0.283787	0.0740782	0.118133	0.195208	0	0.177594	0.0618648	0.0329772	0.0940247	0.314761	0.0758499	0.0360189	0.179017	0.148785	0.157103	0.0561813	0.141487
	Vitvi00g04785	0	0	0	0	0	0	0.03286	0	0	0	0	0	0	0	0	0	0	0	0	0.0374266	0	0	0	0	0	0	0	0	0.0388285	0	0	0	0	0	0.0812793	0.0449802	0	0	0	0	0	0	0	0	0.0310099	0	0	0
	Vitvi00g04787	3.36455	3.08608	2.83976	3.03734	3.75338	3.43768	3.30096	3.5776	2.95503	2.98246	2.94545	3.06898	3.08743	3.11592	3.09816	3.13458	2.30856	2.02426	2.77579	1.64495	2.90139	3.05669	3.19759	3.31586	4.93921	5.09844	4.87505	5.06792	4.39825	4.01747	4.32745	4.47741	4.95123	5.15867	5.15332	5.27299	1.98076	2.23933	1.78146	2.2478	4.95761	4.82487	4.75822	4.88128	3.59849	3.38755	3.78861	3.52263
	Vitvi00g04791	0.539592	0.246279	0.214942	0.227178	0.232324	0.329593	0.0649882	0.159538	0.207287	0.189941	0.135003	0.185805	0.41121	0.257112	0.563174	0.503623	0.443766	0.453555	0.54644	0.331681	0.2441	0.508888	0.214487	0.396259	0.0412505	0.146987	0.0806477	0.18682	0.149412	0.0385423	0	0.14886	0.109738	0.0798204	0.0812793	0	0.177594	0.20583	0.326949	0.211788	0.0761199	0	0.325164	0.0742931	0.0910991	0.096299	0.0561813	0.114278
	Vitvi00g04792	0	0	0	0	0	0	0	0	0.0210861	0	0	0	0	0	0	0	0	0	0	0	0	0	0	0	0	0	0	0	0	0	0	0	0	0	0	0	0	0	0	0	0	0	0	0	0	0	0	0
	Vitvi00g04795	0	0	0	0	0	0	0	0	0	0	0	0	0	0	0	0	0	0	0	0	0	0	0	0	0	0	0	0	0	0	0	0	0	0	0	0	0	0	0	0	0	0	0	0	0	0	0	0
	Vitvi00g04796	2.25058	2.21407	1.49908	1.89083	1.81069	1.68496	1.4341	1.68141	1.69427	2.0613	1.79258	2.53502	1.86775	1.76119	1.89147	1.72384	2.05612	1.37992	0.75457	1.2075	2.85259	2.34977	2.16365	2.36278	2.66553	2.36959	3.83111	3.27976	2.47466	1.95474	3.40411	2.12996	2.33456	2.3345	2.27037	2.07345	2.04671	2.01276	3.18467	1.77923	1.73539	2.99984	1.84494	2.21988	1.19461	1.10464	2.16526	1.13293
	Vitvi00g04797	7.92486	8.05943	7.80589	8.02524	6.85104	7.22475	7.17627	6.99851	8.36261	8.42968	8.10922	8.22536	9.08506	8.75725	8.46309	8.58516	7.31215	7.42502	7.53331	6.75487	7.71049	7.88411	7.61464	7.75271	6.99035	7.04162	6.66988	6.88284	7.48271	7.23987	7.66165	7.35074	6.34614	6.55421	6.50206	6.665	7.32812	7.63532	7.50059	7.57884	7.04766	7.06694	7.01916	6.88024	7.91748	7.80171	7.6477	7.68658
	Vitvi00g04798	4.33577	4.39463	4.3726	4.25741	4.43764	4.32477	4.1939	4.4425	4.60477	4.49944	4.36074	4.30801	4.45481	4.49549	4.40754	4.53098	4.82244	4.68457	4.74605	4.78644	4.30965	4.21808	4.28924	4.33849	4.42477	4.37771	4.30534	4.33553	4.33076	4.46721	4.27785	4.35446	4.48657	4.6009	4.51773	4.6478	4.19826	4.28949	4.06969	4.19435	4.35787	4.26242	4.31175	4.31986	4.35373	4.29722	4.47412	4.3888
	Vitvi00g04799	5.67544	5.60721	5.58576	5.74595	5.05099	5.15201	5.30451	4.95439	3.29062	3.74057	3.44401	3.91102	3.3081	3.18523	3.11107	2.84272	5.55921	6.18623	5.02587	5.97664	5.88503	5.54283	5.40506	5.28572	5.45516	4.64685	4.79209	4.91378	4.86419	5.07499	5.14312	4.81486	4.17139	4.53339	4.20513	3.93383	5.77369	5.27515	5.71527	5.42626	5.17208	5.00785	4.98944	4.98414	3.73779	3.51098	3.39377	3.29578
	Vitvi00g04800	2.25924	1.80202	1.72928	1.67766	1.23361	1.45023	1.68293	1.71916	1.14333	0.961491	1.34665	0.97722	1.38574	1.08176	1.29764	1.23357	2.2362	2.25614	2.25837	2.28164	1.99776	2.02113	1.94855	1.87288	3.61207	3.50137	4.22473	3.2208	3.22475	3.68052	3.36162	3.50798	3.81886	3.96256	4.24938	4.06349	1.71024	1.79094	1.58509	1.73788	3.29851	3.15341	3.21195	3.657	1.24343	0.675964	1.17834	0.973822
	Vitvi00g04803	0	0	0	0	0	0	0	0	0	0	0	0	0	0	0	0	0	0	0.0682874	0.0374266	0	0	0	0.0308072	0	0	0.0408873	0	0.0388285	0	0	0	0	0	0.041212	0	0	0	0	0	0	0	0	0	0.0310099	0	0	0
	Vitvi00g04804	0	0	0	0	0	0	0	0	0	0	0	0.0556277	0	0	0	0.0180021	0	0	0	0	0	0.103242	0.0434024	0	0.120373	0.164351	0	0.0393496	0.284792	0.217172	0.313687	0.651351	0.396301	0.295777	0	0.396916	0	0	0	0	0.165948	0.517885	0	0	0	0.0165029	0.0142518	0.0147897
	Vitvi00g04808	0.984581	0.494272	0.784867	0.833803	0.310454	0.725361	0.403306	0.468304	0	0.285946	0.232421	0.426135	0.204093	0.314818	0.162699	0.396588	0	0.0376803	0	0	0.234153	0.829695	0.977472	0.935011	0.266681	0.215221	0.229561	0.0672596	1.20752	1.0856	0.657037	0.771044	0.268004	0	0.231269	0.28887	0.930658	1.13937	1.35675	0.710503	0.250509	0.517885	0.43316	0	0	0.212156	0.162378	0.455176
	Vitvi00g04809	0.147828	0	0	0	0	0	0.0556165	0	0	0	0	0	0	0.370032	0.474154	0	0	0.318397	0.0872704	0	0	0.375157	0	0.0988265	0	0.535506	0.762362	0.724501	0.311328	0	0.992446	0.721573	0.501821	0.388975	0.462381	0.481975	0	0	0.336543	0	0.694954	0.778176	0.74335	0.468484	0.229471	0.716002	0.692643	0.697591
	Vitvi00g04810	0.0171178	0.0494942	0.0804905	0	0.0156596	0	0	0	0.549468	0.112037	0.0690798	0	0.105823	0.0518289	0.280816	0	0	2.22628	0	2.09708	0.752529	0	0.295221	0.0308072	0	0.0753647	3.47118	0	0	0.961729	0	0.600547	0	0.361131	0	0.0886004	0	0.0618648	0.258858	0	0.345845	0	0	0.983774	2.04803	0	2.67372	0
	Vitvi00g04811	2.48743	2.9665	2.71606	3.30677	3.05358	2.37313	2.82858	3.19535	2.56777	2.28356	2.36276	2.2095	2.54506	2.55538	2.94968	2.78175	3.06513	2.85429	3.03981	3.0121	3.1001	3.18997	3.3826	2.86477	2.42193	2.78128	2.82319	2.65583	2.51917	2.47693	2.54318	2.79583	2.88361	2.50266	2.82587	2.38907	3.11205	3.20542	3.24245	3.28725	2.66265	2.39021	2.74412	2.64368	2.72094	2.37539	2.86014	2.39041
	Vitvi00g04812	2.0912	1.94298	1.87727	2.15676	2.04808	1.85493	2.22302	2.23225	1.76486	1.84585	1.78193	1.75461	1.91984	2.28757	2.11035	1.96286	2.79007	2.81506	2.29104	2.91001	1.84328	1.94829	1.95731	1.72089	2.96108	3.10664	3.1366	2.60044	2.8675	2.86339	2.65524	2.80551	3.20611	3.23709	3.39874	3.17429	2.48787	2.77165	2.40361	2.61204	2.92706	2.72489	3.1012	2.76826	2.5481	2.63681	2.53865	2.56553
	Vitvi00g04814	0	0.0755951	0.0696464	0	0	0.22792	0.0567354	0.0697453	0	0.12772	0.458625	0.276949	0.0649103	0	0	0	0	0	0	0	0.177158	0.564307	0.250401	0.224395	0.236879	0.193837	0.33024	0.0778811	0.0698687	0	0.561322	0.150556	0.408751	0.527937	0.179494	0.210368	0	0	0	0	0.289946	0	0.452985	0.213256	0.239064	0.124131	0.0450632	0
	Vitvi00g04815	0.723678	0.640095	0.767116	0.491979	0.522599	0.97844	0.677164	0.541966	0.436351	0.554778	0.689631	0.788712	0.686042	0.458561	0.308894	0.544418	0.760924	0.947797	0.959911	0.75131	0.53378	0.809901	0.710001	0.701336	0.491673	0.568174	0.732196	0.255263	0.602464	0.345686	0.241426	0.25122	0.635268	0.328824	0.300795	0.250979	0.938831	1.14543	0.747705	0.683132	0.112725	0.433901	0.54107	0.612069	0.383215	0.325503	0.482437	0.322831
	Vitvi00g04816	3.92564	3.81602	3.7053	3.91023	3.67955	4.01082	3.57553	3.82289	3.66887	3.84391	3.73397	3.55769	3.96977	3.98551	3.72953	3.64723	3.40939	3.39379	3.40771	3.51307	3.76585	3.91879	3.43817	3.39457	4.50815	4.30911	4.14918	4.62779	4.53655	4.36792	4.48833	4.38823	4.28853	4.4366	4.49459	4.67609	3.15353	3.27436	3.21937	3.31413	4.3708	4.50585	4.50345	4.27678	3.71942	4.16795	3.93526	3.87592
	Vitvi00g04817	0	0	0	0	0	0	0	0	0	0	0	0	0	0	0	0	0	0	0	0	0	0	0	0	0	0	0	0	0	0	0	0	0	0	0	0	0	0	0	0	0	0	0	0	0	0	0	0
	Vitvi00g04818	0	0	0	0	0	0	0	0	0	0	0	0.0958918	0	0	0	0	0	0	0	0	0	0	0	0	0	0.0753647	0	0.0776543	0.0766394	0.0760816	0.0431486	0.14886	0.0375145	0.0798204	0.0812793	0.0449802	0	0	0	0	0	0.0384234	0	0.0376247	0.0910991	0.0328191	0.110257	0.0582703
	Vitvi00g04819	0	0	0.126714	0	0	0	0	0	0	0	0	0	0	0	0	0.0331014	0.036644	0	0	0	0	0	0.0323933	0	0.0813542	0.11162	0.0408873	0.0393496	0.0766394	0.0760816	0	0.0763491	0.0375145	0.0404622	0	0.13094	0	0	0	0	0.183261	0.0384234	0.203745	0.244835	0.176786	0.096299	0.110257	0.141487
	Vitvi00g04820	0	0	0	0	0	0	0	0	0	0	0	0	0	0	0	0	0	0	0	0	0	0	0	0	0	0	0	0	0	0	0	0	0.0375145	0	0	0	0	0	0	0	0	0	0	0	0	0	0	0
	Vitvi00g04821	0.818763	0.76387	0.904687	0.768835	1.16616	1.08404	1.38553	1.1327	1.75871	1.38684	1.33369	1.62512	0.708613	0.927716	1.36502	1.36639	1.03895	0.905543	1.09699	0.795671	0.922528	0.961509	1.15458	1.04096	1.48457	1.78243	1.33546	1.64574	1.55426	1.07731	1.20507	1.25449	1.85123	1.62122	1.48369	1.58263	0.587032	0.524205	0.779689	0.557195	1.8153	1.62213	1.4958	1.58886	2.2767	1.7916	2.22441	2.17761
	Vitvi00g04822	2.78582	2.85979	2.54095	2.66209	2.80786	2.84462	2.48145	2.84275	2.70452	2.94748	2.88287	3.16546	2.95858	3.04734	3.04583	3.01829	3.04517	3.01174	3.11411	2.77284	2.79195	2.60331	2.79215	2.37496	3.97322	3.70183	3.81553	3.78393	3.12434	3.06895	3.52414	3.26104	3.37918	3.3284	3.52956	3.85709	2.73437	2.9039	3.05019	3.00874	3.24061	3.73421	3.54454	3.46819	2.89781	2.89133	3.42611	2.77669
	Vitvi00g04823	1.14355	0.674112	0.956538	0.877889	0.823263	0.589238	0.886047	0.786565	1.27845	0.731146	0.451916	1.04494	1.37257	1.44314	1.53917	1.19096	0.983978	1.14094	1.27504	1.03985	0.914205	1.04879	0.912369	0.903913	1.85214	1.89702	2.12074	2.17364	1.57186	1.59963	1.81337	2.11419	1.90296	2.11656	2.11978	2.05898	1.05906	1.09326	0.910429	1.24118	2.0871	1.67661	2.24538	1.8215	2.40958	2.49217	2.48569	2.3401
	Vitvi00g04824	0	0	0	0	0	0	0	0	0	0	0	0	0.0361436	0.0347587	0	0	0	0.110211	0	0	0	0	0	0	0	0.146987	0	0	0	0	0	0	0	0	0	0	0	0	0	0	0	0	0	0	0	0.0328191	0	0
	Vitvi00g04825	0	0	0	0.0358196	0	0	0	0	0	0	0	0	0	0	0	0	0	0.0744016	0	0	0	0	0	0	0	0	0.0806477	0	0	0	0	0	0	0	0	0	0	0	0	0	0	0	0	0	0.0310099	0	0	0.0294293
	Vitvi00g04826	0	0	0	0	0	0	0	0	0	0	0	0	0	0	0	0	0	0	0	0	0	0	0	0	0	0	0	0	0	0	0	0	0	0	0	0	0	0	0	0	0	0	0	0	0	0	0	0
	Vitvi00g04827	0	0	0	0	0	0	0	0	0	0	0	0	0	0	0	0	0	0	0	0	0	0	0	0	0	0	0	0	0	0	0	0	0	0	0	0	0	0	0	0	0	0.790318	0	0	0	0	0	0
	Vitvi00g04829	0	0	0	0	0	0	0	0	0	0	0	0	0	0	0	0	0	0	0	0	0	0	0	0	0	0	0	0	0	0	0	0	0	0	0	0	0.0314673	0	0.0329772	0	0	0	0	0	0	0	0.0283641	0
	Vitvi00g04830	0	0	0	0	0	0	0	0	0	0	0	0	0	0	0	0	0	0	0	0	0	0	0	0	0	0	0	0	0	0	0	0	0	0	0	0	0.232246	0	0.0248033	0.0240869	0	0	0	0	0	0	0	0
	Vitvi00g04831	0.192423	0	0.0822744	0	0.0896715	0.0667968	0	0	0.437857	0	0.237802	0.0966957	0.14246	0.0863365	0.104585	0	0	0	0	0.239689	0	0.167214	0	0.0642203	0.491673	0.541844	0.319745	0.609148	0.674928	0.624344	0.506663	0.25122	0.659532	0.421815	0.435336	0.550554	0.357133	0.615181	0.337468	0.20419	0.283025	0.808486	0.405368	0.636796	0.369207	0.537508	0.64923	0.665709
	Vitvi00g04832	0.0340349	0	0.0647477	0	0	0.0658001	0	0	0	0.065082	0	0.0326773	0	0.0686996	0	0	0.141302	0	0	0.0739068	0.0740568	0.101479	0	0	0	0.459842	0.229561	0.151341	0.252119	0	0	0.0763491	0.109738	0.0404622	0.158223	0	0.0311591	0.09183	0.0652175	0	0.0761199	0.182634	0.235071	0.0376247	0.0310099	0	0.0834723	0.0294293
	Vitvi00g04833	0.0340349	0	0	0	0	0	0	0	0	0	0	0	0	0	0	0	0	0	0	0	0	0	0	0	0	0	0	0	0	0	0	0	0	0	0	0	0	0	0	0	0.112725	0	0	0.0376247	0	0	0	0
	Vitvi00g04834	2.49859	2.13523	2.08078	3.07503	2.06997	2.03682	2.42687	1.94315	3.2729	3.1499	3.34341	2.62659	3.33948	3.13524	2.83207	2.99918	2.23246	2.19882	2.38995	2.0489	2.66098	2.92161	2.20169	2.11381	1.51198	1.72224	1.54161	1.7489	1.08301	1.06326	1.34038	1.20434	1.1792	1.45156	1.32588	1.50427	2.89081	3.29857	2.80884	4.1634	1.6439	1.31296	1.52708	1.5202	1.87464	2.22255	1.88647	1.83446
	Vitvi00g04835	4.05737	4.31026	4.16373	4.21033	3.95844	3.944	4.01914	3.92684	4.68296	4.47058	4.5232	4.3531	4.16762	4.09808	4.4271	4.42649	1.71788	1.90168	2.27886	1.74258	4.03695	3.72954	4.05189	4.05417	2.28453	2.61386	2.14431	2.57275	2.88428	2.55424	2.44163	2.75718	2.5149	2.42768	2.5458	2.2914	4.34392	4.38609	4.39376	4.46448	2.84326	2.5114	2.71963	2.63349	3.31177	3.63373	3.49378	3.38954
	Vitvi00g04836	0	0	0	0	0	0	0	0	0	0	0	0	0	0	0	0	0	0	0	0	0	0	0	0	0	0	0	0	0	0	0	0	0.0375145	0	0	0	0	0	0	0	0	0	0	0	0	0	0	0
	Vitvi00g04837	1.49275	0.896013	1.00708	1.12534	0.522599	0.597715	0.777522	0.685297	1.30972	1.19663	1.10609	1.26149	1.51195	1.59645	1.44311	1.32689	2.45316	2.31305	2.64037	2.16001	1.4252	1.09874	1.55096	1.25178	0.989997	0.785734	1.75956	0.849489	1.10147	1.39206	1.24257	1.20434	0.729969	0.798692	1.14866	0.679615	1.42284	1.47221	1.61249	1.52888	0.921401	0.855772	0.914429	1.02182	1.68534	1.2513	1.71516	1.23888
	Vitvi00g04838	1.77005	3.0084	2.87657	2.66942	2.45687	2.01384	2.10147	2.29307	2.1826	1.90858	1.82746	1.74434	1.19733	1.75368	1.75552	1.0166	1.30253	1.05469	1.54293	1.20645	1.91067	2.43728	2.8517	2.48311	0	0	0	0	1.35763	0	0	1.35398	1.52193	0	1.47314	0	3.15003	2.97033	3.18353	2.98917	0.903023	1.77806	1.50471	1.64768	0	0	1.04734	0.707384
	Vitvi00g04839	0	0	0	0	0	0.592143	0	0.0841391	0	0	0.150577	0	0.102247	0.652811	0	0	0.0650552	0	0.0873692	0	0.103956	0	0.0823226	0	0	0.0614192	0	0	0.0766767	0.583611	0.0737267	0.0632388	0.238734	0.0742185	0.0783126	0.834449	0	0	0.175304	0.0511892	0.13425	0.0553481	0.33956	0.0660872	0.234542	0.251113	0.301684	0
	Vitvi00g04841	0	0	0	0	0	0	0	0	0	0	0	0	0	0	0	0	0	0	0.0682874	0	0	0	0	0	0	0	0	0	0	0	0	0	0	0	0	0	0	0	0	0	0	0	0	0	0	0	0	0
	Vitvi00g04842	0.712813	0.772209	0.673374	0.606743	0.645975	0.700905	0.67708	0.766873	0.912956	0.766073	0.900465	0.859913	0.814567	0.592028	0.891265	0.843623	0.347934	0.388871	0.58583	0.513115	0.799129	0.598778	0.734051	0.64263	0.543009	0.910937	0.762019	0.832363	0.755768	0.785261	0.880374	0.923505	0.641105	0.867781	0.909576	0.742081	1.14457	1.38527	1.40723	1.02275	0.82628	0.929243	0.8804	0.853256	1.04588	1.2513	1.1309	1.37544
	Vitvi00g04843	0.441563	0.573983	0.545	0.264371	0.688097	0.662949	1.15123	0.825163	0.733101	0.352608	0.645282	0.81228	0.63981	0.370304	0.515777	0.638793	0.269991	0.338705	0.593544	0.336644	0.396198	0.448228	0.347652	0.450929	0	0	0	0	0	0	0	0	0	0.0404622	0	0	0.177594	0.409913	0.216423	0.442722	0	0	0	0	0	0	0	0
	Vitvi00g04846	0.0365219	0.228482	0.134698	0.143332	0.217125	0.486379	0.395292	0.137624	0.122069	0.032908	0	0.0326773	0	0.197001	0.0672967	0	0	0.0844462	0.0345477	0.279719	0.315756	0.105165	0.13381	0.122189	1.53209	1.51385	1.59329	1.66947	1.46457	1.30409	1.88355	1.24814	1.39403	1.3521	1.86287	1.53147	1.31088	1.13007	1.20598	1.19122	1.8205	2.05437	1.74756	1.61355	0.543826	0.533729	0.675294	0.631764
	Vitvi00g04847	1.13624	1.27117	1.78472	1.58919	1.00657	1.61649	0	0.968177	0.509514	0.115973	0.997612	0	0	0	0.0949415	0.190941	0.136583	0	0.113266	0	0	0.558203	1.39321	1.92199	1.31046	0.750413	0.954585	0.928784	0.670113	1.05742	0.871567	1.457	1.47097	1.21171	0	1.35934	3.32977	3.40539	3.76332	4.01333	0	1.33749	1.2392	0.382378	1.05046	0.426025	0.910608	0
	Vitvi00g04848	0	0	0	0.0358196	0.031151	0	0	0	0	0	0	0	0	0	0	0	0	0.0376803	0.0682874	0.0739068	0	0	0.0323933	0	0	0.0753647	0	0	0	0	0	0	0.0375145	0	0	0	0	0	0.0329772	0.0940247	0	0	0.0711604	0.0376247	0	0.0328191	0	0
	Vitvi00g04849	2.16499	1.97636	2.19594	1.88194	2.5295	2.14615	2.53224	2.19533	2.30173	2.24068	2.06513	2.02636	2.08731	1.74575	2.19503	2.2456	1.93317	1.67232	1.86116	1.75904	2.43213	2.22335	2.30005	2.33522	0.668893	1.62928	0.763388	0.706793	0.983658	0.680018	0.390643	0.625157	1.09709	0.409016	0.718231	0.954054	2.11038	1.74264	1.91073	2.07367	0.727301	1.16868	0.454211	1.05847	1.03858	0.740309	0.746257	0.889236
	Vitvi00g04851	0.193116	0.217697	0.214942	0.170816	0.205129	0.189029	0.244041	0.330266	0.527543	0.326301	0.198044	0.350388	0.204411	0.370304	0.131594	0.217188	0.0723804	0.0744016	0.226076	0.0374266	0.396198	0.226553	0.295221	0.119468	0.55	0.541844	1.02494	0.528478	0.378592	0.722302	0.541416	0.465113	0.396301	0.453925	0.549567	0.529438	0.149472	0.149956	0.187423	0.063359	0.624606	0.49043	0.409959	0.454086	0.498573	0.568706	0.744223	0.675943
	Vitvi00g04853	0	0	0	0.0358196	0	0	0	0	0	0	0	0	0	0	0	0	0.036644	0.0376803	0	0	0	0.0346255	0	0	0	0	0.0408873	0	0	0	0	0	0	0	0	0	0	0.031264	0	0	0	0	0	0	0	0	0	0
	Vitvi00g04854	0.0444915	0.146182	0.183419	0.223735	0.204828	0.0937332	0.227444	0.35073	0.040971	0.0948098	0	0.0468241	0.260942	0.0435921	0	0.0865211	0.0436104	0.443933	0.266518	0.0959989	0.165009	0.224005	0.135451	0.475996	0.0541247	0.391978	0.158177	0.2161	0.0463561	0.0957345	0.0507801	0.14578	0.0450123	0	0.0487896	0.113013	0.183348	0.332437	0.31453	0.0899227	0.101476	0.0486246	0	0.0955339	0.112278	0.311715	0.164348	0.18089
	Vitvi00g04855	4.292	4.38779	4.20264	4.4068	3.98572	4.02457	4.17506	4.3127	4.28597	4.13849	4.09434	4.14755	4.29531	4.37689	4.38881	4.28826	4.03191	3.86805	4.01538	3.86667	4.34747	4.35362	4.3222	4.2552	3.90414	4.10536	4.14257	4.09348	4.10138	4.18316	3.81783	4.3006	4.23381	4.20483	4.18918	4.03945	4.10252	4.29816	4.25958	4.10622	4.09205	3.84832	3.98615	3.98783	4.1756	4.14984	4.20888	4.09898
	Vitvi00g04856	0	0	0	0	0	0	0	0	0	0.032908	0	0	0	0.265536	0	0	0	0	0.0345477	0	0	0.0899351	0	0.0952456	0	0	0	0	0	0	0	0	0	0	0	0	0	0	0	0	0	0	0	0	0.254675	0	0	0
	Vitvi00g04860	3.67578	3.64868	3.75577	3.85479	3.39992	3.83904	3.66307	3.53033	3.46399	3.67623	3.87943	3.62772	3.24846	3.02624	2.59033	2.30537	3.03364	3.08835	2.79837	3.28906	3.81945	3.93162	3.77368	3.84888	3.33336	3.26814	3.03059	2.86761	3.59497	3.75575	3.80005	3.5458	3.02267	2.96002	2.83974	2.79784	3.86012	3.79762	4.0808	3.91502	3.23	3.35291	3.35458	3.00991	3.06653	3.17123	2.83296	3.17245
	Vitvi00g04862	1.16282	0.802511	0	0	0	0	0	0	0	0.264242	0	0	1.07784	0	0	0	0	0.577692	0	0.813579	1.32247	0	0	0	1.29727	1.95911	1.7524	1.33328	1.85981	2.27014	1.71232	1.90224	1.0414	1.50693	1.30635	1.15552	0	0	0	0	1.73272	1.85701	1.60342	1.66565	1.82641	1.84408	2.00961	2.14582
	Vitvi00g04863	0	0.033184	0.0960635	0	0.031151	0.0332752	0.0964165	0	0	0	0	0	0.0714038	0.0347587	0	0	0	0.0744016	0.0345477	0	0.109707	0.165371	0.0323933	0.0609703	0.0813542	0.0381744	0	0	0.113485	0.25039	0.085044	0.0386795	0.0740782	0	0.041212	0.0886004	0.120791	0.121186	0.096753	0.0320273	0.0761199	0	0.0360189	0.144947	0	0.096299	0.0283641	0
	Vitvi00g04864	0	0	0	0	0	0	0	0	0	0	0	0	0	0	0	0	0	0	0	0	0	0	0	0	0.0207727	0	0	0	0	0	0	0	0	0	0	0	0	0	0	0	0	0	0	0	0	0	0	0
	Vitvi00g04865	0.0997867	0.328777	0.0792688	0.206174	0.216692	0.275	0.0964165	0.0333503	0.362305	0.032908	0.162322	0.324229	0.11572	0.165979	0.194261	0.299807	0.269991	0.145154	0.284657	0.243634	0.223063	0.0403279	0.0899145	0.23319	0.425665	0.896837	0.262606	0.722713	0.455027	0.452136	0.657037	0.463522	1.01587	0.635606	0.421107	0.498563	0.16801	0	0.123945	0.124052	0.65917	0.470502	0.650721	0.518944	0.652012	0.731239	0.874003	0.643441
	Vitvi00g04866	0.956887	0.324333	0.470248	1.07815	0.415685	0.773179	0.711161	0	0.222406	0.0624706	0.101857	0	1.0313	0.340162	0.490845	0.255167	0	0.110034	0	0.170694	0.980059	1.25501	0.625356	0.275042	0.99431	1.17708	0.897245	1.11538	1.39449	1.20284	1.67991	1.30638	1.25658	0.685576	1.62372	0.710628	0.069725	0	0	0	1.05602	1.08899	1.33451	0.931449	0.95504	0.803638	0.386762	1.12406
	Vitvi00g04867	0.193116	0.128388	0.0960635	0	0.205129	0.0658001	0.157291	0.065947	0.122069	0.0965542	0.0349533	0.185805	0.0361436	0.10186	0.308894	0.0331014	0.359494	0.368582	0.195869	0.178119	0.0375035	0.0684394	0.125425	0.175686	0.399509	0.181508	0.51722	0.472078	0.316741	0.25039	0.165353	0.25122	0.818834	0.483576	0.520717	0.431205	0.478184	0.311477	0.404575	0.621758	0.183261	0.462442	0.203745	0.454086	0.148785	0.0649082	0.136553	0.141487
	Vitvi00g04868	1.8715	1.87559	2.05511	1.99149	2.276	1.76519	2.02093	2.0131	1.52801	1.23309	1.65401	1.15206	1.55329	1.65117	1.66606	1.63918	2.3404	2.24093	1.78896	2.43045	1.78324	1.65295	2.07114	1.75088	1.86381	1.39888	1.90896	1.55131	1.76727	1.83854	1.73155	1.69707	2.14258	1.99162	2.19539	1.92734	2.03474	2.29214	2.03014	2.14981	2.08916	1.29897	2.02212	1.73347	1.48535	1.12235	1.38002	1.52657
	Vitvi00g04869	1.56715	1.3314	1.6698	2.11929	1.14291	1.36775	2.40536	1.35915	1.39464	1.92234	1.7878	1.40199	1.0865	1.42762	0.983625	1.04625	3.43618	3.5345	3.57072	3.04753	2.32875	1.76074	2.11828	2.11471	4.15348	4.05323	4.32644	3.88572	3.37123	3.45838	3.63109	3.49833	4.03488	4.02733	4.24374	4.43461	3.60073	3.98802	3.32638	3.17624	4.41613	4.19596	3.50851	4.29491	1.49401	1.51985	0.953055	1.84222
	Vitvi00g04870	4.4443	4.55856	4.58122	4.88841	4.64519	4.80203	4.92239	4.40438	4.34042	4.29983	4.24257	4.41576	5.10801	4.8461	5.21575	5.26895	6.17473	6.36729	5.24575	6.30827	4.96538	4.6197	4.34545	4.55042	5.74297	5.77138	6.36952	5.56325	5.4074	5.80503	5.93624	5.81283	6.39208	6.55711	6.73024	6.61868	4.96938	4.97433	4.80561	4.86335	6.05336	5.94603	5.54421	6.0552	4.45861	4.135	4.20083	4.15638
	Vitvi00g04871	0.0340349	0.158776	0.126714	0.0707714	0.031151	0.275	0.0964165	0.330266	0.388499	0.032908	0.228561	0.156452	0.13944	0.0686996	0.222966	0.0971094	0.0723804	0.110211	0.195869	0.109487	0.109707	0.133779	0.125425	0.0609703	0.120373	0.11162	0.193749	0.151341	0.0388285	0.0760816	0.085044	0.11306	0.211716	0.155455	0.231269	0.172073	0.149472	0.178163	0.0652175	0.0940247	0	0.0758499	0.235071	0.0742931	0.204253	0.18657	0.0561813	0.0294293
	Vitvi00g04872	0	0	0	0	0	0	0	0	0.0314991	0	0	0	0	0	0	0.0331014	0	0	0	0	0	0.0684394	0.0640753	0.0308072	2.26294	1.98167	2.16295	2.78441	1.98045	2.02131	1.85238	1.89427	1.6111	1.69911	2.06611	1.93302	0	0.121186	0	0.0940247	1.86978	2.76044	2.07404	1.88561	1.25733	1.5409	1.33848	1.21346
	Vitvi00g04873	0.363407	0.35526	0.156727	0.294255	0.031151	0.246908	0.2157	0.0978234	0.339004	0.477395	0.622482	0.242778	0.465232	0.165979	0.162699	0.217188	0	0	0.0345477	0	0.144497	0.226553	0.240813	0.332281	0	0	0	0.0776543	0.0766394	0.148351	0.165353	0.0386795	0.0375145	0	0	0.172073	0.284902	0.149956	0.157828	0.292168	0.148424	0.11233	0	0.0376247	0.0310099	0.499951	0.0561813	0.34245
	Vitvi00g04874	1.66905	1.88612	1.94018	2.04138	2.05343	2.07351	2.88184	2.38225	2.06577	2.98838	3.52838	3.76983	1.71179	1.81683	2.14183	1.76916	1.14569	0.780327	1.50104	0.652281	1.66869	2.16001	2.13477	2.20541	2.50435	2.12089	1.924	2.38947	2.21208	1.5374	2.05493	2.17993	2.69426	2.40989	1.99297	2.20433	2.20411	2.18173	2.34638	2.16053	2.70421	2.80354	2.88595	2.91052	3.90893	3.90618	3.74094	3.56872
	Vitvi00g04876	0	0	0	0	0	0.0337356	0	0	0	0	0	0	0	0	0	0	0	0	0	0	0.0382067	0	0	0	0.0832514	0	0	0	0	0	0	0	0	0	0	0	0	0	0.074624	0	0	0	0	0.0418523	0	0	0	0
	Vitvi00g04877	0.131572	0	0	0.0358196	0	0	0	0	0.0314991	0	0.102418	0	0.0361436	0	0	0	0	0.0376803	0	0	0	0	0	0	0.0813542	0	0	0	0	0	0	0.0386795	0	0	0	0.0886004	0	0	0.0329772	0	0	0	0	0	0	0	0	0
	Vitvi00g04879	0	0	0	0	0	0	0	0	0	0	0	0	0	0	0	0	0	0	0	0	0	0	0	0	0.120373	0.280374	0.157025	0.114968	0.184467	0.148351	0.085044	0.183793	0.45293	0.118133	0.266451	0.497431	0	0	0	0	0.406073	0.313731	0.105466	0.212302	0.204253	0.476284	0.261291	0.294772
	Vitvi00g04880	1.78027	1.83167	1.52706	2.07649	2.30126	2.22133	2.01473	2.10347	2.53356	2.40994	2.44328	2.63233	2.16208	2.39711	2.18824	2.44175	2.49326	2.40961	2.31459	1.83818	1.73014	1.63845	1.7876	1.75454	1.79304	1.53793	1.75956	1.7679	1.17303	0.961729	1.20507	1.15238	1.68388	1.6345	1.34246	1.88435	2.36407	2.75736	2.52682	2.91739	1.78159	1.83355	1.60774	1.63868	1.34632	1.81065	1.55866	1.40527
	Vitvi00g04881	0.0340349	0	0.28803	0.20268	0.0616436	0.159194	0.0964165	0.0333503	0.698942	0.873734	1.46106	1.27534	0.105823	0.0686996	0.441629	0.128079	0.036644	0.20986	0.152613	0.0950762	0	0.0346255	0	0.0308072	0.546222	0	0.298624	0.114968	0.312628	0.143621	0.313687	0.0763491	0.0375145	0.0798204	0.158223	0	0.0311591	0	0.0652175	0	0.250509	0.14791	0.105466	0.387982	0.423293	0.0328191	0.0561813	0.0294293
	Vitvi00g04882	0.255001	0.129402	0.0966829	0.174645	0.062066	0.0985514	0.326957	0.131046	0.12359	0.159062	0.2301	0.128849	0.207647	0.035411	0.0678883	0.0998929	0.142917	0.149807	0.102071	0	0.0376516	0.258456	0.214063	0.0615373	0.465092	0.431439	0.60431	0.383849	0.253408	0.722302	0.384315	0.718002	0.845793	0.655385	0.30144	0.29268	0.0622628	0.0930751	0.0969089	0.0323757	0.285143	0.629899	0.574592	0.401984	0.339292	0.437542	0.31058	0.298452
	Vitvi00g04883	0	0.0166874	0.0488311	0.018021	0	0	0	0.0167715	0.0158355	0.157511	0	0.0164312	0.018185	0.0347587	0	0.0971094	0.0899219	0.110211	0.0345477	0.055782	0.0558959	0.101479	0.0483213	0	0.0813542	0	0	0	0.0578578	0.0944912	0.0217356	0.0194694	0.0375145	0.0798204	0.041212	0.0449802	0.0156636	0.031264	0	0	0	0.0384234	0	0.0742931	0.0310099	0	0.0142518	0
	Vitvi01g00002	0	0.158776	0.156727	0.104896	0	0.0658001	0.0964165	0.0333503	0	0.157511	0.166868	0.0958918	0	0	0.0672967	0	0.207081	0.17927	0.0682874	0.178119	0.0740568	0.196287	0.125425	0	0.660022	0.248165	0.298624	0.413383	0.4379	0.376102	0.479935	0.346795	0.396301	0.39273	0.266451	0.13094	0.0915281	0.0618648	0.0329772	0.0940247	0.282993	0.375067	0.515784	0.307781	0.176786	0.427754	0.308315	0.365711
	Vitvi01g00005	4.73542	4.67381	4.73159	4.8279	4.74766	4.32813	4.78948	4.78973	4.80601	4.71629	4.752	4.52451	4.63942	4.72831	4.7927	4.92078	4.72476	4.69934	4.73822	4.79875	4.8273	4.70691	4.6891	4.67105	4.88607	5.24294	5.05543	5.09277	5.03476	5.00372	4.66729	5.07887	5.21609	5.25779	5.22482	5.06167	4.80209	4.74215	4.71034	4.72429	5.27862	4.70606	4.83954	5.12078	5.04362	5.06164	4.87934	4.74314
	Vitvi01g00006	6.69289	6.69375	6.59724	6.69897	6.47867	6.4022	6.57677	6.59363	6.49009	6.63488	6.5635	6.42111	6.77183	6.92757	6.80117	6.65436	6.35634	6.33362	6.53122	6.42043	6.58647	6.69698	6.55751	6.62479	6.83625	6.88512	6.58679	6.91196	6.90286	6.87526	6.78126	6.98809	6.62243	6.79318	6.78041	6.7963	6.57335	6.65391	6.6486	6.69969	6.78218	6.58183	6.72814	6.76383	6.71942	6.87023	6.59842	6.52592
	Vitvi01g00008	0	0.0656219	0	0.138233	0	0	0	0	0.151038	0.065082	0.102418	0.0326773	0.326184	0	0	0	0	0.338705	0.195869	0.366361	0	0	0	0	0	0	0	0	0	0	0	0	0	0	0.0812793	0	0	0	0	0.0320273	0.0385619	0	0	0	0	0	0	0
	Vitvi01g00011	0.857294	0.661476	0.270898	0.789965	0.23219	0.382196	0.500483	0.530403	0.592343	1.10676	0.502741	0.694687	0.235831	0.227369	0.759069	0.595128	0.886688	1.16589	1.23707	0.705543	0.683234	0.829695	0.749508	0.963235	0.399509	0.763119	0.264506	0.443029	0.653396	0.435076	0.479935	0.771044	0.424894	0.569039	0.632808	0.621406	1.28745	0.821096	1.28305	0.941379	0.879529	0.696698	0.203745	0.685014	0.476214	0.351753	0.581473	0.657213
	Vitvi01g00012	1.96803	2.27477	2.27286	1.72805	3.53975	3.61976	3.52424	3.6633	4.92505	5.21097	5.53737	5.70537	3.08041	3.30753	3.09906	3.15614	2.89361	2.74187	3.35868	2.49872	2.29986	2.06423	2.56742	2.67715	3.5701	3.91686	3.67649	4.05026	2.16728	1.56044	2.3065	1.95619	3.07987	2.46531	3.03835	3.25081	2.80818	3.13373	3.13237	2.83355	3.80207	4.1084	4.21294	3.72901	4.59721	5.11721	4.32202	4.48089
	Vitvi01g00014	2.41595	2.43585	2.65869	2.10287	2.20935	2.12402	2.38123	2.45456	2.40205	2.69573	2.53048	2.33236	2.6092	2.5205	2.2869	2.1251	3.1869	3.24905	3.13685	3.07385	2.13248	2.26869	2.20794	2.39235	0.834423	0.623935	0.851917	0.968303	1.8997	1.81476	1.64395	1.75021	0.861295	0.596437	0.491279	0.464698	2.64912	2.64475	2.44265	2.30993	1.24487	1.23238	0.689661	0.904536	1.5231	1.78198	1.23275	1.77027
	Vitvi01g00015	0	0	0	0	0	0	0	0	0	0	0	0	0	0	0	0	0	0	0	0	0	0	0	0.0308072	0	0	0	0	0	0	0	0	0	0	0	0	0.0616593	0	0	0	0	0	0	0	0	0	0	0
	Vitvi01g00019	0	0	0	0.0358196	0	0	0	0	0	0	0	0	0	0	0	0	0	0	0	0	0	0	0	0	0	0	0	0	0	0	0	0	0	0	0	0	0	0	0	0	0	0	0	0	0	0	0.0283641	0.0294293
	Vitvi01g00023	3.81575	4.05018	3.92445	3.93585	3.95153	3.29911	3.7779	3.97359	3.83006	3.02313	3.19249	3.43667	3.60437	3.62803	3.99946	4.2921	4.62602	4.66665	4.58494	4.65114	3.70731	3.58249	3.83631	3.9014	3.66222	3.95228	4.01083	3.80691	3.99293	4.02899	3.65159	4.00242	4.51011	4.33622	4.2343	3.91578	3.96	3.8377	3.88108	4.01567	4.00068	3.64675	3.82489	3.95229	4.01097	3.64173	4.38918	4.35433
	Vitvi01g00024	3.27283	3.32261	3.27433	3.3753	3.49017	3.30933	3.4287	3.32917	3.27754	3.31499	3.08402	3.21968	3.43535	3.45276	3.30477	3.64523	2.0401	2.05276	2.36975	1.89025	3.24893	3.21084	3.33059	3.16767	3.31232	3.40954	3.44477	3.49292	3.60698	3.42589	3.45393	3.47359	3.55115	3.44602	3.53679	3.4728	3.26007	3.40237	3.32442	3.44322	3.44103	3.38499	3.41033	3.51562	3.5201	3.34776	3.61095	3.55551
	Vitvi01g00025	4.26588	4.46776	4.5285	4.51861	4.42597	4.38723	4.34874	4.42218	4.29824	4.2891	4.20831	4.14571	4.40903	4.34262	4.53633	4.37351	4.36655	4.08603	4.34453	4.14905	4.2187	4.37831	4.40045	4.3431	3.80976	3.86736	3.86191	4.02107	4.16075	4.28886	3.90942	4.21787	3.82766	3.90358	4.02683	3.88209	4.16879	4.15934	4.32234	4.23791	3.90218	3.66529	4.1771	3.69998	3.90196	4.03502	4.09613	3.86397
	Vitvi01g00026	6.1655	6.00545	6.0175	6.0446	5.97852	5.90653	5.89969	5.9632	6.76973	6.66537	6.87787	6.83589	6.63859	6.53129	6.64954	6.63259	5.96063	5.68101	5.91129	5.3163	6.22638	6.03111	6.13597	5.77858	5.3707	5.38764	6.19398	5.18228	5.53413	5.68106	5.62715	5.67393	5.12318	5.16247	5.18974	5.28785	6.3095	6.41185	6.39638	6.54007	5.43405	5.23368	5.33673	5.39258	5.54376	5.60988	5.62547	5.32828
	Vitvi01g00027	1.6326	1.91414	1.83613	1.57821	3.41245	3.76302	3.66714	3.58674	3.78457	4.55289	4.54934	5.04053	2.92042	3.13805	3.14651	2.84272	2.84278	3.08105	2.95638	3.17247	2.25281	2.17702	2.7044	3.04098	2.2974	2.3512	2.26139	2.52503	2.69061	2.63821	2.90047	2.62996	2.49482	2.35735	2.16264	1.5978	2.83932	2.45706	2.94149	2.53142	2.64509	2.99343	3.16811	2.99079	3.75182	3.4934	3.38557	3.56308
	Vitvi01g00028	2.48729	2.38813	1.99408	2.20003	2.30126	1.97816	2.22128	2.43204	2.5769	2.26511	2.27805	2.66917	2.4569	2.68113	2.62227	2.96354	1.92753	1.71182	2.12722	1.75075	2.65991	2.38588	2.56188	2.33231	2.91192	2.9455	3.05837	3.08632	2.72077	2.63192	2.73927	2.80284	2.80325	3.04989	2.85404	2.58585	2.20921	2.15747	2.19655	2.05837	2.66372	2.60272	2.42588	2.51177	2.8936	2.78458	3.05771	2.84862
	Vitvi01g00029	5.60218	5.5822	5.48881	5.60328	5.51211	5.7552	5.50664	5.43335	5.61695	5.74118	5.77494	5.5679	6.10193	5.97868	5.71949	5.80632	5.62536	5.73074	5.78065	5.88273	5.32682	5.67285	5.47744	5.51138	5.67093	5.41872	5.21691	5.58679	5.33987	5.39762	5.52431	5.49339	5.43395	5.46615	5.47278	5.60472	5.43159	5.53987	5.28069	5.42098	5.42407	5.54355	5.54714	5.32001	5.87493	6.06042	5.87964	6.00324
	Vitvi01g00031	0.0340349	0.328777	0.0647477	0	0.854076	0.575298	0.924852	0.844081	1.11763	2.52428	2.39028	2.64823	0.235831	0.525005	0.717777	0.273677	0	0.110211	0.133488	0.0739068	0.0375035	0.0684394	0.0950764	0	0.266681	0.181508	0.193749	0.288303	0.113485	0.183172	0.085044	0.183793	0.178518	0.155455	0.195208	0.13094	0.607849	0.546016	0.244851	0.489606	0.112725	0.14791	0.171723	0.397332	0.334254	1.56354	0.110257	0.539415
	Vitvi01g00033	7.41817	7.35133	7.36438	7.3611	7.35394	7.1164	7.34571	7.38808	7.54666	7.34455	7.39658	7.54809	7.36909	7.28895	7.39978	7.42008	7.09866	7.19334	7.08378	6.81327	7.29162	7.2957	7.34405	7.43174	6.59354	6.74645	6.59539	6.7092	6.82412	6.66077	6.88644	6.87508	6.51889	6.54158	6.51475	6.45519	6.81126	6.77255	7.00838	6.87188	6.84268	6.63059	6.84696	6.78161	7.18365	7.10705	7.07853	7.19795
	Vitvi01g00034	5.14369	4.89865	4.91837	5.15854	5.40024	5.37604	5.54131	5.41607	5.61825	5.34558	5.4315	5.12819	5.41983	5.13603	5.72145	5.48978	7.77118	8.09431	7.16448	7.93694	5.38707	5.14353	5.08623	4.84798	6.16654	5.72696	6.23034	5.74392	5.80653	6.05048	6.15672	5.78047	5.97398	6.27423	6.17158	6.01539	5.45044	5.34913	5.34693	5.52029	5.89054	5.7752	5.78267	5.87999	5.15778	5.05067	5.07558	4.85112
	Vitvi01g00035	3.88498	3.83183	3.71349	3.65122	4.07624	3.80937	3.79955	3.84096	3.94411	3.77745	3.76087	3.48765	3.97632	4.24951	4.08921	4.34907	3.94542	3.98357	4.10954	4.04723	3.42198	3.80189	3.63216	3.69088	3.49043	3.44904	3.22731	3.66002	3.6947	3.88835	3.56171	3.93993	3.92345	3.79247	3.79952	3.66875	4.19138	4.07934	3.81389	4.04932	3.40089	3.67141	3.70975	3.21261	3.91656	3.75178	4.20264	4.06918
	Vitvi01g00036	4.13283	4.30577	4.55832	4.143	3.3303	3.82608	3.76818	3.18452	2.69471	3.2324	3.02003	2.70001	2.71278	2.54308	2.51788	2.1261	3.88892	3.56997	3.16957	3.80018	4.40599	4.36646	4.55338	4.99094	3.62878	3.33099	3.10732	3.49292	4.27696	4.36665	4.16762	3.94503	2.9383	2.97358	2.94371	2.7846	4.69063	4.61766	4.79328	4.47189	3.6975	3.7195	3.67305	3.75748	3.10873	3.6914	2.95433	3.43148
	Vitvi01g00037	3.21466	3.30912	3.03679	3.28144	4.20646	4.06605	3.92956	4.21616	2.97947	2.55859	2.66588	2.53874	3.08904	2.79702	2.81569	3.08689	3.00413	2.95379	2.91062	3.05876	3.48102	3.65105	3.69168	3.42993	4.53537	4.69394	4.37495	4.65976	3.73072	3.67251	3.44591	3.78361	4.64686	4.63763	4.67001	4.80479	3.39793	3.49778	3.07415	3.42524	4.31531	4.18533	4.19513	4.48727	2.28958	2.58328	3.138	2.38535
	Vitvi01g00038	5.00686	4.81883	4.90737	4.81893	5.17297	5.71219	5.38307	5.26807	5.38439	5.36186	5.3755	5.23911	5.58066	5.49626	5.27959	5.1939	5.87469	5.68991	5.72488	5.81228	5.05122	5.13258	5.02718	4.82289	5.56619	5.40418	5.51414	5.4827	5.5179	5.64873	5.58123	5.3373	5.61468	5.81636	5.88227	5.91599	4.99814	5.03409	5.10186	5.13056	5.29861	5.4891	5.23871	5.46427	4.56975	4.88979	4.65327	4.48089
	Vitvi01g00039	2.95081	2.96241	2.92352	2.73472	3.10363	3.2362	2.85666	2.84275	3.30357	3.22885	3.29337	3.11295	3.04538	3.16183	3.19997	3.30246	2.69587	2.88828	3.01811	2.57706	2.49447	2.67091	2.93179	2.90625	3.52719	3.46314	3.5441	3.78971	3.65463	3.3816	3.19643	3.48063	4.02266	3.91451	3.80252	3.85393	3.18585	3.12289	2.98848	3.02872	3.72732	3.52688	3.8428	3.45086	4.01096	3.805	4.22579	4.07449
	Vitvi01g00041	2.54744	2.65652	2.68692	2.47905	2.63614	2.6705	2.59583	2.75551	2.80818	2.64627	2.78873	2.53304	2.85109	3.04308	3.02905	3.04288	3.03615	3.01174	3.23044	2.90526	2.35289	2.42556	2.37875	2.28198	1.71871	1.98167	1.577	1.65843	1.5408	1.78106	1.40023	1.78475	1.63577	1.92122	1.69211	1.52028	3.19964	3.27102	3.49389	3.17574	1.73539	1.64721	2.11671	1.48374	1.8509	1.67169	1.63442	1.68961
	Vitvi01g00042	4.28013	4.27489	4.45643	4.143	4.70724	4.42533	4.50621	4.50476	5.11161	5.03025	5.15987	4.95468	4.97351	5.0248	4.92331	4.96219	4.5864	4.6378	4.84305	4.21994	4.1773	4.19721	4.38328	4.31834	4.74495	4.58694	4.61048	4.65501	4.72826	4.92104	4.86361	4.76671	4.79112	4.82301	4.78365	4.75828	4.55651	4.54776	4.81359	4.78546	4.60592	4.62632	4.69355	4.73067	4.84527	4.85923	4.93751	4.92148
	Vitvi01g00043	6.36837	6.44523	6.60372	6.38902	5.34553	5.67643	5.61979	5.45581	5.78347	6.10598	5.86146	6.08032	5.80279	5.50093	5.38309	5.23804	3.79312	3.58277	3.59114	3.37973	6.28797	6.26006	6.47374	6.49961	4.86756	4.84425	4.81142	5.18338	6.46246	6.33613	6.54466	6.21608	4.88157	4.72246	4.71845	4.44039	6.29834	6.31395	6.78461	6.2134	5.33876	5.57411	5.43443	5.29498	6.3014	6.51308	6.11976	6.68116
	Vitvi01g00045	4.21672	4.2147	4.28868	4.26686	4.07437	4.07606	4.06877	4.04686	3.71595	3.71038	3.54446	3.4458	3.6891	3.65621	3.54504	3.83315	3.84311	3.6174	3.80636	3.69871	4.01522	4.31281	4.32727	4.12845	3.46791	3.4771	3.42173	3.4679	3.60698	3.51401	3.69958	3.49808	3.26522	3.60285	3.4438	3.35272	4.11709	4.10711	4.2488	4.22584	3.48358	3.53025	3.62064	3.55507	3.28629	2.9949	3.21714	3.18245
	Vitvi01g00046	0.441563	0.802876	0.522125	0.725624	0.764232	0.302555	0.476796	0.825163	0.592343	0.758871	0.622482	0.350388	1.08151	0.708427	1.14904	0.701907	0.845973	0.612817	0.661435	0.960613	0.396198	0.617675	0.470953	0.5177	0.195381	0.568174	0.427559	0.710137	0.284792	0.25039	0.415716	0.377297	0.424894	0.361131	0.430536	0.361792	1.23489	1.54983	1.45107	1.3875	0.649735	0.462442	0.353986	0.307781	0.868395	0.402862	0.562202	0.365711
	Vitvi01g00047	1.1489	0.821991	1.03966	1.2218	0.971141	0.968377	0.697802	1.03729	1.29681	0.854018	0.795526	1.11659	1.22932	1.10173	0.799211	1.12676	1.24088	1.38636	1.25183	0.979966	1.24457	1.20896	1.15458	0.82945	1.30992	1.15926	1.10424	1.20136	1.17303	1.0957	1.24257	1.20434	0.861295	1.13397	1.27496	1.27805	0.888676	1.22424	1.15408	1.23074	0.624606	1.12935	0.989826	1.45622	1.10537	1.04154	1.2807	1.06505
	Vitvi01g00048	2.60518	2.63507	2.75717	2.86985	2.79884	2.54346	2.57367	2.58606	0.549468	0.890386	0.95002	1.23365	0.708613	1.3147	1.25387	0.929917	2.14451	1.95768	1.4945	2.38718	2.75865	2.87098	3.00298	2.71083	3.63216	3.58419	4.2388	3.37483	3.29443	3.531	3.49335	3.56586	3.64224	3.48686	3.7319	3.48101	3.46221	3.56074	3.40221	3.49297	3.45178	3.38499	3.24321	3.46128	1.7047	1.15023	1.84043	1.84665
	Vitvi01g00049	6.79225	6.73246	6.70622	6.86902	6.61277	6.6242	6.65108	6.52714	6.52371	6.6449	6.53326	6.37327	6.52594	6.33478	6.10299	6.26612	7.22535	7.12552	7.06144	7.13526	6.828	6.82551	6.86686	6.68232	6.62186	6.5708	6.82086	6.38195	6.59131	6.65729	6.6071	6.64492	6.25445	6.41985	6.37366	6.36328	6.6847	6.71835	6.64993	6.77585	6.57315	6.57531	6.51936	6.57083	6.4313	6.48741	6.19715	6.40938
	Vitvi01g00050	0.738471	0.504696	0.675117	0.435038	0.888504	0.45767	0.796782	0.766873	1.0577	0.994294	1.02148	1.26149	0.752724	0.812251	1.13343	1.17204	0.845973	0.755327	1.32343	1.07302	0.507293	0.78971	0.627584	0.963235	1.55746	1.82672	1.98582	1.30186	2.08619	2.2438	1.90011	2.03483	2.00116	1.84331	1.52785	1.82111	1.07961	1.40219	0.873709	0.90725	1.86978	1.55746	2.11671	1.78964	2.33998	1.99682	2.27263	2.51584
	Vitvi01g00051	8.29935	8.50984	8.15247	8.29926	8.36975	8.53204	8.39547	8.62641	8.05812	8.20642	8.1932	8.1793	8.19101	7.7798	7.90184	8.0419	8.19782	8.29702	8.24893	8.41531	8.33003	8.42131	8.26457	8.46945	9.44282	9.18194	9.14101	9.44184	8.7903	8.56709	8.87064	8.81469	8.7817	9.07019	9.11612	9.07489	8.34932	8.52162	8.76529	8.4777	8.86868	9.13997	8.98085	9.09294	7.96122	7.87626	8.1146	7.91082
	Vitvi01g00052	0.696584	1.21802	0.775245	0.611569	0.544355	0.597715	0.796782	0.433802	0.63398	1.41208	1.13859	1.26149	0.567562	0.10186	0.0998033	0.158398	0.107253	0.145154	0.0345477	0.0374266	0.729798	0.906485	0.982886	1.57806	0.880611	0.954925	0.574041	1.07452	0.773374	0.546249	0.839445	0.881564	0.818834	0.798692	0.430536	1.05433	2.54227	2.60984	2.29499	1.72776	1.39252	1.03748	1.33161	1.07707	3.0149	3.46061	3.17018	2.63071
	Vitvi01g00053	0.252141	0.128388	0.156727	0.104896	0.707511	0.382196	0.299106	0.303178	1.04232	2.03269	2.01469	2.16418	0.383421	0.525005	0.984704	0.7425	0.54898	0.535909	0.54644	0.243634	0.144497	0.285246	0.155149	0.560557	1.9529	2.36629	1.77176	2.38695	1.63251	1.52015	1.51196	1.94605	1.99164	2.02569	1.666	2.03688	2.13944	2.32452	2.11419	1.52888	2.05986	1.83355	2.31297	1.73343	3.95143	4.54769	4.14552	3.42042
	Vitvi01g00054	2.7089	2.68812	2.87017	2.4125	2.62597	2.39777	2.62845	2.73539	2.87916	2.7239	2.72594	3.17281	2.40947	2.58473	2.81569	3.21141	2.39084	2.27411	2.4032	2.28974	2.73031	2.52632	2.5839	2.75763	2.72836	2.97532	2.77305	2.77861	2.81885	2.6507	2.35867	2.55856	3.26522	2.64005	2.77685	2.69571	2.6109	2.4455	2.57799	2.65483	2.86488	2.49632	2.82117	2.87085	3.3675	3.08372	3.51649	3.25898
	Vitvi01g00055	4.34935	4.34924	4.64425	4.29669	3.93721	3.89105	3.99147	3.79795	3.93164	4.28227	4.23486	4.21319	3.94577	3.83448	3.85459	3.74599	5.59574	5.49545	5.53207	5.79735	4.35305	4.42147	4.60275	4.80741	3.92168	3.58742	3.98225	3.62488	4.04393	4.24627	4.19657	4.00486	3.75913	3.3202	3.53679	3.3793	4.8256	4.74569	4.96651	4.7546	4.07445	3.90249	4.00378	3.89194	4.52824	4.52768	4.16482	4.55485
	Vitvi01g00056	4.74829	4.84476	5.03808	4.70118	4.91982	4.73313	4.97211	4.9247	4.98359	4.76607	4.84972	4.9092	4.87343	4.85285	4.98552	4.98669	5.58804	5.54208	5.38838	5.40756	4.94915	4.85956	4.95508	4.9166	4.62459	4.59337	4.69617	4.51896	4.78217	4.97171	4.90513	4.67914	4.63773	4.78779	4.55734	4.40848	5.11727	4.82254	4.91105	5.06822	4.65793	4.62	4.5989	4.59687	4.84636	4.83618	4.91964	5.06517
	Vitvi01g00058	6.31357	6.22777	6.27861	6.28774	6.34056	6.49842	6.42335	6.40625	6.67224	6.84462	6.82985	6.85315	6.9997	6.83353	6.73739	6.72063	6.60839	6.61641	6.68389	6.34221	6.29379	6.3323	6.19172	6.11278	6.72554	6.69024	6.56418	6.81856	6.1934	6.102	6.35007	6.29409	6.41271	6.3805	6.45501	6.7099	5.81456	5.93444	5.9786	6.04361	6.52261	6.55765	6.59337	6.60491	6.70837	6.88884	6.7216	6.64508
	Vitvi01g00059	1.62145	1.57424	1.73034	1.55371	0.707511	1.0356	1.4957	0.844081	0.843702	1.66393	1.34766	1.2888	0.816459	0.708427	0.818871	0.820412	0.141302	0.426541	0.313079	0.479462	1.45323	1.49663	1.87056	2.11232	0.55	0.431439	0.396389	0.996689	1.76578	1.87989	1.43305	1.31877	1.07482	0.328824	0.399178	0.172073	2.19553	2.46852	2.41243	2.21305	1.02105	1.26515	0.914429	0.754447	1.30885	1.35875	1.05114	1.57454
	Vitvi01g00060	5.80182	5.83716	5.8439	5.69715	5.61014	5.16426	5.69998	5.59842	5.63244	5.41821	5.3497	5.59619	5.39829	5.42926	5.60667	5.77425	5.62009	5.53798	5.70491	5.52585	5.70882	5.5615	5.87862	5.88989	5.25821	5.49961	5.48388	5.41979	5.57681	5.59236	5.27566	5.58362	5.47981	5.50642	5.37442	5.07393	5.92029	5.79226	6.14951	5.94192	5.74364	5.36704	5.5076	5.60954	5.95493	5.73606	5.89417	6.02851
	Vitvi01g00061	8.2005	8.14019	8.22885	8.2212	8.53192	8.52228	8.73747	8.38972	7.88194	7.8218	7.9115	7.76827	8.05615	7.92872	8.08918	8.08853	9.35656	9.39436	8.74329	9.6577	8.5286	8.40724	8.26797	8.20283	8.49556	8.06369	8.53738	7.89929	8.13943	8.39988	8.33335	8.18403	8.4174	8.60803	8.5468	8.40516	8.55969	8.14381	8.0625	8.31699	8.37177	8.12499	8.04464	8.35093	7.73671	7.35063	7.06918	7.70949
	Vitvi01g00062	5.01647	4.88961	4.89407	5.05216	5.21002	5.0347	5.13798	5.19074	5.03889	4.76607	4.72148	4.64301	5.10906	5.22995	5.22537	5.13889	5.21904	5.33257	5.29083	5.41824	4.76996	5.09616	4.8958	4.75417	4.89735	4.828	4.94667	4.8667	4.7562	4.75882	4.83934	4.83423	4.93348	4.94392	5.10239	5.0158	4.70761	4.83588	4.70524	4.79015	4.95742	4.85343	4.8216	4.77451	4.74246	4.82685	4.547	4.6562
	Vitvi01g00063	1.36487	1.45686	1.60532	1.38344	1.32542	1.5769	1.41075	1.33347	1.29681	1.93161	1.65905	1.50217	1.47293	1.47516	1.31051	0.964647	0.269991	0.397852	0.284657	0.144211	1.11023	1.20896	1.15458	1.25178	0.810763	0.693065	0.707012	0.804517	1.39877	1.4787	1.18594	1.11666	1.03827	0.912067	0.577851	0.529438	1.64052	1.65393	1.74776	1.62651	0.900617	0.812083	1.41604	1.00292	1.9994	2.19832	1.7325	2.14437
	Vitvi01g00064	0.22293	0.301798	0.298084	0.138233	0.23219	0.189029	0.2157	0.576381	0.713814	0.547395	0.399234	0.376081	0.837094	0.686735	0.416041	0.328036	0.470798	0.45467	0.847818	0.705543	0.306877	0.39592	0.321675	0.175686	0	0.0381744	0	0.0776543	0	0.148351	0	0.183793	0.144538	0	0.041212	0.0886004	0.149472	0.149956	0.244851	0.182295	0.0761199	0	0.0711604	0.0742931	0.204253	0.18657	0.162378	0
	Vitvi01g00065	0.539592	0.743965	0.498882	0.747391	0.726667	0.879686	0.758001	0.620939	0.613311	0.872316	0.835728	1.4181	0.992335	1.08524	0.441629	0.781982	0.359494	0.426541	0.54644	0.634048	0.796943	0.906485	0.447121	0.7759	0.55	0.716796	0.487948	0.582756	0.986998	0.745786	0.979309	0.816273	0.775085	0.39273	0.461227	0.707861	1.24821	1.21065	1.35	0.889878	0.491948	0.404784	0.295753	0.338253	0.704948	0.568706	0.61926	0.883575
	Vitvi01g00066	3.81296	3.35737	3.91362	3.85248	2.92399	3.12841	3.16843	2.83804	3.54893	3.47553	3.81658	3.71171	2.96668	3.40781	3.03284	3.37355	2.11911	2.40866	2.12679	2.45038	3.91974	3.69931	3.89888	3.78341	3.83637	3.58399	2.76086	3.76607	4.12735	3.61909	3.97769	3.92451	3.50473	3.20478	3.03835	3.14115	3.2563	3.32279	2.48323	2.91585	3.73585	3.96865	3.81955	3.71747	4.06624	4.49697	4.13399	5.85546
	Vitvi01g00067	1.3261	1.22541	1.63707	1.54357	1.35167	1.13204	1.34887	0.685297	1.44544	0.98137	1.52087	1.49902	0.669476	1.13054	0.896825	1.34717	0.647039	0.758332	0.684549	1.0381	1.65151	1.47669	1.37413	1.61276	1.16815	1.1253	1.06513	1.39774	0.348215	0.221233	0.204461	0.183931	0.732029	0.912067	0.736814	0.91589	0.785445	0.407556	0.535028	0.474745	1.28597	0.834093	1.04515	0.904536	0.564003	0.678932	0.583348	0.434095
	Vitvi01g00070	4.40731	4.46624	4.63628	4.47851	4.52367	4.45018	4.39054	4.36111	4.41031	4.58376	4.57183	4.37166	4.37239	4.27517	4.10731	4.18204	4.19276	4.27929	4.17874	4.365	4.23089	4.44579	4.50658	4.69289	4.53718	4.43249	4.29058	4.47659	4.45618	4.67567	4.62709	4.47394	4.6902	4.68625	4.73267	4.76838	4.61553	4.62151	4.56994	4.34378	4.40105	4.56184	4.45831	4.45287	4.49804	4.61697	4.52103	4.69114
	Vitvi01g00071	6.41674	6.21924	6.31981	6.43417	6.29195	6.05415	6.39796	6.37326	6.15726	6.16469	6.05215	5.89725	6.37537	6.5229	6.35395	6.35143	6.47123	6.31312	6.41883	6.61827	6.28991	6.40771	6.19216	6.06661	6.33565	6.53621	6.3041	6.4924	6.22741	6.25458	6.14687	6.30454	6.48493	6.56734	6.49866	6.49524	5.81792	6.00897	5.89922	6.06069	6.35513	6.13238	6.3513	6.43204	6.17609	6.36509	6.15637	6.09743
	Vitvi01g00072	0	0	0.032737	0	0	0	0.127175	0	0	0	0	0	0	0	0.0998033	0.0331014	0.0723804	0	0.0682874	0.306302	0.0740568	0	0	0	0	0	0	0	0	0	0	0	0	0	0	0	0	0	0	0	0	0	0	0	0	0	0	0.0294293
	Vitvi01g00073	0	0	0	0	0.031151	0	0	0	0	0	0	0	0	0	0	0	0	0	0	0	0	0	0	0	0	0	0	0	0	0	0	0	0	0	0	0	0	0	0	0	0	0	0	0	0	0	0	0
	Vitvi01g00074	3.98842	4.08224	3.98216	3.99846	4.35849	3.66027	4.00603	3.91664	5.91859	5.56746	6.26585	6.31883	5.22711	5.23182	6.08077	5.60571	4.35026	4.57512	5.10217	3.8029	3.78929	3.83664	3.97609	4.01168	3.72369	4.16345	3.83019	4.14349	4.32095	4.04564	3.98881	4.18807	4.33475	4.09583	4.02939	3.99815	3.62424	3.66408	3.63213	3.59565	4.17307	4.01032	4.29512	3.97913	6.40157	5.73107	6.14265	5.73561
	Vitvi01g00075	2.35217	2.52856	2.37214	2.26183	2.49804	2.39137	2.2772	2.42577	2.32058	2.26511	2.26339	2.4508	2.19442	2.26428	2.37911	2.35278	1.94691	1.60292	2.08664	1.29012	2.74738	2.53844	2.7194	2.64763	1.25837	1.32283	1.41537	1.63293	1.25776	1.1318	1.38354	1.46794	1.29215	1.13397	1.03083	1.56729	2.3456	2.3182	2.30852	2.28126	1.50695	1.59661	1.30234	1.45622	1.57394	1.37163	1.94083	1.48178
	Vitvi01g00076	5.04074	4.97214	5.05909	4.90255	5.08014	5.09208	4.95507	4.98667	5.1826	5.17364	5.27674	5.0355	5.2902	5.28151	5.12036	5.33081	6.12652	5.96207	5.99755	6.19265	4.97112	5.2505	5.01102	4.82399	5.21718	5.34259	5.33976	5.2738	5.1959	5.22142	5.36446	5.37463	5.21096	5.34619	5.34283	5.56956	5.13261	5.15256	5.02198	5.13702	5.22842	5.28552	5.30848	5.26357	5.41156	5.53023	5.47259	5.43315
	Vitvi01g00077	3.43764	3.3426	3.25712	3.16496	3.37348	3.3561	3.43179	3.19561	3.74236	3.48516	3.53838	3.48174	3.63415	3.44632	3.67207	3.91977	2.41887	2.38058	2.844	2.34302	2.99623	3.28821	3.35	3.12547	3.58412	3.64111	3.44095	3.54852	3.51358	3.6131	3.50111	3.56916	3.52498	3.45353	3.504	3.81875	3.20648	3.4809	3.4085	3.55765	3.45891	3.35866	3.3896	3.53877	3.87016	3.94951	4.02753	3.91216
	Vitvi01g00078	0.818763	0.456583	0.589689	0.611569	0.586906	0.45767	0.244041	0.458565	0.50528	0.835484	0.622482	0.544161	0.816459	0.871138	0.857405	0.701907	0.443766	0.535909	0.570184	0.682102	0.706704	0.662645	0.72989	0.495785	0.399509	0.0753647	0.0806477	0.500553	0.602464	0.649464	0.313687	0.14886	0.275905	0.453925	0.430536	0.497431	0.50062	0.409913	0.353273	0.318377	0.314761	0.313731	0.138975	0.425988	0.625904	0.476284	0.237191	0.599516
	Vitvi01g00079	1.28232	0.76387	0.813429	0.94871	1.23467	0.985479	1.05852	0.969986	1.04232	1.07551	0.91292	0.84944	1.21363	0.982158	1.25387	1.04798	0.825176	0.984843	0.828258	0.795671	0.861102	0.829695	0.915013	1.05601	1.01091	1.01358	0.805214	1.03613	0.796218	0.961729	0.738051	1.0039	0.818834	0.845117	0.924719	1.09767	0.565909	0.803095	0.525372	0.889878	1.04018	0.999035	0.875199	0.944699	0.68559	0.796011	0.843343	0.961981
	Vitvi01g00080	5.38696	5.24955	5.29243	5.1767	5.32132	5.54706	5.38942	5.36131	5.39881	5.62862	5.48461	5.30496	5.586	5.5271	5.34036	5.25392	5.17349	5.08626	5.22223	5.13287	5.31159	5.39576	5.36111	5.32897	5.43111	5.32822	5.10085	5.44656	5.35244	5.22352	5.38661	5.29099	5.05507	5.17275	5.2656	5.22327	5.25314	5.37754	5.32297	5.38113	5.25322	5.32588	5.42087	5.31618	5.29743	5.65339	5.2301	5.33049
	Vitvi01g00081	0.49141	0.217697	0.0647477	0.435038	0.149435	0.189029	0.32587	0.189433	0.313605	0.215996	0.287724	0.376081	0.13944	0.134276	0.193147	0.328036	0.238879	0.368582	0.226076	0.211248	0.109707	0.226553	0.0950764	0.119468	0.158365	0.568174	0.0806477	0.0393496	0.0388285	0.25039	0.125757	0.0763491	0.144538	0.155455	0.158223	0.13094	0.120791	0.149956	0.096753	0.153467	0.183261	0	0.171723	0.0376247	0.176786	0.215448	0.284995	0.539415
	Vitvi01g00082	5.18688	5.13767	5.28989	5.21431	5.03859	4.76071	4.97423	5.05016	5.27597	4.99206	5.04669	5.17102	5.1965	5.10672	5.33525	5.6064	5.04673	4.94096	5.064	5.04602	5.39341	5.12356	5.3483	5.60776	5.64189	5.64507	5.61405	5.51446	5.36587	5.53117	5.29699	5.39899	5.82238	5.62674	5.35718	5.3122	5.05515	5.00585	5.09309	5.12314	5.50805	5.3181	5.31857	5.48315	5.44433	5.29768	5.62605	5.66295
	Vitvi01g00083	4.37997	4.30116	4.15117	4.44418	4.32438	4.34912	4.38136	4.35509	4.51349	4.3503	4.53449	4.24991	4.78355	4.8739	4.41404	4.62875	4.08719	4.03924	4.20147	4.23048	4.26849	4.31365	4.05984	3.9317	1.79179	1.88555	1.30246	1.52234	1.54481	0.999145	1.2589	1.30107	1.5918	1.65669	1.2825	1.58648	3.88888	4.17728	3.90995	4.06601	1.71206	1.26283	1.46788	1.60648	1.55812	0.997892	1.20271	1.02734
	Vitvi01g00085	5.26777	5.21291	5.20267	5.24906	5.13135	5.0161	5.06241	5.20545	5.00259	5.1947	5.21616	4.95468	5.38784	5.42025	5.20311	5.21569	5.3385	5.36443	5.49689	5.33989	4.93555	5.22917	4.94661	4.9238	4.92516	5.21925	4.74028	5.08456	5.02995	5.0528	4.92257	4.96047	4.84765	4.97427	5.04022	5.14538	4.93981	5.07873	5.02813	5.08358	4.9346	4.89197	4.95457	4.98895	5.13209	5.24788	5.01663	4.94001
	Vitvi01g00086	3.10286	3.28522	3.34772	3.19695	3.27607	3.08573	3.04159	3.16208	3.06947	3.26393	3.20021	3.07815	3.16446	3.2569	3.15427	3.45376	2.62544	2.16768	2.61776	2.19355	2.99146	3.03816	3.21892	3.42124	2.84361	2.81965	2.72368	2.94842	2.91069	3.04548	3.14289	3.11936	2.77021	3.04492	3.00749	3.05031	3.20648	3.08614	3.32442	3.19708	2.65133	2.71372	3.09316	2.85513	3.10873	3.04403	3.22022	3.26208
	Vitvi01g00087	6.03135	6.08673	6.03022	6.12423	6.01793	5.75271	6.0741	5.9518	5.73884	5.37395	5.34187	5.25304	5.18447	5.33566	5.61372	5.53814	4.57554	4.52791	4.57617	4.61446	6.28164	6.07284	6.23498	6.0083	6.38405	6.24687	7.14155	5.89166	6.15581	6.30485	6.13258	6.23754	6.40061	6.42607	6.48939	6.37378	5.53235	5.36915	5.43438	5.60856	6.14532	6.03301	6.00226	6.26712	5.14366	4.7817	5.21784	5.06339
	Vitvi01g00088	3.07452	2.82231	3.13051	3.1156	2.86084	2.83049	2.91511	2.9161	2.65986	3.09502	3.01128	2.97263	2.77827	2.34958	2.83513	2.60475	1.16015	1.29597	1.53126	1.3359	3.05684	3.27741	3.22202	3.46982	0.606059	0.431439	0.45807	0.635066	0.750164	0.435076	0.448183	0.377297	0.559927	0.39273	0.399178	0.250979	3.38592	3.27429	3.27014	3.45508	0.746087	0.49043	0.875199	0.708532	0.52059	0.612788	0.581473	0.748525
	Vitvi01g00089	2.40515	2.21095	1.96045	2.12718	2.22921	2.57205	2.58479	2.17992	2.30777	2.6031	2.52547	2.33766	2.6789	2.76633	2.67715	2.33298	1.70655	1.85589	2.14314	1.83818	1.99132	2.41245	2.12455	2.06845	2.64385	2.72335	2.34539	2.77861	2.37879	2.46509	2.34149	2.59794	2.71917	2.85381	2.69529	3.05031	1.89882	2.04709	1.85308	2.06612	2.69423	2.49632	2.69731	2.67586	2.57906	3.05605	2.79011	2.79822
	Vitvi01g00090	2.14197	2.5051	2.2865	2.15188	2.11754	1.9523	2.22839	1.93723	1.67142	1.98304	1.40222	1.78711	1.76981	2.24214	1.77039	2.44175	2.06692	2.35842	1.96653	2.01745	2.11926	2.22278	2.35333	2.27557	1.96367	2.24912	2.35353	2.17364	2.46685	2.66924	2.17689	1.90477	2.86715	2.45038	2.58813	2.37304	2.30793	2.32452	2.16714	2.24756	2.09688	1.83355	2.0121	2.34922	2.03808	1.27892	1.94083	2.21651
	Vitvi01g00091	3.12276	3.41991	3.67253	3.40299	2.90355	2.89527	2.7716	2.9944	3.36359	3.5204	3.30416	3.27536	2.93485	2.44312	2.74037	2.67983	3.57067	4.5831	3.47645	3.90514	3.56046	3.0802	3.58107	3.63683	3.72052	3.4348	4.15515	3.24621	3.94263	4.10587	4.02155	3.84218	3.48141	3.6263	3.78746	3.56448	3.53738	3.06741	3.48199	3.23885	3.80207	3.42904	3.55699	3.48871	4.17959	3.87455	4.00808	4.63242
	Vitvi01g00092	4.18299	4.27142	4.13698	4.03431	4.13657	4.13281	4.26996	4.17192	4.45019	4.49502	4.30276	4.11552	4.15951	4.15196	4.16989	4.28353	3.40186	3.29453	3.39901	3.4952	4.12164	4.21242	4.35635	4.36442	4.25983	4.32078	4.24538	4.52936	4.69522	4.66494	4.31793	4.74641	4.50007	4.40175	4.46571	4.30132	4.08218	4.19256	3.96037	4.19081	4.39363	4.45759	4.6034	4.20468	4.6692	4.75982	4.60817	4.85421
	Vitvi01g00095	0	0	0	0.0358196	0	0	0	0.0333503	0	0	0	0	0	0	0	0	0	0	0	0	0	0.165371	0.0950764	0.119468	0	0	0	0	0	0	0	0	0	0	0	0	0.0311591	0	0.0329772	0.0320273	0	0.0758499	0.0360189	0.0376247	0	0	0	0
	Vitvi01g00096	0	0	0	0	0	0	0	0	0	0	0	0	0	0	0	0	0	0	0	0	0	0.0684394	0	0	0	0	0	0	0	0	0	0	0	0	0	0	0	0	0	0	0	0	0	0	0	0	0	0
	Vitvi01g00097	4.70933	4.71145	4.61887	4.60162	4.35849	4.38401	4.25088	4.50772	4.37084	4.4891	4.39982	4.55997	4.62614	4.61802	4.56572	4.71944	4.28893	4.29882	4.43298	4.20357	4.57173	4.5422	4.53512	4.68806	4.46512	4.38884	4.35887	4.60344	4.41435	4.46721	4.62354	4.34869	4.20681	4.2803	4.0472	4.25661	4.33095	4.33091	4.59638	4.24987	4.38991	4.51492	4.28206	4.37601	4.0904	4.23336	4.31052	4.22992
	Vitvi01g00098	5.76872	6.00806	6.00156	5.89844	5.95587	5.89978	5.60416	5.74842	6.14741	6.2472	6.18937	6.39856	6.04375	6.22007	6.15853	6.26351	6.74025	6.77018	6.6256	6.59688	5.85581	5.9552	5.94977	6.18475	6.17467	6.01231	6.21535	6.24139	5.86644	5.82857	6.04839	5.91714	6.12156	5.84947	5.74714	6.03434	5.89775	5.88396	5.79974	5.71474	5.94991	6.46239	6.08196	6.04091	6.55413	6.19655	6.59161	6.35012
	Vitvi01g00099	3.02037	3.11356	3.12672	3.14049	3.01682	3.22904	3.00893	3.13545	3.21032	3.04346	3.30057	3.23029	3.18473	3.07683	3.30477	3.18588	3.92602	3.61116	3.91233	3.49183	3.05684	3.00798	2.96573	2.76222	3.28253	3.06588	3.29225	3.14161	2.94687	2.87493	3.49724	3.03578	3.12849	3.17329	2.85982	2.91753	2.75318	2.74798	3.05822	2.87387	3.18583	3.20245	3.03205	3.08365	3.4953	3.11854	3.43408	3.10509
	Vitvi01g00101	1.1175	1.38156	1.35652	1.28269	0.818807	0.725361	1.15123	1.00403	2.14451	2.73394	3.38427	2.72021	1.61113	1.39716	2.07835	1.11135	0.497332	0.562003	1.09699	0.532852	0.881869	1.35311	1.06347	1.15721	0.367431	0.280374	0.396389	0.320605	0.750164	0.624344	0.203891	0.436431	0.396301	0.361131	0.231269	0.361792	1.51389	1.59237	1.51081	1.31125	0.43527	0.182634	0.490047	0.338253	1.23087	1.55226	0.994763	0.977163
	Vitvi01g00102	2.21054	2.51687	2.68692	2.34984	2.45848	3.1171	2.69668	2.69948	3.21718	3.87369	3.72386	3.71858	2.76756	2.64783	2.73003	2.64278	2.49326	2.43807	3.11411	1.03651	2.17921	2.43207	2.56188	2.65754	0.810763	0.785734	1.14231	1.14836	1.08301	1.23498	1.26097	0.923505	0.942641	0.774908	0.367124	0.735565	2.59535	2.4455	2.77116	2.57555	1.30032	1.14704	1.21076	1.32543	2.84207	3.3445	3.24157	2.56188
	Vitvi01g00103	4.13871	4.1443	4.26477	4.1471	4.4201	4.43625	4.40786	4.56728	4.77727	4.51699	4.48127	4.52451	4.61124	4.60363	4.43964	4.56108	6.02645	5.68917	5.99974	5.78021	4.32868	4.00979	4.26559	3.97651	4.54437	4.49558	4.68814	4.38409	4.06053	3.88042	4.20134	4.08558	4.70485	4.3584	4.59588	4.93894	4.16528	3.97064	4.16016	4.07644	4.4555	4.69257	4.50082	4.63419	4.52824	4.26132	4.55555	4.81144
	Vitvi01g00104	3.23675	3.53153	3.35421	3.28888	4.28771	4.34975	4.35362	4.37743	4.4148	5.04747	5.01749	4.75128	3.48196	3.27519	3.21117	3.07502	1.67203	2.5466	2.03638	2.06353	3.50798	3.45088	3.72427	3.85696	3.36201	3.49093	3.31743	3.42397	3.05973	3.09661	3.40927	3.33672	3.111	3.17783	3.25964	3.19702	4.70036	4.61121	4.74559	4.63718	3.50439	3.64052	3.90499	3.67034	4.08117	4.00225	3.38557	3.60522
	Vitvi01g00105	0.838157	1.26068	1.20677	1.07459	1.0493	1.40959	1.43554	1.10159	1.42094	1.66393	1.81801	2.27758	0.266582	0.134276	0.441629	0.354467	0	0	0	0	1.01943	1.06564	1.32117	1.44715	0.266681	0.0753647	0.0806477	0.255263	0.284792	0.519248	0.479935	0.547889	0.178518	0.0798204	0.266451	0.13094	1.09444	0.70956	1.12379	1.02333	0.519474	0.404784	0.437152	0.276652	0.52059	0.215448	0.237191	0.539415
	Vitvi01g00106	5.43313	5.41525	5.43166	5.49245	5.59328	5.15484	5.34432	5.65777	6.74441	6.3215	6.49258	6.38676	6.2381	6.40289	6.44454	6.71554	5.58108	5.56726	5.92114	5.24009	5.30872	5.33019	5.46785	5.602	4.4537	4.49558	4.36291	4.58361	4.81889	4.78881	4.58026	4.79946	4.83572	4.77136	4.49567	4.49003	5.47685	5.36915	5.39846	5.33293	4.65793	4.39789	4.68365	4.62495	5.68694	5.54239	5.63357	5.6067
	Vitvi01g00108	6.36837	5.99602	6.08782	6.12371	6.39545	6.68762	6.53545	6.42325	7.1652	7.11577	7.26314	7.16528	7.31495	7.13402	7.04577	6.94293	6.26952	6.24831	6.03216	6.3072	6.10633	6.18402	6.10918	5.8532	6.14659	6.05831	6.44166	6.15389	6.18423	6.17302	6.33658	6.13918	6.2268	6.38198	6.46971	6.55331	5.95827	5.99912	5.95298	6.02234	6.17321	6.07115	6.20274	6.14638	6.74243	7.04354	6.59131	6.65337
	Vitvi01g00110	0.162672	0.033184	0.0960635	0.138233	0.0616436	0.12873	0.0964165	0.159538	0.151038	0.18705	0.166868	0.185805	0.0714038	0.165979	0.336436	0.128079	0.036644	0.0376803	0	0	0.144497	0.0684394	0.0950764	0.0609703	0.0412505	0.0381744	0	0	0.0388285	0.148351	0	0	0.0375145	0	0.041212	0.0886004	0.284902	0.361535	0.326922	0.182295	0	0	0	0	0.0613673	0	0.0834723	0.0582703
	Vitvi01g00111	0.0340349	0.0656219	0	0	0.031151	0.097608	0.03286	0.065947	0.122069	0	0.166868	0.214573	0.0361436	0.134276	0.162699	0.0331014	0	0	0.0682874	0.0374266	0	0	0.0323933	0	0	0	0	0.114968	0	0	0	0	0.0375145	0	0	0	0.0311591	0.09183	0	0	0.0761199	0.0384234	0	0	0.0910991	0	0.0283641	0.141487
	Vitvi01g00112	5.87875	5.67053	5.83348	5.75134	5.69829	5.82099	5.79762	5.63555	6.24259	6.0757	6.14006	6.09538	5.95627	6.28557	6.08686	6.17822	6.28341	6.25732	6.47573	6.02169	5.6876	5.82154	5.66345	5.63684	6.16712	6.12302	5.98004	6.21585	5.78955	5.72677	5.80062	5.71406	5.94836	5.96499	5.81999	6.14112	5.60404	5.72274	5.62082	5.80844	5.94927	6.04662	6.04928	6.00575	6.55547	6.33621	6.35631	6.53493
	Vitvi01g00113	1.93238	2.11348	2.2591	2.20003	2.38201	2.23569	2.22839	2.29438	2.22164	2.17216	2.18775	2.14189	1.92243	2.21208	2.33199	2.46619	2.36945	2.25824	2.32161	2.22633	2.19589	2.06423	2.24693	2.28198	1.58562	1.44152	1.46128	1.25249	1.58082	1.25148	1.43305	1.50984	1.83	1.52469	1.59858	1.4214	2.40032	2.36803	2.28818	2.32069	1.49313	1.53075	1.45647	1.58886	1.77049	1.5409	1.96304	1.8549
	Vitvi01g00114	3.44082	3.74686	3.88913	3.74347	3.79018	3.17042	3.71854	3.77595	3.41823	3.21458	3.2494	3.25127	3.00491	3.23838	3.52124	3.68221	3.60767	3.75948	3.77605	3.72475	3.57965	3.7791	3.89694	3.9981	3.43734	3.82704	3.66346	3.37483	3.6947	3.67557	3.3156	3.75195	4.07546	3.80721	3.58287	3.49729	3.7768	3.85309	3.93224	3.68397	3.73614	3.59613	3.61767	3.72614	3.6127	3.49045	3.44727	3.66504
	Vitvi01g00115	4.97107	4.81526	4.93361	4.86819	4.7938	4.8741	4.76034	4.78361	4.81056	4.70612	4.57183	4.50427	5.01937	4.97533	4.78897	4.91413	3.58001	3.56675	3.65359	3.52515	4.85644	4.93367	4.78727	4.80741	5.26149	5.08779	5.05043	5.21487	5.14342	5.31565	5.18586	5.26573	5.00032	5.01671	5.06291	5.17855	5.18377	5.31619	5.34036	5.30944	5.32518	5.19912	5.23388	5.18401	5.19505	5.48943	5.25881	5.37416
	Vitvi01g00116	5.45371	5.427	5.42551	5.44578	5.31342	5.28054	5.50005	5.33313	5.60523	5.53839	5.5282	5.49283	5.53166	5.70422	5.63883	5.56031	5.42743	5.51729	5.67785	5.47475	5.34749	5.40488	5.43869	5.47053	5.06923	5.22443	5.0188	5.19322	5.40355	5.41237	5.19784	5.38217	5.10893	5.18182	5.21922	5.11141	5.4662	5.51105	5.55919	5.59723	5.29065	5.06712	5.35823	5.26951	5.30459	5.45352	5.17804	5.29155
	Vitvi01g00119	8.17594	7.96318	7.97789	8.09159	7.90955	8.04888	8.00343	7.91923	8.21253	8.38829	8.29031	8.19393	8.92416	8.71597	8.46558	8.25067	8.33378	8.4021	8.36653	8.41776	7.97342	8.12517	7.81499	7.81236	8.14165	8.18854	7.8335	8.14891	7.89929	7.81601	7.98033	7.89238	7.68805	7.89337	7.95525	8.17223	7.3277	7.54412	7.47718	7.59159	7.86231	8.01909	7.92443	7.93546	7.67823	8.14055	7.63096	7.65507
	Vitvi01g00120	9.38422	9.2677	9.28127	9.26773	9.11689	9.33889	9.27229	9.22258	9.00801	9.28678	9.25908	9.04581	9.34057	9.16976	8.9484	8.81552	9.44904	9.5388	9.49379	9.40975	9.15654	9.30844	9.03765	9.11327	9.56602	9.54317	9.24248	9.50634	9.38719	9.35382	9.50984	9.4246	9.07499	9.24375	9.38742	9.51798	9.17796	9.31004	9.20155	9.34796	9.34336	9.41621	9.39427	9.40463	9.25063	9.60102	9.19859	9.18199
	Vitvi01g00121	5.59365	5.50373	5.53453	5.44161	6.03724	6.30124	6.03459	6.11158	5.83681	5.79672	5.93733	5.91871	5.76358	5.94709	5.70767	5.66697	6.38237	6.24831	6.42088	6.53812	5.56455	5.70746	5.54144	5.62993	6.90001	6.92895	6.81682	7.08999	5.82608	5.71492	5.84244	5.7304	6.9138	6.92227	6.98831	7.21507	5.61501	5.80475	5.50366	5.80265	6.54956	6.84425	6.7014	6.77432	5.93816	6.20557	6.27467	5.98505
	Vitvi01g00122	4.29734	4.30382	4.27751	4.3219	4.36268	3.78272	4.11533	4.20633	3.89623	3.7173	3.6534	3.63958	3.76629	3.73997	3.77951	3.71767	3.96321	3.93147	3.78402	4.29008	4.46221	4.25216	4.4434	4.3448	5.18303	5.37557	5.47458	5.1297	4.50033	4.23179	4.30691	4.44002	5.52591	5.64817	5.42297	5.51864	4.36956	4.39511	4.15866	4.5621	5.02259	4.88276	4.91402	5.41955	4.1428	3.79308	4.11939	4.1128
	Vitvi01g00124	5.22421	5.24158	4.90848	5.10685	5.08664	5.53839	5.01797	5.24779	5.12901	5.4221	5.43477	6.17484	5.2827	5.03878	4.89233	4.69767	5.42398	5.14786	5.11937	5.13179	5.49885	5.32496	5.19218	5.19683	5.63264	5.55743	6.2539	5.84523	5.33987	5.11386	5.76401	5.368	5.27813	5.31972	5.22929	5.28785	5.64112	5.02733	5.83989	5.0931	5.09984	5.73848	5.28248	5.7774	4.94937	5.11242	5.24679	4.596
	Vitvi01g00126	0	0	0	0	0	0	0	0	0	0	0	0	0	0	0	0	0	0	0	0	0	0	0	0	0	0.0753647	0.0806477	0	0	0	0	0	0	0	0	0	0	0	0	0	0	0	0	0	0	0	0	0
	Vitvi01g00128	6.9189	6.94762	7.0487	6.94899	6.92542	6.89332	6.91976	6.90111	6.8409	6.83794	6.75189	6.71809	6.71688	6.69168	6.73448	6.75576	7.64151	7.56335	7.54172	7.85366	6.83267	6.95147	6.98122	7.00435	6.85264	6.8597	6.84739	6.90731	6.95898	6.97271	6.93844	6.91396	6.70489	6.83079	6.76666	6.79794	6.94074	6.97101	6.96338	6.90873	6.82072	6.9253	6.92497	6.86867	6.94935	6.92343	6.97532	7.05881
	Vitvi01g00129	0.586217	1.27462	1.11803	1.10862	0.50051	0.861274	0.871351	0.664162	0.694266	0.501108	0.622482	0.185805	0.204411	0.370304	0.252181	0.405918	0.825176	1.02292	0.847818	0.940998	1.12772	0.997059	1.07906	1.10026	2.88951	2.50222	2.56453	2.49704	2.64729	3.08745	2.48139	2.49739	2.36065	2.62017	2.50219	2.39057	0.81897	0.907877	0.615219	0.90725	2.5415	2.27283	2.35635	2.166	1.55273	1.5179	1.66184	1.86309
	Vitvi01g00130	6.39726	6.25	6.26489	6.28309	5.92873	6.25835	6.13401	6.08946	6.08545	6.26289	6.13049	5.96442	6.55426	6.39956	6.11745	6.10033	5.66686	5.54453	5.58911	5.61751	6.11293	6.30773	6.07993	6.05635	6.42408	6.23818	5.94749	6.2701	6.37365	6.28595	6.45913	6.29159	5.99618	6.10988	6.20993	6.35716	5.98835	6.06102	6.15607	6.16592	6.10558	6.27346	6.18681	6.1704	6.2566	6.58227	6.19715	6.25054
	Vitvi01g00131	4.86752	4.92761	4.71529	4.86072	4.9669	4.98135	4.87804	4.96847	4.87166	4.98892	4.97087	4.89483	5.05504	4.97868	4.80137	4.84824	5.07893	4.96439	5.07026	5.30195	4.99037	5.0107	4.94235	4.7215	5.45038	5.19622	5.20459	5.29732	5.05976	4.88051	4.95964	4.95036	4.96668	5.09684	5.14908	5.24029	5.10268	5.149	5.09211	5.16346	5.19039	5.2745	5.13147	5.19134	4.75876	4.90427	4.89386	4.67378
	Vitvi01g00132	1.37818	1.54002	1.29037	1.57821	1.5571	1.39686	1.20988	1.64529	1.1892	1.07551	1.12243	1.53676	1.11569	1.30049	1.26824	1.60522	0.906622	0.70937	0.923506	0.838708	1.3226	1.26836	1.39776	1.32818	1.92011	1.70148	1.69698	1.26914	1.5676	1.78106	1.31478	1.43931	1.80846	1.72417	1.62593	1.64239	1.39915	1.51707	1.60154	1.64734	1.89101	1.73171	1.85965	1.72192	1.7978	1.89339	2.28444	2.22289
	Vitvi01g00133	1.64366	1.67229	1.71024	1.61419	1.98859	1.78657	1.63063	1.57908	2.09319	1.53203	1.746	1.67772	2.0159	1.99979	2.18066	2.28569	0.782661	1.18281	0.99542	0.859754	1.73014	1.33932	1.80645	1.9765	1.78092	1.74829	1.3518	1.80262	1.38376	1.14952	1.38354	1.55056	1.74185	1.72417	1.70499	1.84674	1.71916	1.47221	1.54551	1.67802	1.92228	1.67187	1.59572	1.80063	1.91048	1.4827	1.94828	1.98827
	Vitvi01g00134	6.60186	6.6318	6.66863	6.53461	6.53477	6.88793	6.74579	6.52421	6.36277	6.98182	6.84378	6.80637	6.29141	6.08096	5.832	5.82298	5.80205	5.70023	5.80023	5.45328	6.59318	6.62495	6.58063	6.74113	6.26395	6.10627	5.85091	6.37955	6.41712	6.33226	6.49648	6.40233	5.71649	5.96499	6.09108	6.07286	6.33001	6.36775	6.50541	6.29403	6.05592	6.34897	6.34861	6.09433	6.33906	6.63832	6.17829	6.29704
	Vitvi01g00135	5.7094	5.75687	5.87017	5.64374	5.73954	5.40493	5.70636	5.64569	5.50571	5.43524	5.35316	5.45113	5.29767	5.55506	5.28578	5.4935	5.63136	5.62564	5.80274	5.6344	5.77554	5.71215	5.78903	5.62553	5.34004	5.32629	5.52769	5.45295	5.37822	5.51503	5.2262	5.3934	5.3329	5.35624	5.49705	5.40893	5.91142	5.87321	5.817	5.78102	5.3281	5.37832	5.49714	5.2576	5.30855	5.41202	5.37312	5.35975
	Vitvi01g00136	5.99671	6.23492	6.12672	6.21784	6.29997	5.85337	6.21185	6.23362	6.63395	6.4328	6.44789	6.54343	6.4783	6.3577	6.492	6.5744	6.0468	5.94729	6.16039	5.78983	6.15459	6.01169	6.20288	6.23233	5.79746	6.0045	5.68429	5.85077	5.81284	5.80151	5.62271	5.86159	6.00922	5.89293	5.71805	5.8486	6.12911	6.15316	6.09492	6.25555	5.99227	5.71865	6.00169	5.86241	6.37312	6.23979	6.29852	6.38895
	Vitvi01g00137	3.04978	3.31251	3.32147	3.27021	3.00901	3.0577	3.04562	3.05655	3.3228	3.27772	3.1292	3.00181	3.44882	3.41038	3.20371	3.45681	2.30332	2.35096	2.50525	2.328	3.10621	3.22215	3.1093	3.16767	3.36201	3.19821	2.79712	3.54852	3.29042	3.49681	3.47377	3.41965	3.10217	3.19585	3.23765	3.45208	3.22681	3.35373	3.31104	3.20061	3.34044	3.41085	3.36857	3.26906	3.22392	3.298	3.27451	3.19873
	Vitvi01g00138	4.94671	4.96464	5.06108	5.00775	5.06046	5.05611	5.01592	5.14666	5.07995	5.03838	4.97425	4.83934	5.04288	5.19003	5.09438	5.08269	5.46656	5.27753	5.46874	5.32767	4.82193	4.93939	4.9677	4.91247	4.31132	4.39436	4.30744	4.44213	4.60914	4.57766	4.34189	4.67608	4.42598	4.44761	4.42152	4.33114	4.90765	5.01272	4.80646	4.87537	4.47672	4.43076	4.56231	4.42652	4.68146	4.76349	4.75966	4.80613
	Vitvi01g00139	6.04341	6.08771	6.07756	6.16068	5.92976	5.89356	5.84812	5.93259	5.44413	5.71226	5.41915	5.42828	5.7398	5.613	5.49806	5.57934	5.12326	5.01957	5.15905	5.08452	5.91557	5.93357	5.904	5.83313	5.81243	5.73933	5.49771	5.80156	5.87451	5.82099	5.85687	5.8663	5.53495	5.73703	5.78554	5.71408	5.99231	6.13798	6.05785	6.12382	5.60277	5.81932	5.76735	5.70836	5.53094	5.64877	5.59083	5.40817
	Vitvi01g00140	4.18867	4.24864	4.10655	4.30038	4.20646	4.05394	4.08649	4.20705	3.79608	3.93155	4.19292	4.32625	3.62231	3.58763	3.66394	3.48997	2.60118	2.6717	2.60632	2.68123	4.29036	4.25709	4.21709	4.24634	3.84513	3.77147	4.14112	3.86556	3.98052	3.6131	3.9065	3.76354	3.73365	3.54426	3.7935	3.76263	4.2961	4.2029	4.22224	4.17834	3.63281	4.07644	3.67019	3.72325	3.07936	3.08763	3.22329	3.17588
	Vitvi01g00142	7.77145	7.85294	7.78391	7.86533	7.66726	7.42199	7.62868	7.69125	7.63663	7.27919	7.23523	7.43976	7.64712	7.61855	7.83236	7.98647	7.10838	7.46674	7.56166	7.35175	7.74063	7.61762	7.74097	7.8779	7.21227	7.59875	7.50632	7.18132	7.40634	7.42543	7.25005	7.63986	7.46227	7.45321	7.40446	7.08449	7.61719	7.74694	7.75013	7.6038	7.42685	7.32876	7.53624	7.42942	7.46911	7.34818	7.44407	7.76604
	Vitvi01g00143	6.75861	6.66592	6.70431	6.76682	6.7817	6.88394	6.73803	6.76844	7.07667	6.92762	6.95289	7.02768	6.87647	6.9468	6.90225	6.78307	5.60796	5.60147	5.65305	5.69275	6.79826	6.68272	6.81253	6.55133	7.03408	7.07267	7.10527	6.95568	7.00106	6.98818	7.0629	6.94388	7.16247	6.92801	7.06118	7.12989	7.04769	7.22429	7.06403	7.39493	7.01695	7.05747	7.05051	6.97491	7.27897	7.16463	7.23674	7.27195
	Vitvi01g00145	0.71768	0.743965	1.1332	1.29752	0.668419	0.968377	0.993234	0.706128	0.694266	0.960483	0.815767	0.793335	1.02867	0.750857	0.967192	0.876204	0.598842	0.685831	0.54644	0.609407	1.01943	0.769295	0.966214	1.25178	0.367431	0.431439	0.298624	0.500553	0.678203	0.463682	0.348505	0.547889	0.337358	0.39273	0.300795	0.56075	1.83845	1.40219	1.59051	1.67802	0.376273	0.544827	0.409959	0.561307	0.563643	0.757258	0.811054	1.1208
	Vitvi01g00146	6.09066	6.19149	6.26317	6.14129	6.32179	6.20915	6.15515	6.33239	7.53795	7.22415	7.23992	7.2332	7.27439	7.60126	7.78598	7.87821	6.20659	6.29184	6.88572	5.74388	5.93246	5.9953	6.11486	6.31287	6.12397	6.18494	6.10641	6.2094	6.63987	6.66501	6.39864	6.73232	6.64918	6.38001	6.3681	6.38257	6.07453	6.37043	5.94705	6.26484	6.35799	6.25166	6.4819	6.05531	8.02386	7.80055	7.88449	7.93155
	Vitvi01g00147	0	0	0.0647477	0	0	0	0.0964165	0	0	0.032908	0	0.0326773	0.0361436	0	0	0.0654604	0.036644	0	0.0345477	0	0	0	0.0323933	0	0	0	0	0	0	0	0	0	0.0375145	0	0	0	0	0.031264	0	0.0320273	0.0761199	0	0	0	0	0	0.0283641	0
	Vitvi01g00148	3.82063	3.55171	3.69827	3.29259	3.24983	3.4141	3.36883	3.12775	2.90914	3.05952	2.84398	3.11676	3.24387	3.3461	3.43787	3.21862	1.84729	2.006	2.15103	1.84875	3.68089	3.34104	3.7778	3.85696	2.41191	2.39599	2.77305	2.53195	2.53634	2.80957	2.7717	2.75137	1.99164	1.8547	1.77995	1.89667	2.79008	2.9039	3.03806	2.70535	2.5615	2.46845	2.6516	2.21608	2.82005	2.51523	2.47681	2.48431
	Vitvi01g00149	5.87171	5.91988	5.90319	5.91896	5.99984	5.59729	5.8018	5.81646	5.47453	5.18558	5.2491	5.21972	5.47436	5.42599	5.55045	5.60227	5.494	5.40554	5.21472	5.43499	5.98919	5.79528	6.02414	5.76719	5.81466	5.95609	6.29832	5.758	6.16242	6.19771	6.08563	6.19269	5.82573	5.98068	5.97558	5.83186	5.4425	5.36455	5.47994	5.68105	5.92311	5.63101	5.80893	5.97335	5.41377	5.34745	5.52454	5.27859
	Vitvi01g00150	1.35144	1.144	1.44431	1.35537	1.20766	1.05193	1.22417	1.05363	0.946425	1.1524	1.24691	1.24763	1.06411	1.03462	0.984704	1.35334	1.83694	1.16589	1.50686	1.5322	1.16208	1.36676	1.18372	1.57806	1.13042	1.33821	1.64489	1.46969	1.44286	1.4504	1.43305	1.23797	1.03827	1.27629	1.48369	1.38688	1.73816	1.18308	1.55689	1.10087	1.56093	1.46174	1.37444	1.37036	1.07593	1.43439	1.29244	1.34802
	Vitvi01g00151	4.56257	4.49927	4.70644	4.41532	4.4289	4.54983	4.46014	4.46711	4.084	4.32442	4.24796	4.14944	4.31838	4.16966	3.88755	4.10435	4.75669	4.68606	4.60806	4.91265	4.44314	4.65777	4.50514	4.70845	4.44988	4.05825	4.05392	4.23531	4.16953	4.32048	4.33322	4.29379	4.21502	4.4095	4.18689	4.208	4.38471	4.40289	4.38754	4.33417	4.18601	4.25836	4.16698	4.09519	4.23224	4.39671	4.28283	4.25038
	Vitvi01g00152	4.4489	4.14999	4.28359	4.33673	4.03649	3.72788	4.08061	4.03867	3.52444	3.66123	3.76348	3.52258	3.61037	3.74285	3.67207	3.29566	4.47733	4.55415	4.31145	5.22192	4.47936	4.46179	4.35795	4.08323	5.9207	6.07045	6.1456	5.90037	6.11494	6.14735	5.86816	6.20496	5.95389	6.19299	6.23734	6.29916	5.22309	5.53033	5.25907	5.69861	5.95054	5.80407	5.66971	6.09154	4.67289	4.66879	4.99164	4.4915
	Vitvi01g00155	5.50466	5.59961	5.74117	5.58526	5.33308	5.31054	5.2782	5.28721	5.30526	5.36429	5.22754	5.27881	4.79386	4.81959	4.87247	4.92299	5.86708	5.71629	5.75044	5.69201	5.68908	5.65488	5.77534	5.82765	5.80346	5.80653	5.85593	5.61637	5.82052	5.90683	5.94696	5.79325	5.64081	5.66929	5.58851	5.62338	5.75632	5.67344	5.81522	5.8427	5.64634	5.66364	5.7444	5.84262	5.63805	5.69115	5.71654	5.86112
	Vitvi01g00156	1.64366	1.71381	1.51553	1.57821	1.19396	1.76692	1.72413	1.32002	2.44276	2.00808	2.06629	2.37637	2.40947	2.43012	2.3591	2.75119	2.95711	2.77571	3.32069	2.88488	1.45323	1.36676	1.595	1.669	1.54318	1.44152	1.14231	1.31795	1.02617	1.46462	1.41673	1.20434	1.09275	1.189	1.07119	1.33349	1.0031	1.16909	0.760127	1.17446	1.00167	1.35922	1.34603	1.19831	1.17643	1.20884	1.37206	1.43855
	Vitvi01g00157	3.37248	3.69075	3.64632	3.43353	3.51517	3.57527	3.65664	3.58111	3.89786	3.77481	3.79174	4.05119	2.09513	2.10984	2.71961	2.3129	3.62262	3.38853	3.11007	3.93258	3.71018	3.42174	3.85889	3.86123	2.8201	2.99486	2.867	2.8356	3.65775	3.64155	3.06652	3.51875	3.3901	2.94722	3.09326	2.54729	4.64226	4.29272	4.61828	4.16034	3.11542	3.20668	3.4	3.49886	4.35373	3.72442	3.82212	4.31603
	Vitvi01g00159	0.467823	0.682733	0.401973	0.587635	0.888504	0.725361	0.889406	0.706128	1.46774	0.740799	0.816712	1.44262	0.616127	1.11803	0.876293	1.25856	0.600434	0.427591	0.54644	0.453503	0.61074	0.684615	0.91635	0.602362	0.367431	0.568174	0.756948	0.827178	0.653396	0.217172	0.448183	0.407167	0.635268	0.227321	0.461227	0.56075	0.0616593	0	0.0329772	0.0320273	0.250509	0.0384234	0.437152	0.508692	1.06099	0.717436	0.936088	0.8344
	Vitvi01g00160	3.42166	3.8805	3.94179	3.55267	4.03457	3.98333	4.1289	3.92777	3.96465	4.28056	4.14773	4.12881	3.62231	3.58763	3.69885	3.80228	4.54407	4.50455	4.1826	4.33525	4.05691	3.56187	4.08241	4.49029	2.13541	2.49538	2.3207	2.18245	2.96714	2.94762	3.02945	2.77447	2.07518	1.67361	2.13436	1.5978	3.70375	3.54998	3.70556	3.54106	2.58122	2.72555	2.61635	2.80147	3.1934	2.99906	2.5422	3.00494
	Vitvi01g00161	8.98484	8.91267	8.7285	8.97096	8.92279	9.13061	8.83887	8.95375	8.91647	9.0976	9.2804	9.11807	9.51923	9.24388	9.16837	9.12521	8.85309	8.75007	8.6729	8.63237	8.88191	9.0457	8.64071	8.66922	9.31915	9.12855	9.30676	9.43217	8.86841	8.72433	9.06569	8.99745	8.83177	8.85435	9.02564	9.21525	8.37971	8.55637	8.47566	8.41142	9.03146	9.32923	9.09803	9.02659	8.77506	8.88783	8.8762	8.73619
	Vitvi01g00162	2.5881	2.64583	2.59675	3.11141	3.95153	3.89785	3.83258	3.83388	0.363964	0	0.31642	0.0326773	0.235831	0.0686996	0.0672967	0.158398	0.207081	0.212597	0.101256	0.452007	3.49119	3.37859	3.75128	3.1039	3.19842	3.02369	3.69582	3.10498	3.7218	4.64478	5.00263	3.809	3.7077	2.77207	3.504	3.27932	2.01248	2.42798	1.37594	2.17052	3.3443	3.05564	2.33483	3.56477	0.742903	0.634333	0.308315	0.518812
	Vitvi01g00163	1.7396	1.3021	1.75997	1.61419	1.13782	1.37107	1.29361	1.3989	1.91043	1.6744	1.80794	2.13438	1.91275	2.0685	2.2762	2.4106	0.141302	0.509334	0.368297	0.479462	1.6232	1.64966	1.42242	1.2648	1.66694	1.66535	1.64489	1.4109	1.71873	1.91139	1.76487	1.76182	1.53445	1.37452	1.43813	1.25908	1.39915	1.4141	1.72776	1.64734	1.52064	1.74339	1.91872	1.39955	2.17626	1.82008	1.83241	2.13085
	Vitvi01g00166	4.2037	4.17622	4.29038	4.19937	4.11674	3.93133	3.97254	3.98854	4.03433	4.04075	3.94443	3.95643	3.95524	4.07681	4.07906	4.03046	4.90775	4.80691	4.7091	5.1056	4.16252	4.24789	4.24845	4.23976	4.25983	4.17206	4.36693	4.16366	4.40509	4.35906	4.20372	4.35828	4.25339	4.18426	4.21417	4.06791	4.35731	4.3589	4.45297	4.24647	4.32704	4.16593	4.05295	4.22927	4.16043	4.22983	4.27397	4.20435
	Vitvi01g00167	1.81983	2.09001	1.95191	1.84371	2.03543	2.29177	1.87674	2.2736	2.39512	2.20862	2.2032	2.19338	2.0692	2.06008	2.13434	2.84272	2.27293	2.54005	2.47412	2.18524	1.89244	1.7258	1.68944	1.92822	2.12586	2.17396	2.1349	2.04422	2.23572	2.08714	2.0557	2.10029	2.33828	1.83183	2.01531	1.84674	2.16073	2.25339	2.01038	1.9702	2.08771	2.17275	2.4922	1.95608	2.1553	2.07768	2.47166	2.47364
	Vitvi01g00168	8.05087	7.95075	7.9071	7.97765	7.76793	8.20019	7.83184	7.91042	7.66577	8.20991	8.14577	8.58336	8.34223	8.03931	7.96068	7.79683	8.49502	8.47954	8.22459	8.17581	7.99889	8.1113	7.74311	7.88476	8.56693	8.33302	8.80079	8.77566	8.13552	8.10445	8.66793	8.0223	8.04075	8.20702	8.13345	8.4432	7.82621	7.85818	8.0919	7.8027	8.02118	8.65406	7.99218	8.36384	7.75627	7.91032	8.04819	7.46958
	Vitvi01g00169	3.40875	3.46317	3.46331	3.52458	3.80827	3.44533	3.86031	3.77841	3.7683	3.48218	3.60387	3.65965	3.8551	3.96185	3.98213	3.79988	4.10706	4.24749	4.171	4.4816	3.56046	3.51052	3.50808	3.30632	3.26957	3.37267	3.41397	3.27121	3.27424	3.19373	3.10775	3.12836	3.4882	3.48319	3.70009	3.66155	3.52376	3.40237	3.41164	3.40704	3.31711	3.22345	3.34722	3.31957	3.16922	3.22177	3.41809	3.14597
	Vitvi01g00170	1.77021	2.11348	1.66918	1.84371	2.18141	2.35892	2.18519	2.21667	1.89338	2.14231	2.14839	2.36999	1.96055	1.81217	1.94156	2.11068	2.47335	2.41678	2.7639	1.86965	1.85092	1.73636	2.11702	2.17572	2.2454	2.31279	2.3207	2.38695	1.9297	1.72309	1.85238	2.15413	2.38995	2.47273	2.20859	2.60851	2.19553	2.12161	1.93388	2.01095	2.27701	2.16409	2.39153	2.49158	2.30235	2.2826	2.39204	2.11034
	Vitvi01g00171	7.70612	7.52322	7.4789	7.53613	7.32975	7.95653	7.59129	7.47649	7.34056	7.87388	7.8463	7.58961	7.90138	7.74895	7.36236	7.08625	7.69359	7.70729	7.65407	7.67392	7.25382	7.60186	7.14465	7.29354	8.02096	7.78967	7.27081	7.78682	7.63293	7.58189	7.76676	7.61056	7.38228	7.5204	7.79096	7.97003	6.91285	7.1654	7.02841	7.19527	7.41879	7.89936	7.59526	7.74494	7.32273	7.89679	7.40554	7.43308
	Vitvi01g00172	0.131572	0.188538	0.214942	0.170816	0.586906	0.45767	0.591526	0.506852	0	0	0	0	0	0	0	0	0.174566	0.0376803	0.0682874	0.109487	0.367035	0.165371	0.321675	0.147851	0.195381	0.248165	0.0806477	0.443029	0.0766394	0.183172	0.0431486	0	0.0375145	0.0404622	0.041212	0.172073	0.205179	0.25962	0.0329772	0.063359	0.314761	0	0	0	0	0	0	0
	Vitvi01g00173	8.72872	8.79194	8.94417	8.7133	8.53324	8.58265	8.55939	8.55465	8.29537	8.31809	8.16938	7.93522	8.73658	8.76489	8.5256	8.57533	9.13779	9.01497	9.05305	8.942	8.61695	8.75329	8.67128	8.8467	8.50204	8.42852	8.1292	8.50338	8.60835	8.72534	8.67191	8.58387	8.21126	8.37687	8.35149	8.3763	8.78507	8.8563	8.86443	8.72833	8.48462	8.42354	8.56662	8.40377	8.43156	8.51749	8.38211	8.55051
	Vitvi01g00174	4.40893	4.29726	4.30553	4.2498	4.39786	4.53974	4.27683	4.4269	4.33972	4.62211	4.54934	4.43108	4.38646	4.4719	4.27504	4.40862	5.00226	5.02192	5.00534	5.17441	4.22278	4.41983	4.42658	4.37046	4.00484	3.99415	3.97699	4.22681	4.03435	4.01697	4.08228	3.89056	4.05959	4.03204	4.01653	4.33114	4.33095	4.3727	4.33397	4.26174	4.12684	4.11964	4.11109	3.92745	4.21209	4.29722	4.15037	4.23467
	Vitvi01g00175	7.01921	7.06759	7.05718	7.06485	7.05705	7.27282	7.20929	7.107	6.26925	6.81359	6.88657	6.70135	6.03318	6.09183	6.17769	6.09691	5.43688	5.17348	4.82958	6.11818	7.13959	7.14117	7.21505	7.2074	6.8838	6.78449	6.89312	6.63448	6.27495	6.40919	6.42487	6.12746	6.40196	6.39471	6.27723	6.33469	7.76352	7.75252	7.77562	7.65177	7.01181	6.89912	6.91985	6.98156	6.45364	6.4744	5.93921	6.51491
	Vitvi01g00176	5.93837	5.85235	5.84678	5.82612	5.78422	5.84227	5.82778	5.80745	5.5043	5.57167	5.49799	5.29236	5.86502	5.94823	5.72666	5.65439	6.70227	6.56371	6.54925	6.80685	5.73902	5.96196	5.739	5.76318	6.10828	5.9808	5.99573	6.16506	6.03497	6.09058	6.0284	6.03003	6.04189	6.06461	6.18256	6.29742	5.83236	5.84819	5.7235	5.87065	5.9787	6.0336	5.97527	5.95688	5.71704	5.90124	5.81548	5.7616
	Vitvi01g00178	2.57081	2.64046	2.74734	2.50484	2.76217	2.37848	2.45138	2.46907	2.56619	2.61401	2.51931	2.43255	2.64419	2.78176	2.58257	2.88865	2.72983	2.61051	2.46148	2.4016	2.74171	2.60331	2.7044	2.70128	2.56825	2.44654	2.44014	2.57275	2.66602	2.47917	2.79082	2.64257	2.53472	2.45038	2.07606	2.60099	2.50391	2.5135	2.37433	2.23386	2.16818	2.68978	2.31297	2.19126	2.2307	2.21271	2.72228	2.65451
	Vitvi01g00179	0.0672853	0	0.032737	0.138233	0	0	0.03286	0.0333503	0.0623251	0	0	0	0	0.0347587	0.162699	0	0.036644	0.212597	0.0345477	0.0374266	0.0740568	0.0684394	0.0323933	0	0.0813542	0	0.0408873	0.0393496	0.0388285	0.0385423	0.085044	0	0.0375145	0	0.0812793	0.0886004	0	0	0.0329772	0	0	0	0.105466	0.0742931	0.0310099	0	0	0
	Vitvi01g00180	0	0	0	0	0	0	0	0	0	0	0	0	0	0	0	0	0	0	0	0	0	0	0	0	0	0	0	0	0	0	0	0	0	0	0	0	0	0	0	0	0	0	0	0	0	0	0	0
	Vitvi01g00181	2.3789	2.29544	2.73247	2.33554	3.33655	3.43292	3.10863	3.3948	4.81283	4.58514	4.49389	4.71399	5.43005	5.36839	5.20311	5.13127	5.4632	6.20601	4.68756	5.88465	2.36769	2.35881	2.17621	2.24305	1.68006	1.91143	2.05731	1.72027	1.10147	1.42152	1.22394	1.04247	1.39689	1.51036	1.43813	1.50427	1.90725	1.49482	1.71765	1.74718	2.45861	2.09285	1.66636	1.60147	2.98749	2.16909	1.87988	2.39103
	Vitvi01g00182	6.67311	6.58641	6.64136	6.54824	6.45912	6.84699	6.58164	6.59328	6.52682	6.93281	6.78403	6.63507	6.78251	6.73591	6.5633	6.36896	6.61219	6.65708	6.69777	6.62058	6.42472	6.59372	6.43867	6.547	6.40148	6.13793	6.04367	6.40378	6.42722	6.37571	6.49405	6.28758	6.08843	6.1789	6.29438	6.37158	6.65031	6.75305	6.68244	6.62979	6.17267	6.48213	6.37522	6.10877	6.30775	6.68424	6.2583	6.40518
	Vitvi01g00183	7.241	7.18089	7.23299	7.20221	7.14911	7.19937	7.1919	7.26845	6.9944	7.00559	6.93508	6.80814	7.2817	7.36476	6.96866	6.98212	7.91759	7.80579	7.91481	7.81697	7.07342	7.29258	7.08717	7.08408	7.40754	7.46085	7.16052	7.51413	7.3761	7.42793	7.42285	7.55088	7.32963	7.33975	7.48531	7.6605	7.11058	7.14389	7.08752	7.18685	7.44536	7.5322	7.49215	7.35849	7.41357	7.42707	7.46384	7.54363
	Vitvi01g00185	0	0	0	0	0	0	0	0	0	0	0	0	0	0	0	0	0	0	0	0	0	0	0	0	0	0	0	0	0	0	0	0	0	0	0	0	0	0	0	0	0	0	0	0	0	0	0	0
	Vitvi01g00186	1.95032	2.05004	2.08273	1.70598	1.98063	2.08516	1.85852	1.94601	2.40718	2.27889	2.2032	2.57801	1.94162	2.57295	2.14995	2.28569	2.75204	2.45209	2.80451	2.50541	2.14526	1.96	2.16894	2.04601	1.9955	1.61572	2.16295	2.432	1.82252	1.76965	1.75193	1.72671	1.9724	1.89939	1.81602	1.88435	1.82073	1.87683	1.7378	1.67802	1.6383	2.00826	1.87961	1.74485	1.95158	1.96316	2.14244	1.77896
	Vitvi01g00187	5.41225	5.31087	5.13456	5.35654	5.26183	5.19583	5.32455	5.17682	5.50079	5.07043	5.31012	5.15162	6.1701	6.06948	5.89124	5.91409	5.02523	4.7668	5.1443	4.84961	5.35401	5.3731	5.30752	4.90001	5.28099	5.20569	5.07032	5.02209	4.52959	4.64009	4.8255	4.65445	4.99794	4.91701	4.99767	5.08069	4.82004	5.03409	4.9898	5.41036	4.98236	4.94223	5.05673	5.13821	5.58026	5.57618	5.41669	5.3452
	Vitvi01g00188	6.99542	6.44883	6.36797	6.79315	6.20125	6.2731	6.36252	6.0334	5.27169	5.08774	5.15008	5.18218	6.48354	6.5651	6.86734	6.46361	6.70754	8.07166	6.45241	6.90258	7.30927	6.89535	7.11839	5.76107	6.65753	6.09566	7.43177	5.78419	6.63153	6.83096	6.95168	6.64326	6.57459	6.74607	7.19562	6.96643	6.56892	6.92703	6.78232	7.2244	6.31043	5.89942	6.0758	6.58704	6.1225	5.23785	5.57271	5.34925
	Vitvi01g00189	4.49218	4.29664	4.04139	4.37256	3.89498	4.04029	4.25058	4.08904	5.23529	4.86696	5.02931	5.05232	5.45213	5.64292	5.69428	5.78128	5.75622	5.91406	6.1252	5.56461	4.29185	4.25415	4.19577	3.8346	4.61438	4.63884	4.88419	4.71721	4.46878	4.3913	4.45155	4.62017	4.60375	4.68508	4.76364	5.06678	3.80718	4.02203	3.74479	4.09897	4.69186	4.63664	4.5995	4.70217	5.96367	5.9328	5.79359	5.58857
	Vitvi01g00190	5.05945	4.99863	5.06801	4.90981	5.14031	5.22672	4.89713	4.95003	5.27679	5.26304	5.00212	4.93752	5.23782	5.45595	5.19372	5.37263	5.94866	5.86453	5.98159	5.83769	4.83264	5.13358	4.99055	4.93606	5.16565	4.81432	4.74183	5.19866	5.1959	5.27688	5.48964	5.21808	4.90966	4.93456	4.97658	5.02705	5.19929	5.25129	5.13071	5.12407	4.87058	5.15281	5.08387	4.84119	5.35754	5.49459	5.57709	5.43728
	Vitvi01g00191	0	0	0	0	0	0	0.0964165	0.159538	0	0	0	0	0	0	0	0	0.107253	0.0744016	0.0345477	0.144211	0	0.0346255	0.0950764	0.0609703	0.120373	0.0381744	0	0	0.0388285	0	0.0431486	0	0.0375145	0	0	0.0449802	0	0	0	0.063359	0	0.0758499	0	0.0376247	0	0	0	0
	Vitvi01g00192	0	0	0.0647477	0.0358196	0	0.189029	0.352146	0.0333503	0	0	0	0	0	0	0.0340407	0	0	0.0744016	0	0	0.0740568	0	0	0.119468	0.0412505	0	0	0	0.0766394	0.148351	0.165353	0.0386795	0.144538	0	0.158223	0.0449802	0.408702	0.285782	0.187423	0.0320273	0.112725	0	0.0711604	0.179017	0	0	0.0283641	0
	Vitvi01g00193	0	0	0	0	0	0	0	0	0	0	0	0	0	0	0	0	0	0	0	0	0	0	0	0	0.0412505	0	0	0	0.0388285	0.0385423	0	0	0	0.0404622	0.0812793	0	0	0	0	0	0	0	0	0	0	0	0	0
	Vitvi01g00196	5.70677	6.02518	5.27201	5.32522	5.15894	5.70188	5.2062	5.24424	5.06195	5.75973	5.57867	6.856	5.63175	5.19964	5.03363	4.79616	4.83679	4.69345	4.22248	4.40134	5.97778	5.84855	5.82415	5.74646	6.32994	5.68923	6.89277	6.71643	5.80018	5.81892	6.49405	5.61995	5.66199	5.63089	5.65805	5.68861	5.87914	5.35917	6.22146	5.06047	5.22215	6.16042	5.32859	5.71853	5.0512	5.17991	6.05532	5.07579
	Vitvi01g00197	0	0	0.032737	0	0	0	0.127175	0.129011	0	0.032908	0	0.0958918	0	0.10186	0	0	0	0	0	0.0374266	0.144497	0.0684394	0.0323933	0.0308072	0.158365	0.0381744	0.0408873	0.0393496	0.0388285	0.112669	0.0431486	0	0.244167	0.0798204	0	0.0449802	0.0311591	0.0618648	0	0.063359	0	0	0.138975	0	0.0910991	0.0328191	0.0561813	0.0865459
	Vitvi01g00198	2.21054	2.23254	2.37214	2.42605	1.80252	1.81554	1.96451	1.95474	1.74927	1.63207	2.24857	1.69824	1.49906	1.63094	2.12647	1.83845	1.52503	1.91782	1.43109	1.81682	2.50119	2.23772	2.57843	2.44525	1.68006	2.00113	2.06724	1.36517	2.50202	2.89607	2.55031	2.85253	2.64819	2.89852	2.42644	2.61598	2.37626	2.50238	2.38075	2.01896	2.03147	1.73171	2.15816	2.05112	1.66572	1.84801	1.62517	1.92704
	Vitvi01g00199	6.0662	5.9571	6.15395	6.13872	5.73836	6.15065	6.1288	5.96752	4.82411	5.42907	5.07949	4.96529	5.2874	5.33042	5.50035	5.18472	6.27816	6.6168	5.77937	6.78673	6.27723	6.23423	6.28415	5.71004	6.3995	5.82371	7.14244	6.06434	6.66529	6.97022	6.923	6.49434	6.40958	6.63867	6.93601	6.66288	6.06092	6.052	6.19529	6.17357	6.09246	5.98094	6.12231	6.37393	5.3125	5.13527	4.99523	4.98389
	Vitvi01g00201	6.52653	6.53593	6.58108	6.56404	6.28025	6.32705	6.47059	6.40386	6.27913	6.61668	6.48589	6.27127	6.50755	6.4853	6.29814	6.27046	5.99769	6.24981	6.61208	6.10006	6.36328	6.52575	6.32518	6.51808	6.44103	6.48185	6.04555	6.33725	6.44269	6.40597	6.43199	6.42258	6.14054	6.34459	6.27723	6.32161	6.4917	6.62025	6.54524	6.57582	6.44579	6.33264	6.33422	6.37852	6.4436	6.69997	6.19559	6.39108
	Vitvi01g00202	0.894822	0.70331	0.755768	0.768835	1.06444	0.915819	0.889406	0.969986	0.843702	0.592243	0.599315	0.972444	1.14908	0.927716	0.949465	1.17204	1.02077	1.44363	1.09699	1.03651	0.752529	0.809841	0.87984	1.04096	0.712039	0.459842	0.828754	0.710137	0.926165	0.941533	0.979309	0.923505	0.84022	0.596437	1.07119	1.00964	0.871563	0.70956	1.02889	0.90725	0.814351	1.05633	1.09601	0.820692	0.902332	0.757258	1.26886	1.00706
	Vitvi01g00203	1.19476	1.27462	1.40734	0.967378	2.66622	2.95726	2.67603	2.72011	4.00686	4.68945	4.5881	4.65749	3.01853	2.88061	2.92405	3.04288	3.16587	2.78682	3.25628	2.53842	1.12772	1.61576	1.43459	1.69808	2.01634	2.17396	2.0869	2.64468	0.796218	0.519248	0.657037	0.724352	2.32317	2.47273	1.87419	2.52365	1.99678	2.13606	1.80616	2.05837	2.36309	2.28886	2.18247	1.93629	4.06065	4.64112	3.57294	3.34049
	Vitvi01g00204	2.74531	2.85979	2.77179	2.70721	2.96129	2.87246	2.78613	3.18081	2.95914	3.10279	2.90193	3.1874	2.7836	2.78176	2.87324	2.98485	3.0938	3.25908	2.90129	3.22207	2.5985	3.06771	2.84326	2.93503	2.91747	3.06125	3.34626	2.92235	2.88428	2.81513	2.94665	2.80284	3.56727	3.25722	3.00228	3.48101	3.39194	3.4378	3.34098	3.31241	3.01263	2.84417	2.87188	3.12793	3.57637	3.10702	2.99801	3.00123
	Vitvi01g00206	0	0	0	0	0	0	0	0	0	0	0	0	0	0	0	0	0	0	0	0	0	0	0	0	0	0	0	0	0	0	0	0	0	0	0	0	0	0	0	0	0	0	0	0	0	0	0	0
	Vitvi01g00211	3.11085	3.19279	3.06079	2.88466	5.13315	5.32992	4.79787	5.22903	3.75892	3.57448	3.63837	3.26164	3.4721	3.47191	3.50008	3.39449	3.14924	2.79234	3.58532	3.09914	3.03846	3.1686	2.89702	2.88111	4.55687	4.81981	4.66053	4.8571	3.55435	3.58733	3.34175	3.42696	5.00742	4.91837	5.17246	5.52262	3.7928	3.85964	3.88786	3.72863	4.49763	4.8276	4.37288	4.7002	3.31807	3.6576	3.56328	2.9598
	Vitvi01g00214	7.89365	7.753	7.79885	7.84717	7.85687	8.09823	7.90909	7.97742	7.9564	8.08468	8.09207	7.88374	8.3793	8.23264	8.08589	7.9784	7.81172	7.66842	7.94009	7.58665	7.58806	7.7857	7.55019	7.66411	8.09251	7.97791	7.49625	8.07569	7.83404	7.83564	8.04411	8.02351	7.59773	7.5699	7.68562	7.84667	7.75086	7.93896	7.81792	7.96949	7.93134	7.93089	8.03675	7.80501	8.27776	8.58811	8.25951	8.14237
	Vitvi01g00217	2.15749	1.94062	1.79855	2.06787	2.49804	2.63842	2.3637	2.41948	2.52251	1.90519	2.27074	2.11924	2.7459	2.74024	2.44384	2.66934	1.37571	1.45759	1.60207	1.43739	2.16234	2.43207	1.91468	2.28198	1.81699	2.39599	2.59916	1.95444	1.98045	2.25202	2.44967	2.28859	2.3079	2.19656	2.04601	1.87192	2.42985	2.15747	2.13712	2.22002	1.98286	1.81153	1.68916	2.15748	1.39481	1.27892	1.22051	0.783491
	Vitvi01g00218	0.308846	0.217697	0.376694	0.323532	0.782654	0.159194	0.2157	0.303178	0	0.244373	0.425815	0.376081	0.955063	0.771614	0.563174	0.681175	0.866474	0.821629	0.886158	0.558824	0.306877	0.369038	0.398244	0.147851	0.195381	0.0753647	0.157025	0.0393496	0.113485	0.217172	0.085044	0.0386795	0.178518	0.191836	0.120264	0.212065	0.120791	0.20583	0.096753	0.442722	0	0.11233	0.0360189	0.110053	0.0613673	0.157103	0.212682	0.0294293
	Vitvi01g00219	7.15783	6.93149	6.97218	7.06268	6.73517	7.02269	7.01817	6.86654	6.83589	7.05424	7.02991	6.75772	7.11851	7.02776	6.99591	6.80899	7.23351	7.38824	7.42693	7.5007	6.94394	7.10395	6.85446	6.84338	7.11056	7.03629	6.76208	6.90532	6.65791	6.72311	6.83097	6.68319	6.58926	6.78538	6.74226	6.89365	6.66528	6.80824	6.79546	6.83463	6.81205	6.63569	6.72262	6.91584	6.76307	6.98185	6.46244	6.66074
	Vitvi01g00220	8.97119	8.89169	8.71075	8.98118	8.68138	9.12905	8.76806	8.75458	8.49858	8.90655	8.7673	8.75191	9.10546	9.04817	8.63898	8.57806	8.47492	8.41926	8.34239	8.35371	8.81819	8.94988	8.58395	8.57299	9.01517	8.83899	8.80041	8.93907	8.6034	8.47919	8.91414	8.65016	8.39273	8.56382	8.60185	8.72091	8.33359	8.46943	8.35421	8.54054	8.69058	8.95533	8.67945	8.8234	8.22959	8.39435	8.23728	7.97721
	Vitvi01g00221	0	0	0	0.0707714	0	0.0332752	0	0	0	0	0.0690798	0	0.0361436	0	0	0.158398	0.141302	0.0376803	0.195869	0.0374266	0.0375035	0.101479	0	0	0	0	0	0	0	0	0	0	0	0	0	0	0.0311591	0.121186	0.0329772	0.0320273	0	0	0.0360189	0	0	0	0	0.0294293
	Vitvi01g00222	1.25372	1.23238	1.61616	1.07459	1.06444	1.50756	1.50744	1.11723	1.87614	2.17953	1.89613	2.20058	1.0465	0.708427	1.0191	1.31348	0.0723804	0	0	0.0374266	1.05644	0.829695	1.18372	1.2777	0.367431	0.34271	0.298624	0.413383	0.967004	0.857794	0.863717	0.860127	0.367131	0.191836	0.430536	0.250979	1.39915	1.15497	1.41399	0.854493	0.836406	0.67247	0.706655	0.636796	1.66572	1.68207	1.5092	1.79618
	Vitvi01g00223	3.53296	3.68817	3.75822	3.6541	3.81724	3.82608	3.74605	3.75611	3.58938	3.82989	3.73984	3.72609	3.62528	3.48454	3.53021	3.49889	4.03191	3.86018	3.89128	4.02177	3.37147	3.66493	3.67126	3.77517	3.82756	3.61293	3.62364	3.70354	4.01013	3.97536	3.98605	3.93481	3.6634	3.70078	3.64768	3.82843	4.26367	4.20975	4.27143	4.32451	3.73907	3.99331	3.84534	3.72325	4.0644	3.97718	4.05536	4.05494
	Vitvi01g00224	2.3656	2.4631	2.65047	2.41249	2.01998	2.3391	2.17787	2.46296	2.41913	2.25817	2.60903	2.33766	2.62652	2.5491	2.30437	2.35278	3.35548	3.35174	3.36208	3.63604	2.30756	2.44499	2.34045	2.62762	2.58927	2.50904	2.05731	2.52503	2.1318	2.10541	2.09723	2.19751	2.11959	2.17854	2.36284	2.21473	2.18863	2.55173	2.39984	2.58638	1.98286	2.4543	2.14996	2.3266	2.015	2.0539	2.01358	2.11721
	Vitvi01g00225	4.11704	4.07827	4.0112	4.05846	4.10763	3.88878	3.9533	4.14357	4.14105	3.99138	3.88819	3.93282	3.8752	4.05368	4.41239	4.48387	3.63482	3.58912	3.96701	3.61144	3.92805	4.05266	4.00085	4.04978	3.4527	3.57123	3.61012	3.8126	3.89316	3.93762	3.58014	3.77504	3.95074	3.50143	3.64768	3.34824	4.37108	4.24351	4.09767	4.18548	3.58476	3.59291	3.87298	3.70291	4.28946	3.93004	4.48567	4.5687
	Vitvi01g00226	4.48471	4.0703	4.35004	4.33133	4.17891	4.41586	4.17195	4.07316	3.8379	3.92499	3.95815	3.92196	4.50403	4.32693	3.88755	3.87026	3.16587	3.05832	3.12217	2.49872	4.17099	4.46338	4.01916	3.81775	5.03006	4.64375	4.39085	4.7559	4.61076	4.70293	4.90659	4.72729	4.35718	4.43628	4.40977	4.6713	3.26335	3.37825	3.57729	3.66112	4.72005	4.5717	4.56386	4.58739	3.81555	4.10614	3.89132	3.81411
	Vitvi01g00227	5.44187	5.40657	5.41468	5.42651	5.45583	5.54273	5.59456	5.43491	5.61955	5.53624	5.53813	5.5679	5.70655	5.54228	5.62912	5.55676	5.22897	5.25372	5.26469	5.36954	5.47683	5.37226	5.49207	5.30397	5.74692	5.75374	5.79075	5.67454	5.41004	5.4486	5.4228	5.44201	5.70123	5.70198	5.6372	5.92127	5.22815	5.41949	5.27122	5.58176	5.58579	5.57819	5.58486	5.70105	5.82715	5.78444	5.72252	5.64464
	Vitvi01g00230	5.76682	6.30453	6.26144	6.20658	4.81744	5.31054	5.42235	5.12458	6.21884	7.36165	7.40829	7.13315	6.31459	5.48923	5.89876	5.61872	2.8376	2.43807	2.41635	1.38027	5.89209	5.69399	5.94287	6.43234	4.96322	4.6683	4.57438	4.74256	7.28339	7.24973	7.13665	6.831	5.76412	6.0109	5.22482	5.06303	6.59338	6.61639	7.34534	6.58495	5.74801	6.06826	6.1828	5.66092	6.24384	6.67322	5.73709	6.31246
	Vitvi01g00232	1.8678	2.39453	2.30672	1.96943	3.96369	3.77536	4.21374	4.36111	3.67165	4.30603	4.59397	4.50427	1.87333	1.72971	2.29738	1.85705	0.623142	0.885017	1.09699	0.42402	2.47409	2.41245	2.49953	3.00264	2.96111	3.23565	2.867	3.03371	2.07689	2.33952	1.82792	2.10029	3.58955	4.02197	4.09202	3.91275	3.40686	3.21426	3.29414	2.85609	3.58476	3.40718	3.8428	3.48531	3.41529	3.85403	2.73953	2.9598
	Vitvi01g00233	2.51768	2.26782	2.35282	2.45279	2.73877	2.44798	2.89737	2.86608	3.14341	3.49995	3.52	3.52832	2.87624	2.9865	2.89656	2.66934	3.79044	3.99079	3.91928	3.88987	2.52779	2.51411	2.38503	2.04601	3.19385	3.13796	3.27522	3.27534	2.26058	2.47215	2.34149	2.44075	3.04346	2.95253	3.18346	3.34824	2.36407	2.50795	2.32192	2.3336	3.1109	3.447	3.21207	3.35725	3.20365	3.52835	3.38557	3.52743
	Vitvi01g00234	7.94374	8.04451	7.94575	8.11794	7.27115	7.43333	7.30488	7.09076	5.37368	5.89844	5.47112	5.21617	5.08014	4.94367	5.3344	4.69379	6.15804	5.72426	5.54261	5.55517	7.88553	7.8642	7.91923	7.85333	6.65172	6.7647	6.77236	6.24244	6.97971	6.74148	6.94663	6.76657	6.786	6.6362	6.3239	6.49626	7.71263	7.61112	7.91717	7.82373	6.22324	6.30631	6.49206	6.57883	5.38029	4.94256	5.04987	5.1877
	Vitvi01g00237	5.2615	5.39226	5.44312	5.32522	5.42684	5.23925	5.28674	5.29152	5.38972	5.21097	5.27765	5.1423	5.09628	5.3313	5.24276	5.27656	4.24067	4.30076	4.25581	4.38328	5.24101	5.17103	5.39264	5.48242	4.39525	4.56586	4.29693	4.81094	5.06917	4.9249	4.63064	4.9209	4.69461	4.63928	4.55556	4.32203	5.5111	5.47952	5.57047	5.26549	4.98112	4.67286	4.98022	4.53245	5.26275	5.24526	5.31961	5.57462
	Vitvi01g00238	2.90556	3.07823	3.06079	3.02939	3.39759	3.54098	3.26548	3.31229	3.60517	3.45512	3.52922	3.61179	3.42175	3.49394	3.41222	3.4384	2.69013	2.74187	3.16957	2.63314	3.02918	3.18024	3.38805	3.26481	3.6721	3.57123	3.41397	3.94799	3.055	3.11926	3.17234	3.24459	3.42944	3.39232	3.36889	3.57602	3.5455	3.38734	3.4365	3.61956	3.28539	3.46827	3.34004	3.20436	3.82884	3.77379	3.78935	3.41764
	Vitvi01g00239	4.04376	3.74436	3.89804	4.04972	3.20614	3.23977	3.48619	3.31907	1.1892	1.01091	0.527497	0.867667	1.33466	1.3147	1.35159	1.23029	1.96604	2.58528	1.57885	2.65136	3.28836	3.85613	3.33709	3.16767	3.94088	4.24324	4.14815	4.16144	3.97552	4.11716	3.84077	4.11076	3.61458	3.90358	3.8641	4.22764	1.63038	1.69355	1.02889	1.29814	3.48707	3.65913	3.63832	3.98636	1.09072	0.737484	1.17048	1.86309
	Vitvi01g00241	2.65524	2.66183	3.31815	3.02048	2.95724	2.65989	3.36561	2.64658	2.95093	3.52907	3.52615	3.3091	4.26227	3.81711	3.97338	3.94173	3.28489	3.3923	3.39569	2.90526	2.78646	2.43854	2.57294	2.91039	1.34328	1.41275	1.577	1.33387	4.24203	4.32438	4.10791	3.91935	3.38647	3.66564	2.53862	2.49962	3.67197	3.54458	4.18605	3.54384	2.58122	2.48245	2.93524	2.47796	3.63305	3.49635	3.18915	3.66738
	Vitvi01g00243	4.78623	4.83067	4.94978	4.86197	4.68905	4.95338	4.92256	4.90344	4.47475	4.8936	4.78702	4.56696	4.50725	4.30929	4.27504	4.15222	4.423	4.32572	4.51479	4.22805	4.56372	4.79032	4.78252	4.73676	4.99768	4.91904	4.60026	4.9426	4.91595	4.96423	5.08236	4.97176	4.62854	4.91565	4.87908	4.90427	4.71841	4.56255	4.64785	4.62673	4.9637	4.9435	4.89943	4.82379	4.7307	4.87967	4.82074	4.92834
	Vitvi01g00244	6.40541	5.94734	6.69954	6.58497	6.50248	6.51397	7.23512	6.6948	8.10745	7.98138	8.27703	7.79902	9.54425	9.44408	9.38096	9.45517	8.34444	8.33499	8.57352	8.31578	6.25053	5.93357	5.56585	5.93995	6.09916	5.84068	5.14723	5.48091	7.55249	7.29669	7.65223	7.21877	7.69191	7.60762	7.38283	7.46283	7.50895	7.06441	7.51323	7.19792	6.78643	6.40151	7.12817	6.72292	7.52481	7.51081	7.42052	7.76193
	Vitvi01g00245	3.31497	3.3882	3.14181	3.41664	3.45327	3.34289	3.38801	3.4012	3.40927	3.3415	3.30773	3.25819	3.03648	3.12198	3.4283	3.23649	1.77322	2.21778	2.06173	1.99859	3.41843	3.43477	3.69675	3.34973	3.85095	3.85671	3.50445	3.7723	3.66398	3.81254	3.7719	3.8367	3.63614	3.77759	3.31949	3.69368	3.63948	3.60816	3.62674	3.54384	3.56838	3.61214	3.61172	3.66734	3.73544	3.78347	3.95366	3.63664
	Vitvi01g00246	0.653445	0.802876	2.10599	0.487718	0.688097	2.24282	3.12015	0.433802	0.261425	0.244373	0.344556	0.734959	0.355086	0.10186	0.193147	0.217188	0.945684	1.21605	0.593544	1.43739	2.92297	2.39923	1.24028	3.19512	3.30387	0.974744	0.781283	3.27121	0.986998	1.0957	1.22394	0.860127	1.33797	1.92122	0.833823	0.891469	4.95513	2.70984	2.06721	1.4481	3.83256	1.11144	1.0439	2.13162	0.176786	0.215448	0.212682	0.141487
	Vitvi01g00247	0	0	0	0	0	0	0.03286	0	0	0	0	0	0	0.0347587	0	0	0	0	0	0.0739068	0	0	0	0	0	0	0	0	0	0	0	0	0.0375145	0	0	0	0	0	0	0	0	0	0	0	0.999601	0.0328191	0	0
	Vitvi01g00249	4.81466	4.73937	4.68472	4.84061	4.73825	4.64842	4.61871	4.81272	5.20436	4.93227	5.29397	4.87695	5.86502	5.95732	6.0093	6.04511	5.52092	5.41362	5.58037	5.61983	4.85382	4.80419	4.47747	4.60605	6.03933	6.01411	6.104	5.72971	5.82816	5.7952	6.18469	5.9905	6.09011	6.25125	6.22286	6.42413	4.89817	5.16583	5.24243	5.3184	5.83548	5.7823	5.74916	5.78778	6.45186	6.13316	6.07755	6.2289
	Vitvi01g00250	2.11837	2.11348	1.94333	2.16811	2.35148	2.12429	2.06325	2.31487	2.38905	2.29933	2.22606	2.43255	2.31701	2.18912	2.56521	2.48426	2.50639	2.13328	2.60632	1.90045	2.12798	2.35196	2.28775	2.35075	3.12836	3.22741	3.48606	3.40527	2.78499	2.80957	3.02407	3.35981	3.40094	3.21807	3.3153	3.72856	2.48715	2.49118	2.30852	2.40871	3.43381	3.58968	3.4675	3.17512	3.41529	3.29124	3.80378	3.39521
	Vitvi01g00251	3.87093	3.98807	3.9653	4.01874	3.835	3.94451	3.97254	3.84096	4.54737	4.09824	4.0677	4.08663	4.25462	4.30751	4.37139	4.4023	4.48398	4.51126	4.67529	4.39954	3.99392	3.99887	3.9166	4.06288	4.43835	4.4217	4.70891	4.60671	4.69977	4.56781	4.51853	4.55955	4.64535	4.57186	4.68471	4.61648	3.40686	3.48655	3.33107	3.59029	4.52675	4.36046	4.42304	4.61565	5.06719	5.04062	5.14361	4.99791
	Vitvi01g00252	8.52067	8.46304	8.528	8.65373	8.63453	8.78786	8.51149	8.69729	8.61012	8.71263	8.58334	8.49388	9.00453	8.89594	8.92754	8.74516	8.43912	8.5337	8.42212	8.25948	8.45699	8.46014	8.26233	8.46575	8.99407	8.9214	9.00951	9.08151	8.66112	8.61031	8.9022	8.63929	8.65194	8.86908	8.89413	9.00813	7.9634	8.13169	8.02086	8.20314	9.02292	9.04601	8.92619	8.96621	8.84278	8.90621	8.77848	8.61343
	Vitvi01g00253	3.08267	3.3492	3.32807	3.02048	4.34306	4.56413	4.62815	4.49282	5.91225	5.73181	6.08796	6.01589	5.22907	5.71296	5.7696	5.64505	4.73176	3.99558	4.70106	3.64516	3.02918	3.05512	3.32079	3.27128	2.19145	2.42509	2.2871	2.78441	1.81135	1.50647	2.03447	1.73851	2.17113	2.09456	1.80409	2.2914	3.12939	2.86105	2.87484	2.87828	2.72411	2.63442	3.17216	2.54481	4.57634	4.57719	4.30473	3.97967
	Vitvi01g00254	4.42344	4.15376	4.12754	4.40508	4.58531	3.97907	4.31574	4.54433	4.97349	4.52135	4.82871	4.84625	4.73597	4.91364	5.11441	5.08762	4.15576	3.89908	4.53604	3.66622	4.38432	4.21808	4.45673	4.35988	4.12723	4.44319	4.492	4.33355	4.40137	4.11265	4.22027	4.41083	4.73656	4.45511	4.39196	4.38461	4.31522	4.47714	4.28176	4.4893	4.43578	4.18319	4.24214	4.16698	4.19849	4.16469	4.63032	4.57744
	Vitvi01g00255	6.51641	6.40974	6.34528	6.42745	6.42287	6.12339	6.54616	6.5417	6.38084	5.88273	6.09107	6.36928	5.96391	6.26193	6.23598	6.2937	6.52541	6.22859	6.35021	6.19161	6.45752	6.29797	6.42844	6.11773	6.58223	6.96036	6.98176	6.86926	6.45933	6.43741	6.21744	6.58207	7.10896	7.01783	7.10344	6.98304	6.06704	6.19819	6.09297	6.27992	6.83927	6.63099	6.58883	7.0126	6.91626	6.53866	6.89432	6.78457
	Vitvi01g00258	4.42665	4.73181	4.58063	4.47688	4.20304	4.72552	4.52942	4.46253	5.02722	5.84732	5.99671	5.53335	4.74828	4.13403	4.11131	3.86797	1.80543	1.4987	1.65854	1.17729	4.50134	4.58663	4.6544	4.95324	3.50892	3.49437	3.02309	3.78971	4.08393	4.30673	4.28685	3.98271	2.9531	2.85947	2.789	2.77127	4.90765	5.01174	5.15899	4.89944	3.91778	4.15067	4.21883	3.85817	4.47286	5.0931	3.97203	4.46212
	Vitvi01g00259	3.09078	2.99646	3.04483	2.93769	3.06653	2.98303	3.30301	3.22116	3.12528	3.00251	3.01567	3.03041	3.14804	2.83203	2.86381	3.13723	4.05219	3.92193	3.87469	4.18909	3.11501	3.10485	3.1319	3.13614	2.97182	2.97532	3.04838	2.9791	3.15559	3.13713	3.32874	3.03578	3.16284	2.88192	2.88267	3.08841	3.14727	3.14449	3.14374	3.13577	3.26927	3.19822	2.88181	2.95191	3.36446	3.17843	3.39104	3.46956
	Vitvi01g00260	0.49141	0.783505	0.813429	0.407959	0.628238	1.06807	1.02625	0.530403	0.339004	0.501108	0.599315	0.521316	0.13944	0.286253	0.222966	0.245709	0.107253	0	0.0682874	0.109487	0.559789	0.684615	0.87984	1.01037	0.399509	0.280374	0.427559	0.255263	0.602464	0.836078	0.448183	0.25122	0.480432	0.423652	0.300795	0.13094	0.360449	0.385927	0.27273	0.369408	0.572998	0.344725	0.54107	0.244835	0.605448	0.776765	0.461786	0.675943
	Vitvi01g00261	0	0	0	0	0	0	0	0	0	0	0	0	0	0	0	0	0	0.110211	0	0.0374266	0	0.101479	0	0	0	0	0	0	0	0	0	0	0	0	0	0	0.0311591	0	0	0	0	0	0	0	0	0	0	0
	Vitvi01g00262	1.33787	1.52843	1.9347	1.42456	1.39891	1.81554	1.83076	1.38605	0.436351	0.326301	0.102418	0.297586	0.105823	0.449727	0.280816	0.0971094	1.8779	2.006	1.26644	2.53188	1.09252	1.09874	1.29471	2.04601	0.989997	0.716796	0.805214	0.685545	0.628155	0.649464	0.657037	0.793836	0.902541	0.295777	0.367124	0.13094	2.24288	2.15037	2.18925	1.94519	1.04018	1.51721	1.06148	1.16469	0.383143	0.18657	0.284995	0.867369
	Vitvi01g00263	0	0	0	0	0	0	0	0.0333503	0	0	0	0	0	0	0	0	0	0	0	0.0374266	0	0	0	0.0308072	0	0.0753647	0	0	0	0	0.0431486	0	0	0	0	0	0	0	0	0	0	0	0	0	0	0	0	0
	Vitvi01g00264	2.34541	2.09788	2.44083	2.21573	4.59185	4.57547	4.71424	4.42847	4.43113	4.38143	4.80486	4.82542	2.16208	2.28608	2.29738	2.35932	3.34821	3.71366	2.24254	3.51191	2.61099	2.20769	1.99905	2.31989	3.73631	3.25604	3.22287	3.4715	1.39877	1.54713	1.48091	1.50984	2.98705	2.84241	3.11755	3.0613	3.76989	2.27966	2.34837	2.4026	3.74783	3.40351	3.31093	3.3794	1.752	1.9287	1.66184	2.05418
	Vitvi01g00265	6.56742	6.56848	6.51997	6.58912	6.56068	6.61427	6.59063	6.71806	6.73786	6.5834	6.54505	6.65225	6.77652	6.74611	6.72018	6.72886	6.67528	6.55481	6.57881	6.49084	6.4862	6.57179	6.55543	6.33734	6.36945	6.37404	6.35717	6.44832	6.23056	6.28395	6.32242	6.24583	6.39791	6.42225	6.50236	6.43262	6.73406	6.78808	6.67332	6.8278	6.30658	6.24705	6.31006	6.25868	6.43963	6.30758	6.55156	6.43675
	Vitvi01g00266	4.97107	4.90986	4.97316	4.92182	4.65696	4.92041	4.99939	4.98561	4.77378	4.813	4.76507	4.5331	4.91527	5.0074	4.68434	4.78285	5.29474	5.43143	5.4058	5.53487	4.89143	4.86918	4.91764	4.7144	4.98453	4.78515	5.04542	4.85572	4.92504	5.00007	5.13441	5.00876	4.91471	4.95851	5.06166	4.8703	5.10268	5.25378	5.01477	5.12778	4.5914	4.95484	4.77707	4.80891	4.96852	4.91641	4.82479	4.88673
	Vitvi01g00267	0	0.0973465	0.032737	0.0358196	0	0	0.186791	0.0978234	0.179437	0.718984	0.754172	0.401325	0	0	0	0	0	0	0	0	0	0	0.0640753	0	0.301052	0.0381744	0.119342	0.0393496	0	0.0385423	0.0431486	0.0763491	0.0375145	0.118133	0.041212	0	0.0311591	0.0618648	0.0652175	0	0.0761199	0.0758499	0.295753	0.307781	0.148785	0.975546	0.237191	0.455176
	Vitvi01g00268	0.0672853	0.128388	0.032737	0.104896	0.0616436	0	0	0.0333503	0.0623251	0.065082	0	0	0	0.0347587	0	0.245709	0	0.0376803	0.0345477	0.0739068	0.109707	0	0.21282	0.0609703	0	0	0	0.0393496	0.0766394	0.0760816	0.0431486	0.0763491	0	0	0.0812793	0	0.0915281	0.031264	0.0652175	0.063359	0.148424	0.0384234	0.0360189	0.0376247	0	0	0.0283641	0.0294293
	Vitvi01g00269	1.00188	0.87786	0.475258	0.87152	0.726667	0.662949	0.377953	0.706128	1.01106	0.547395	0.711597	1.02211	1.11569	0.750857	0.967192	0.83925	0.886688	0.685831	0.99542	0.336644	0.635116	0.448228	0.749508	1.01037	0.903162	1.03262	0.983587	1.25249	1.08301	0.981647	1.22394	1.13463	1.1792	0.750724	0.685748	0.679615	0.905589	1.03671	0.720188	0.83647	1.30032	0.87713	1.38844	1.23115	1.47593	1.42206	1.53908	1.50291
	Vitvi01g00270	0.539592	0.70331	0.675117	0.352227	0.335626	0.218258	0.500483	0.530403	0.363964	0.698618	0.711597	0.632088	0.465232	0.449727	0.466771	0.701907	0.107253	0	0.133488	0.243634	0.424784	0.523297	0.627584	0.739062	0.301052	0.215221	0.119342	0.221447	0.678203	0.698429	0.839445	0.436431	0.396301	0.328824	0.300795	0.0449802	1.0031	0.907877	1.169	0.854493	0.345845	0.282057	0.409959	0.561307	0.605448	0.88857	0.419578	0.883575
	Vitvi01g00271	3.88265	3.94076	4.15939	4.11397	4.53594	4.04581	4.50475	4.38068	4.37084	4.02652	4.26093	3.83894	5.39916	5.57217	5.91083	5.94377	3.9764	3.77071	3.71346	4.46967	3.96987	3.73503	3.85227	3.75916	3.57362	3.35387	3.60331	3.39393	5.12211	5.30185	4.81153	4.69739	5.33667	5.41513	5.04529	4.80806	4.22546	4.08121	4.41282	4.31152	3.90479	3.67751	4.12788	3.97428	4.18649	3.96022	4.13415	4.44311
	Vitvi01g00272	7.32888	7.16343	7.1111	7.19233	7.13976	7.18902	7.25983	7.33181	6.9944	7.07092	7.01111	6.93699	7.34408	7.36966	7.20716	7.03466	6.74994	6.90594	7.00294	6.88143	7.10689	7.39794	6.97836	7.08454	7.14468	7.31955	6.7735	7.2142	6.89362	6.85785	6.77967	6.98376	6.94837	7.02541	7.01215	7.19463	6.77605	6.85922	6.73944	6.92668	7.04918	6.97382	6.84917	6.96182	6.55747	6.90859	6.56705	6.67361
	Vitvi01g00273	6.42277	6.31763	6.3655	6.33433	6.44292	6.45572	6.54331	6.33657	6.20552	6.26938	6.14106	6.08568	6.65066	6.59782	6.65605	6.5269	7.4597	7.35621	7.23673	7.73729	6.44711	6.5185	6.33698	6.38357	6.67525	6.4922	6.63682	6.57045	6.52533	6.77539	6.58947	6.57262	6.67471	6.90492	6.94452	6.84838	6.37814	6.31435	6.32453	6.37078	6.64949	6.51144	6.4659	6.53551	6.37803	6.42697	6.31012	6.4181
	Vitvi01g00274	4.52566	4.37535	4.51987	4.3132	4.19447	4.19294	4.28708	3.94101	3.82108	4.07473	4.02705	4.03111	3.8752	3.62803	3.66394	3.72842	5.27762	5.40734	5.15807	5.69714	4.55405	4.56902	4.63343	4.63892	4.24003	4.15044	4.49568	4.148	4.43814	4.45835	4.62354	4.42002	4.00856	4.08136	4.07723	4.02084	4.74097	4.6457	4.77513	4.62804	4.18601	4.30047	3.96694	4.29677	3.81777	4.10421	4.00273	4.14172
	Vitvi01g00275	0.586217	0.682544	0.324766	0.264371	0.648468	0.933552	1.13618	0.862754	1.29681	1.10676	1.30534	0.938357	0.616127	0.596548	0.466771	0.801325	1.03895	1.16589	1.01285	1.05488	0.659375	0.547477	0.540173	0.720284	1.09167	1.1242	1.33546	1.09334	1.08301	0.921049	0.571202	0.944027	1.81927	1.39026	1.5707	0.986768	0.587032	0.285782	0.353273	0.344118	1.05906	1.03748	1.11297	0.944699	0.704948	0.634333	0.656081	0.433324
	Vitvi01g00277	5.20939	5.43556	5.52162	5.33603	6.17392	6.47136	5.97718	6.41141	5.46519	5.2306	5.32343	5.23911	4.95711	5.03771	5.16233	5.13031	6.61295	6.30831	6.84798	5.78296	5.77207	5.80847	5.79494	6.07078	5.81243	5.72842	5.1842	5.80869	6.07522	5.74364	6.13196	6.52999	5.54475	5.31869	5.58503	5.62708	6.45123	6.36546	7.21804	6.83093	5.95559	5.88273	5.61271	5.68927	7.08113	6.58745	6.78661	6.62775
	Vitvi01g00278	8.43111	8.49679	8.38903	8.4595	8.45019	8.5571	8.30358	8.37749	8.2865	8.48445	8.49804	8.4355	8.45885	8.47456	8.35083	8.28436	8.37729	8.31523	8.27513	8.2253	8.50212	8.41589	8.35479	8.22901	8.61468	8.42447	8.67402	8.56029	8.29764	8.29309	8.56541	8.29141	8.17358	8.31713	8.36182	8.55298	8.20265	8.27806	8.24212	8.40169	8.41271	8.55028	8.40934	8.45888	7.85421	7.98651	7.91981	7.82216
	Vitvi01g00279	5.55461	5.2309	5.3109	5.47624	5.86964	5.69149	5.79344	5.9215	5.46807	5.44597	6.03714	5.76432	6.37933	6.30083	6.5527	6.39704	6.34816	6.57136	6.17981	6.78088	5.82061	5.6416	5.36111	5.14144	5.64691	5.55989	5.72249	4.81803	6.46067	6.25202	6.50759	6.33108	6.66575	6.56387	6.60985	6.67635	6.19551	6.12491	6.22503	6.31492	5.89973	5.79988	6.1641	6.08313	5.47213	5.79345	5.87623	5.68218
	Vitvi01g00280	6.26782	6.49446	6.80694	6.4657	5.60626	5.80422	6.32894	5.60537	6.21155	6.97364	6.95089	6.71652	5.58143	5.16083	5.26622	5.0487	5.07893	4.72411	4.41834	4.76986	6.35356	6.31523	6.46598	6.86998	5.68726	5.44115	4.64238	5.4095	6.5347	6.66347	6.47497	6.10656	5.12645	4.87847	4.66672	4.43829	6.75812	6.74512	6.9334	6.56901	6.02805	6.1162	6.07548	6.04842	6.47776	7.05382	6.14589	6.90729
	Vitvi01g00281	1.89583	1.62953	1.83613	1.82336	1.38692	2.12429	1.54209	1.52149	2.13003	1.86006	1.72475	1.94136	2.6789	2.40377	2.26191	2.65877	2.11054	1.7577	2.16669	1.95035	1.91277	1.98677	2.02343	1.81774	1.86373	1.71333	1.46128	1.91267	1.82252	1.90096	1.68539	1.71482	1.6111	1.52469	1.22218	1.40424	1.56801	1.43763	1.6765	1.70807	1.47918	1.37432	1.60774	1.57613	1.8509	1.99682	2.35332	2.15108
	Vitvi01g00282	4.8533	4.64592	4.6229	4.76926	4.88294	4.73692	4.56637	4.59407	3.09205	2.9689	2.97124	2.66396	3.13975	3.12198	2.8303	3.20416	3.77425	3.61116	3.65637	3.94999	4.90798	4.89297	4.83282	4.45381	3.09936	3.13796	2.97643	2.77278	2.72673	2.60649	2.65833	2.72789	3.14577	3.32431	3.21981	3.39676	3.95188	4.46575	3.87655	4.64237	2.73001	2.62182	2.68034	2.90179	0.646075	0.815004	1.07853	1.09319
	Vitvi01g00284	0.162672	0.158776	0.0960635	0.0707714	0.688097	0.968377	0.377953	0.506852	0	0	0	0	0	0	0	0	0	0	0	0	0.306877	0.256198	0.0323933	0.332281	0.120373	0.181508	0.229561	0.18682	0.149412	0.112669	0.085044	0.0763491	0.0375145	0.191836	0.0812793	0.0886004	0	0	0.0329772	0.0320273	0.112725	0.0758499	0.203745	0.179017	0.0910991	0	0.110257	0.0582703
	Vitvi01g00286	1.79026	1.90521	2.35282	1.66082	2.82129	2.6652	2.5283	2.3876	2.03997	2.32612	2.05782	2.05707	1.72622	1.37019	1.96822	1.93793	1.8779	1.95768	1.32343	2.25044	2.04754	1.71517	2.03946	2.39286	2.19145	1.03262	1.59084	1.51227	2.06753	2.17626	1.82792	1.80733	2.53472	2.62017	2.36284	2.27261	3.05932	2.36803	2.79058	2.46845	2.18546	1.41869	1.83941	1.80063	1.57394	1.33263	0.921038	1.56452
	Vitvi01g00287	4.70933	4.70632	4.65743	4.7329	4.57213	4.26475	4.50767	4.54289	4.47044	4.05283	4.05711	4.14571	4.3348	4.34608	4.65045	4.57519	4.94196	4.79596	4.95662	4.8177	4.66304	4.74791	4.77536	4.82729	4.52814	4.60136	4.5266	4.473	4.68454	4.74432	4.61284	4.83972	4.60687	4.55625	4.49195	4.60901	4.80772	4.71353	4.85798	4.78076	4.54528	4.41259	4.49274	4.5092	4.70569	4.6504	4.83185	4.85318
	Vitvi01g00288	4.32893	4.12904	4.32713	4.37918	4.72878	4.7344	4.3422	4.59826	4.84088	4.66996	4.94468	4.76472	4.54537	4.72698	4.60729	4.52226	4.52968	4.764	5.05876	4.69425	4.37153	4.26804	4.33215	4.08507	4.17202	4.15044	4.61218	4.03086	4.01013	4.02179	4.008	3.98766	4.34974	4.53162	4.6045	4.78339	4.07659	4.46718	4.08156	4.50507	4.31531	4.23166	4.00151	4.1606	4.81996	4.49861	4.44416	4.45401
	Vitvi01g00289	0.0340349	0.033184	0.156727	0.0707714	0	0.0332752	0.0649882	0	0.0623251	0	0.0690798	0.12649	0.0361436	0.0686996	0.0340407	0.128079	0.388135	0.110211	0.284657	0.0739068	0.0375035	0	0	0.119468	0.0412505	0	0.0408873	0	0.0388285	0.0760816	0	0	0.0740782	0.0404622	0	0	0	0	0	0	0	0.14791	0	0	0.0310099	0	0.110257	0.0294293
	Vitvi01g00290	0.96707	1.3021	1.40734	1.25257	1.49141	1.59929	2.33763	1.74931	0.179437	0.127354	0.135003	0.214573	0	0	0	0.0331014	4.11136	4.91462	2.08664	4.55441	2.71881	1.38029	1.7196	1.85264	0.461601	0.34271	1.73485	1.13025	0.628155	1.25148	0.541416	0.547889	0.922731	1.24201	2.04601	0.212065	3.86375	2.67067	2.6328	2.46845	1.6383	1.0933	1.22643	1.37036	0.309174	0.18657	0.237191	0.476701
	Vitvi01g00291	1.00188	1.0977	1.11803	1.03973	1.09424	1.1763	1.37275	1.03729	0.807769	1.07551	1.27642	0.98919	0.13944	0.227369	0.609062	0.273677	0.141302	0.45467	0.0682874	0.609407	1.53417	1.1311	1.29471	2.03085	0.461601	1.21031	0.897155	1.16625	1.20752	1.4787	1.36666	1.04247	1.49454	0.483576	0.711507	0.891469	1.91562	2.72903	2.28818	1.80394	1.66319	1.40406	1.45647	1.32543	1.43013	1.70261	0.921038	1.57454
	Vitvi01g00292	4.4801	4.17436	4.35491	4.15527	4.22846	4.14808	4.1664	4.19605	4.57702	4.33435	4.20831	4.37166	4.3348	4.58176	4.53782	4.50909	3.12392	2.69547	3.10601	2.693	4.31538	4.16045	4.27238	4.17228	4.25764	4.31107	4.03633	4.25424	4.52959	4.48127	4.44804	4.4757	4.28687	4.45885	4.12833	4.07063	4.21532	4.36352	4.42529	4.41382	4.18386	4.18319	4.34981	4.29677	4.69605	4.56603	4.83887	4.83871
	Vitvi01g00293	4.47701	4.66722	4.43669	4.5851	4.33528	4.29764	4.11937	4.28181	4.19596	4.28056	4.21404	4.14571	4.17175	4.05157	4.00376	4.17649	3.9113	3.93946	3.98037	3.76156	4.54594	4.46338	4.60679	4.58155	4.04088	4.14608	4.20097	4.17033	4.20196	4.23386	4.34405	4.26757	3.81151	4.01945	3.84677	4.00385	4.13513	4.26668	4.48907	4.28518	4.03208	4.09934	4.14859	4.20054	3.83545	3.71181	3.73445	3.84547
	Vitvi01g00294	5.1916	5.1818	5.31506	5.28857	5.398	5.00461	5.10263	5.28721	5.25611	5.23591	5.13994	5.08697	5.13637	5.27062	5.32412	5.30309	4.74566	4.74704	4.90737	4.74886	5.3807	5.19992	5.34266	5.20782	5.36462	5.35398	5.30556	5.37146	5.42569	5.34958	5.23786	5.28898	5.45836	5.48917	5.36024	5.32594	5.09992	5.16935	5.08427	5.20092	5.32029	5.23678	5.46447	5.28817	5.16566	5.10954	5.13385	5.2961
	Vitvi01g00295	4.76232	4.86794	4.67438	4.71091	4.74649	4.74071	4.56777	4.68607	4.73125	4.76973	4.80991	4.5836	4.75643	4.8734	4.77394	4.91302	5.00919	4.95949	4.94532	5.01938	4.53942	4.70288	4.59599	4.59063	4.46132	4.27955	4.67359	4.91642	4.67687	4.61001	4.7131	4.61819	4.48318	4.57013	4.59242	4.55367	4.48798	4.63938	4.20063	4.30498	4.58164	4.85746	4.7784	4.44939	4.28465	4.48088	4.39191	4.36158
	Vitvi01g00296	3.41845	3.3293	3.40823	3.53713	3.20955	3.38861	3.36883	3.29864	3.04653	3.23594	2.93931	3.15437	3.19675	2.95961	3.1773	2.92878	3.4434	3.1167	3.13814	2.97925	3.30767	3.28102	3.15047	3.34054	3.14738	2.97532	3.01285	3.25876	3.1948	3.19799	3.15769	3.22376	3.111	3.33248	3.07849	3.02246	3.28936	3.40833	3.39905	3.48431	3.16419	3.32408	3.18023	3.02866	2.5147	2.88236	2.89395	2.65451
	Vitvi01g00298	6.0144	6.00545	5.98911	6.22803	4.98789	4.94794	5.1688	4.8318	2.54996	1.82291	1.80794	1.51379	4.65839	4.59054	4.03771	4.03251	5.95585	5.55999	5.29884	6.62289	6.3159	6.06291	5.5885	6.14042	4.64313	3.8023	4.07622	4.05026	5.37822	5.20775	5.824	5.24934	3.34219	3.88426	3.9666	3.29802	5.84612	6.1053	5.92141	5.60524	4.16001	3.95113	3.35437	3.82896	2.09054	1.68207	2.83897	2.29736
	Vitvi01g00299	2.7194	2.99225	2.89709	2.70721	3.07776	3.16292	3.24459	3.0606	1.47921	1.41208	1.68128	1.86175	1.47293	1.50025	1.72942	1.51438	3.76336	3.88623	2.844	4.48499	3.13677	2.80733	3.31751	3.31886	3.22998	3.31941	3.88735	3.03857	3.26198	3.23994	3.28447	3.04056	3.66039	3.28275	3.45909	3.33471	3.74192	3.68635	3.6375	3.37306	3.70051	3.15078	3.20417	3.48531	2.85945	1.34575	1.3271	2.21651
	Vitvi01g00300	4.66929	4.57587	4.83613	4.84061	5.21427	4.68422	4.75173	4.96739	4.10451	4.06283	4.67653	4.42648	3.6312	4.05369	3.97776	4.67818	0.470798	0.661901	0.704984	0.609407	4.65402	4.34938	4.84768	4.78273	4.53357	5.14576	4.26277	5.04402	4.08856	3.85635	3.5728	4.09708	4.99079	5.15443	4.91556	4.95523	3.29257	3.44652	2.77604	3.15407	4.9549	4.64356	5.08172	4.88571	3.44438	3.87907	3.79142	4.76736
	Vitvi01g00302	4.20556	3.92979	4.08134	4.53279	3.02458	2.77747	3.03755	3.1696	4.90499	3.8508	4.00297	4.16978	5.68323	5.73757	5.7454	5.63296	2.90851	2.4451	3.04801	2.47163	3.59859	3.62856	3.03131	2.71558	4.50989	4.3381	4.49752	4.1367	4.23995	4.13283	4.7264	4.43278	4.19855	4.36638	4.19832	4.41277	2.76249	3.46667	2.5152	3.00067	4.27146	4.21289	3.87795	4.28704	4.12494	3.29462	3.9105	3.45607
	Vitvi01g00303	3.61676	3.70372	3.7059	3.65985	3.92067	3.8426	3.751	3.862	3.07704	3.0313	3.02439	2.86787	3.063	3.36671	3.00351	2.73619	2.5889	2.69547	2.85854	2.693	3.47761	3.59124	3.5052	3.40663	3.82756	3.88841	3.68297	3.96086	3.24962	3.12823	3.11282	2.8471	3.8828	3.84767	4.01911	3.92483	4.29289	4.42366	4.08942	4.31803	3.92809	3.74296	3.99466	3.8529	2.56324	2.70536	2.70481	2.72815
	Vitvi01g00305	3.60265	3.81284	3.63571	3.77825	3.01292	3.33624	3.56974	3.38191	4.13201	4.43934	4.29377	4.20425	3.80623	3.6166	3.52722	3.55978	1.02077	1.16589	0.923506	0.921112	3.71311	3.36165	3.57283	3.68846	2.33935	2.52256	2.0271	2.37162	2.88428	2.6507	2.85881	2.63628	2.43984	2.01558	2.21761	2.0915	3.40389	3.49217	3.39271	3.24227	2.48677	2.82781	2.77928	2.42925	3.32747	3.41777	2.82286	3.31083
	Vitvi01g00306	2.91928	2.78383	2.78626	3.016	3.42716	3.75307	3.61113	3.45757	3.03492	2.90811	2.87807	2.86787	3.29697	3.27882	3.36953	3.31598	3.42278	3.22682	3.41876	3.82981	3.07499	3.25923	3.30761	3.17802	3.80678	3.65346	3.57922	3.35547	3.28639	3.16788	3.39269	3.25695	3.67237	3.44225	3.32785	3.54112	3.08553	2.79882	2.72145	2.78269	3.25296	3.41451	3.23549	3.22081	4.00707	3.47561	3.98112	4.15346
	Vitvi01g00309	5.56701	5.44945	5.66164	5.64447	5.90318	6.14448	6.16213	6.04825	6.35967	6.7364	6.76627	6.65193	6.07991	5.78236	5.81252	5.82061	4.88908	5.442	5.78572	4.82708	5.33437	5.29581	5.56723	5.3837	5.54035	5.61855	5.00982	5.46384	5.24965	5.03623	5.38975	5.09502	5.16932	4.80551	5.07164	5.09947	5.27933	5.55204	5.7006	5.52522	5.56199	5.79147	5.90458	5.50514	5.79815	6.10064	5.63242	5.94169
	Vitvi01g00310	4.90938	5.04919	5.08176	5.01562	5.04337	4.90589	5.01592	5.0057	5.23004	5.2587	5.17562	4.9081	5.01145	5.21771	4.96471	5.113	5.52254	5.357	5.37243	5.31915	4.90924	4.97882	4.98849	4.85875	5.29598	5.15121	5.19669	5.19104	5.1062	5.14289	4.95682	5.23171	5.31009	5.2938	5.28931	5.28551	5.03895	5.08154	5.01271	5.06822	5.20742	5.07176	5.14184	5.19758	5.43349	5.41514	5.35153	5.50103
	Vitvi01g00313	6.2979	6.14765	6.15581	6.18631	6.14529	6.45227	6.13401	6.18391	6.39416	6.32025	6.31467	6.25449	6.51037	6.51676	6.40809	6.22194	8.14988	8.20286	7.9673	8.23427	5.93557	6.24258	5.96611	5.8183	6.46397	6.31647	6.38026	6.50476	6.08394	6.20514	6.27173	6.15797	6.18092	6.32374	6.42565	6.62404	6.27738	6.26834	6.12295	6.26526	6.22898	6.4334	6.34951	6.22951	6.32153	6.48593	6.25305	6.33988
	Vitvi01g00314	4.97217	4.91987	4.85571	4.93848	4.8451	4.80714	4.87804	4.89326	4.47904	4.4546	4.58368	4.47781	4.67853	4.6094	4.3462	4.33587	3.3735	3.31769	3.32419	3.29342	4.99276	5.10942	5.09776	4.94821	4.74963	4.86165	4.78007	4.77934	4.73566	4.82371	4.75912	4.90005	4.63773	4.70525	4.74676	4.79495	4.91288	5.1056	4.97714	5.16797	4.70064	4.6606	4.5989	4.66907	4.56048	4.56883	4.62568	4.5447
	Vitvi01g00315	0.0340349	0	0.156727	0.0707714	0.031151	0.0332752	0	0.0333503	0.122069	0	0	0	0	0	0	0	0.107253	0	0.0345477	0.0739068	0.0740568	0.165371	0.0640753	0	0.301052	0	0.229561	0.0393496	0.0388285	0.112669	0	0.0386795	0.0375145	0.191836	0.120264	0.0449802	0.284902	0.149956	0.216423	0.124052	0	0.216542	0.0360189	0.0742931	0.0910991	0.0649082	0.0283641	0.0865459
	Vitvi01g00317	2.68767	2.41984	2.77179	3.06449	3.35513	3.36593	3.53861	3.4698	1.74927	1.4733	1.53023	1.44262	3.90726	3.51563	3.43469	3.60176	4.7007	4.68011	3.36887	4.6466	3.07949	2.89944	2.84326	3.03339	2.70929	2.29713	3.59647	2.06343	4.21897	4.18745	4.64296	3.61787	4.41889	4.69895	4.70569	4.23007	3.89796	3.34753	3.59672	3.3026	3.00292	2.39631	2.52425	3.00985	0.704948	0.568706	0.778025	0.559728
	Vitvi01g00318	5.80798	5.89359	6.04584	5.8325	5.5536	5.98409	5.667	5.60952	5.45216	6.25855	6.00775	5.6856	5.51094	5.11486	5.02942	4.84242	2.21815	2.59163	1.69139	2.29747	5.55002	5.63949	5.8775	6.07864	4.21996	4.11962	3.66346	4.13443	5.14787	5.28792	5.27679	4.92349	4.15014	4.06674	3.9746	3.53719	6.00218	6.06716	6.38485	5.89371	4.48023	4.88803	4.98599	4.49743	4.74246	5.16888	4.24102	4.89675
	Vitvi01g00319	0.0340349	0.0656219	0.186128	0	0.408609	0.189029	0.796782	0.275571	0.339004	0.299505	0.502741	0.674121	0	0	0	0.0331014	0	0.0376803	0	0	0.211657	0.0346255	0.21282	0.356804	0.712039	0.740143	0.655285	1.07452	0.218689	0.112669	0.125757	0.14886	0.729969	0.701106	0.968106	0.650804	0.707657	0.890933	0.636833	0.418695	1.11427	0.87713	0.989826	0.842114	1.86818	1.91116	1.83241	1.92704
	Vitvi01g00320	2.39209	2.12121	2.27286	2.57955	3.35821	3.33957	2.73712	3.26745	0.527543	0.378444	0.31642	0.12649	0.438474	0.314818	0.336436	0.595128	0.174566	0.509334	0.522298	0.479462	2.09278	2.58591	2.44642	2.6022	0.266681	0.372897	0.331954	0.582756	0.576308	0.745786	0.711549	0.838366	0.211716	0.155455	0.120264	0.250979	4.57116	4.52735	4.63448	4.66553	0.921401	1.18178	1.06148	1.2473	0.0310099	0.0649082	0.0283641	0.0294293
	Vitvi01g00325	2.7758	2.83648	3.04483	2.54268	2.88235	2.89527	2.74706	2.68382	2.03221	2.61401	2.40372	2.37637	2.32433	2.05162	2.37247	1.97247	1.70655	1.34187	1.57885	1.58371	2.94287	3.12105	3.27414	3.30317	2.33935	1.64075	1.98582	1.81401	2.55655	2.84262	2.41724	2.67363	1.87214	2.16945	2.23547	2.11278	3.36162	3.29053	3.37674	3.10222	2.301	2.4543	2.18247	2.01385	1.86818	1.69238	1.88764	2.23557
	Vitvi01g00326	4.54645	4.6882	4.74152	4.77854	4.85057	4.76938	4.75666	4.74387	4.84421	5.07043	4.81369	4.88927	4.67996	4.81085	5.0802	4.9888	5.82318	6.07227	5.6833	5.99518	4.79618	4.63115	4.81431	4.7782	4.55152	4.49215	4.57612	4.53454	4.55325	4.50726	4.57475	4.58591	4.77177	4.63598	4.65515	4.68735	5.41471	5.59583	5.38495	5.44646	4.62347	4.64978	4.58681	4.72923	4.57765	4.70995	4.83084	4.80932
	Vitvi01g00327	4.4294	4.20093	4.14061	4.48646	4.26174	4.56225	4.40115	3.992	4.42102	4.5164	4.52979	4.20854	5.07149	5.23861	5.04867	5.05063	6.55438	6.54225	6.15217	6.40007	4.34704	4.48134	4.17075	4.1261	5.54478	5.73491	5.77867	5.62687	5.45912	5.33896	5.48963	5.41928	5.82636	5.80757	5.93375	6.13333	3.94672	4.00857	3.6536	3.78418	5.55138	5.69612	5.28793	5.54473	5.26262	5.19079	5.14986	5.02269
	Vitvi01g00328	5.99832	5.90707	5.82124	5.95215	5.85829	5.7608	5.79762	5.84609	5.77418	5.52905	5.60944	5.5305	5.83905	6.05315	5.99695	6.09348	5.63361	5.57689	5.91013	5.54628	6.11786	6.08992	6.09055	5.89513	5.90681	5.88979	6.14794	5.92093	5.93237	5.97176	5.92982	6.01738	6.08955	5.90805	6.05821	6.14177	6.20792	6.29153	6.11768	6.34591	5.75237	5.81932	5.70998	5.81918	5.70147	5.52591	5.74299	5.62127
	Vitvi01g00329	0	0	0	0	0	0	0.186791	0	0	0	0.0349533	0	0	0	0.0340407	0.0654604	0.036644	0.0744016	0.0345477	0.109487	0.109707	0	0	0.0308072	0.0412505	0.11162	0.0806477	0.443029	0	0.112669	0.085044	0	0.0740782	0	0	0	0.232246	0.728758	0.157828	0.0940247	0.282993	0	0.0360189	0.0376247	1.39481	0	0	0
	Vitvi01g00330	7.52375	7.51112	7.4942	7.73844	7.63578	7.16037	7.45772	7.66239	7.97145	7.48272	7.46305	7.5136	8.33963	8.28128	8.22581	8.43108	7.61808	7.33981	7.67172	7.16701	7.45644	7.4815	7.35269	7.29646	7.41393	7.52737	7.21513	7.55522	7.40448	7.2451	7.42693	7.47953	7.38206	7.40246	7.42552	7.37967	6.98567	7.20771	6.90055	7.35631	7.54352	7.25649	7.54134	7.34518	7.49524	7.27848	7.52965	7.507
	Vitvi01g00331	8.96231	8.98772	8.89487	8.8775	8.33047	7.96434	8.14118	8.24631	8.97453	8.49159	8.30224	8.38459	9.3298	9.19981	9.14544	9.12533	5.39075	5.59438	5.79772	4.58474	8.72581	8.61421	8.61361	8.8301	8.17388	8.51829	8.081	8.5163	9.02393	8.66079	8.59663	8.81599	7.65392	7.97131	8.07108	7.58588	8.56959	8.77321	8.53379	8.62442	8.30574	8.08497	8.34282	8.01424	8.50975	8.82539	8.72749	8.89912
	Vitvi01g00332	1.8678	2.15175	2.19546	1.74978	1.89008	1.48368	2.1102	1.73924	2.94266	2.86764	2.64341	2.28438	1.72622	2.43663	2.3658	2.53135	0	0	0	0	2.22869	1.71517	2.05531	2.67227	1.18665	1.52454	1.26818	1.38058	1.82252	1.87989	1.41673	1.59016	1.9724	1.64766	1.82784	1.09767	2.78094	2.75736	2.61658	2.84261	1.77018	1.40406	1.85965	1.60147	2.64569	2.23403	2.73953	3.16598
	Vitvi01g00333	3.88031	3.91429	3.78249	3.89499	4.13477	3.51766	3.9683	4.02008	4.21495	3.76771	3.89296	3.84125	3.88266	4.20442	4.20206	4.36865	3.79579	3.73388	4.10141	3.79745	3.73895	3.68687	3.83631	3.65425	4.08346	4.16345	4.13876	4.19449	4.25858	4.3087	3.95532	4.29179	4.34226	4.39787	4.34541	4.11613	3.3149	3.34131	3.23159	3.4192	4.14463	3.86289	3.96927	3.98636	4.4255	4.14418	4.45204	4.52546
	Vitvi01g00335	6.03975	6.21789	6.25885	6.23623	6.05535	6.27366	6.17599	6.06649	6.27913	6.56066	6.42419	6.19754	6.76512	6.60434	6.50874	6.50421	5.75334	5.50389	5.45207	5.47731	5.95101	5.90754	5.8708	5.97056	5.99934	5.80998	5.40777	5.70774	6.15967	6.25458	6.31693	6.20762	5.76412	5.9135	5.71566	5.55213	5.94606	6.01387	6.18708	5.96802	6.07344	6.10039	6.25478	5.91958	5.76798	5.94931	5.50953	5.83427
	Vitvi01g00336	0	0	0	0	0.205129	0.0658001	0	0	0.23461	0.0965542	0.228561	0.270442	0.0714038	0.0347587	0.0340407	0.0331014	0	0	0	0	0	0.0346255	0	0	0	0	0	0	0	0	0	0	0	0	0	0	0	0	0	0	0	0	0	0	0	0.0649082	0	0
	Vitvi01g00337	3.90351	3.89862	4.32218	3.97789	2.90355	3.27844	3.56694	2.75051	3.13256	3.27428	2.91606	2.88587	3.61635	2.91833	2.83995	2.96783	0.207081	0.145154	0.101256	0.211248	4.01991	3.67868	4.11491	4.45807	2.35579	2.13044	2.14431	2.36389	4.22108	3.97784	3.98605	3.70161	2.28469	1.83183	1.49856	1.05433	5.20357	4.95173	5.55068	4.998	3.30529	3.18115	2.76326	3.32718	3.6381	3.03595	3.3579	4.0603
	Vitvi01g00338	4.6392	4.6882	4.65348	4.63266	4.58136	4.69855	4.52221	4.48831	4.1008	4.27885	4.35384	4.11361	4.13473	4.4004	4.16989	4.28181	5.85815	5.66078	5.77107	5.98684	4.50302	4.58517	4.5037	4.51365	4.44796	4.21018	4.32823	4.40872	4.14081	4.18745	4.22496	4.13551	4.42951	4.28663	4.53407	4.59585	4.4753	4.58905	4.36343	4.45722	4.20309	4.46818	4.31358	4.09964	3.9124	3.88357	4.0588	3.87414
	Vitvi01g00339	4.81221	4.77536	4.828	4.74917	4.86684	4.95338	4.79906	4.85763	5.1614	5.04646	5.10233	4.75618	5.09199	5.24394	5.17382	4.97396	5.01379	4.92346	5.00751	4.97305	4.60334	4.82906	4.66088	4.47497	4.84298	4.66373	4.74183	4.82368	4.79073	4.91975	4.83934	4.76094	4.79386	4.88265	4.91971	5.05756	4.64226	4.75274	4.73059	4.76178	4.5849	4.71499	4.61981	4.73497	4.54176	4.78773	4.74158	4.6491
	Vitvi01g00340	4.93775	5.07332	4.91617	4.82278	5.03763	5.10388	4.75666	5.0734	5.46158	5.78952	5.45266	5.42521	5.57222	5.56921	5.49959	5.62348	3.69623	3.41753	3.89128	3.25819	4.60334	4.77377	4.79673	4.77593	4.98585	4.83208	4.90437	5.42072	5.45828	5.51844	5.20023	5.3373	5.45143	5.59483	5.63383	5.64363	4.33564	4.44993	4.30388	4.44538	5.04408	5.09701	5.29925	4.93015	5.05498	5.41436	5.20314	5.19177
	Vitvi01g00341	0.363407	0.48084	0.376694	0.563297	0.688097	0.481975	0.500483	0.685297	0.895978	0.977487	0.774997	0.83098	1.06411	1.65348	1.66571	1.25856	0.174566	0.0744016	0.313079	0.243634	0.659375	0.640335	0.787963	0.404634	0.578302	1.22693	0.874714	0.660526	1.27413	0.921049	0.839445	0.881564	1.30759	1.27629	1.18588	1.20065	0.232246	0.361535	0.0652175	0.182295	1.26823	0.898176	1.22643	0.776868	1.97569	1.59684	1.86422	1.68961
	Vitvi01g00343	3.59127	3.65658	3.64368	3.55884	3.41835	3.57245	3.76329	3.28486	2.48319	2.46523	2.48812	2.55007	2.40947	2.39041	2.37911	2.32632	4.14322	4.11496	3.4733	4.35762	3.80024	3.84398	3.93813	3.77061	4.48394	4.80189	4.77402	4.80667	4.49859	4.48476	4.4094	4.49669	4.9235	4.93992	4.76686	5.08474	4.25215	3.89193	4.08942	3.91192	4.52165	4.69708	4.46658	4.60316	4.05877	4.04511	4.29455	4.17667
	Vitvi01g00344	0.131572	0.217697	0.324766	0.323532	0.23219	0.0332752	0.127175	0.356855	0.962856	0.92586	0.968219	1.34192	0.686042	0.475258	0.252181	0.354467	2.37662	3.33671	2.46148	2.492	0.367035	0.165371	0.321675	0.307334	0	0.0381744	0	0	0	0.0385423	0	0.0386795	0	0	0	0.0886004	0.0915281	0.0618648	0.0652175	0.063359	0	0	0	0	0.12023	0	0.419578	0.433324
	Vitvi01g00345	2.83974	3.13283	3.02463	3.19695	3.11821	2.80663	3.18371	3.41708	3.57342	3.02313	3.20789	3.52832	3.04538	3.30753	3.42189	3.65854	3.04517	2.4451	2.82932	2.693	3.12375	3.13707	3.11688	3.20191	2.67038	2.74082	2.867	3.11883	2.76197	2.88554	2.70609	2.62996	3.12413	2.84812	2.89958	2.81738	3.16845	3.11196	3.00104	3.19355	3.01747	2.56373	2.79513	2.93207	3.03033	2.67449	3.22635	3.13923
	Vitvi01g00346	1.77021	1.48111	1.29037	0.831319	1.81152	1.76692	1.86766	1.67729	1.91887	1.8692	1.48038	1.60353	1.57473	1.37019	1.44311	1.46671	0.388135	0.397852	0.941823	0.42402	1.01943	1.60428	1.09448	1.60902	1.39193	1.6775	1.28529	1.72027	0.967004	1.54713	1.127	1.41011	1.87214	1.189	1.94104	2.22454	1.41104	1.57126	1.29669	1.21687	1.42199	1.8004	1.07885	1.39955	1.752	1.71278	1.60648	1.64277
	Vitvi01g00347	0.280772	0.859477	0.475258	0.233855	1.58885	2.24992	1.90363	2.32164	2.31419	3.19654	3.2494	3.32567	0.0361436	0.0686996	0.280816	0.0654604	0.359494	0.17927	0.133488	0.532852	0.306877	0.256198	0.689834	1.25178	0.334623	0.716796	0.51722	0.528478	0.252119	0.217172	0.241426	0.183793	0.367131	0.569039	0.334341	0.396916	1.74757	0.907877	1.70748	1.05485	0.624606	0.834093	0.684133	0.636796	2.17626	2.28941	2.0277	1.93483
	Vitvi01g00353	2.22535	2.03374	2.2591	2.05046	2.03543	2.01194	2.22128	2.32837	2.33958	2.28574	2.37672	2.0807	2.24162	2.34266	2.31132	2.43557	2.74652	2.95871	2.95638	2.64531	2.27653	2.02171	2.01535	1.96058	1.80507	2.09466	1.54893	2.07295	1.81135	1.87989	1.6579	1.64132	2.03865	1.93202	2.00493	2.18489	1.42284	1.43763	1.12379	1.13076	1.4365	1.84444	1.81888	1.66296	1.67556	1.69238	1.8484	1.68961
	Vitvi01g00354	4.03748	3.63513	3.46631	3.76763	3.61621	3.44224	3.55001	3.59234	2.67988	2.35243	2.77329	2.55007	3.08904	3.26425	3.10708	3.14483	2.96664	2.75324	3.26722	3.30113	3.81921	4.05898	3.79914	3.52767	4.44796	4.64839	4.2606	4.50146	4.45439	4.32048	4.4032	4.65911	4.52009	4.55625	4.58547	4.67667	3.46507	3.79052	3.59948	3.79779	4.09975	4.38676	4.05953	4.35568	3.66058	3.71181	3.9162	3.69978
	Vitvi01g00355	3.27283	3.20012	3.40511	2.99341	3.31773	3.21097	3.26202	3.25336	4.67626	4.05684	4.12154	4.37803	4.62318	4.70287	4.83555	4.79254	5.0855	5.09523	5.39753	5.23406	2.85107	3.0296	2.8341	2.94315	3.38622	3.24792	3.26662	3.7723	3.00194	2.91691	2.90047	2.89004	3.59899	3.3647	3.27268	3.57984	2.51497	2.70014	2.59466	2.57011	3.48358	3.31237	3.4642	3.10596	4.31646	4.26132	4.51853	4.5762
	Vitvi01g00357	2.64976	2.71903	2.56912	2.33554	3.0207	2.79212	2.80528	2.85679	3.40927	3.19654	3.21552	3.17281	3.24387	3.29325	3.26591	3.51069	2.82194	2.57891	3.0051	2.73916	2.39684	2.36562	2.73916	2.61751	3.43734	3.19399	3.32158	3.75762	3.31039	3.21071	3.19164	3.27326	3.6634	3.42707	3.43223	3.5293	2.68624	2.69527	2.63817	2.60778	3.49749	3.70763	3.4642	3.14527	4.04174	4.04712	4.14714	4.17831
	Vitvi01g00358	1.1489	0.966422	1.07152	1.14187	1.48017	1.23468	1.02625	1.25082	1.30972	1.46126	1.42875	1.52532	1.84305	1.87106	1.69792	1.4299	1.0569	1.38636	1.48204	1.72804	1.01943	0.727576	0.749508	1.10026	2.40403	2.3512	2.19047	2.03451	1.75416	1.99215	1.88832	2.1453	1.84065	2.13249	2.19952	2.10218	0.668558	0.479569	0.454114	0.369408	1.74708	2.37395	2.15816	1.98525	1.89371	2.12411	1.93335	1.98827
	Vitvi01g00360	9.14416	8.98957	9.02476	9.27214	9.18567	9.06607	9.11802	9.10778	8.32355	8.24039	8.24111	8.10334	8.76173	8.59999	8.45933	8.53331	9.39002	9.46055	8.90774	9.87351	9.18482	9.17597	9.03772	8.8104	9.70261	9.61749	9.85554	9.54679	9.54298	9.44989	9.6587	9.67234	9.55128	9.63309	9.79434	9.68697	9.17758	9.27716	9.22482	9.44203	9.58254	9.44795	9.51269	9.58886	9.10568	9.04666	9.18743	9.05252
	Vitvi01g00362	3.63628	3.29209	3.40511	3.43353	3.22983	3.45764	3.441	3.16585	3.89358	3.55479	3.73454	3.81566	3.95051	4.08097	3.95573	3.96764	4.41084	4.42503	4.35653	4.28945	3.26483	3.56484	3.19765	3.18489	3.26957	3.33483	3.5081	3.48225	3.54764	3.6067	3.82541	3.83396	3.4848	3.35671	3.43223	3.70423	3.40686	3.44071	3.19564	3.28277	3.32102	3.46122	2.93046	3.28869	3.52556	3.41154	3.51147	3.56308
	Vitvi01g00363	0.0340349	0.0973465	0.032737	0.0707714	0.0616436	0.0332752	0.2157	0.065947	0	0.0965542	0	0	0.235831	0	0.0672967	0.0654604	0.238879	0.277029	0.165016	0.144211	0.109707	0	0.0323933	0.0609703	0.0813542	0.0381744	0.193749	0.0393496	0.0388285	0	0.0431486	0	0.144538	0.0798204	0	0.0449802	0	0	0.0652175	0	0.0761199	0	0	0.0742931	0.0310099	0.157103	0.0283641	0
	Vitvi01g00365	2.52965	2.66713	2.55228	2.37102	2.54735	3.03324	2.65507	2.59167	2.59809	2.54724	2.72058	2.52732	3.07173	3.00852	2.88727	2.99328	2.12763	1.71182	1.95756	1.78416	2.49446	2.56829	2.38503	2.54466	2.5962	2.31279	2.27001	2.51809	2.70878	2.77575	2.44967	2.53169	2.59257	2.77207	2.91074	2.88078	2.21601	2.46852	2.41243	2.59712	2.39316	2.28087	2.66891	2.45033	2.30235	2.60526	2.79424	2.40793
	Vitvi01g00366	0.913226	1.17407	1.23518	0.910631	0.854076	0.619789	0.777522	0.642712	0.91299	0.908232	1.0388	1.45473	0.816459	0.871138	1.0191	0.99856	1.53787	1.37168	1.36475	1.3208	1.00056	1.17832	1.18372	1.21201	0.430889	0.459842	0.805214	0.320605	0.884137	1.0957	1.14692	0.984215	0.818834	0.483576	0.300795	0.325792	1.75692	1.75102	1.75766	1.65764	0.674433	1.05633	0.772188	0.904536	0.935489	1.15023	0.85922	1.394
	Vitvi01g00368	3.95327	3.90536	3.90026	3.95468	4.05556	4.2418	4.02248	4.06713	4.26715	4.2529	4.20831	4.2674	4.42956	4.42845	4.457	4.46429	4.81191	4.54272	4.84061	4.70155	4.10848	4.07362	3.80618	3.60648	4.24886	4.13951	4.20996	4.36293	3.94263	3.74422	4.19179	4.03387	4.00383	4.08861	4.1115	4.30364	3.70375	3.83991	3.77299	4.17476	4.00312	4.06253	4.03081	4.11952	4.07188	4.17575	4.24405	3.95879
	Vitvi01g00369	3.48147	3.4783	3.66993	3.61023	3.67656	3.31611	3.50094	3.58111	3.49368	3.07935	3.29337	3.50812	3.44547	3.567	3.56846	3.6796	4.61091	4.47224	4.53905	4.45418	3.554	3.55592	3.60818	3.40956	3.53443	3.60023	3.52621	3.46429	3.61021	3.59382	3.4619	3.55922	3.71061	3.68491	3.75066	3.50937	3.4275	3.43195	3.64818	3.49297	3.51469	3.38871	3.48715	3.62162	3.84856	3.87228	4.06737	3.83092
	Vitvi01g00370	0	0.158776	0.0960635	0.233855	0	0.097608	0.157291	0	0.23461	0.299505	0.166868	0.270442	0.296691	0.573092	0.0672967	0.0971094	0.036644	0.245173	0.0345477	0.144211	0.144497	0.0346255	0.0640753	0	0	0	0	0	0	0	0	0	0	0	0	0	0	0	0	0	0	0	0	0	0	0	0.0283641	0
	Vitvi01g00371	0	0	0	0	0.120761	0.432948	0.0964165	0	0.0925062	0.18705	0	0.0326773	0	0	0	0	0	0	0	0	0	0	0	0	0.120373	0.11162	0.193749	0.255263	0	0.0760816	0.125757	0.11306	0.109738	0.295777	0.231269	0.0886004	0	0	0	0	0.314761	0.11233	0.0711604	0.110053	0.665968	0.612788	0.674146	0.318808
	Vitvi01g00372	2.86832	2.83648	2.98336	2.81936	2.59504	2.76762	2.43918	2.33507	2.64975	2.83536	2.74718	2.76952	2.62058	2.5491	2.55938	2.508	3.9406	3.73961	3.51977	3.81911	3.00572	2.84683	2.91016	3.11473	3.26522	3.23975	3.30489	2.96895	2.98713	3.01681	3.08728	3.01654	2.90316	2.99946	2.86556	3.07762	2.78094	2.69039	2.66997	2.59712	3.0835	3.00802	2.86688	2.98599	2.71894	2.9612	2.95063	2.81521
	Vitvi01g00373	8.28009	8.40143	8.30965	8.3743	8.05399	8.3318	8.21295	8.06595	7.75531	8.09883	8.00976	7.86883	7.77745	7.59272	7.46205	7.34915	8.51737	8.3286	8.15846	8.50017	8.45482	8.5612	8.45304	8.45364	8.44591	8.31916	8.38059	8.28469	8.48307	8.40173	8.58721	8.39076	7.98259	8.08841	8.20999	8.1662	8.6675	8.72905	8.85375	8.5598	8.30685	8.45806	8.34316	8.34848	7.79037	7.92392	7.59511	7.81571
	Vitvi01g00374	3.49681	3.81045	3.40823	3.5711	3.57981	3.96621	3.56132	3.73346	3.37284	3.72303	3.71581	4.22384	3.43873	3.41698	3.43469	3.1822	4.63799	4.16264	4.0411	4.45591	3.78654	4.09223	3.77301	3.89513	4.15097	4.05592	4.90713	4.6566	3.43934	3.47238	3.73947	3.51875	3.89051	3.94413	4.0623	3.71123	3.7745	3.40535	4.04565	3.54938	3.57823	4.32399	3.71809	4.03368	3.20365	3.32144	3.49886	3.01968
	Vitvi01g00375	5.51524	5.62228	5.75227	5.61517	6.26436	5.34739	5.81603	6.13482	6.21198	5.42055	5.60726	5.63462	6.01348	6.36711	6.75981	6.79819	4.92495	5.10635	5.26832	5.27967	5.41049	5.29314	5.5273	5.63182	5.57148	5.993	6.03294	5.94832	5.61826	5.71864	5.23204	5.78687	6.49465	6.14914	6.05758	5.76789	5.53575	5.68884	5.25646	5.65365	6.23159	5.67435	6.14361	5.9788	6.72979	6.01392	6.55826	6.58379
	Vitvi01g00376	8.79871	8.72765	8.65023	8.7731	8.5501	8.86504	8.59947	8.58853	8.3555	8.77421	8.70685	8.64418	8.96561	8.54765	8.42034	8.40514	8.58078	8.81576	8.64697	8.63752	8.77686	8.86027	8.63487	8.66363	9.25519	9.09414	9.18122	9.10096	8.78442	8.68234	9.06871	8.85605	8.49498	8.75175	8.78093	8.96535	8.33573	8.45257	8.26182	8.41418	8.9217	9.06801	8.88119	8.85428	8.36105	8.52868	8.31354	8.1616
	Vitvi01g00377	2.64976	2.7493	2.79106	2.75097	2.81682	2.46637	2.82417	2.76547	2.9468	2.84002	3.02439	2.60543	2.65585	3.03022	2.78604	3.16736	4.12631	4.16689	4.1922	4.16393	2.71881	2.55642	2.78741	2.70606	2.8319	2.89439	2.7791	2.9942	3.08777	3.29669	2.92374	3.08743	3.08436	3.27429	3.09815	3.0722	3.10762	3.00579	2.79539	3.01276	2.96838	2.75469	2.95418	2.91701	3.18997	2.90025	3.3523	3.28666
	Vitvi01g00378	0	0	0	0	0	0	0	0	0	0	0	0	0	0	0	0	0	0	0	0	0	0	0	0	0	0	0	0	0	0.0385423	0	0	0	0	0	0.0449802	0	0	0.0329772	0	0	0	0	0	0	0	0	0
	Vitvi01g00379	4.72894	4.46015	4.46695	4.86695	5.50796	5.05712	5.30787	5.74717	4.49183	4.32608	5.2407	4.67441	7.09755	6.90397	7.08562	7.15302	6.3289	6.0643	6.38952	6.142	4.94175	4.65916	4.1467	3.68846	4.83127	4.34953	4.44517	3.66945	6.36699	6.3147	6.68579	6.31983	6.82172	6.95968	6.84511	7.01695	5.71614	5.76462	6.12151	6.00177	5.17316	5.26034	5.86758	5.67069	4.61906	4.92954	5.25956	5.34812
	Vitvi01g00380	1.79026	1.68278	1.79855	1.94137	2.05071	1.66445	2.15566	2.12683	2.38905	2.00808	2.02342	1.88878	1.4192	2.00856	2.07017	2.37876	1.62468	1.52547	1.63622	1.19396	1.79727	1.78801	1.90596	1.72659	2.01634	1.8697	1.97531	1.80262	1.65767	1.76965	1.58677	1.78475	2.07518	1.82026	1.95189	2.26312	1.16637	1.11175	0.548364	1.08569	1.82636	2.08369	1.57138	1.39955	2.28316	1.7916	2.66922	2.55684
	Vitvi01g00381	3.27994	3.67772	3.29472	3.45683	4.03841	3.7729	3.95765	3.98429	4.25052	4.5684	4.48127	4.37803	3.63415	3.76631	4.1409	4.51789	3.06304	3.15149	3.23044	3.34284	3.64489	3.66769	3.80149	3.93843	3.60146	3.68689	3.75539	3.54511	3.32617	3.32035	3.30234	3.44147	4.11548	3.71959	3.75376	3.95166	3.5455	3.55806	3.34098	3.48431	3.54178	3.68963	3.82232	3.75183	4.56048	4.37127	4.38644	4.59846
	Vitvi01g00382	5.08605	4.84476	4.96788	4.93374	4.91982	5.1146	4.92366	4.87498	5.15427	5.21724	5.12886	5.32653	5.21829	5.13302	4.95808	5.01285	5.99943	5.95654	5.54711	6.12798	5.05922	5.00307	4.85676	4.95626	5.38178	5.18137	5.3881	5.4575	4.92504	4.9504	5.06021	4.78531	5.05964	5.13821	5.13011	5.26664	5.35439	5.27842	5.21125	5.16256	5.04408	5.17345	5.05234	5.12078	4.9625	5.07746	5.11331	5.12859
	Vitvi01g00383	3.04144	3.02149	3.01647	2.93295	3.33966	3.36266	3.30972	3.30889	3.85888	3.60763	3.64404	3.70344	3.83473	3.8492	3.76622	4.06087	3.8839	3.91435	3.65359	3.66921	3.01515	2.97716	3.04725	2.82069	3.49785	3.59704	3.45236	3.65686	2.8896	3.06895	3.02407	2.99211	3.34593	3.54074	3.41273	3.60634	3.4275	3.62106	3.41164	3.68397	3.48707	3.53025	3.4839	3.32718	3.9815	3.99186	4.2104	3.93372
	Vitvi01g00384	7.45652	7.49893	7.5737	7.3936	7.62832	7.43761	7.50477	7.59174	7.07289	7.4955	7.32931	7.23671	6.62679	6.6527	6.6737	6.68527	6.97047	7.00318	6.94339	7.51342	7.33651	7.43567	7.40059	7.56876	7.20264	7.16559	7.01548	7.40115	6.52234	6.47082	6.24715	6.25047	6.80039	6.8079	6.9046	6.70159	6.94509	6.92338	6.77916	6.75561	7.15141	7.21987	7.25201	7.06933	6.59362	6.99804	6.79309	6.87346
	Vitvi01g00385	5.08605	5.14243	5.12605	5.1867	5.40842	5.32657	5.8178	5.46424	4.73005	5.01798	5.25837	4.93212	5.44357	5.18133	5.61653	5.39668	6.44548	6.4913	6.23145	6.81293	5.36327	5.39242	5.12805	5.3016	5.29492	5.20569	5.13901	4.72758	6.23579	6.27389	6.45464	6.22134	6.44709	6.5167	6.47771	6.43737	5.84338	5.67034	5.89642	5.71597	5.64556	5.61282	5.73622	5.81783	5.1032	5.51869	5.42804	5.3554
	Vitvi01g00386	3.94882	4.06027	4.11994	3.97558	3.99167	4.25067	4.14025	4.03867	4.46324	4.6058	4.57034	4.55013	4.41247	4.28423	4.03771	4.18019	4.45042	4.2595	3.87945	4.35762	4.16888	4.11466	4.17055	4.10511	5.00813	4.79075	5.08016	4.95036	4.75911	4.7414	4.99989	4.84655	4.82235	4.95851	5.17362	5.10612	3.85942	3.8509	3.89684	3.973	4.83816	4.94981	4.8459	5.00803	5.01288	5.19449	4.95793	4.81567
	Vitvi01g00388	4.99395	4.81287	4.9647	4.86446	5.06517	4.5484	5.04842	5.19535	5.39048	4.73765	4.84726	5.13573	5.96098	5.84979	6.24736	6.1013	5.21604	5.15109	5.17172	5.23909	4.89527	4.8067	4.58784	4.55133	4.67132	4.92415	4.75878	4.46218	5.37822	5.14179	4.95682	5.42933	6.17882	6.0523	5.78403	5.68151	5.16282	4.8955	5.10671	5.0893	5.29464	4.79571	5.13873	5.24056	4.59591	4.33225	5.14442	4.94097
	Vitvi01g00389	2.06175	2.04191	2.63456	2.84483	2.66125	2.18478	2.57367	2.8707	1.91043	1.73565	2.40372	1.84345	3.76644	3.68385	3.77127	3.3525	2.93302	2.4451	2.23513	2.91535	3.05684	2.48936	2.05531	1.74528	1.86373	1.85907	1.9106	1.25249	3.71282	3.73545	3.7329	3.6432	3.56407	3.32431	3.14144	3.52533	3.22681	2.89543	3.35082	3.32539	2.55486	2.4256	2.67464	2.57711	1.11986	1.4827	1.51923	1.91131
	Vitvi01g00390	5.7413	5.72803	5.68048	5.79576	5.85611	5.96643	5.75148	5.77393	5.20781	5.33572	5.2491	5.09473	5.41125	5.34953	5.2464	5.31071	5.59266	5.7422	5.92056	5.58786	5.63046	5.79338	5.73223	5.58458	5.75314	5.66656	5.94749	6.02995	5.77956	5.7451	5.89785	5.84327	5.67618	5.75005	5.7657	6.00333	5.42427	5.34057	5.26689	5.37957	5.58985	5.74575	5.64295	5.67293	4.56975	4.72007	4.94125	4.66677
	Vitvi01g00391	5.17263	5.27657	5.03806	5.36184	4.89781	5.05913	5.06142	4.8553	4.25219	4.52569	4.53872	4.52162	4.22752	3.94139	4.04399	4.10045	5.77177	5.72198	4.79348	6.14361	5.46398	5.48609	5.39566	5.25337	5.56972	5.30002	6.28986	5.21164	5.23497	5.25861	5.39803	5.22018	5.41268	5.43328	5.48122	5.48639	5.82953	5.66656	5.54065	5.72211	5.46091	5.44151	5.09352	5.60639	4.37951	4.203	4.21504	4.10418
	Vitvi01g00392	3.05393	2.82705	2.98754	2.71276	2.61059	2.58332	2.7813	2.65732	2.74308	2.67782	2.65469	2.71519	2.90584	3.17747	2.61666	2.84272	2.53868	2.65967	2.68455	2.69885	2.74738	3.04242	2.67905	2.66738	2.96111	3.32714	2.867	3.22503	2.87358	2.97768	2.75882	3.19408	3.03421	2.97879	3.18805	3.03923	2.88267	2.74798	2.75643	2.62888	2.78775	2.8057	3.05417	3.14957	3.0607	3.03595	3.02289	2.88127
	Vitvi01g00393	4.41217	4.15941	4.22283	4.47525	2.91194	3.08969	3.19101	3.12389	3.40025	2.73394	2.47545	1.95847	4.35282	4.3684	4.19456	4.62218	2.27293	2.73041	1.64742	2.77284	4.36232	4.28612	3.79206	3.7865	3.10909	3.18551	2.74239	2.93284	2.99702	2.72938	3.05602	2.92142	2.90824	2.85381	2.57415	2.80435	2.67642	2.77593	2.33521	2.81986	3.20714	2.8168	2.87685	3.22896	2.59989	1.77229	2.08958	2.87723
	Vitvi01g00394	1.58747	2.36876	2.05909	2.16811	1.44591	1.54264	1.80245	1.22218	2.68484	3.34478	3.19249	3.49938	2.06045	1.88065	1.91441	2.11068	2.10192	2.52022	2.30755	1.59631	1.91277	1.80816	2.26066	2.82509	1.3267	1.57735	1.00441	1.31795	2.37879	2.60649	2.73927	2.2145	1.30759	0.845117	1.20414	0.891469	3.28936	3.40833	3.55476	3.32216	1.94276	1.85524	2.21425	1.65087	2.8333	2.8132	1.77497	2.32729
	Vitvi01g00397	5.9529	5.90651	5.88873	5.8646	6.4393	6.95837	6.66752	6.56255	6.33345	6.65979	6.70145	6.68667	6.18627	5.50636	5.63537	5.66367	5.59957	6.13445	5.76079	5.79052	6.03858	5.93586	5.98123	6.25737	5.12305	5.0439	4.7725	5.00605	3.92201	4.15493	4.2505	4.01944	4.85948	4.92784	5.00159	5.19984	5.64238	4.95987	5.23713	5.27305	5.18073	5.16805	5.18358	5.06266	4.93919	5.23383	4.46377	4.67028
	Vitvi01g00401	2.86359	3.05418	3.31149	3.21269	3.34277	2.97877	3.24108	3.06463	4.10636	4.1271	4.02921	3.97966	3.23224	3.41368	3.27306	3.45681	2.64337	2.64143	2.54773	2.30516	3.02452	2.87577	2.99479	2.95926	3.23443	3.4771	2.81491	3.3398	3.07382	3.03122	3.16259	2.9572	3.43296	3.25293	3.4361	3.66515	2.8698	3.13733	3.02991	3.07173	3.13335	3.64052	3.38262	3.44037	4.2554	4.35027	4.03279	4.11966
	Vitvi01g00402	4.94336	5.17438	5.40533	5.01786	4.81633	4.93918	4.97845	4.77993	4.38157	4.813	4.50172	4.4048	3.94815	3.76631	3.71991	3.56262	4.84844	4.78076	4.0809	5.00528	5.25202	5.21131	5.21882	5.53441	4.29862	4.04893	4.241	4.0953	4.65985	4.87785	4.52425	4.46686	4.21092	4.1054	4.00356	3.79261	5.59169	5.37678	5.51465	5.28971	4.60592	4.43436	4.51365	4.36496	3.96754	4.32067	3.56328	4.14003
	Vitvi01g00403	4.91396	4.56881	5.01369	4.81249	4.4245	4.75947	4.64419	4.28527	0.91299	1.04357	1.02148	1.07012	0.973819	1.16585	1.11764	0.762376	4.96115	5.66455	4.04322	6.54788	4.79345	4.845	4.86802	4.81628	4.67951	4.46438	5.11528	4.27087	4.70128	5.01101	5.04967	5.01968	4.11767	4.42868	4.35974	3.85709	4.48658	4.16287	4.42839	4.15126	4.78811	4.32399	4.08339	4.51421	2.00722	2.03782	1.87207	2.39669
	Vitvi01g00404	9.50796	9.36906	9.24233	9.29559	9.1174	9.31874	9.13591	9.26059	9.37514	9.65036	9.78906	9.59825	9.80981	9.75554	9.50114	9.32731	9.24244	9.12097	9.26606	9.17738	9.38198	9.6315	9.22843	9.27496	9.49646	9.41728	9.09875	9.46347	9.48693	9.45852	9.6688	9.48362	8.98941	9.16087	9.34755	9.32447	9.33574	9.6187	9.39054	9.59705	9.24534	9.50731	9.24958	9.28965	9.67259	9.9417	9.38656	9.34264
	Vitvi01g00405	4.05209	3.87822	3.83215	4.04753	3.92896	3.77782	3.79716	4.02423	4.04015	3.56888	3.53534	3.55668	3.71998	4.04306	4.10531	4.32922	3.92602	3.66332	3.90301	3.70163	3.78378	3.79685	3.89694	3.64929	3.8305	4.21435	4.22112	4.2204	4.26063	4.22344	3.92968	4.19022	4.64383	4.4095	4.35566	4.42771	4.24386	4.25348	4.1376	4.30825	4.27349	3.98103	4.24407	4.2394	4.37655	4.28536	4.67585	4.52417
	Vitvi01g00407	6.22426	6.20657	5.99223	6.24917	5.87394	6.10834	6.06866	6.00897	5.72506	5.90568	6.11577	6.09538	6.24777	5.95165	5.88775	5.70277	6.40445	6.4173	6.26775	6.57159	6.40019	6.43672	6.24149	6.15316	6.5761	6.44547	6.76514	6.42483	6.21846	6.13739	6.29423	6.16345	6.0442	6.05908	5.9993	6.06673	5.61372	5.68945	5.58444	5.64526	6.34362	6.46548	6.06843	6.32817	5.49941	5.49459	5.50133	5.28165
	Vitvi01g00408	2.59951	2.59117	2.18093	2.37102	2.82129	2.40414	2.78613	2.59167	2.466	2.37186	2.13234	2.41406	2.05165	2.32872	2.38571	2.32632	2.59505	2.6717	2.91062	2.83792	2.98667	2.99924	2.62166	2.80295	2.67694	2.78639	2.93907	2.53195	1.06431	0.814029	0.278009	0.700426	1.75316	1.55294	1.43813	1.82111	0.782811	0.609537	0.300081	0.579039	2.27701	1.62213	1.24193	1.93629	0.625904	0.402862	1.33848	0.294772
	Vitvi01g00409	4.9907	5.23981	5.18821	5.20451	5.11962	4.43314	5.08609	5.12845	5.39881	5.51747	5.55479	5.58453	4.85584	5.44791	5.51398	5.50092	4.9347	4.90701	5.17075	4.80011	5.00583	4.97325	5.04614	5.30397	4.19505	4.53282	4.25627	4.57359	4.90285	5.03504	4.60566	4.97675	4.78009	4.7131	4.65349	4.38461	5.54117	5.79055	5.83756	5.46197	5.03337	4.61524	4.80343	4.68398	5.8277	5.9101	5.34309	5.76434
	Vitvi01g00411	8.15083	8.07446	7.98301	8.23896	7.58141	7.92734	7.80757	7.72672	7.9684	8.30222	8.32106	8.03164	8.82209	8.47377	8.35819	8.37247	8.13966	8.11277	8.17368	7.85971	8.04939	8.13443	7.82933	7.93003	8.14505	8.05601	7.89159	8.15046	8.11948	7.99937	8.27148	7.95027	7.80958	8.0482	8.00329	8.07392	7.8044	8.00258	8.11723	7.96185	7.98924	8.02942	8.02307	8.07346	7.12939	7.34839	6.89504	7.11459
	Vitvi01g00412	2.46251	2.26782	2.15142	2.32109	4.44922	4.5105	3.98938	4.77871	3.3068	3.70783	4.17931	4.26911	0.992335	1.19688	2.30437	1.52605	1.81601	1.99647	1.64742	1.77311	2.11926	1.75724	2.07098	1.68845	4.36307	4.44675	4.82465	4.56013	2.47396	2.09631	2.3241	1.99605	5.11223	5.10878	5.1713	5.34854	2.39434	1.48356	1.32359	1.43618	4.26944	4.79571	4.48787	4.51087	2.11968	2.34926	1.58754	1.52374
	Vitvi01g00413	5.04387	5.03287	4.90406	4.74647	5.02511	5.07221	4.96362	5.00044	4.85195	5.03939	4.97425	4.92887	5.07581	5.11181	4.89696	4.78649	5.14754	5.12944	5.42871	5.15645	4.81655	5.02368	4.84198	4.7996	4.82538	4.61247	4.49752	4.84048	4.66296	4.65567	4.75263	4.66685	4.49671	4.61101	4.77909	4.7867	4.88757	4.8827	4.86372	4.90594	4.51995	4.65752	4.67654	4.61721	4.68024	4.97353	4.69035	4.62641
	Vitvi01g00414	4.89325	4.72421	4.70136	4.833	4.94355	4.40958	4.65874	4.75016	4.87492	4.55147	4.53262	4.63904	4.63206	4.77788	4.87717	4.95249	3.95023	3.84963	4.06009	3.84572	4.83929	4.591	4.79909	4.77252	4.01004	4.21435	4.34465	4.27911	4.4669	4.26264	3.93828	4.34291	4.3938	4.55973	4.22539	4.21047	3.16494	3.05985	3.26667	3.23885	4.36926	3.99819	4.3605	4.30258	4.56579	4.45084	4.71782	4.56368
	Vitvi01g00415	3.74694	3.41286	3.18268	3.53132	2.31038	3.02462	2.94143	2.60519	1.6103	1.57992	1.70643	1.83422	2.88764	3.04108	2.46905	2.65245	2.2464	2.28471	1.81054	2.5762	3.935	3.68161	3.49111	3.0064	2.74335	2.23552	3.64466	2.38248	2.42717	2.43852	3.02227	2.87037	2.07924	2.26975	2.79423	2.2679	3.42626	3.17603	3.94816	3.42722	2.65644	2.53928	2.10526	2.64673	1.80597	1.30472	1.411	1.65117
	Vitvi01g00417	5.59792	5.69017	5.63056	5.61221	5.47294	5.0551	5.18259	5.3654	5.23766	5.3233	5.17758	4.98734	5.12488	5.18617	5.12629	5.07873	4.94918	4.99942	5.15905	4.99937	5.39793	5.44486	5.53439	5.49973	5.04027	5.14357	4.95739	4.97847	5.46721	5.48656	5.32457	5.33924	4.90839	5.04433	5.11932	4.99015	4.61553	4.54099	4.40654	4.36279	4.88652	4.79711	5.01898	4.90365	5.07465	5.27728	5.22091	5.38558
	Vitvi01g00418	5.52425	5.66789	5.70545	5.72895	6.08951	5.6738	5.89076	6.01681	6.39945	6.11609	6.0978	6.32668	5.9325	6.22337	6.45596	6.60809	6.42835	6.35709	6.72215	6.05572	5.47854	5.42949	5.77175	5.84455	4.89172	5.0439	5.02773	5.02209	5.00321	5.11949	4.85909	5.18074	5.49253	5.2706	5.10846	4.99875	5.359	5.27189	5.35755	5.38811	5.15792	4.78021	5.17351	5.12625	6.30854	5.97223	6.2598	6.39391
	Vitvi01g00421	3.9104	3.71654	3.91131	3.7326	4.07063	4.10569	3.88751	4.11854	4.08775	4.03264	4.01397	4.11552	4.23531	4.18907	4.14868	4.13135	3.82489	3.79016	4.00888	3.88475	3.53446	3.77398	3.80149	3.69569	4.14389	4.13511	4.29693	4.33553	4.16295	4.0853	4.11551	4.15545	4.48487	4.32808	4.63847	4.58065	3.95391	4.02989	3.79719	4.02565	4.06281	4.26445	4.2858	3.90981	4.30064	4.30732	4.44021	4.38026
	Vitvi01g00422	5.57354	5.50816	5.47697	5.55935	5.58543	5.49053	5.31456	5.50121	5.52104	5.42055	5.4591	5.41904	5.476	5.38869	5.52972	5.71811	6.75304	6.81562	6.81171	6.91008	5.38798	5.53302	5.45147	5.54178	5.84846	5.66122	5.64505	5.58845	5.33305	5.36387	5.52431	5.45547	5.50513	5.43423	5.52455	5.58296	5.64112	5.78712	5.52844	5.65107	5.58171	5.67511	5.62014	5.60406	5.56312	5.3781	5.72847	5.69888
	Vitvi01g00423	6.38	6.4674	6.34284	6.40065	6.27376	6.66757	6.56874	6.38501	8.46157	8.58643	8.20284	8.15516	8.78033	8.70893	8.56023	8.56831	8.96479	8.65856	9.25997	7.9085	5.94547	6.27959	6.19664	6.10963	5.10006	5.07751	4.94128	5.26863	5.02754	4.96798	5.35164	5.57213	4.3938	4.2309	4.3247	4.75997	6.8448	7.37031	7.18931	7.25416	5.52682	5.03542	5.36001	4.69726	7.10432	7.27033	6.83308	6.76802
	Vitvi01g00424	3.07452	3.19646	3.14181	2.89932	2.52564	2.81143	2.79574	2.45683	2.76198	2.87673	2.46267	2.59999	2.39562	2.3217	2.68253	2.38519	3.00413	2.89342	3.11411	2.69885	3.34928	3.27741	3.57008	3.42414	2.3961	2.5624	2.43248	2.59273	3.17315	3.06429	2.82212	3.00681	2.52814	2.70443	2.44959	2.32825	3.40389	3.19368	3.64552	3.42825	2.97336	2.47546	2.78987	2.96173	2.85079	2.90469	3.03343	3.10509
	Vitvi01g00425	4.23695	4.25217	4.27678	4.23447	4.46356	4.32645	4.36334	4.42376	4.46469	4.31776	4.41316	4.53453	4.46976	4.63228	4.46482	4.85288	5.06014	4.92471	4.9259	4.92518	4.1433	4.20484	4.26729	4.27718	4.19276	4.12184	4.23661	4.15025	4.33856	4.40772	4.46995	4.31954	4.70485	4.68466	4.46381	4.73959	4.23552	4.38636	4.00052	4.20141	4.25927	4.25632	4.34802	4.20261	4.39156	4.11574	4.53345	4.49546
	Vitvi01g00426	5.1534	5.1146	5.24432	5.31249	5.28139	5.20499	5.16325	5.21638	5.14979	5.13532	5.16383	5.23121	5.18145	5.13803	5.14199	5.10524	5.5965	5.42788	5.36651	5.42708	5.28552	5.22074	5.36429	5.29289	5.44463	5.35871	5.59015	5.25512	5.21933	5.1886	5.34196	5.16006	5.23336	5.2938	5.22705	5.47719	5.03127	5.10376	5.03221	5.37412	5.24809	5.33845	5.19657	5.40253	5.04077	4.95331	5.04641	4.97635
	Vitvi01g00427	0.252141	0.246279	0.0647477	0.294255	0.177551	0.12873	0.0964165	0.129011	0.0925062	0.157511	0.166868	0.376081	0.41121	0.165979	0.252181	0.273677	0.174566	0.212597	0.0682874	0.0374266	0.0740568	0.165371	0.125425	0.175686	0.0813542	0.0381744	0.0408873	0.18682	0.0388285	0.148351	0	0.0386795	0.178518	0.423652	0.120264	0.212065	0.232246	0.409913	0.353273	0.210557	0.0385619	0.404784	0.295753	0.276652	0.231207	0.127021	0.237191	0.318808
	Vitvi01g00428	0.949344	1.20352	1.19236	1.41098	1.23467	1.44711	1.10562	1.29274	1.43278	1.48524	1.24691	1.55936	1.29045	1.42326	1.68726	1.60429	0.825176	0.799865	0.904953	0.584337	1.22845	0.961509	1.19806	1.07091	0.989997	1.17648	1.1976	0.827178	1.70672	1.92031	1.32712	0.984215	1.73044	1.77276	1.55656	1.47169	1.27449	1.30321	1.28263	1.13076	1.3161	0.812083	1.24193	1.14759	1.04588	1.02532	0.965724	0.867369
	Vitvi01g00430	0.758967	0.76387	0.794463	0.725624	0.836549	0.704855	0.613417	0.598832	0.63398	0.816709	0.689829	0.734959	0.916802	1.16585	1.10168	0.947387	0.945684	0.612817	0.828258	0.705543	1.03805	0.868601	0.58454	0.793972	1.05186	0.829928	0.96246	1.11191	1.19038	1.05868	1.14692	1.15238	0.775085	1.03731	1.29213	0.91589	0.68824	0.546016	1.19836	0.683555	0.900617	0.789733	0.834873	1.00292	1.09072	1.26517	1.0649	1.07919
	Vitvi01g00432	3.79357	3.79118	3.60882	3.85795	4.16141	4.30106	3.88527	4.23241	4.19596	4.21037	4.09073	4.54306	4.62614	4.49549	4.35128	4.43827	3.97876	3.71946	3.85549	3.60522	3.49793	3.64546	3.53093	3.33438	4.66968	4.59016	4.74183	4.7981	4.35596	4.26873	4.50316	4.581	4.76059	4.54574	4.83142	5.13891	3.26663	3.3599	3.28732	3.62482	4.62663	4.63104	4.54991	4.58739	4.60109	4.73884	5.00864	4.67843
	Vitvi01g00436	0	0	0	0	0	0	0	0	0	0	0	0	0	0	0	0	0	0	0	0	0	0	0	0	0	0	0	0	0	0	0	0	0	0	0	0	0	0	0.0329772	0	0	0	0	0	0	0	0	0
	Vitvi01g00437	0	0	0	0	0	0	0	0.0333503	0.694266	0.569993	0.0349533	0.450525	0	0	0.0340407	0	0	0	0	0	0	0	0	0	0	0	0	0	0	0	0	0	0	0	0	0	0	0	0	0	0	0	0	0	0.0310099	0	0.0283641	0.0294293
	Vitvi01g00438	0	0.0656219	0.032737	0	0.031151	0.0658001	0	0.0333503	0	0.127354	0	0	0.235831	0.165979	0.466771	0.354467	0	0	0	0	0.0740568	0	0.0640753	0	0	0	0	0.114968	0	0.0385423	0.085044	0	0	0.118133	0.0812793	0	0.455393	0.25962	0.47826	0.292168	0	0.182634	0	0.0376247	0.815943	0.737484	0.502795	0.8344
	Vitvi01g00439	0.131572	0.158776	0.350963	0.233855	0.648468	0.432948	0.697802	0.506852	0.459695	1.01091	0.711597	0.774137	0.266582	0.549249	0.759069	0.503623	1.67203	1.14878	1.84527	0.682102	0.396198	0.165371	0.627584	0.81182	0	0	0	0	0.0766394	0	0.0431486	0	0	0	0	0	0.177594	0.20583	0.216423	0.238277	0	0	0	0	0.498573	0.88857	0.376097	0.518812
	Vitvi01g00441	1.96803	2.29544	2.01881	2.11886	2.44119	2.94856	2.79574	2.7605	0.287751	0.032908	0.135003	0.0326773	0	0.10186	0.0672967	0.0331014	0.238879	0.45467	0.226076	0.336644	1.35267	1.98677	2.7044	2.67227	0.55	0.594032	0.545911	0.472078	0.986998	1.02068	0.600385	1.11666	0.752703	0.118133	0.300795	0.212065	3.23687	2.46852	3.23159	2.81986	1.3161	0.571275	0.684133	0.820692	0.68559	0.215448	0.419578	0.559728
	Vitvi01g00442	0	0	0	0	0	0	0	0	0	0	0.102418	0	0	0	0	0	0	0	0.0682874	0	0	0	0	0	0	0	0	0	0	0	0	0	0	0	0	0	0	0	0	0	0	0	0	0	0	0	0	0
	Vitvi01g00443	0.308846	0.966422	0.939633	0.487718	0.522599	1.05193	0.758001	0.844081	0.363964	0.797686	0.835728	0.632088	0	0.0686996	0.131594	0.0654604	0	0	0	0	0.659375	0.92506	1.04771	1.21201	0.521131	0.693065	0.655285	0.221447	1.3686	1.4787	0.764075	1.25449	1.09275	0.118133	0.0812793	0.250979	1.46908	1.65393	1.37594	1.32424	1.21871	1.32854	0.894947	1.05889	1.38284	1.73289	1.51923	1.77896
	Vitvi01g00444	5.41306	5.63854	5.53382	5.518	6.33978	5.9793	6.10485	6.23003	6.45459	6.02242	6.16837	6.18396	6.01064	5.91888	6.12487	6.31908	4.43334	4.29299	4.9555	4.42624	5.40512	5.35609	5.66474	5.54645	5.60626	5.87865	5.67863	5.90437	5.46987	5.40133	5.39288	5.60391	5.93164	5.71688	5.73933	5.82945	5.18723	5.20834	5.13356	5.15622	5.75744	5.71347	5.89542	5.58434	5.98938	6.04843	6.58953	6.13768
	Vitvi01g00445	7.08055	7.22755	7.20835	7.11071	7.1606	7.46588	7.36821	7.05594	6.25014	6.67126	6.55412	6.56837	6.38635	6.3465	6.48201	6.61049	7.93862	7.75421	7.40976	8.53064	7.43113	7.38542	7.54966	7.65131	6.8692	6.62629	7.12442	6.57506	7.28238	7.41837	7.25436	7.147	7.04823	7.1862	6.87783	6.77184	7.55925	7.59666	7.70048	7.38295	6.94233	7.00477	6.98205	6.87842	6.25291	6.40049	6.19832	6.32512
	Vitvi01g00446	7.50074	7.45732	7.45888	7.55466	7.75399	8.16391	7.84361	7.92785	8.37837	8.8938	8.96722	9.06296	8.81023	8.34963	8.14708	8.00184	7.71382	7.82697	7.64647	7.54259	7.21824	7.42429	7.21659	7.32955	8.2465	8.3054	7.88966	8.49168	7.23953	6.9062	7.53691	7.30136	7.323	7.55601	7.54002	7.8011	7.03358	7.22302	7.37418	7.18774	7.88546	8.16434	8.1088	7.95771	8.1582	8.61909	7.92725	7.8136
	Vitvi01g00447	0.653445	0.528163	0.426818	0.635113	0.971141	0.575298	0.500483	0.484069	0.770918	1.10676	0.75457	0.653258	0.837094	0.946092	0.609062	0.638793	1.43181	1.29597	1.65854	1.38027	0.706704	0.369038	0.517466	0.404634	1.46953	1.33821	1.54893	1.49821	1.60689	1.62518	1.51196	1.52354	1.27655	1.13397	1.07119	1.4214	0.764572	0.728758	0.502032	0.501437	1.67548	1.0933	1.45647	1.31014	1.752	1.74284	2.04862	1.92704
	Vitvi01g00448	6.30793	6.18689	6.39845	6.33523	6.16649	6.07528	6.30937	6.13001	6.06371	5.99971	5.85414	5.72424	6.13564	6.15095	6.0772	6.11248	7.25941	7.30184	6.9983	7.52252	6.19197	6.31479	6.15357	6.30856	6.20164	6.19501	6.06241	6.1706	6.16571	6.1795	6.22214	6.22711	6.10233	6.14799	6.1883	6.17566	6.58848	6.68588	6.61053	6.82951	6.26246	6.2537	6.16105	6.19506	6.49002	6.61244	6.3334	6.48601
	Vitvi01g00449	0.22293	0.456583	0.475258	0.461619	0.648468	1.16133	0.697802	0.576381	0.459695	0.854018	1.02148	0.84944	0.465232	0.619629	0.491482	0.617126	0.670547	0.612817	0.747257	0.682102	0.396198	0.39592	0.897533	0.82945	0.334623	0.402465	0.396389	0.383115	0.252119	0.112669	0.203891	0.283787	0.45293	0.227321	0.334341	0.464698	0.310526	0.178163	0.548364	0.466355	0.0385619	0.404784	0.490047	0.368095	0.542277	0.676483	0.72702	0.783491
	Vitvi01g00450	5.17739	5.08304	5.03784	5.03667	5.08479	5.36707	5.04957	5.1689	5.13834	5.31613	5.28129	5.08404	5.4585	5.27551	4.9696	5.16806	3.90915	4.1838	4.35653	4.03042	4.94668	5.05558	4.94465	4.90728	5.56354	5.45792	5.07893	5.67295	5.58585	5.45941	5.57113	5.67101	5.30241	5.43328	5.53631	5.63262	5.00208	5.09389	5.01695	5.11672	5.44933	5.58632	5.5487	5.27223	5.48339	5.81014	5.71599	5.57025
	Vitvi01g00451	7.09699	7.21902	7.03715	7.24612	7.29079	7.26649	7.19938	7.1879	7.3109	7.34986	7.35569	7.43595	7.27557	7.07732	7.20576	7.32597	7.18409	7.15822	6.97653	7.19471	7.18834	7.13196	7.24062	7.32179	7.23272	7.09321	7.23537	7.35511	6.99645	6.97799	7.0003	6.95688	7.2074	7.31625	7.25455	7.3183	7.27356	7.3998	7.20069	7.39973	7.1974	7.20701	7.2501	7.15554	7.10751	6.99206	7.14298	7.15019
	Vitvi01g00452	6.2238	6.21879	6.22428	6.13614	6.06007	6.15585	6.13259	6.11158	6.41558	6.83736	6.7882	6.62706	6.28814	6.15787	6.1219	6.0128	5.70293	5.86519	5.8766	5.73536	6.24303	6.37346	6.1664	6.24962	6.35214	6.17908	5.95887	6.18767	6.32195	6.46332	6.44763	6.4742	5.88224	6.28005	6.30711	6.15144	6.4931	6.58183	6.63053	6.61235	6.28569	6.12515	6.17727	6.22442	6.58939	7.05956	6.37472	6.54483
	Vitvi01g00453	4.37281	4.2887	4.36458	4.32953	4.25839	4.16694	4.19209	4.06713	4.24884	4.31107	4.446	4.2203	4.38295	4.52482	4.65319	4.70924	4.75119	4.64545	4.76289	4.58948	4.33057	4.12674	4.26388	4.07217	4.50621	4.46788	4.35482	4.30961	4.60106	4.73994	4.71977	4.57608	4.66196	4.80697	4.60106	4.70322	3.76989	3.63893	3.82805	3.93115	4.37492	4.12635	4.29512	4.25146	4.39752	4.1498	4.18543	4.16677
	Vitvi01g00454	6.63724	6.44985	6.4875	6.51611	6.10789	6.51176	6.13448	6.21149	6.88279	7.20488	7.187	7.22836	7.15595	6.82859	6.75504	6.79277	4.89907	5.07951	5.07752	4.97667	6.56536	6.56699	6.50834	6.48578	6.11916	6.06584	6.07538	6.11298	6.05996	5.81823	6.05828	5.83437	5.62396	5.62757	5.43655	5.75272	6.06563	6.31156	6.26027	6.2064	5.92825	5.99505	6.05204	5.8774	6.04171	6.40246	5.87184	6.0983
	Vitvi01g00455	7.71242	7.63096	7.63161	7.59649	7.80444	7.84745	7.72357	7.7523	7.35709	7.49236	7.40787	7.2647	7.20042	7.17574	7.04159	7.04153	8.11054	7.99516	7.97191	7.89614	7.62433	7.78045	7.64341	7.55359	7.92975	7.90231	7.91188	7.86684	7.74732	7.78056	7.83329	7.82845	7.62745	7.85489	7.87845	8.0288	7.45576	7.54902	7.49615	7.56619	7.70376	7.79985	7.74667	7.79852	7.33051	7.58668	7.45929	7.38406
	Vitvi01g00456	0.0997867	0	0	0	0	0	0	0	0	0	0	0	0	0	0	0	0	0	0.0345477	0.109487	0	0	0	0	0	0	0	0	0	0	0	0	0	0	0	0	0	0	0	0	0	0	0	0	0	0	0	0
	Vitvi01g00457	5.79377	5.66789	5.75962	5.76274	4.63684	5.50986	5.00146	5.05322	4.52402	4.77946	4.40984	4.9048	4.84187	4.61946	4.4124	4.33088	1.6004	1.73494	1.44399	1.72804	5.9162	5.83817	5.31987	5.75513	4.02811	3.89362	3.78577	4.42738	4.47577	4.01697	4.67246	4.61979	2.59257	2.44285	2.92732	2.65277	4.68574	4.37879	4.72807	4.69584	3.98102	4.41442	4.16495	4.07724	4.92068	5.31028	5.08911	4.69344
	Vitvi01g00458	4.33577	4.56598	4.49071	4.32411	5.11145	5.71539	5.27905	5.40017	5.91437	6.81802	6.60698	7.29469	4.7194	4.6548	4.61996	4.30401	4.15159	3.84166	3.93308	3.85623	4.61113	4.37325	4.82128	5.06816	4.63136	4.59657	4.9507	5.30642	3.30642	2.93745	3.59109	3.03578	3.59899	3.16416	3.7129	3.46455	4.74802	4.71112	5.02301	4.2293	4.94352	5.23678	4.83316	4.78284	5.16304	6.0005	4.88807	4.68191
	Vitvi01g00460	0	0	0	0	0	0	0	0	0	0	0	0	0	0	0	0	0	0	0	0	0	0	0	0	0	0	0.157025	0	0.0388285	0	0.0431486	0.0386795	0	0.0404622	0	0	0.0311591	0	0	0	0	0	0.0711604	0	0	0	0.110257	0.0294293
	Vitvi01g00463	0.0340349	0.0656219	0.0960635	0	0.205129	0.218258	0.157291	0.247426	0.339004	0.0965542	0.102418	0.350388	0.266582	0.197001	0.308894	0.273677	0	0	0	0	0.144497	0	0.0950764	0	0	0	0	0.0776543	0	0.0385423	0.0431486	0	0	0.0404622	0	0	0	0	0	0	0	0.0384234	0.0360189	0.0376247	0.0910991	0.096299	0.162378	0.0294293
	Vitvi01g00464	0.252141	0.217697	0.350963	0.20268	0.522599	0.302555	0.377953	0.303178	0.459695	0.272202	0.198044	0.214573	0.438474	0.370304	0.799211	0.455597	0.036644	0.212597	0.0345477	0.0739068	0.480311	0.196287	0.321675	0.256107	0.231472	0.459842	0.628709	0.383115	0.466664	0.40589	0.278009	0.547889	0.533912	0.623325	0.605591	0.325792	0.0311591	0.121186	0.0652175	0.0320273	0.376273	0.0758499	0.382244	0.586911	0.476214	0.377534	0.308315	0.245465
	Vitvi01g00465	2.21796	2.28169	2.08273	2.29915	2.24922	2.63301	2.60678	2.28056	2.63445	2.39102	3.11293	2.57247	3.62528	3.43985	4.20393	4.42741	3.45698	3.75948	3.49827	3.43687	2.60476	2.22278	2.32091	2.40467	3.34151	2.95051	3.16856	2.67623	4.42538	4.73261	4.75426	4.23671	4.85948	5.00781	4.81369	5.0968	3.36773	3.13733	3.14751	2.80603	3.85434	3.65605	3.60574	3.63702	3.12678	3.58477	3.39921	2.92107
	Vitvi01g00466	2.14197	2.43854	2.36573	2.64479	2.48684	2.02854	2.19974	2.21667	2.52805	2.86764	2.64341	3.03847	1.11569	1.25699	2.04535	1.79085	2.15288	1.72343	1.83551	2.12566	2.49446	2.33122	2.62697	2.68201	2.4507	2.72335	2.52904	2.62542	2.46685	2.458	2.18654	2.18894	2.92334	2.58641	2.95992	2.48337	2.8784	2.78513	2.58357	2.98848	2.73589	2.61548	2.93046	2.7514	3.64813	3.44545	3.52895	3.70663
	Vitvi01g00467	2.24727	2.06616	2.0749	2.27688	2.70537	2.37848	2.5283	2.41948	1.78667	1.37406	1.49301	1.49046	2.16208	1.80212	1.64383	2.04728	2.6493	2.40241	2.8966	2.54493	2.43949	2.30309	2.51107	2.45664	3.24771	3.15977	3.3825	3.35157	2.74446	2.79276	2.69937	2.91624	3.18808	3.12706	3.15088	3.16681	2.27577	2.23336	2.15969	2.75417	3.06961	2.97374	3.08888	3.00035	2.5843	2.14678	2.83496	2.34496
	Vitvi01g00468	3.48762	3.55171	3.79208	3.54337	2.97738	3.34289	3.04159	3.02373	3.50213	4.23179	3.96043	3.93282	3.64003	3.55508	3.18868	3.43221	4.70924	4.60993	4.11358	4.83108	3.39333	3.37522	3.65575	4.05541	2.87817	2.54924	2.79712	2.88504	3.3183	3.75584	3.48946	3.41965	2.87235	2.90948	2.55294	2.49962	3.95797	4.01433	4.35531	3.86379	3.02709	3.57341	3.44423	3.15814	3.43282	3.68625	3.58969	3.80137
	Vitvi01g00473	7.6849	7.63045	7.50755	7.62745	7.61569	7.81434	7.83563	7.52865	7.93313	7.82151	7.91341	7.94524	7.90569	7.92627	7.88139	7.91058	9.11337	8.85496	8.83718	9.12503	7.75407	7.64677	7.73021	7.63088	7.39963	7.19308	7.4602	7.26436	7.37634	7.33349	7.50351	7.35167	7.23213	7.18027	7.28033	7.24851	7.68044	7.59666	7.34514	7.51753	7.38585	7.375	7.2274	7.28535	7.7417	7.5891	7.68137	7.52535
	Vitvi01g00474	5.34606	5.47459	5.4139	5.37063	5.49476	5.67972	5.50737	5.38975	5.29394	5.67952	5.56229	5.57416	5.83264	5.63723	5.61513	5.63228	5.67415	5.49206	5.42139	5.40308	5.44491	5.59451	5.36667	5.44431	6.06143	5.65816	5.77418	5.73046	6.26013	6.23656	6.3506	6.1297	5.94095	6.15376	6.01102	5.93403	5.03319	4.96696	5.09113	5.03798	5.74801	5.78936	5.56266	5.67368	5.69664	5.66194	5.54063	5.60365
	Vitvi01g00475	2.81548	3.10968	3.36389	3.15278	3.89338	3.50585	3.76574	3.68968	3.04267	2.91696	2.89719	3.03445	4.77794	5.17745	5.86014	5.5105	2.43269	2.43807	2.91989	1.54525	3.20016	3.03816	3.07473	3.30317	5.15159	5.02264	5.26192	5.0986	6.19448	5.99215	6.49793	5.79184	6.2079	6.50951	6.41246	6.16297	4.57513	4.62408	4.98664	4.6016	4.84769	5.01147	5.05344	5.29595	4.32587	4.66487	4.73836	4.33236
	Vitvi01g00476	6.38536	6.37376	6.32395	6.38598	6.31389	6.27714	6.29844	6.36427	5.93273	6.03719	6.21007	6.14853	5.80933	5.59709	5.75946	5.73644	6.03269	6.07793	5.99426	6.07946	6.44362	6.3911	6.42158	6.45204	6.08196	6.30282	6.39856	6.18658	6.11267	5.96926	5.89122	6.16345	6.2268	6.19747	6.22789	6.20135	6.48784	6.45428	6.70436	6.50769	6.25327	6.18685	6.1503	6.34421	5.43928	5.49754	5.39166	5.48784
	Vitvi01g00477	5.49094	5.72613	5.48586	5.73985	5.45295	5.95074	5.61302	5.56318	5.53691	6.01729	6.20624	6.01487	5.79028	5.57143	5.11142	5.28946	4.18054	4.53286	4.25763	4.16181	5.82932	5.71416	5.76934	5.94653	7.34586	7.39665	7.70722	7.19145	6.44901	6.21569	6.65178	6.25407	7.48154	7.59261	7.29344	7.70737	6.2257	6.13933	6.31785	6.07853	6.90303	7.23442	6.79666	7.48431	5.32741	5.48054	5.26702	5.21517
	Vitvi01g00478	2.07816	2.30226	2.35929	2.39191	2.70053	2.78726	2.73712	2.74045	3.03492	2.8071	3.18473	2.77435	3.09334	2.95508	3.26591	3.29225	4.30216	3.7874	4.3307	4.24615	2.30756	2.22278	2.4584	2.428	2.63039	2.84679	2.47785	2.79019	1.68241	1.36198	1.68539	1.75021	2.76462	2.66615	2.62248	3.15147	2.09589	2.38022	2.0987	2.03485	2.44432	2.76618	2.43265	2.45729	2.44733	2.63229	2.76082	2.43017
	Vitvi01g00479	4.92873	5.0143	5.01983	4.97929	5.10414	4.8718	5.03023	5.10805	5.23512	4.75378	5.01311	4.89261	4.98164	5.16083	5.30508	5.45966	5.26994	5.13814	5.3165	5.28163	4.92434	4.81419	4.98332	4.78273	5.15512	5.39225	5.29504	5.27173	5.2455	5.23808	5.17256	5.33827	5.5226	5.40451	5.44617	5.36193	4.89923	4.74097	4.76043	4.84639	5.28665	5.12071	5.31399	5.37799	5.45007	5.20082	5.5026	5.55831
	Vitvi01g00481	6.0564	6.03596	5.89987	6.24678	6.25491	6.28147	6.35962	6.36877	6.12978	5.97717	6.4047	6.34346	6.62679	6.21771	6.18434	6.41755	6.87188	7.15555	6.96622	7.10639	6.13039	6.21925	5.89357	5.90452	6.48421	6.68122	6.44214	6.30936	5.76443	5.53032	6.05631	5.85144	6.44491	6.30622	6.18658	6.64291	5.82071	6.15494	5.80631	6.20068	6.39375	6.32051	6.27187	6.43908	6.03742	5.65669	5.87331	6.02897
	Vitvi01g00482	3.12671	3.22187	3.22561	2.98427	3.72975	3.35939	3.84651	3.94539	4.00488	3.65067	3.67761	3.90882	3.57088	3.85893	4.08719	4.23989	4.24263	4.55577	4.66292	4.28945	2.94781	3.05512	3.05515	3.20529	3.39421	3.69885	3.36248	3.52099	3.72478	3.63527	3.401	3.82845	4.36457	4.32808	4.1684	4.23736	3.08182	3.25456	3.26667	3.17574	3.41562	3.547	3.86799	3.69704	4.14457	3.80262	4.11444	4.20435
	Vitvi01g00483	3.70391	3.94295	4.25786	4.04753	5.23198	5.13199	5.12471	5.33145	4.31113	4.39415	4.752	4.88815	4.40385	4.70152	5.49119	5.3358	3.39129	3.80662	3.46065	4.12968	4.07054	3.84642	4.25361	4.33387	4.67132	4.46087	4.85793	4.40872	6.05819	5.80571	6.09911	5.60069	6.73553	6.45676	5.96357	6.27341	5.39837	5.40689	5.68057	5.27305	4.9637	5.10495	5.34124	5.20277	4.64434	4.12908	4.83586	5.15636
	Vitvi01g00484	3.89196	3.94731	3.94395	3.88275	3.77875	3.88195	3.84651	3.99067	4.18024	4.03467	3.92126	4.01893	3.95288	4.19293	4.05024	4.15973	4.04546	3.839	4.24662	3.76435	3.81381	3.75853	3.84317	3.85265	3.82756	4.05592	3.7149	4.19013	4.28909	4.21716	3.98881	4.11529	4.04124	4.17065	4.08956	4.21047	3.30219	3.50058	3.40536	3.32539	3.80766	3.83041	3.95052	3.83965	4.055	3.93004	4.13088	4.35433
	Vitvi01g00486	6.33292	6.39067	6.38505	6.55327	6.58418	6.38981	6.59648	6.60476	6.61166	6.55995	6.60407	6.55402	6.86364	6.93074	6.82324	6.84147	6.10996	6.09925	6.36979	5.8143	6.18102	6.20839	6.20599	6.12488	6.32942	6.42805	6.0443	6.40802	6.54696	6.39719	6.41567	6.61883	6.4185	6.5451	6.49403	6.5273	5.64993	5.92198	5.91479	6.01285	6.35799	6.36181	6.52689	6.40755	6.67593	6.76031	6.74316	6.72398
	Vitvi01g00487	7.06931	7.10489	6.94502	6.94516	7.12765	7.00052	6.74827	7.12669	6.24259	6.32358	6.17475	6.18669	6.29094	6.49196	6.59643	6.43855	6.89888	6.87862	7.01056	7.01319	6.96568	7.30526	7.14085	7.13015	6.53653	6.57851	6.57727	6.64966	6.38922	6.54172	6.47053	6.44884	6.56498	6.65464	6.73757	6.69101	6.75783	6.84719	6.47385	6.68874	6.39515	6.68421	6.41978	6.43864	6.24259	6.23451	6.33907	6.21616
	Vitvi01g00488	6.15732	5.92597	6.05533	5.91175	5.72175	6.22589	5.80953	5.83312	5.84348	6.05783	5.92165	5.83202	6.20077	6.128	5.755	5.77548	6.48745	6.48236	6.46903	6.39046	5.76998	6.077	5.82009	5.82161	6.29146	6.04783	5.82041	6.19204	6.00096	6.11277	6.22565	6.00217	5.92478	5.87417	5.99537	6.26154	5.66118	5.81546	5.69159	5.71103	5.92761	6.15223	5.99199	5.90946	6.02736	6.37872	6.10444	6.16446
	Vitvi01g00491	1.51702	1.68278	1.60532	1.9031	1.45742	1.4594	1.59806	1.0698	1.86743	1.4733	1.30534	1.65691	1.62306	1.46245	1.40459	1.83845	2.1777	2.47973	2.32161	2.21003	1.573	1.48415	1.79705	1.74528	1.20492	1.08826	1.1976	1.03613	1.30631	1.14952	1.16656	1.46794	1.03827	1.29314	1.12967	1.25908	1.56801	1.49482	1.40142	1.4481	1.26823	1.44754	1.28747	1.19831	1.41845	1.4827	1.45799	1.76153
	Vitvi01g00492	6.19635	6.17579	6.23399	6.20167	5.90212	5.98249	5.80299	5.83549	6.17191	5.89565	5.98447	5.88164	6.31872	6.21155	6.11794	6.23667	7.26907	7.25387	7.36338	7.40753	6.19561	6.23236	6.25141	6.20895	6.01947	5.9685	6.02341	5.83967	6.05996	6.03567	6.15672	6.12015	5.87254	5.96959	5.85508	5.91144	5.88714	6.03908	6.04578	6.10512	5.67875	5.94536	5.88249	6.06046	6.16565	6.07527	6.18382	6.29628
	Vitvi01g00497	7.02531	6.94245	7.02804	6.95367	6.55467	6.72724	6.83029	6.71485	6.73666	7.14335	6.94488	6.67863	6.8209	6.77691	6.6361	6.59429	5.86453	5.94729	6.04968	6.04484	6.97114	7.01463	6.96295	7.10978	6.48654	6.33576	6.05432	6.33083	6.76419	6.85718	6.78444	6.63035	6.08564	6.33039	6.15525	6.083	7.02876	6.99004	7.13148	6.92907	6.4291	6.34515	6.45679	6.44347	6.72595	6.98971	6.29196	6.75487
	Vitvi01g00498	0	0.188538	0.156727	0.0358196	0	0.302555	0.127175	0.065947	0.151038	0.065082	0.102418	0.185805	0.0714038	0.134276	0.0340407	0.0331014	0.141302	0.245173	0.0682874	0.0374266	0.0740568	0	0.0323933	0	0.0412505	0	0	0	0.0388285	0.148351	0.125757	0.0763491	0	0.0404622	0.120264	0.13094	0.0311591	0.0618648	0.0329772	0.063359	0.0385619	0.0384234	0.171723	0.0742931	0.176786	0.0649082	0.110257	0.114278
	Vitvi01g00499	5.845	5.27057	5.13832	5.41296	5.20149	5.53477	5.25314	5.34563	5.27597	4.72512	4.9145	4.9092	6.09391	5.62801	5.41331	5.42812	6.04792	6.27468	6.4714	6.02577	5.70955	5.992	5.65177	5.33052	5.42138	5.23166	5.32432	5.38202	5.10848	5.03979	5.17862	5.44111	4.82637	4.62105	4.84167	5.19611	4.83446	4.76209	4.34386	4.99698	5.04644	4.88012	4.59286	4.90873	4.85071	5.08335	5.19924	4.73869
	Vitvi01g00500	0	0	0	0	0	0	0	0	0	0	0	0.0326773	0	0	0	0	0.036644	0	0	0	0.0375035	0	0	0	0.0412505	0	0	0	0	0	0	0	0	0	0	0	0	0	0.0652175	0.0320273	0	0	0	0	0	0	0	0
	Vitvi01g00501	3.61957	3.72164	3.64632	3.60129	3.3303	3.40141	3.39435	3.40757	3.39117	3.43372	3.46979	3.25819	3.55228	3.44955	3.47242	3.69002	1.91774	1.52547	1.83551	1.64561	3.59545	3.52581	3.79678	3.56498	3.69813	3.76295	3.79775	3.66002	3.97302	3.91967	3.95814	3.86657	3.32333	3.42707	3.38499	3.43105	3.93344	3.80867	3.86515	3.76005	3.83804	3.75166	3.86299	3.76591	3.95345	3.75916	3.45251	3.74704
	Vitvi01g00502	6.62577	6.63383	6.59416	6.58987	5.72055	6.18714	5.85732	5.97826	5.92908	6.10017	5.9199	6.31344	6.39115	6.52748	6.30948	6.05572	6.95768	6.82474	6.69473	6.68021	6.75459	6.62175	6.50257	6.67289	6.12996	5.88914	6.28295	6.21209	6.22479	6.29494	6.693	5.95492	5.41091	5.72931	5.61263	5.51565	6.79319	6.62953	7.19683	6.7028	5.93529	6.29644	5.89787	6.33574	5.518	5.59072	5.64278	5.51345
	Vitvi01g00503	6.10044	6.0412	5.7451	5.83769	6.24823	6.42061	6.25179	6.26847	6.07483	6.20631	6.10939	5.90946	6.07033	5.93348	5.83244	5.59853	5.3379	5.2164	5.51395	5.2249	5.85925	6.02805	5.84106	5.74444	5.89128	5.86474	5.50981	6.01092	5.83166	5.7096	5.76854	5.71883	5.50425	5.55821	5.93278	5.89794	3.98327	4.16637	4.00343	4.20174	5.95157	6.2224	5.79238	5.80585	3.67871	4.2249	4.3328	3.81888
	Vitvi01g00505	8.44882	8.56528	8.40842	8.2922	7.90327	8.40606	8.12683	7.889	8.69974	9.02961	8.67514	8.48282	8.98903	8.86705	8.69618	8.59257	7.69185	7.49258	7.7645	7.44979	8.30271	8.23692	8.19289	8.33796	8.16577	8.05892	7.63223	8.23007	8.22215	8.09478	8.21339	7.93138	7.69504	7.69033	7.66588	7.83045	7.83139	7.91389	8.0226	7.96416	8.17816	8.29154	8.23283	8.0389	8.11765	8.51448	8.13353	7.9098
	Vitvi01g00508	5.02918	4.80569	5.06702	5.20156	5.38826	5.30714	5.40441	5.48624	5.62987	5.20827	5.39581	5.24609	6.71304	6.75363	7.26384	7.10979	6.03269	6.00074	6.31551	5.75375	5.00109	4.70959	4.71428	4.76795	4.30921	4.01104	4.12932	4.09062	4.31503	4.52773	4.69799	4.23463	5.15339	5.38598	5.37945	5.39488	4.65231	4.8469	4.85452	4.59492	4.12684	4.27253	4.16495	4.12826	3.61781	3.53409	3.65254	3.65091
	Vitvi01g00509	8.3549	8.09363	8.12154	8.19792	8.154	8.49352	8.26725	8.18712	8.93922	8.54915	8.64774	8.55956	9.61111	9.55571	9.24332	9.20675	9.04095	8.87729	9.09253	8.65427	7.96097	8.06403	7.88817	7.54178	7.87233	7.85915	7.58165	7.90079	7.64072	7.49745	7.76526	7.71865	7.69686	7.61476	7.78279	8.05274	7.26682	7.58847	7.38998	7.66747	7.70432	7.81532	7.7414	7.65194	8.26579	8.346	8.1987	8.1516
	Vitvi01g00510	0.0340349	0.033184	0	0.0358196	0.408609	0	0.2157	0.0978234	0.0925062	0.032908	0.258446	0	0	0	0	0	0	0	0	0	0.144497	0	0.0323933	0.119468	0	0	0	0.0776543	0	0	0.0431486	0	0	0	0	0	0	0.031264	0	0	0	0	0	0	0.0613673	0	0	0
	Vitvi01g00511	3.60265	3.9923	3.89582	3.7756	4.40976	3.75307	3.98099	4.15498	4.23876	3.78954	3.99634	3.64122	4.28497	4.47031	4.62834	4.72198	4.98478	4.99822	5.09911	5.13179	3.99153	3.78165	3.79678	3.68363	4.12962	3.77994	4.11023	3.97615	4.61558	4.54791	4.48958	4.33127	4.87769	5.14402	4.8605	4.88893	4.00385	3.75584	3.86056	3.85487	4.21366	3.96865	4.17911	4.09072	3.91864	3.70673	3.95366	3.96642
	Vitvi01g00512	3.48762	3.76426	3.51056	3.51192	3.63661	3.4515	3.93609	3.74357	5.57615	4.47121	4.71071	4.8792	5.50611	5.77595	5.93862	6.11151	6.17355	6.02673	6.51066	5.97604	4.03622	3.51972	3.88146	4.15665	3.66552	3.97951	3.56878	3.88459	3.75424	3.68775	3.60915	3.73733	3.92595	3.76255	3.67412	3.72511	2.27577	2.46852	2.41868	2.26788	3.95857	3.65605	3.88537	3.79366	5.24962	4.63978	5.05246	5.37559
	Vitvi01g00513	2.74531	3.2679	3.60338	3.169	3.27932	3.46985	4.22445	3.38514	1.79587	1.82291	1.56652	1.99209	2.75677	2.42358	2.37911	2.66407	4.05888	4.10833	3.90067	4.31253	2.67188	2.97716	3.45828	4.01168	2.98245	2.66355	2.63966	3.16848	3.33009	3.35512	2.98034	3.05949	2.98705	2.99432	2.48735	2.26312	3.59847	3.5117	3.70556	3.19	3.23647	3.31237	3.48063	3.17933	3.0149	2.61613	2.8978	3.22758
	Vitvi01g00516	4.90249	4.89639	4.9647	4.84314	5.04623	4.86257	5.01899	5.10903	4.91241	4.81063	4.89204	4.89927	4.70263	4.98869	4.9503	5.02215	5.10288	5.02895	5.14627	5.07331	4.77552	4.76863	4.88807	4.80518	4.94024	5.20254	5.25216	5.10441	5.19375	5.24428	4.92112	5.1413	5.38203	5.36722	5.35207	5.43768	4.81333	4.79775	4.80288	4.84752	4.97119	4.84397	5.06438	5.07062	5.02063	4.93715	5.10501	4.87361
	Vitvi01g00517	0.308846	0.840855	0.451241	0.264371	0.544355	0.619789	0.569299	0.576381	0.287751	0.501108	0.425815	0.632088	0.616127	0.227369	0.441629	0.527049	0.036644	0	0.0682874	0	0.559789	0.39592	0.540173	0.539288	0.521131	0.763119	0.655285	0.582756	0.726573	1.00129	0.657037	0.600547	0.635268	0.623325	0.685748	0.396916	0.432236	0.232976	0.27273	0.238277	0.43527	0.249671	0.894947	0.685014	0.584697	0.697105	0.60049	0.883575
	Vitvi01g00518	3.92861	4.09801	4.11421	4.10135	3.97974	3.73295	4.10785	3.89412	3.90212	3.87822	3.93752	3.68556	3.61635	3.67286	3.66666	3.75594	2.8324	2.54005	3.01811	2.9696	3.95034	3.86818	4.16508	4.22652	3.66882	3.62239	3.46368	3.83234	4.34825	4.36286	4.20134	4.22418	4.06414	3.98876	3.93141	3.48101	4.23886	4.14155	4.29201	3.91407	4.10883	3.84132	4.02186	3.87646	4.21547	4.04511	3.9702	4.37023
	Vitvi01g00519	1.51702	1.83167	1.73034	1.67224	1.54635	1.63224	1.86766	1.5448	1.38481	1.57735	1.12243	1.40568	1.57473	1.65348	1.72942	1.98097	2.00354	1.66443	1.5671	1.66965	1.22845	1.50899	1.57315	2.0078	1.9529	1.4557	1.54893	1.49821	1.91934	2.2438	2.04512	2.11846	1.98205	1.94273	1.89682	1.3693	2.28872	2.45706	2.13712	1.9702	1.89101	1.92867	1.81888	1.66296	2.00722	1.89339	1.97766	2.6259
	Vitvi01g00520	4.07883	3.92538	3.96954	3.81221	4.0725	3.76054	3.76818	3.89412	3.70866	3.76526	3.64404	3.53118	4.07082	3.98203	3.99298	3.97192	5.11686	4.91968	4.94759	5.26594	3.89267	3.98123	3.77541	3.74064	4.20416	3.81884	3.89574	3.94282	3.82814	3.99998	4.12307	4.13104	4.25339	4.06674	4.32679	4.26376	3.9478	3.86615	3.60497	3.79313	3.77663	4.09934	3.90499	3.89963	3.79085	3.69396	4.05364	3.84547
	Vitvi01g00521	5.80243	5.8057	5.60085	5.75134	6.07836	6.6225	6.36245	5.98147	6.51886	6.9205	7.11481	7.03425	6.56241	6.3478	6.2148	6.18146	8.72983	9.05855	8.12716	9.19489	6.01997	5.76337	5.69161	5.86286	4.18127	3.47014	4.01083	3.7428	3.5577	3.37031	4.05619	3.35599	3.28874	3.55478	3.9852	3.86964	5.45691	5.00978	5.3213	5.26802	4.05342	3.75743	3.64999	3.69704	4.18132	4.24216	3.90477	3.9492
	Vitvi01g00522	0.0340349	0.033184	0	0	0.0915051	0.246908	0.2157	0.159538	0.23461	0.299505	0.287724	0.498103	0	0.0347587	0.0340407	0.0331014	0	0.308196	0.0345477	0.0374266	0	0.0684394	0.0950764	0	0.195381	0	0.119342	0.151341	0.0388285	0	0.0431486	0.0386795	0.0375145	0.0404622	0	0.212065	0.0616593	0.0618648	0.096753	0.0940247	0.0385619	0	0.105466	0	0.176786	0.215448	0.0561813	0.0865459
	Vitvi01g00523	7.32584	7.11702	7.15983	7.18635	7.08583	7.35961	7.228	7.25878	7.16629	7.34617	7.32622	7.13569	7.63954	7.59253	7.38706	7.26695	7.86522	7.9652	8.03151	8.02005	6.99998	7.32746	6.93669	7.08129	7.40456	7.29672	6.92109	7.33665	7.10494	7.11531	7.28022	7.12862	7.01804	7.11338	7.19353	7.47469	6.9384	7.12767	6.8669	6.97584	7.19686	7.30432	7.18415	7.17912	7.31523	7.66285	7.25222	7.35055
	Vitvi01g00524	5.58506	5.59337	5.56423	5.61591	5.64516	5.27707	5.50737	5.61779	5.4235	5.32911	5.32166	5.35508	5.13533	5.18133	5.2473	5.41563	5.844	5.87237	6.03855	5.84892	5.69935	5.53906	5.71487	5.56761	5.43692	5.82097	5.7067	5.48715	5.56937	5.55712	5.48769	5.55889	5.73445	5.82435	5.72755	5.58201	5.50764	5.38587	5.50145	5.57498	5.58822	5.53601	5.49229	5.63584	5.53568	5.24875	5.37726	5.49379
	Vitvi01g00525	4.18867	4.29555	4.35491	4.65154	5.17122	4.76195	5.03834	5.27941	1.57852	1.21108	1.63647	1.57053	4.3917	4.96973	5.88017	5.21027	3.70195	4.48593	3.07315	4.26205	4.81385	4.39839	4.5252	4.15141	4.92654	4.3571	5.12125	3.84072	6.89296	6.85212	7.3197	6.64296	7.29229	7.50247	7.51669	7.34046	6.00463	5.76984	6.02851	5.88716	5.62115	5.20968	5.72523	5.88064	3.12678	2.53827	3.138	3.13247
	Vitvi01g00526	6.53881	6.53376	6.61761	6.57016	6.14973	6.67681	6.42567	6.3507	6.4096	6.88009	6.80728	6.67669	6.99397	6.84031	6.51214	6.45085	6.46241	6.20083	6.23656	6.36078	6.30873	6.56255	6.29337	6.42981	6.40099	6.25854	5.91486	6.31938	6.84173	6.84839	6.97022	6.67975	6.17934	6.29633	6.23734	6.23813	6.36023	6.4532	6.61053	6.37156	6.37974	6.48387	6.56167	6.33998	6.86904	7.15465	6.56765	6.95048
	Vitvi01g00527	0	0	0	0	0	0	0	0	0	0	0.0690798	0	0	0	0	0	0	0	0	0	0	0	0	0	0	0	0	0	0	0	0	0	0	0	0	0	0	0	0	0	0	0	0	0	0.902332	0	0	0
	Vitvi01g00528	7.00427	7.03545	7.12848	6.93008	7.08492	7.33398	6.98576	7.21586	6.89595	7.22148	7.01412	7.13245	6.97809	6.88385	6.92341	6.6781	7.43053	7.43024	7.79964	7.10473	6.66533	6.87681	6.98096	7.02959	6.12337	5.94358	5.81895	6.2477	7.05593	7.12459	7.07724	7.02799	6.14538	6.07804	6.45406	6.08569	6.62723	6.88565	6.9985	6.758	6.22167	6.51102	6.49894	6.15978	6.87706	7.26106	6.81843	7.11502
	Vitvi01g00529	3.89428	3.85984	3.77525	3.93348	4.07063	4.08997	4.01016	4.01174	4.08587	4.25115	4.24982	4.1513	4.26417	4.24766	4.29448	4.1672	4.47733	4.24145	4.45387	4.09016	3.78378	3.88013	4.05705	3.85265	3.8305	3.73417	3.56878	3.69432	4.02713	3.8428	4.21792	4.17076	3.45045	3.67852	3.81445	3.57602	3.65457	3.77444	4.06571	4.05127	3.51469	3.92829	3.90499	3.76029	4.56579	4.88867	4.42962	4.48089
	Vitvi01g00530	7.02742	7.00989	7.02678	7.00229	6.93162	7.10911	7.12917	6.85493	7.08772	7.25782	7.13911	7.09716	7.53418	7.37497	7.30907	7.11149	7.15339	7.42603	7.05146	7.27083	6.979	6.99828	6.82616	6.90833	7.32774	7.15369	7.01548	7.17774	7.17045	7.16298	7.31915	7.13339	6.88161	7.15343	7.23331	7.32573	6.63676	6.80259	6.74877	6.71734	7.27641	7.1145	7.08772	7.14454	6.90191	7.2122	6.77568	6.82787
	Vitvi01g00532	2.64976	2.55736	2.48881	2.41249	2.12478	1.97816	1.82138	1.7086	3.55186	4.06879	3.95359	3.7582	2.77827	2.86621	2.9599	2.92878	0.036644	0.0744016	0.0682874	0.0739068	2.52779	2.53239	2.75381	2.97518	1.52874	2.08558	1.84285	1.42582	1.94	2.2438	2.3501	2.39676	1.79757	1.94273	1.71776	1.74136	2.7201	2.75736	2.98848	2.6445	1.69974	1.88717	2.17441	2.14029	3.50913	3.24647	3.04041	3.58802
	Vitvi01g00533	7.57197	7.61066	7.82596	7.65128	7.58437	7.67601	7.64654	7.64682	8.05405	8.12578	8.1796	8.063	8.12253	8.14462	8.0864	8.03375	7.47439	7.40072	7.98135	7.1641	7.47706	7.64467	7.76677	7.70229	7.54564	7.62486	7.37607	7.59765	7.93254	7.89378	7.89494	7.78449	7.62437	7.63699	7.47829	7.75511	7.50809	7.6571	7.74407	7.5571	7.58726	7.67661	7.88162	7.58622	7.75293	7.9194	7.72873	7.90276
	Vitvi01g00536	4.05001	4.24334	4.31054	4.13889	4.4142	4.56413	4.43731	4.40795	3.40326	3.31833	3.42766	3.01413	2.91072	3.21205	3.22965	3.4291	3.97876	3.52425	4.1826	3.89753	4.0952	4.18763	4.39423	4.49168	4.12483	4.0675	4.2541	3.9583	3.87985	3.99754	3.9525	3.93225	4.1264	3.84482	3.95855	4.1029	3.91894	3.95443	3.89236	3.88806	4.07213	3.91028	4.01059	3.99356	3.42991	3.60673	3.77477	3.6906
	Vitvi01g00537	7.69938	7.77982	7.85728	7.78078	7.4686	7.60465	7.71442	7.32867	7.40259	7.80165	7.69399	7.55127	7.69153	7.47387	7.51762	7.47701	8.15614	8.22599	7.75647	8.34499	7.79741	7.84878	7.67598	7.99652	7.66611	7.25972	7.37707	7.34876	7.58606	7.66136	7.74498	7.47755	7.13921	7.44004	7.30301	7.2575	7.71353	7.72335	7.90984	7.56926	7.40788	7.53598	7.37334	7.29218	6.91158	7.06031	6.80569	6.86609
	Vitvi01g00538	2.39209	2.12121	2.62386	2.60362	2.57404	2.46637	2.47549	2.66266	2.69471	2.62484	2.5316	2.52732	2.55358	2.47511	2.82545	2.84738	2.3979	2.64753	2.67363	2.28974	2.51455	2.2744	2.44642	2.5553	2.11624	2.28924	1.96472	2.11959	2.37879	2.02131	1.82792	2.18031	2.33828	2.16945	2.24432	2.14413	1.95677	2.10701	1.80616	1.99479	2.23611	2.24024	2.07404	2.31898	2.2767	2.12411	2.73093	2.6355
	Vitvi01g00539	3.5507	4.0522	3.69571	3.65985	4.76976	4.75947	4.58726	4.74009	4.76092	5.51238	5.91522	5.80035	3.58315	3.98426	4.43647	3.48699	2.90851	2.6717	2.47412	2.45098	4.01051	3.66493	4.00495	4.31678	6.04948	6.35195	6.44309	5.85905	4.85334	4.59554	4.43393	4.53946	6.6825	6.35165	6.22174	6.50584	3.63188	4.10528	3.38315	3.29272	5.78179	5.96108	6.03099	6.38492	5.61329	5.68083	4.8929	5.67405
	Vitvi01g00540	6.09772	6.14434	6.16645	6.07182	6.07229	6.11419	6.21454	6.13241	6.27913	6.39374	6.53402	6.41841	6.03206	6.21202	6.16766	6.13314	5.914	6.03316	6.02573	5.90061	6.16151	6.09454	6.1383	6.07725	6.29945	6.33624	6.56462	6.25189	6.12794	6.18273	6.03175	6.31295	6.27422	6.25556	6.27454	6.25916	6.50216	6.60993	6.37765	6.74327	6.4834	6.14784	6.37742	6.33101	6.98493	6.82586	6.60226	6.73155
	Vitvi01g00541	0.949344	1.4071	1.52706	1.00401	2.48684	2.6652	2.3893	2.45067	0.995168	0.758871	1.00394	0.694687	0.973819	1.573	1.57613	1.34018	1.93725	2.99268	2.07008	1.85924	1.22845	1.58104	1.62717	1.60902	1.70594	2.25723	1.79584	2.12874	0.750164	0.722302	0.571202	0.860127	1.96268	1.55294	1.62593	1.84674	1.53578	1.22424	1.22715	0.974719	1.39252	1.93887	1.55906	1.23115	0.919006	0.452223	0.72702	0.8996
	Vitvi01g00542	0	0.0656219	0	0.0358196	0.0915051	0.302555	0.127175	0.247426	0	0.272202	0.135003	0.324229	0	0.0347587	0.363462	0.188093	0.300446	0.277029	0.395132	0.211248	0.0740568	0.0346255	0.0640753	0	0	0	0.0806477	0	0	0.0760816	0	0	0.0740782	0.118133	0.0812793	0.0886004	0.284902	0.311477	0.570995	0.318377	0	0.0758499	0.0360189	0.110053	0.204253	0.157103	0.284995	0.114278
	Vitvi01g00543	5.58363	5.73435	5.77482	5.73441	5.44863	5.71475	5.73223	5.60537	6.00443	6.52315	6.34414	6.19303	5.84224	5.72631	5.58171	5.62687	4.69211	4.68309	4.98008	4.69278	5.56615	5.53529	5.77294	5.91797	4.71977	4.83208	4.43945	5.05487	5.46721	5.39298	5.41461	5.37463	4.821	4.73792	4.74208	4.61648	5.64427	5.56612	5.714	5.2789	5.06874	5.02708	5.27872	4.95001	6.01433	6.31718	5.817	6.16404
	Vitvi01g00544	4.61551	4.68429	4.73283	4.63995	4.25839	4.32477	4.63352	4.48229	4.632	4.96568	4.65001	4.79479	4.27177	4.15985	4.25534	4.22026	3.71331	3.49068	3.70812	3.58324	4.57492	4.6536	4.88031	4.80852	4.48954	4.63444	4.6556	4.57024	5.27426	5.2525	5.04702	5.06019	4.67094	4.42295	4.56971	4.57299	5.14869	4.98903	5.26168	5.14893	4.7141	4.81244	4.8933	4.75205	5.33442	5.25398	5.26031	5.49775
	Vitvi01g00545	0.162672	0.128388	0.0960635	0	0	0.0332752	0.0649882	0.0333503	0.207287	0.032908	0	0.185805	0.172291	0.227369	0.336436	0.128079	0.269991	0.426541	0.447351	0.144211	0.0740568	0	0.0323933	0	0	0.248165	0.193749	0.151341	0.0766394	0.0385423	0.0431486	0.0386795	0.144538	0.155455	0.120264	0.0449802	0.0311591	0	0	0	0	0	0.0360189	0	0.148785	0.0328191	0.0834723	0.114278
	Vitvi01g00546	0	0.033184	0.0647477	0	0	0.0658001	0	0.0978234	0	0	0	0	0	0	0.0672967	0	0	0	0	0.0374266	0.0375035	0	0	0	0.0412505	0.0753647	0.0408873	0	0.113485	0.148351	0.0431486	0	0	0.0404622	0	0	0.0915281	0	0.216423	0.063359	0.148424	0.0384234	0	0	0	0.0328191	0.0283641	0
	Vitvi01g00547	4.96557	5.24866	5.11844	5.07493	5.19463	5.13582	5.20979	5.23889	5.4507	5.46116	5.28674	5.42444	5.23394	5.24022	5.34546	5.30479	5.45983	5.43319	5.49146	5.49086	4.96017	5.00743	5.11014	5.00749	4.77277	4.81432	4.73406	4.73957	4.75036	4.83744	4.69968	4.77103	4.73941	4.62604	4.84167	4.80479	4.78162	5.02053	4.76412	4.85425	4.62029	4.87349	4.8216	4.75063	5.24302	5.44973	5.3745	5.37273
	Vitvi01g00552	4.85091	4.82476	5.06108	5.09629	5.5408	5.86439	5.84696	5.75093	6.06894	6.27368	6.09522	6.06213	6.30767	5.86918	6.11546	6.06375	5.86262	6.69442	6.04121	5.67282	4.89782	4.92792	4.87473	4.91454	5.04408	5.05906	4.81585	5.2707	5.30445	5.40133	5.54228	5.54971	5.21301	5.22415	5.21922	5.35525	5.46192	5.7071	5.87953	5.73616	5.20106	5.35947	5.50359	5.18925	5.54645	5.69179	5.22475	5.45569
	Vitvi01g00553	7.90245	7.95088	8.03	8.01822	6.88868	7.40084	7.36034	7.08778	7.95268	8.20428	7.9535	7.73127	8.74903	8.48795	8.02676	7.95807	5.49565	5.23964	5.60357	4.90508	7.57377	7.71357	7.53313	7.78861	6.29892	6.33959	5.70828	6.37042	6.73086	6.51932	6.9824	6.49217	5.6069	5.72311	5.87088	5.79366	7.74617	8.00357	7.93718	7.88597	6.47859	6.62311	6.71396	6.22238	7.3697	7.76849	7.01992	7.2758
	Vitvi01g00554	0	0	0	0	0	0	0	0	0	0	0	0	0	0	0	0	0	0	0	0	0	0	0	0	0	0	0	0	0	0	0	0.0763491	0	0	0	0	0	0	0	0	0	0	0	0	0	0	0.136553	0
	Vitvi01g00555	1.22454	1.00038	1.07152	0.985809	0.707511	0.64153	0.777522	0.458565	0.207287	0.352608	0.31642	0.242778	0.542652	0.771614	0.5863	0.527049	0.716443	0.661901	0.522298	0.921112	1.38212	1.36676	0.825418	0.662439	2.8319	1.88024	3.27949	1.59382	1.88778	1.89047	2.3241	2.03483	1.76439	2.10414	2.00493	1.87192	1.5891	1.52807	1.15408	1.84057	2.041	1.99855	1.7227	2.30362	2.66559	2.11647	2.62347	2.48431
	Vitvi01g00556	3.38916	3.31251	3.54501	3.61023	4.16844	3.74556	4.13648	4.30247	3.4301	3.44599	3.40446	3.50812	2.27225	2.36332	2.33882	2.63741	4.28322	4.06565	3.01379	4.49006	4.6942	3.95661	4.37541	3.48659	6.08936	5.98142	6.96326	5.50131	5.48313	5.24428	5.11685	5.35847	6.86409	6.59307	6.5284	6.65927	4.56452	4.50107	4.60051	4.72061	5.51661	5.47604	5.12312	6.13666	4.40049	4.18673	4.26207	4.52158
	Vitvi01g00557	0.0340349	0.033184	0.0647477	0	0.205129	0.12873	0.03286	0	0.23461	0.352608	0.477552	0.632088	0	0.0347587	0.0340407	0	0.0723804	0	0.0345477	0	0	0	0	0	0	0	0	0	0	0	0	0	0	0	0	0	0	0	0.0329772	0	0	0	0.203745	0	0.0310099	0	0	0
	Vitvi01g00558	2.79578	2.82231	2.7424	2.62141	3.68393	3.66823	3.61113	3.58674	4.26384	4.09435	3.96043	4.32295	4.24885	4.45916	4.31193	4.48835	3.99048	3.751	3.44147	3.81372	2.62953	2.68732	3.08248	3.28092	2.88951	3.43122	2.83248	3.09101	2.48102	2.1501	2.10744	2.29659	3.22106	2.85381	2.70814	2.73742	2.01248	2.23336	2.02685	1.88508	3.02229	3.14639	3.14768	2.95191	3.52556	3.31811	3.01228	3.31979
	Vitvi01g00559	0	0	0	0	0	0	0	0	0	0	0	0	0	0	0	0	0	0	0	0	0	0	0	0	0	0	0	0	0	0	0	0	0	0	0	0	0	0	0	0	0	0	0	0	0	0	0	0
	Vitvi01g00560	0	0	0	0	0	0	0	0	0	0	0	0.0326773	0	0	0	0	0	0	0	0	0	0	0	0	0	0	0	0	0	0	0	0	0	0	0	0	0	0	0	0	0	0	0	0	0	0	0	0
	Vitvi01g00561	8.25461	8.16145	8.16902	8.22266	8.21133	8.34242	8.23364	8.18109	8.0699	8.14307	8.11624	8.09865	8.0815	7.91785	7.80026	7.83985	8.04671	7.9851	7.81338	8.14788	8.15634	8.27184	8.1139	8.20726	8.53784	8.42717	8.4195	8.5116	8.32661	8.35298	8.40488	8.35074	8.19241	8.3215	8.34649	8.37822	8.08994	8.05664	8.08319	8.17058	8.24624	8.39896	8.2812	8.37053	8.12467	8.1939	8.07031	8.08089
	Vitvi01g00562	6.28603	6.26317	6.1572	6.20609	6.02327	6.1378	6.15375	6.07902	6.39453	6.58027	6.53631	6.43798	6.70465	6.56698	6.26896	6.32411	7.50372	7.75633	7.64297	7.6601	6.15779	6.28319	6.13411	6.11233	7.04173	6.74212	6.95927	6.79613	6.60996	6.68109	6.94022	6.83684	6.35584	6.58966	6.82017	6.88363	5.94912	6.02556	6.1119	6.15415	6.78466	6.91372	6.88664	6.73907	6.967	7.25976	6.9489	6.89511
	Vitvi01g00563	4.55526	4.43399	4.31054	4.59414	4.90518	4.85212	4.51496	4.8199	3.73521	3.9206	3.8834	3.66226	3.27823	3.72699	3.85697	3.81661	2.04909	2.02489	1.99313	1.72803	4.52298	4.60114	4.53229	4.20979	5.35238	5.38764	5.43103	5.5566	5.41558	5.53707	5.41461	5.53541	5.6522	5.5829	5.62115	5.61128	4.92641	5.06464	4.75427	4.94326	5.16774	5.60003	5.4378	5.2007	4.79647	4.67919	5.39915	5.10977
	Vitvi01g00566	0.0340349	0.0656219	0.186128	0.0707714	0.258752	0.189029	0.0964165	0.129011	0.0314991	0.157511	0.599315	0.350388	0.13944	0.10186	0.308894	0.0971094	0.036644	0.17927	0.0345477	0.178119	0.452815	0.101479	0.125425	0.202994	0.521131	0.248165	0.229561	0.413383	0.576308	0.40589	0.382502	0.377297	0.635268	0.423652	0.399178	0.431205	0.335704	0.121186	0.187423	0.292168	0.43527	0.462442	0.171723	0.561307	0.383143	0.676483	0.398001	0.318808
	Vitvi01g00567	4.28368	4.48135	4.36619	4.36868	4.63431	4.78044	4.53086	4.58004	4.48047	4.75871	4.62441	4.71902	3.98328	4.19485	4.10531	4.11984	2.98551	3.23495	3.23044	2.93035	4.11727	4.06108	4.41434	4.29632	4.86181	5.01428	4.70096	4.96193	5.38295	5.16157	5.33546	5.38873	4.78009	4.91701	5.02103	4.90579	4.15294	4.09051	4.4438	4.13476	4.93076	5.31614	5.10628	4.91506	4.77029	5.00074	4.8258	5.1787
	Vitvi01g00568	5.03759	5.04919	5.3825	4.98159	5.29429	5.27794	5.437	5.20727	4.59294	4.78067	4.80232	4.62169	4.2392	4.27336	4.53336	4.2575	7.27842	7.80784	6.64704	7.35151	5.38616	5.16811	5.3499	5.50248	5.27884	5.06486	5.40091	4.981	5.92332	6.10824	6.03709	5.86765	5.46095	5.58632	5.57454	5.04654	6.01879	5.34057	5.66027	5.44125	5.58253	5.22017	5.54792	5.25261	5.39899	5.65735	5.09583	5.85805
	Vitvi01g00571	6.67143	6.52029	6.45465	6.57092	6.57463	6.65993	6.6773	6.68434	6.3968	6.51116	6.5405	6.63805	6.46427	6.46872	6.21109	6.28728	7.09704	7.25262	6.98732	7.15721	6.77694	6.71843	6.73745	6.33194	7.57972	7.41149	7.94826	7.32483	7.24395	7.1733	7.32435	7.20209	7.44601	7.47667	7.74489	7.70825	6.7311	6.80117	6.66315	6.94388	7.41339	7.43248	7.21149	7.56362	6.60622	6.56484	6.53095	6.54833
	Vitvi01g00572	6.64586	6.75719	6.89971	6.8043	6.5776	6.55751	6.56734	6.57251	6.40359	6.27626	6.1229	6.09876	6.38284	6.32954	6.37983	6.52144	7.59888	7.5718	7.48351	7.6169	6.72868	6.72607	6.83393	6.86518	6.86741	6.98866	6.85027	6.83857	6.86959	6.97053	6.80653	6.88772	6.9301	7.04357	6.93122	6.72726	7.14904	7.07312	7.12265	7.18973	6.83208	6.81377	6.86834	6.91426	6.8252	6.59674	6.93093	6.91815
	Vitvi01g00573	0.0340349	0	0	0	0.031151	0	0	0	0.0623251	0	0	0.0646308	0	0.0347587	0	0	0	0	0	0.144211	0	0	0	0.0609703	0	0	0	0.0393496	0	0.112669	0	0	0	0	0	0	0.0915281	0	0.0329772	0	0	0.0384234	0	0	0.309174	0.243759	0.0834723	0.114278
	Vitvi01g00574	0	0	0	0	0	0	0	0	0	0	0	0.0326773	0	0	0	0	0	0	0	0	0	0	0	0	0	0	0	0	0	0	0	0	0	0	0	0	0	0	0	0	0	0	0	0	0	0	0	0
	Vitvi01g00577	0.0997867	0.158776	0.126714	0.0707714	0.177551	0	0.03286	0.065947	0	0	0	0	0.172291	0.10186	0.193147	0.188093	0.036644	0	0.101256	0.211248	0.0375035	0	0.0640753	0.229795	0.231472	0.311879	0.193749	0.352198	0.522527	0.491733	0.571202	0.547889	0.45293	0.39273	0.300795	0.464698	0.0311591	0.149956	0.0652175	0.124052	0.43527	0.249671	0.138975	0.179017	0.231207	0.427754	0.0834723	0.365711
	Vitvi01g00578	2.87772	2.56305	2.81948	2.45279	2.76217	2.74269	3.15041	2.48724	1.13223	0.872316	1.02148	0.98919	0.955063	0.792075	1.11764	1.08001	0.845973	0.732532	0.80843	0.999062	2.92797	2.82721	3.17244	3.18146	2.88951	2.49538	3.21842	2.50409	2.61554	2.91173	2.79082	2.53169	2.8141	2.41234	2.21761	2.26312	4.13333	3.77905	3.44878	3.29272	3.14223	3.00318	2.86688	3.00035	0.999601	0.776765	1.17048	1.394
	Vitvi01g00579	4.36782	4.56314	4.53137	4.5075	4.60226	4.45479	4.48707	4.54866	4.60608	4.27885	4.25539	4.28954	4.24113	4.50791	4.5259	4.63031	3.57067	3.45978	3.82867	3.64819	4.36232	4.29507	4.41894	4.3614	4.50805	4.4235	4.51757	4.623	4.62039	4.51412	4.33322	4.57936	4.62084	4.50114	4.54843	4.60901	4.61295	4.69534	4.56431	4.69083	4.49936	4.48741	4.65932	4.34634	4.6456	4.56462	4.68368	4.67378
	Vitvi01g00580	0	0	0	0	0	0	0.03286	0.0333503	0	0	0	0	0	0	0	0	0	0	0	0	0	0	0	0	0	0	0	0	0	0	0	0	0	0	0	0	0	0	0	0	0	0	0	0	0	0	0	0
	Vitvi01g00583	0	0	0	0	0	0	0	0	0.0314991	0	0	0.0326773	0	0	0	0	0	0	0	0	0	0	0	0	0	0	0.0408873	0.0776543	0	0	0	0	0	0	0	0	0	0	0	0	0	0	0	0	0	0	0	0
	Vitvi01g00585	0	0	0	0	0	0	0	0	0	0	0	0	0	0	0	0	0	0	0	0	0	0	0	0	0	0	0	0	0	0	0	0	0	0	0	0	0	0	0	0	0	0	0	0	0	0.0649082	0	0
	Vitvi01g00587	5.01327	4.95709	4.99201	5.02345	5.15275	5.2168	5.1502	4.99304	4.45456	4.41926	4.35729	4.43108	4.42786	4.46714	4.17943	4.06688	4.77307	4.41612	4.41342	4.52012	5.06264	5.11145	5.09776	4.81849	5.13858	5.1025	5.11528	4.99858	5.16552	5.21092	5.38032	5.22858	4.84368	4.97296	4.97658	5.09947	4.86505	4.96797	4.96438	4.91777	4.96745	5.2023	4.95575	5.18401	4.47427	4.56182	4.46895	4.47421
	Vitvi01g00588	1.83921	2.52273	2.38487	2.35693	2.29485	2.42936	2.17787	2.56341	3.16132	3.65596	3.63553	3.91541	3.74203	3.38703	3.23332	3.15989	1.94691	2.4451	2.38991	2.06353	2.30756	2.51411	2.19779	2.64266	2.15434	2.49538	2.14431	2.19122	2.69061	2.5206	2.74582	2.46935	1.79757	1.96392	1.83957	1.69977	3.1003	2.83027	3.16621	2.8958	2.26892	2.26475	1.9568	2.34172	3.07192	3.53122	3.10509	3.08069
	Vitvi01g00589	3.79108	4.401	4.30553	4.57296	4.36309	4.85329	4.1459	4.29045	4.77028	5.08913	5.47828	5.7631	3.93145	3.83694	3.69353	3.89523	4.85743	5.45337	5.32525	4.47479	4.53778	4.3216	4.19042	5.15112	3.05473	3.04728	3.30069	3.60862	3.22878	2.44371	3.30234	3.1594	2.59886	2.62683	3.06856	2.7978	3.82205	3.60297	3.93005	3.4192	2.63254	3.41815	2.94474	3.13662	3.61781	3.77136	3.9124	3.15601
	Vitvi01g00590	5.72772	5.54674	5.52737	5.69154	5.49476	5.7707	5.52336	5.61848	5.5113	5.52689	5.61088	5.68944	5.8794	5.8504	5.60596	5.5532	5.37025	5.43849	5.43196	5.37412	5.64116	5.76208	5.46117	5.50796	6.12697	5.97958	6.05119	6.05776	5.69472	5.56374	5.9681	5.68082	5.73159	5.84662	5.93652	6.11037	5.34976	5.36991	5.32463	5.13978	5.84435	6.01626	5.64295	5.85321	5.42037	5.59964	5.49626	5.21437
	Vitvi01g00591	7.3205	7.52377	7.33331	7.43632	7.64949	7.61447	7.42482	7.56152	7.68091	7.81516	7.72476	7.76569	7.43381	7.50771	7.57167	7.66379	7.35274	7.39801	7.31655	7.45929	7.38482	7.40457	7.49804	7.41542	7.60724	7.49041	7.85246	7.70974	7.64112	7.53753	7.60193	7.51039	7.59871	7.59749	7.56363	7.68557	7.57619	7.57196	7.46704	7.49293	7.49863	7.70226	7.68951	7.53122	7.57302	7.40785	7.64047	7.61741
	Vitvi01g00593	2.85885	3.14046	3.23267	3.007	2.78976	3.25042	3.54432	3.06866	2.74783	3.80391	3.64969	3.16546	2.8612	1.75077	1.37833	1.29994	0.141302	0.212597	0.133488	0.109487	2.5539	2.6764	3.33059	3.07463	1.46953	1.78243	1.74726	1.74428	2.25234	2.85886	2.00203	2.34369	1.586	0.99676	0.632808	0.529438	4.76318	5.03313	5.32297	4.08792	3.60739	3.47179	3.35437	3.03332	0.935489	2.07768	1.70641	1.77027
	Vitvi01g00594	5.6496	5.76677	5.86564	5.60626	5.30229	5.49651	5.4347	5.36459	5.30123	5.57027	5.36437	5.22061	5.30046	5.24208	5.0669	5.07476	5.55606	5.44639	5.48835	5.44373	5.61581	5.77814	5.77952	5.94299	5.65358	5.56071	5.3881	5.51184	5.74402	5.87989	5.74943	5.65382	5.3329	5.53325	5.45763	5.52163	5.87485	5.79966	5.91479	5.8119	5.52173	5.5585	5.60823	5.62893	5.39824	5.62475	5.49436	5.56649
	Vitvi01g00595	7.19262	7.10074	6.96292	7.0786	6.83011	7.27108	7.13604	7.00851	6.97047	7.13129	7.13332	6.98605	7.46915	7.2772	7.19357	6.93775	7.1513	7.09121	7.23209	7.09617	7.00556	7.2437	6.86039	6.8113	7.42566	7.31227	7.04153	7.22277	6.94755	6.93681	7.20534	7.1359	6.86638	6.97965	7.07861	7.3183	6.90728	7.02394	6.85517	7.13434	7.23991	7.11871	7.16726	7.15848	7.06249	7.43802	6.91227	6.97148
	Vitvi01g00596	5.47012	5.72613	5.5551	5.55704	5.60885	5.6465	5.59112	5.56461	5.12536	5.17272	5.2463	5.23472	4.90797	5.06634	4.98552	5.2757	6.18124	6.1469	6.0252	6.29856	5.5296	5.67765	5.56239	5.65425	5.77011	5.61697	5.87585	5.69932	5.80793	5.84837	5.74617	5.84122	5.87513	5.80686	5.88934	5.81248	5.84228	5.89886	5.91479	5.78573	5.66341	5.88405	5.73073	5.74578	5.36212	5.11242	5.58427	5.50103
	Vitvi01g00598	5.34097	5.52649	5.56982	5.28206	5.3323	5.50023	5.65452	5.42709	5.61566	6.01626	5.88799	5.86529	5.23296	5.24301	5.12728	5.10816	4.13056	4.0075	4.31321	3.91774	5.16785	5.31795	5.46859	5.72837	4.34465	4.35521	3.97699	4.44946	4.88565	4.84697	4.68783	4.59567	3.92345	3.80721	3.83217	3.76934	5.47826	5.34291	5.63163	5.15349	4.61552	4.83171	4.76772	4.45635	5.49525	5.70075	5.04294	5.6327
	Vitvi01g00599	6.63758	6.42974	6.55596	6.61747	6.20627	6.31187	6.25949	6.30662	5.89041	6.26245	6.25013	6.11411	6.5011	6.21297	6.09595	6.06675	6.95589	7.05089	6.91151	6.98293	6.53782	6.59554	6.39457	6.64764	6.17814	6.16406	5.93602	6.09967	6.06349	6.16868	6.24772	6.098	5.73445	5.93981	5.9159	6.05166	5.98089	6.1076	6.164	6.07036	5.93976	5.96232	5.91187	5.8948	5.50287	5.66194	5.5608	5.52124
	Vitvi01g00600	2.31112	2.53436	2.59675	2.41928	2.71499	2.43559	2.73213	2.72011	3.29387	2.83536	2.89243	2.98938	2.47676	2.94141	2.96432	3.28196	2.49326	2.11577	2.68455	2.4016	2.26866	2.43207	2.56188	2.22983	2.32272	2.20784	2.49266	2.5861	2.58307	2.47917	2.42542	2.62996	2.70175	2.53777	2.51687	2.45031	2.95351	3.14091	2.87484	2.99256	2.37066	2.36642	2.67464	2.34922	2.95552	2.92232	3.00873	3.01968
	Vitvi01g00603	0.49141	0.246279	0.186128	0.407959	0.120761	0.356134	0.157291	0.189433	0.122069	0.065082	0	0.0326773	0.296691	0.197001	0.252181	0.158398	0.036644	0.212597	0.195869	0.366361	0.585337	0.39592	0.321675	0.307334	0.158365	0.248165	0.193749	0.114968	0.113485	0.0760816	0.125757	0.0763491	0.144538	0.483576	0.041212	0.172073	0.335704	0.25962	0.187423	0.153467	0.112725	0	0.0711604	0.144947	0.0613673	0.0649082	0.0283641	0.114278
	Vitvi01g00604	4.09302	4.38342	4.44279	4.32773	4.31327	4.11155	4.27683	4.26436	4.12837	3.71292	3.96949	3.91102	3.0498	3.65062	3.92884	4.12944	4.05888	4.11936	4.12565	4.27972	4.27081	4.13275	4.57002	4.64391	4.29009	4.60772	4.68653	4.32362	4.50553	4.50038	4.12809	4.56949	4.6843	4.58731	4.26507	4.25422	5.24569	5.10193	5.39687	5.32649	4.53857	4.00063	4.56694	4.64946	4.42842	4.21202	4.31196	4.59723
	Vitvi01g00605	0	0.0973465	0	0	0	0	0	0	0.0925062	0	0	0.0326773	0.0361436	0.134276	0	0	0	0.0376803	0	0	0	0	0	0	0	0.0381744	0	0	0	0	0	0	0	0	0	0	0	0	0	0.124052	0	0	0	0	0.0910991	0.18657	0	0.0294293
	Vitvi01g00608	2.86832	2.52856	2.7424	2.98884	2.26895	2.53767	2.4992	2.40043	3.9503	3.60763	3.53838	3.72859	5.88869	5.68177	5.3129	5.41327	4.94798	4.99344	5.12839	4.27189	3.42905	2.64872	2.32091	2.46794	3.34564	2.30498	3.22287	2.57275	4.74009	4.98658	4.99578	4.87221	3.43296	4.06919	4.11873	3.60634	4.87044	4.45282	5.50807	5.20795	3.16855	3.28067	3.3896	3.21261	3.64312	2.8132	3.61563	3.01233
	Vitvi01g00609	2.44996	2.95377	3.0922	2.50484	2.66125	3.08176	2.99649	2.69428	2.78988	3.97454	3.94213	3.35181	2.7836	2.89487	2.79102	2.59923	0	0.0744016	0.101256	0.109487	2.72457	2.96823	3.09787	3.34054	2.01634	1.98167	1.43084	1.83653	2.09543	2.06864	2.497	2.2479	2.07518	1.91035	1.89682	1.92101	2.77175	2.49679	2.80973	2.70535	2.041	2.26475	2.68034	2.31132	3.07936	2.94405	2.50232	3.00494
	Vitvi01g00610	4.12495	4.62295	4.50244	4.095	3.66915	4.4731	4.43116	3.86663	5.60719	6.65649	6.35023	5.64125	5.13429	4.80582	4.83072	4.85867	0.141302	0.0376803	0	0.144211	4.29036	4.31105	4.45673	4.58155	3.45652	3.4348	2.69194	3.06741	3.3763	3.06895	3.31999	3.13283	3.3309	3.29534	2.98654	3.19702	4.49638	4.44703	4.50384	4.39701	3.70352	3.96367	3.96227	3.51562	4.57502	4.60474	3.95919	4.46077
	Vitvi01g00611	1.50493	1.83167	1.72032	1.34112	1.53553	1.38402	1.69363	1.56775	2.58753	2.86307	2.69895	2.48071	2.32433	2.40377	2.30437	2.35278	0.416219	0.397852	0.639158	0.178119	1.65973	1.62715	1.34715	1.92002	1.54318	1.53793	1.16098	1.74428	1.60689	1.81476	1.58677	1.71482	1.70735	1.46649	1.48369	1.43836	2.29515	2.38628	2.03501	2.09673	1.67548	1.74339	2.07404	1.41393	2.49815	2.54965	2.34207	2.79394
	Vitvi01g00612	0	0	0	0	0	0	0	0	0	0	0	0	0	0	0	0	0	0	0	0	0	0	0	0	0	0	0	0	0	0	0	0	0	0	0	0	0	0	0	0	0	0	0	0	0	0	0	0
	Vitvi01g00613	4.36448	4.51697	4.50244	4.61944	4.70242	4.14428	4.68869	4.86228	4.84642	4.53577	4.52342	4.51153	4.39866	4.63653	4.81122	4.78528	4.11136	3.80935	4.11358	4.0518	4.24899	4.4474	4.45225	4.44669	4.21996	4.50923	4.39677	4.41621	4.42904	4.4725	4.10791	4.44363	4.67243	4.77436	4.60793	4.42133	4.02335	4.06619	3.93878	4.08219	4.41577	4.09934	4.30623	4.40509	4.70449	4.77202	4.67586	4.80507
	Vitvi01g00614	3.8989	3.68817	3.58694	3.69948	3.48455	3.63881	3.73361	3.30889	2.78988	2.77342	2.71521	2.63765	2.63243	2.86621	2.73521	2.9721	6.45397	6.74049	5.75239	6.79972	4.18985	4.02709	4.06685	3.67877	3.80678	3.10237	4.63906	3.52792	3.34953	3.5677	3.71966	3.47359	3.27703	3.42707	3.36889	3.4728	3.81087	3.4809	3.53475	3.5604	4.06046	3.43265	3.38612	3.42979	3.77261	2.92669	3.18915	2.975
	Vitvi01g00616	6.0626	6.05628	5.94356	6.08737	6.06526	5.97234	6.21767	6.03029	5.93429	5.97611	5.98726	5.70473	5.96509	6.01992	5.91198	5.80032	6.51124	6.51612	6.61636	6.90629	5.92185	6.08786	5.95823	5.89094	6.18965	6.3372	6.03294	6.0985	5.94584	5.93392	5.79983	6.12521	6.13136	6.29215	6.16461	6.31072	5.71734	5.72274	5.67601	5.81708	6.19258	5.89128	6.12857	6.22951	6.20315	6.40637	5.99462	6.11212
	Vitvi01g00617	4.94448	5.04003	4.88065	4.9432	5.4136	5.25079	5.19354	5.33564	5.41979	5.31329	5.47828	5.60911	4.94765	5.23929	5.2003	5.19847	3.99747	4.03104	4.45547	3.93023	5.14118	5.11449	5.18769	5.2905	1.46953	1.68954	1.33546	1.63293	2.27691	1.58669	1.99106	1.84055	1.41125	1.07675	1.23998	1.11886	5.60728	5.49151	5.48069	5.72763	2.30891	2.17275	1.88949	2.19958	2.38868	2.62692	2.46648	2.71463
	Vitvi01g00619	4.73375	4.48338	4.96071	4.8582	4.28602	4.368	4.6789	4.34778	5.34308	5.08906	4.82004	4.72581	5.4137	5.24763	5.04212	5.02068	4.98453	4.71366	5.07907	4.8803	4.75391	4.68144	4.66938	4.4026	4.59826	4.26611	4.29872	4.10948	4.50718	4.66646	4.63663	4.73401	4.14527	4.34666	4.28275	4.32888	4.42716	4.70043	4.77123	4.98747	4.28112	4.07194	4.54587	4.20242	3.26952	2.94766	3.90105	3.74165
	Vitvi01g00620	1.83178	1.5277	1.72638	1.63874	1.94361	1.72014	1.8104	1.95017	3.08137	3.01922	2.98068	2.74546	2.57535	2.64484	2.68738	2.33482	1.25954	1.4338	1.88304	1.851	1.65694	1.61948	1.54356	1.35613	2.84535	2.08165	2.18557	2.409	2.83323	2.86655	3.06327	2.74642	2.12991	2.23935	2.08344	2.44932	2.47459	3.00254	2.36745	2.53364	2.2026	2.50677	2.65582	2.86271	1.73889	1.86487	2.66707	2.65422
	Vitvi01g00621	4.14119	4.23219	4.26985	4.39491	4.4559	4.40237	4.59259	4.51897	5.00503	4.43388	4.69878	4.66003	4.99785	4.99133	4.87588	4.98281	4.33867	4.27784	4.57416	4.21974	4.12067	4.13297	4.25706	4.17745	3.63227	3.51931	3.32909	3.48665	3.01964	3.0497	2.97353	3.02031	3.12362	3.11609	3.3748	3.58365	2.8077	3.185	3.16586	3.49746	3.24315	3.37962	3.42942	3.26566	2.56649	2.53527	3.33706	2.81432
	Vitvi01g00623	5.54947	5.5596	5.57954	5.5913	5.87125	5.61182	5.60279	5.7051	6.07273	5.95962	5.89989	5.96495	5.58524	6.02371	6.11198	6.1398	4.91515	4.7987	5.00968	4.79739	5.24802	5.46006	5.561	5.49973	5.5122	5.44471	5.6149	5.81296	5.46453	5.4883	5.3147	5.36895	5.74512	5.47724	5.5327	5.42391	5.63035	5.8471	5.61878	5.63487	5.62274	5.64819	5.73005	5.4133	6.08344	5.99635	6.1991	6.15615
	Vitvi01g00625	2.48729	2.40724	2.56353	2.09359	2.32659	2.4785	2.22839	2.50517	2.19406	2.30607	2.32823	2.23609	2.55358	2.5491	2.39883	2.59923	2.57651	2.857	2.73268	2.95501	2.13664	2.35196	2.31434	2.35075	2.47348	2.31279	2.22636	2.40965	2.52271	2.43651	2.3241	2.41892	2.54126	2.39684	2.32162	2.51568	2.31428	2.47422	2.21821	2.37789	2.05986	2.08369	2.17441	2.03261	2.43579	2.26199	2.64195	2.56188
	Vitvi01g00626	6.90143	6.71276	6.71664	6.88721	6.81145	7.0536	6.82766	6.75507	7.01432	7.17893	7.24296	7.34496	7.149	7.14922	6.99618	6.92292	7.87759	8.06054	7.14138	8.36457	6.84727	6.96107	6.63964	6.4142	7.27278	7.05881	7.39147	7.2107	6.81471	6.74403	6.98447	6.85896	6.98093	7.03577	7.34861	7.20458	6.47303	6.65516	6.61496	6.70156	6.96503	7.11843	6.84188	6.96732	6.72979	6.72999	6.66965	6.38469
	Vitvi01g00627	6.05485	5.97589	6.09656	6.0402	5.91471	5.81502	5.9163	5.88942	5.96214	5.9945	5.91287	5.68944	6.04984	6.06318	5.98232	6.05421	5.81661	5.66831	5.94119	5.64657	5.86366	5.94215	5.9703	5.977	5.74848	5.79682	5.53038	5.87477	6.09608	6.14955	5.95192	5.98184	5.78771	5.85657	5.85436	5.61501	6.22991	6.33524	6.19028	6.20024	5.89973	5.82414	5.92873	5.81985	6.17566	6.25248	6.04538	6.26221
	Vitvi01g00628	6.53473	6.4125	6.47117	6.58761	6.41736	6.52681	6.42992	6.45629	6.26512	6.31189	6.24827	6.04121	6.61302	6.35082	6.15757	6.25914	6.96632	6.91767	6.86967	6.92888	6.36651	6.5012	6.30998	6.27598	6.39055	6.25347	6.08396	6.26699	6.33614	6.37242	6.53383	6.38976	6.08228	6.1789	6.32181	6.24958	6.00708	6.07843	5.98441	6.14182	6.15687	6.18471	6.28969	6.1236	6.25126	6.40206	6.26279	6.26066
	Vitvi01g00629	4.72764	4.76799	4.7806	4.76926	4.52777	4.58111	4.5366	4.49731	4.4028	4.41614	4.37956	4.2203	4.1095	4.27336	3.9843	4.15973	2.93302	2.92392	3.10195	2.60848	4.64797	4.67159	4.76335	4.6977	4.83127	4.79075	4.76946	4.71244	5.19052	5.35722	5.3136	5.23484	4.74933	4.81865	5.0029	5.06985	4.72319	4.81245	4.77513	4.76536	4.70514	5.01026	4.79294	4.79662	4.88187	4.8976	4.84486	5.13113
	Vitvi01g00630	4.95451	4.74814	4.84883	4.77589	4.85275	4.79021	4.8893	4.7946	4.81283	4.71502	4.78702	4.62571	5.17842	5.145	4.89465	5.0087	5.26994	5.20383	5.20527	5.43674	4.57811	4.87993	4.60679	4.61497	3.94361	3.84599	3.9096	3.91135	4.14971	4.03377	4.10791	4.05996	3.80608	4.06429	4.01911	4.24942	4.77358	4.88377	4.66898	4.81567	3.96859	4.12188	3.98548	3.82896	3.6997	3.90589	3.61563	3.62945
	Vitvi01g00631	0.415979	0.301798	0.376694	0.831319	0.586906	0.432948	0.452713	0.275571	0.482667	0.908232	0.575771	0.754681	0.592049	0.619629	0.0672967	0.617126	0.945684	1.24855	1.08055	1.19396	0.706704	1.01451	0.87984	0.864077	3.35384	3.8433	3.40225	3.66002	4.08625	4.0876	3.87401	3.89056	3.7077	3.78654	3.60709	3.40109	1.20787	1.62348	1.33686	1.45992	3.75363	3.74586	3.73736	3.74047	4.30382	4.14793	4.22273	4.5762
	Vitvi01g00632	2.72982	2.47522	2.51222	2.60957	2.37596	2.23569	2.42687	2.51111	1.8141	1.39951	1.21678	1.23365	1.74818	1.80212	2.03698	1.84778	2.36225	2.14196	1.73406	2.75047	2.76426	2.99045	2.94461	2.61751	1.66694	1.21031	1.60454	1.39582	1.64514	1.89047	1.71238	1.67854	1.9724	1.76096	1.67912	1.13975	2.32689	2.34954	2.32192	2.59176	1.92228	1.48974	1.36031	1.16469	1.30885	0.975546	1.33848	0.8344
	Vitvi01g00633	6.46549	6.49595	6.53825	6.44379	6.33042	6.41803	6.4113	6.35152	6.1384	6.12041	6.16935	5.96442	6.49503	6.31371	6.27074	6.26176	7.38662	7.39869	7.33853	7.64521	6.24203	6.55846	6.45445	6.43953	6.25467	6.21129	6.05369	6.13358	6.1425	6.22512	6.31529	6.31097	6.11719	6.19859	6.20313	6.23267	6.21005	6.30718	6.28999	6.39599	6.25327	6.15387	6.1933	6.23963	6.45293	6.47664	6.32449	6.44735
	Vitvi01g00634	2.26171	2.32253	2.2865	2.59163	1.59928	1.67503	1.09009	1.2789	1.11763	1.1524	1.15457	0.98919	1.70393	1.573	1.66571	1.59418	1.55059	1.72343	1.50686	2.09049	2.47409	2.34508	2.26748	1.90347	2.56825	2.15671	3.60331	2.09178	3.02146	3.20648	3.06128	3.07818	2.39719	2.37327	3.01268	2.45031	0.478184	0.385927	0.096753	0.466355	2.83233	2.53714	2.59236	2.65785	2.39466	2.20553	2.33072	2.30941
	Vitvi01g00635	3.43446	3.61609	3.80872	3.95468	3.0926	3.29225	3.17269	2.99863	3.34177	3.25	2.99362	3.40582	3.33374	2.91367	2.98623	3.16736	2.45993	2.5725	2.51752	2.47845	3.40055	3.4086	3.51669	3.44431	2.17301	1.74829	2.05731	1.79114	3.20764	3.2358	3.40514	3.31325	2.29247	2.40461	2.3465	1.85939	4.00581	3.88125	4.5141	4.08219	2.15945	2.58335	2.73614	2.69364	3.31492	2.94835	2.55688	3.22122
	Vitvi01g00636	3.68797	3.85753	3.89804	3.64544	3.23318	3.30252	3.7386	3.10441	3.31961	3.9184	3.73984	3.6958	2.91072	2.64783	2.81079	2.72611	3.93818	3.95431	3.83848	3.93271	3.938	3.70847	3.8386	4.0814	2.42755	2.70567	2.36162	2.65738	3.98301	4.15931	3.88591	3.6432	2.74208	2.4801	2.35469	2.08074	4.43218	4.3727	4.78242	4.20141	3.3672	3.40351	3.35437	3.27301	3.91449	3.49635	3.15739	3.95112
	Vitvi01g00637	2.33179	2.28169	2.56912	2.46598	1.81152	1.97816	2.22839	1.84633	2.31419	2.35243	2.57974	2.41406	2.30964	2.36332	2.12647	2.14136	3.72739	3.84698	4.10954	3.70454	2.22056	1.99559	2.14692	2.09055	1.51417	1.68954	1.56304	1.59382	2.1318	2.1501	2.34149	2.10941	1.32286	1.15255	1.51328	1.38688	2.17475	2.23336	2.37433	2.09673	1.97294	1.8766	1.71161	1.44226	2.55792	2.27576	2.19343	2.6355
	Vitvi01g00638	1.33787	1.56292	1.52706	1.438	2.00437	1.96959	1.93874	2.07172	2.71426	3.37718	3.39776	3.28895	2.12899	2.19682	2.82058	2.57696	1.92753	1.95768	1.90251	1.63344	1.05644	1.09874	1.595	1.42413	0.521131	0.34271	0.781283	0.383115	0.628155	0.624344	0.415716	0.465113	0.775085	0.54111	0.158223	0.735565	1.50281	1.3286	1.48721	1.23074	0.546484	0.834093	0.793387	0.425988	2.42416	2.43156	2.14244	2.36241
	Vitvi01g00639	1.43023	2.00057	1.98575	1.74978	0.888504	1.29079	1.29361	0.93512	1.33519	1.82291	1.69227	1.46674	1.0465	0.832148	1.28247	0.894331	0.036644	0.612817	0.0682874	0.243634	1.85092	1.99559	2.07098	2.3629	0.606059	0.89378	0.574041	0.758099	1.75416	1.8477	1.81553	1.4537	0.861295	0.798692	0.549567	0.396916	2.68624	2.56781	2.68561	2.22696	1.26823	0.959534	1.06148	1.11276	1.48715	1.60778	1.34976	1.7876
	Vitvi01g00640	5.03969	5.50151	5.30421	5.34587	5.07828	5.18754	4.85181	5.29668	5.20177	5.36105	5.37464	5.5426	5.22907	5.45595	5.34969	5.13318	5.19289	5.29806	5.27285	5.0506	5.19714	5.39908	5.08816	5.38965	4.9779	4.55274	4.76489	4.78803	4.47577	4.66185	4.8606	4.62615	4.62084	4.61101	4.64516	4.65507	5.11454	5.17461	5.32879	4.96312	4.67026	4.77879	4.59286	4.6825	4.55649	4.29045	4.75861	4.40011
	Vitvi01g00641	4.02353	3.97769	4.02793	4.05111	4.40386	4.21562	4.32579	4.21072	4.25861	4.10657	4.00963	3.82201	4.21298	4.16244	4.15856	4.14208	6.56115	6.759	5.60015	6.98806	4.05629	4.20979	4.20659	4.12538	4.80599	4.69841	5.2178	4.473	4.07682	4.33774	4.17366	3.9926	4.83172	5.00829	4.91669	4.84876	3.77848	3.53581	3.5709	3.64892	4.68518	4.66206	4.26795	4.64968	3.90196	3.79511	4.04416	3.96993
	Vitvi01g00642	4.121	4.0703	4.29207	4.22092	4.70121	4.36943	4.34874	4.55872	3.75657	3.83456	3.8834	3.81096	4.9512	4.8901	5.21428	5.03549	5.0011	4.91209	5.01834	4.66615	4.31729	4.18571	4.27915	4.24305	4.37724	4.45029	4.60878	4.49085	5.57268	5.60204	5.46308	5.30692	5.57217	5.8874	5.84494	5.58962	4.67961	4.69656	5.01992	4.77958	4.57837	4.62317	4.98829	4.86885	3.96955	4.16838	4.23343	4.06918
	Vitvi01g00644	4.3844	4.49034	4.5737	4.67302	4.94866	4.95988	4.93891	5.14951	5.28417	5.30068	5.30296	5.44583	5.01711	4.85041	4.98116	4.88383	4.13268	4.38722	4.16906	4.24415	4.08405	4.06527	4.36114	4.42656	4.67788	4.71618	4.45844	4.88031	4.58475	4.49519	4.60566	4.51395	4.73085	4.95323	5.01975	4.95228	4.43072	4.6695	4.51264	4.33738	4.75231	4.9586	5.06982	4.62495	5.17263	5.57548	5.13385	5.4832
	Vitvi01g00645	0.0672853	0	0.126714	0.0358196	0.031151	0	0	0	0	0.032908	0	0.185805	0.326184	0.475258	0.441629	0.0654604	2.23401	1.88719	2.40319	1.3359	0	0.0684394	0.0950764	0.0905156	0	0	0	0	0	0	0	0.0386795	0	0	0	0	0	0	0	0	0	0	0	0	0	0	0	0
	Vitvi01g00646	9.00154	8.82863	8.56982	8.79572	8.541	8.57372	8.3934	8.54222	8.27318	8.4544	8.66972	8.85129	8.43684	8.63484	8.73257	8.5295	7.42751	7.30498	7.54359	7.63055	9.18188	8.84839	8.79632	8.60509	9.2582	9.28748	9.28372	9.23364	8.94108	8.71914	9.0291	8.83157	9.26482	9.26058	9.25451	9.23031	9.30604	9.37997	9.05278	9.24886	9.35433	9.15849	9.18832	9.22525	8.29662	8.3515	8.3007	8.15243
	Vitvi01g00647	3.68797	3.74436	3.63304	3.60129	3.25973	3.75556	3.63004	3.45141	2.76667	3.4792	3.43749	3.76307	2.41634	2.18139	2.07835	2.2368	1.88797	1.55175	1.93944	1.80601	4.00342	4.07154	4.15224	4.47217	2.27164	2.07644	2.49266	2.35612	3.00194	2.85347	3.30234	2.80284	1.92314	1.83183	1.90801	1.79501	3.44496	3.12289	3.8946	3.02872	1.83734	2.61548	2.37053	2.56428	1.77965	2.2826	1.99932	2.01793
	Vitvi01g00648	3.71968	3.40097	3.45427	3.40642	3.79699	3.82371	3.79955	3.80521	3.23081	3.3415	3.42766	3.32237	3.60437	3.3769	3.19245	3.22221	3.77967	3.86543	3.51672	4.09903	3.33805	3.69501	3.35641	3.26481	4.23781	4.18701	3.94234	4.34144	3.52046	3.45111	3.48555	3.6432	3.84891	4.23526	4.22762	4.31516	3.40686	2.85232	2.95015	2.86945	4.1402	4.21289	4.03971	4.11292	3.20365	3.58753	3.53143	3.17588
	Vitvi01g00649	8.09688	7.93725	7.94414	8.00684	7.66432	8.04532	7.94447	8.07898	7.7672	8.24028	8.18775	8.34581	8.46393	8.34076	8.05617	7.88997	7.85693	8.013	8.06311	7.81056	7.61989	8.02231	7.41813	7.94299	8.46794	8.44947	7.88037	8.73878	8.05538	7.94477	8.17384	8.09722	7.97958	8.06959	8.30201	8.39216	7.35624	7.56563	7.35026	7.49149	8.18444	8.56042	8.11039	8.45062	8.0171	8.47884	8.23376	7.94234
	Vitvi01g00650	3.99275	3.9603	3.88466	4.00976	3.59812	3.78272	3.51845	3.54976	3.0995	3.23946	3.19249	3.29233	3.47868	3.50017	2.92405	3.07502	3.38775	3.27494	3.37562	3.24225	3.554	4.00106	3.67895	3.77971	3.92444	3.59384	4.20996	4.25006	4.18042	4.3836	4.49347	3.99997	3.81151	3.79543	4.17998	3.99528	3.95391	3.8898	3.83975	3.93115	3.62966	3.93085	3.71531	3.89707	3.3916	3.46362	3.58254	3.3867
	Vitvi01g00652	6.25254	6.09067	5.98127	6.34642	5.94926	5.85628	5.94679	6.00897	5.55802	5.18008	5.21044	5.20636	5.70374	5.52099	5.41411	5.61326	6.17715	6.17147	5.76915	6.76004	6.41719	6.25502	6.3587	5.85212	6.18045	6.22428	6.64223	6.00346	5.97178	6.1501	6.19429	6.21238	6.47171	6.41216	6.25003	6.46815	6.06421	6.13978	6.0866	6.42681	6.08212	5.81932	5.78466	6.21059	5.64182	5.16426	5.59142	5.39268
	Vitvi01g00653	5.07894	5.08424	5.0581	5.22308	4.80285	4.74071	4.91156	4.86112	4.21151	3.31164	3.24568	3.26852	4.30733	4.52329	4.57731	4.59056	6.83854	6.57777	6.31023	6.97632	5.256	5.10128	4.99467	4.96725	5.27884	4.91263	5.06413	4.84188	4.89626	5.05397	5.14436	5.19472	4.89056	5.07631	4.90722	5.15567	4.92434	4.99993	4.99504	5.24087	4.89837	4.90372	5.04794	4.9011	4.8021	4.3273	4.71674	4.79761
	Vitvi01g00655	4.96005	4.82713	5.07882	5.07278	3.58768	3.76549	4.05484	3.47588	2.62415	2.08854	1.81801	1.32882	3.74203	3.77147	3.25873	3.47499	4.12419	3.82559	3.47958	4.22603	4.77135	4.88231	4.6789	4.82619	4.01523	3.86736	3.26662	3.76351	4.92634	4.75304	4.91678	4.68372	3.80064	4.03955	3.89815	3.77269	4.34652	4.53827	4.42374	4.15671	3.82707	4.21079	4.1005	4.036	2.96358	2.70026	3.28042	3.49087
	Vitvi01g00656	0	0.033184	0	0	0	0.0332752	0	0	0	0	0	0.0326773	0	0	0	0	0	0	0	0	0	0.101479	0.0323933	0	0.606059	0.487697	0.545911	0.320605	1.38376	1.36198	1.14692	0.881564	0.396301	0.295777	0.334341	0.172073	0.0616593	0.149956	0.0329772	0.210557	0.624606	0.544827	0.772188	0.820692	0.52059	0.271524	0.419578	0.220165
	Vitvi01g00657	0.779176	0.821991	0.736024	0.725624	1.12344	0.662949	0.834548	0.786565	0.207287	0.157511	0.399234	0.214573	0.235831	0.227369	0.53967	0.273677	0.036644	0.0744016	0.0682874	0.0739068	0.861102	1.33932	0.999367	1.12902	1.84055	1.57735	2.03724	1.83653	2.8628	3.06895	3.07174	2.9572	2.22903	2.03573	2.01531	1.85939	1.16637	1.26427	1.28305	1.21687	1.58718	1.94899	1.79805	2.20786	1.33394	0.83375	1.20816	1.75273
	Vitvi01g00658	6.6493	6.77109	6.54146	6.67787	6.77251	6.83112	6.60812	6.5824	5.2988	5.71163	5.27308	5.48325	4.95829	4.38869	5.15558	5.18011	5.0668	5.16924	5.01185	5.6854	6.73867	7.08369	6.92894	6.94998	6.80927	6.53829	7.02698	6.55356	6.59579	6.84602	6.92047	6.93942	6.43485	6.42033	6.56286	6.64838	6.76045	6.78034	6.65523	6.74387	6.56739	6.64428	6.59488	6.56882	6.28341	6.31176	6.45984	6.15364
	Vitvi01g00659	2.57987	2.55912	2.37498	2.68918	2.5863	2.4785	2.37763	2.55029	2.65284	2.48914	2.83564	2.65128	2.74156	3.18732	2.597	2.85518	2.81859	2.79186	2.70451	3.18231	2.53924	2.58593	2.4815	2.08344	2.30148	2.25642	2.36162	2.09178	2.05073	2.33598	2.43569	2.45198	2.22903	2.29598	2.76043	2.26381	2.21125	2.42193	2.38714	2.46629	2.30258	2.07448	2.23934	2.52693	2.40908	2.56233	2.45608	1.9906
	Vitvi01g00660	4.96495	4.90392	4.93638	4.88821	4.93397	4.98879	4.80244	4.79859	5.1564	5.13722	5.21586	5.25427	5.28063	5.03068	5.05294	5.15901	5.14507	5.17357	5.35058	5.08971	4.7422	4.88824	4.94565	4.82286	5.19738	5.2603	5.16352	5.32744	5.03089	5.00793	5.18674	5.08285	5.16403	5.12945	5.16511	5.35405	4.66937	4.76212	4.57974	4.86693	5.2019	5.22954	5.27758	5.17952	5.52793	5.44116	5.53755	5.55874
	Vitvi01g00662	6.50546	6.4274	6.3763	6.49856	6.29075	6.3123	6.25775	6.25454	6.07887	6.14319	6.15503	6.02201	6.23276	6.19772	6.00877	5.96964	6.74822	6.66538	6.59951	6.60469	6.55166	6.51965	6.48586	6.27477	6.49631	6.46837	7.04625	6.21101	6.52619	6.58223	6.68025	6.4569	6.4794	6.46654	6.44401	6.65293	6.4133	6.63495	6.34683	6.68308	6.59676	6.50159	6.29109	6.58321	6.33285	5.97064	5.87818	5.89299
	Vitvi01g00663	3.64732	3.81999	3.84142	3.7914	3.33655	3.60047	3.53001	3.44832	3.12528	3.51458	3.20021	3.33553	3.18473	3.13805	3.02059	3.08689	2.63742	3.05373	2.79446	3.04044	3.87982	3.63421	3.62952	3.80889	3.12836	3.19399	3.52261	3.27945	3.52388	3.62265	3.42159	3.48413	3.10217	3.14109	2.88267	3.12553	4.01168	4.02601	4.10307	4.01166	3.46246	3.30845	3.44758	3.2651	3.21719	3.04403	2.91689	3.24022
	Vitvi01g00664	4.59713	4.48884	4.59851	4.4572	4.76976	4.60482	4.58172	4.61074	5.11069	4.93118	5.02512	4.85313	5.0671	5.10774	4.96802	4.97076	4.8185	4.84991	5.05876	5.14042	4.43789	4.46813	4.45225	4.38394	4.80157	4.75538	4.69456	4.87624	4.63472	4.53449	4.66211	4.63722	4.97516	4.71778	4.98188	5.10877	4.39223	4.56922	4.18238	4.28186	4.69008	4.84125	4.85978	4.65098	5.36668	5.28752	5.35503	5.25698
	Vitvi01g00665	1.17964	1.35556	1.35652	1.29752	0.707511	0.662949	1.07439	0.620939	0.412623	1.04357	1.23193	1.14676	0.955063	0.549249	0.609062	0.876204	0.0723804	0.0744016	0.226076	0.0739068	1.26052	1.19372	1.48227	1.43568	0.578302	0.0381744	0.331954	0.443029	0.840847	0.745786	0.863717	0.520822	0.683395	0.191836	0.158223	0	1.0031	0.989733	0.779689	0.799734	0.43527	0.597247	0.382244	0.307781	0.383143	0.590915	0.60049	0.599516
	Vitvi01g00666	0.0340349	0.033184	0	0	0.120761	0	0	0.065947	0	0	0	0	0	0.0686996	0	0.0331014	0	0	0.0682874	0	0.0375035	0	0.155149	0.0905156	0.0412505	0	0.119342	0.151341	0.0388285	0.0385423	0.085044	0.0763491	0.144538	0.0404622	0.041212	0.172073	0.0311591	0.031264	0.0652175	0.0320273	0.0761199	0.11233	0.203745	0.179017	0.0613673	0.157103	0.0834723	0.0294293
	Vitvi01g00668	0.131572	0.188538	0.243191	0.0707714	0.335626	0.189029	0.299106	0.0978234	0.151038	0.244373	0.372154	0.47451	0.266582	0.370304	0.309145	0.301112	0.238879	0.36657	0.395132	0.306731	0.424784	0.341644	0.321675	0.307334	0	0	0.0408873	0	0	0	0.0431486	0	0	0.0798204	0.041212	0	0	0.031264	0	0.0320273	0	0.0384234	0	0	0	0	0	0
	Vitvi01g00669	6.29614	6.44677	6.5051	6.39204	6.40812	6.37529	6.31189	6.36017	6.39188	6.30349	6.25523	6.40638	6.21069	6.2633	6.21155	6.2442	6.91649	6.82373	6.51678	7.1006	6.39252	6.37007	6.46339	6.36745	6.39005	6.35432	6.41615	6.34758	6.42539	6.43154	6.40278	6.31295	6.33998	6.38345	6.36303	6.24658	6.5208	6.52531	6.43775	6.56011	6.31789	6.2414	6.30315	6.43468	6.47706	6.39774	6.46081	6.54547
	Vitvi01g00672	0	0.0656219	0.0647477	0.104896	0.0915051	0	0	0	0.0314991	0.428768	0.135003	0.270442	0	0.0686996	0	0.0654604	0	0	0	0.0374266	0.211657	0.133779	0.184273	0.147851	0	0	0	0.0393496	0.113485	0.0385423	0.313687	0.0386795	0	0	0.041212	0.0449802	0.335704	0.409913	0.593276	0.344118	0	0.0384234	0.171723	0.179017	0.148785	0.127021	0.0834723	0.0865459
	Vitvi01g00674	4.03748	4.38503	4.27507	4.29669	4.82413	4.69075	4.83793	4.79945	3.68657	3.80629	3.98744	3.73605	4.00852	3.68931	3.65029	3.68221	3.68184	3.79841	3.12618	4.44028	4.25895	4.55269	4.56449	4.66124	3.79175	3.88317	3.8331	3.9324	3.594	3.72367	3.67235	3.4594	3.67832	3.7746	3.48918	3.85709	4.70036	4.76906	4.66636	4.18726	4.12012	3.91028	3.90255	3.90473	2.71417	2.53254	2.77763	2.81521
	Vitvi01g00675	3.84	3.98595	4.01939	3.86792	3.58768	3.72024	3.61384	3.48494	3.62337	3.49109	3.3944	3.25473	3.77716	3.70558	3.59435	3.62366	4.22488	3.96413	3.93079	4.11225	3.88498	4.00979	4.02319	4.09967	3.44888	3.56144	3.35844	3.60207	3.64523	3.9119	3.65854	3.8034	3.36818	3.50504	3.641	3.38369	3.96605	3.80642	4.19153	3.93962	3.6391	3.58319	3.74282	3.64314	3.84856	3.74189	3.7323	3.87414
	Vitvi01g00676	3.04562	3.45707	3.64897	3.33992	4.16317	4.10569	4.27168	4.28354	4.6139	5.15694	5.11973	5.03852	4.28497	4.16574	4.31366	4.24696	3.08508	2.89342	2.99198	2.74483	3.42198	3.55294	3.71432	3.74064	3.4257	3.87529	3.74305	4.17475	2.71479	2.85347	2.65833	2.9572	3.45739	3.44978	3.69687	3.57218	4.01947	3.9256	4.11852	3.86379	3.92036	3.81942	4.2914	3.80462	4.44578	4.90205	4.11278	4.41133
	Vitvi01g00680	0.0340349	0.158776	0.0960635	0.104896	0	0.097608	0.0649882	0.0978234	0	0.547395	0.258446	0.632088	0.0361436	0.0686996	0.336436	0.158398	0.174566	0.368582	0.497746	0.306302	0.0375035	0	0.125425	0.0609703	0	0	0.331954	0	0.0388285	0.0385423	0	0	0	0	0	0	0.0311591	0.031264	0.0652175	0	0	0	0	0.0742931	0.148785	0	0	0.114278
	Vitvi01g00681	7.97049	7.83526	7.81188	7.93085	7.90535	8.01441	7.95482	7.98143	6.88495	7.21858	7.17505	6.75191	7.3915	7.42905	7.08003	6.96319	7.14082	7.10042	7.28842	6.862	7.8684	8.14165	7.69571	7.70304	8.1064	8.09062	7.72045	8.11795	7.78099	7.82551	7.91831	8.01883	7.74656	7.91461	8.06844	8.26575	7.72786	7.7927	7.57873	7.81253	7.8914	8.02777	7.91524	7.92436	7.24837	7.63775	7.51516	7.3326
	Vitvi01g00682	4.64884	4.4723	4.24045	4.59863	4.58793	4.62679	4.50328	4.43784	1.21687	1.53203	1.63647	1.4181	2.16208	2.03455	2.09457	1.81008	5.1423	5.32878	4.0283	5.50345	4.8695	4.89768	4.30092	4.78725	5.10493	5.15989	4.98384	5.0416	4.61879	4.73114	4.9398	4.77819	4.56413	4.42295	4.89181	4.72239	4.27998	3.97064	3.42723	3.84137	5.2169	5.27147	4.69496	4.87276	2.41243	2.24107	2.29615	2.71915
	Vitvi01g00684	0.0340349	0	0	0	0	0.0658001	0	0	0	0.157511	0	0.214573	0	0	0	0	0	0	0	0	0	0.101479	0.0323933	0.0905156	0	0	0	0	0	0	0	0	0	0	0	0	0	0	0	0	0	0	0	0	0	0	0.0283641	0
	Vitvi01g00685	5.22052	4.96464	4.97737	5.0663	5.25277	5.39456	5.27391	5.22723	5.80014	5.70654	5.72297	5.67916	6.29141	6.11689	6.02579	5.94703	6.51693	6.5988	6.80735	6.20452	4.90163	5.01612	4.75973	4.71913	4.83567	4.70139	4.72781	4.82509	4.9596	4.93132	5.03905	5.01362	4.81291	5.07144	5.12173	5.1531	4.06158	4.14512	3.89011	4.18903	4.69008	4.68654	4.64773	4.68694	4.86584	4.92736	4.8177	4.72189
	Vitvi01g00687	1.69775	2.21095	2.30672	1.92236	3.25973	2.99575	2.98814	2.80463	3.50494	3.632	3.43093	3.741	3.21657	3.37351	3.3828	3.52821	3.72739	3.52756	3.83359	2.85374	1.91277	1.88608	2.31434	2.39286	2.63039	2.6327	2.27858	2.72531	2.27691	2.1676	2.09723	2.33594	2.8827	2.81934	2.7208	2.95336	2.62629	2.42798	2.52102	2.35275	2.71223	2.89216	2.83146	2.44334	3.24391	3.45759	3.17653	3.40927
	Vitvi01g00688	1.10154	0.9835	1.19236	1.36947	1.07942	1.23468	0.993234	0.969986	1.2031	1.05963	0.733041	1.02211	0.877498	1.10173	0.818871	0.894331	0.670547	0.732532	0.313079	0.859754	1.07949	1.03175	1.09854	1.04096	1.27576	1.44152	1.21557	1.20136	1.20752	1.3467	1.14692	1.08005	1.33797	1.01718	1.23998	1.38688	1.68037	1.22543	1.76942	1.61948	1.49313	1.48974	1.50868	1.21482	1.41845	1.50626	1.67087	1.98075
	Vitvi01g00693	0.0340349	0.217697	0.156727	0.0707714	0.360366	0.159194	0.03286	0.159538	0.151038	0.032908	0.135003	0.12649	0.13944	0.0347587	0.308894	0.128079	0.036644	0.212597	0.226076	0.0374266	0.202705	0	0.20531	0.256107	0.120373	0.146987	0	0.114968	0.0766394	0.0760816	0	0.0763491	0	0.227321	0.0812793	0.0886004	0.888676	0.727079	0.756242	0.866426	0.0385619	0	0.138975	0.276652	0.0910991	0.0328191	0.0834723	0.114278
	Vitvi01g00694	3.09078	2.99646	3.01647	3.06882	3.57188	3.22904	3.3297	3.46063	4.71679	4.36214	4.46214	4.70641	4.36531	4.15788	4.14674	4.49876	4.47566	4.46015	4.80227	4.26205	3.04308	2.96374	3.2364	3.09664	3.5701	3.66875	3.52981	3.46067	3.61021	3.3513	3.44591	3.61147	3.68128	3.66564	3.61052	3.70423	2.8698	2.9207	2.93714	2.93867	3.61697	3.49269	3.70975	3.59348	4.9625	4.72635	4.87836	4.7901
	Vitvi01g00695	3.18468	3.26091	3.44822	3.21269	3.23653	3.29568	3.49506	3.28832	3.97279	3.86229	3.88819	3.70344	3.59834	3.54607	3.61136	3.74099	3.61071	3.18125	3.70544	3.30497	3.07499	3.06771	3.45828	3.46137	3.56303	3.60023	3.53697	3.73683	4.00524	3.99998	3.66546	4.04579	3.86204	3.7289	3.60365	3.62498	3.71818	3.95443	4.01709	3.80012	3.69449	3.87356	3.95758	3.76029	4.4827	4.39513	4.39871	4.50596
	Vitvi01g00696	4.35609	4.48735	4.7039	4.30405	4.45928	4.4655	4.42034	4.4988	5.40408	5.7744	5.50268	5.52189	5.3587	5.31989	5.34969	5.33248	5.03885	5.07951	5.39172	4.5989	4.26687	4.43449	4.60275	4.55	3.63216	3.53498	3.34218	3.64415	4.38074	4.23179	4.12055	4.16422	3.64832	3.57902	3.49661	3.29337	4.88544	4.82254	4.96224	4.757	3.74491	4.03666	4.33	3.66133	5.23305	5.69179	4.97625	5.29383
	Vitvi01g00697	4.7159	4.7581	4.50536	4.7825	4.34306	4.44864	4.94431	4.32453	3.4301	3.80152	4.08865	4.63771	2.39562	2.39711	2.11061	1.86626	6.79375	7.43245	5.67921	7.20964	5.52384	5.03441	4.97813	4.7895	6.03423	5.20149	7.9691	5.2902	5.49975	5.81545	6.01559	5.92749	5.36461	5.6449	6.0149	5.20852	5.24652	4.72074	5.28583	4.90486	6.07807	5.38672	4.93086	5.7981	4.85396	3.87681	4.29309	3.70435
	Vitvi01g00698	6.89739	7.02904	7.06511	7.18686	6.64239	6.71352	6.87147	6.59258	6.12066	6.3269	6.30486	6.20024	5.50772	5.44953	5.43815	5.40064	8.98067	9.15224	7.7302	9.83426	7.06805	7.03214	7.14987	7.0116	6.29839	5.9722	6.97683	5.979	6.65869	6.66154	6.67082	6.56063	6.50682	6.35416	6.17795	6.10839	7.42089	7.22703	7.54108	7.40318	6.0459	6.17558	6.16308	6.44259	6.01868	5.81837	5.68904	5.95133
	Vitvi01g00700	4.42505	4.73055	4.67827	4.71782	4.53594	4.31972	4.29895	4.1663	4.36467	4.15166	4.00738	4.05119	4.07951	4.14003	4.03561	4.32421	4.68347	4.61305	4.72108	4.51515	4.60334	4.591	4.67506	4.65631	4.41696	4.85499	4.89882	4.62946	5.02875	4.99884	4.70808	4.86281	4.85555	4.77436	4.68796	4.61462	4.77358	4.65326	4.8932	4.84527	4.57674	4.68956	4.66652	4.74353	4.90507	4.60883	4.9168	5.00811
[truncated: 28,764 more rows]
[truncated: 78 more columns]
