# Supplementary material for: Graft union formation involves interactions among bud signals, carbon availability, dormancy release, wound responses and non‐self‐communication in grapevine
Source: Plant J. 2025 Jun 11;122(5):e70244. doi: 10.1111/tpj.70244 (PMC12155988; doi:10.1111/tpj.70244)
Supplement: Supplementary file 20 — Data S7. Genes differentially expressed between dormant stems stored at 4°C and after transfer to warm forcing conditions for 14 days. [file TPJ-122-0-s020.xlsx]

## Sheet: Legend
Data S7. Genes differentially during spring dormancy release in the woody stems of grapevine. Dormant stems were stored at 4 °C and then transferred to warm forcing conditions for 14 d. Fold change calculated as the ratio of expression at 14 d of forcing conditions to 0 d, genes considered differentially expressed with an absolute log₂-fold change (LogFC) > 1.5 and the adjusted p-value (False dis…
Key: PN, Vitis vinifera cv. Pinot Noir; 140Ru, V. rupestris x V. berlandieri cv. 140 Ruggeri; RGM, V. riparia cv. Gloire de Montpellier.

## Sheet: Gene expression data
Gene ID	RGM logFC	RGM FDR	PN logFC	PN FDR	140Ru logFC	140Ru FDR	BINCODE	BIN NAME	BIN DESCRIPTION	Arabidopsis thaliana gene stable ID	Arabidopsis thaliana gene name	Arabidopsis thaliana protein or transcript stable ID	%id target Arabidopsis thaliana gene identical to query gene	Arabidopsis thaliana orthology confidence [0 low, 1 high]	Arabidopsis thaliana homology type	Gene Model Name	Arabidopsis Gene Model Description	All Gene Symbols	Grape_Symbol_ManualAnnotationGrapedia	Blast to Go description	Sequence Length	Blast Hits Count	Blast Min EValue	Blast Similarity Mean	Blast Top Hit Taxonomy Name	Blast Top Hit Similarity	Annotation GO Count	Annotation GO ID	Enzyme Code	InterPro Accession	InterPro GO ID
Vitvi00g00444	-1.05756	0.000274403	-0.581563	0.495559	-1.52448	0.000487879	'19.4.5.7.3' AND '50.3.4'	Protein homeostasis.proteolysis.metallopeptidase activities.carboxypeptidase activities.M28-class carboxypeptidase' AND Enzyme classification.EC_3 hydrolases.EC_3.4 hydrolase acting on peptide bond (peptidase)'	'mercator4v5.0: M28-class carboxypeptidase & prot-scriber: transferrin receptor protein & swissprot: Probable glutamate carboxypeptidase PLA3 & original description: none' AND 'mercator4v5.0: EC_3.4 hydrolase acting on peptide bond (peptidase) & prot-scriber: transferrin receptor protein & swissprot: Probable glutamate carboxypeptidase PLA3 & original description: none'	AT3G54720	AMP1	AT3G54720.1	59.0909	0	ortholog_one2many	AT3G54720.1	Encodes glutamate carboxypeptidase. Various alleles show-increased cotyledon number and rate of leaf initiation, show transformation of leaves to cotyledons, altered flowering time and photomorphogenesis and an increased level of cytokinin biosynthesis. Involved in ethylene enhanced hypocotyl elongation in the light. Strong genetic interaction between TGH and AMP1.	ALTERED MERISTEM PROGRAM 1 (AMP1);CONSTITUTIVE MORPHOGENESIS 2 (COP2);HAUPTLING (HPT);PRIMORDIA TIMING (PT);MULTIFOLIA (MFO1); (MFO1); (ATAMP1)	NA	CBI29491.3unnamed protein product, partial	286	1	6.5e-211	1	Vitis vinifera	1	1	GO:0008235	EC:3.4	IPR007484;noIPR;IPR039373;noIPR;noIPR;noIPR	GO:0008235;;;;;
Vitvi00g00447	NA	NA	NA	NA	NA	NA	'35.1'	'not assigned.annotated'	'mercator4v5.0: not classified & prot-scriber: glyceraldehyde phosphate dehydrogenase 1 cytosolic & swissprot: no annotation & original description: none'	NA	NA	NA	NA	NA	NA	NA	NA	NA	NA	CAN77079.1hypothetical protein VITISV_043953	163	1	1e-30	0.9104	Vitis vinifera	0.9104	2	GO:0016021;GO:0016620	EC:1.2.1	noIPR;noIPR;IPR020831;noIPR;IPR036291	;;GO:0016620;;
Vitvi00g00449	NA	NA	NA	NA	NA	NA	'5.1.7.2.1' AND '50.1.13'	'Lipid metabolism.fatty acid metabolism.fatty acid desaturation.first desaturation.delta-9 stearoyl-ACP desaturase *(AAD)' AND 'Enzyme classification.EC_1 oxidoreductases.EC_1.14 oxidoreductase acting on paired donor with incorporation or reduction of molecular oxygen'	'mercator4v5.0: delta-9 stearoyl-ACP desaturase *(AAD) & prot-scriber: stearoyl [acyl carrier protein] 9 desaturase 2 chloroplastic & swissprot: Stearoyl-[acyl-carrier-protein] 9-desaturase, chloroplastic & original description: none' AND 'mercator4v5.0: EC_1.14 oxidoreductase acting on paired donor with incorporation or reduction of molecular oxygen & prot-scriber: stearoyl [acyl carrier protein…	NA	NA	NA	NA	NA	NA	NA	NA	NA	NA	CBI29493.3unnamed protein product, partial	61	1	8.9e-37	1	Vitis vinifera	1	2	GO:0006633;GO:0045300	EC:1.14.19.2	IPR012348;IPR005067;IPR005067;noIPR;IPR009078	GO:0016491;GO:0006631/GO:0045300;GO:0006631/GO:0045300;;
Vitvi00g00544	NA	NA	NA	NA	NA	NA	'35.1'	'not assigned.annotated'	'mercator4v5.0: not classified & prot-scriber: protein kinase domain containing & swissprot: no annotation & original description: none'	NA	NA	NA	NA	NA	NA	NA	NA	NA	NA	KAE8694785.1bHLH130 protein	120	3	1.2e-11	0.7374	Hibiscus syriacus	0.7963	4	GO:0004672;GO:0005524;GO:0006468;GO:0016021	EC:2.7.1	IPR032675;noIPR;noIPR;noIPR	;;;
Vitvi00g00545	NA	NA	NA	NA	NA	NA	'35.1'	'not assigned.annotated'	'mercator4v5.0: not classified & prot-scriber: protein kinase domain containing & swissprot: no annotation & original description: none'	NA	NA	NA	NA	NA	NA	NA	NA	NA	NA	XP_002279580.1 probable leucine-rich repeat receptor-like protein kinase At1g68400	99	3	3.5e-32	0.794	Vitis vinifera	0.7978	4	GO:0004672;GO:0005524;GO:0006468;GO:0016021	EC:2.7.1	NA	NA
Vitvi00g00610	2.26047	0.0140506	-1.33009	0.452908	2.24598	0.0515253	'35.1'	'not assigned.annotated'	'mercator4v5.0: not classified & prot-scriber: nadh quinone oxidoreductase subunit h & swissprot: NADH-ubiquinone oxidoreductase chain 1 & original description: none'	ATMG01275	NA	ATMG01275.1	94.6565	0	ortholog_one2many	ATMG01275.1	Encodes subunit of mitochondrial NAD(P)H dehydrogenase that is trans-spliced from three precursors. Previously there were three AGI identifiers for the individual trans-spliced sections.	NADH DEHYDROGENASE 1B (NAD1B);NADH DEHYDROGENASE 1C (NAD1C);NADH DEHYDROGENASE 1A (NAD1A);NADH DEHYDROGENASE 1 (NAD1);NAD(P)H DEHYDROGENASE 1 (ND1)	NA	YP_002608338.1NADH dehydrogenase subunit 1	131	20	1.7e-78	0.9953	Vitis vinifera	1	6	GO:0005747;GO:0005886;GO:0008137;GO:0009060;GO:0016021;GO:0022900	EC:7.1.1.2;EC:1.6.5.11;EC:1.6.5.2	IPR001694;IPR001694;noIPR	GO:0016020;GO:0016020;
Vitvi00g00614	3.0549	0.0280404	0.515633	0.477021	1.26766	0.558124	'2.4.1.3.7'	'Cellular respiration.oxidative phosphorylation.NADH dehydrogenase complex.module P (proton translocation).component *(ND6/NQO10)'	'mercator4v5.0: component *(ND6/NQO10) of NADH dehydrogenase proton translocation (module P) & prot-scriber: nadh ubiquinone oxidoreductase chain & swissprot: NADH-ubiquinone oxidoreductase chain 6 & original description: none'	ATMG00270	nad6	ATMG00270.1	87.4439	0	ortholog_one2many	ATMG00270.1	NADH dehydrogenase subunit 6	NADH DEHYDROGENASE 6 (NAD6)	NA	YP_002608398.1NADH dehydrogenase subunit 6	223	1	7.9e-151	1	Vitis vinifera/Vitis riparia x Vitis cinerea	1	4	GO:0005747;GO:0008137;GO:0016021;GO:0022900	EC:7.1.1.2;EC:1.6.5.11;EC:1.6.5.2	IPR042106;IPR001457;noIPR;noIPR	;GO:0008137;;
Vitvi00g00615	1.29704	0.0188657	0.652847	0.200617	-0.368871	0.803353	'17.6.1.3.3'	'Protein biosynthesis.organelle machinery.mitochondrial ribosome biogenesis.small ribosomal subunit proteome.component *(uS4m)'	'mercator4v5.0: component *(uS4m) of small mitoribosomal-subunit proteome & prot-scriber: s4 domain containing protein & swissprot: Ribosomal protein S4, mitochondrial & original description: none'	AT2G07734	AT2G07734	AT2G07734.1	84.8066	1	ortholog_one2many	AT2G07734.1	Alpha-L RNA-binding motif/Ribosomal protein S4 family protein;(source:Araport11)	NA	NA	YP_002608399.1ribosomal protein S4	362	2	2.7e-264	0.9972	Vitis vinifera/Vitis riparia x Vitis cinerea	1	5	GO:0003735;GO:0005739;GO:0015935;GO:0019843;GO:0045903	NA	IPR002942;IPR036986;IPR002942;IPR022801;noIPR;noIPR;IPR002942;noIPR	GO:0003723;GO:0003723;GO:0003723;;;;GO:0003723;
Vitvi00g00786	-0.30502	0.759728	-1.13906	0.591753	-1.45686	0.0084516	'27.6.1.5.1' AND '50.3.1'	'Multi-process regulation.phosphoinositide signalling.inositol phosphate metabolism.inositol polyphosphate phosphatase activities.type-I inositol-polyphosphate 5-phosphatase' AND 'Enzyme classification.EC_3 hydrolases.EC_3.1 hydrolase acting on ester bond'	'mercator4v5.0: type-I inositol-polyphosphate 5-phosphatase & prot-scriber: type i nostol polyphosphate 5 phosphatase & swissprot: Type I inositol polyphosphate 5-phosphatase 5 & original description: none' AND 'mercator4v5.0: EC_3.1 hydrolase acting on ester bond & prot-scriber: type i nostol polyphosphate 5 phosphatase & swissprot: Type I inositol polyphosphate 5-phosphatase 5 & original descri…	AT5G65090	BST1	AT5G65090.1	59.7753	0	ortholog_one2many	AT5G65090.1	Encodes a protein involved in root hair morphogenesis and tip growth. Required for restricting both the size of the root-hair initiation site and the width of the root hairs during the transition to tip growth, but, apparently, is not required for normal subsequent tip growth.	(MRH3);DEFORMED ROOT HAIRS 4 (DER4);BRISTLED 1 (BST1)	NA	XP_010647194.1 type I inositol polyphosphate 5-phosphatase 5	445	1	0	0.9194	Vitis vinifera	0.9194	2	GO:0016791;GO:0046856	EC:3.1.3	IPR000300;IPR036691;IPR005135;noIPR;noIPR;IPR036691	GO:0016791/GO:0046856;;GO:0003824;;;
Vitvi12g00231	7.92669	6.59973e-200	14.5223	4.19657e-209	7.13003	3.82613e-176	'27.5.1'	'Multi-process regulation.ROP-GTPase regulatory system.small GTPase *(ROP)'	'mercator4v5.0: small GTPase *(ROP) & prot-scriber: rac gtp binding protein a & swissprot: Rac-like GTP-binding protein RAC2 & original description: none'	NA	NA	NA	NA	NA	NA	NA	NA	NA	NA	XP_002278788.1 rac-like GTP-binding protein RAC2	196	20	3.2e-139	0.988	Vitis vinifera/Vitis riparia	1	15	GO:0003924;GO:0005525;GO:0005634;GO:0005856;GO:0005886;GO:0005938;GO:0007015;GO:0007163;GO:0007264;GO:0008360;GO:0019901;GO:0030865;GO:0031410;GO:0032956;GO:0042995	EC:3.6.1	noIPR;noIPR;noIPR;IPR001806;IPR027417;IPR005225;IPR001806;IPR003578;noIPR;noIPR;IPR001806;noIPR;noIPR;IPR027417	;;;GO:0005525/GO:0003924;;GO:0005525;GO:0005525/GO:0003924;GO:0007264/GO:0005525;;;GO:0005525/GO:0003924;;;
Vitvi00g00918	0.253666	1	2.17399	0.622331	NA	NA	'35.1'	'not assigned.annotated'	'mercator4v5.0: not classified & prot-scriber: atpase 1 plasma membrane type & swissprot: ATPase 11, plasma membrane-type & original description: none'	AT3G60330	HA7	AT3G60330.4	61.3095	0	ortholog_one2many	AT3G60330.1	H[+]-ATPase 7;(source:Araport11)	H(+)-ATPASE 7 (AHA7);H(+)-ATPASE 7 (HA7)	NA	XP_003635470.2 plasma membrane ATPase 2	168	2	4.7e-116	0.994	Vitis vinifera	1	8	GO:0005388;GO:0005524;GO:0005886;GO:0006874;GO:0008553;GO:0016021;GO:0070588;GO:0120029	EC:7.1.3.1;EC:7.1.2.1;EC:7.2.2.10	noIPR;noIPR;noIPR;noIPR	;;;
Vitvi14g04489	1.81034	2.19279e-08	14.1876	6.08069e-43	5.50388	6.05842e-09	'11.7.1.2' AND '50.1.12'	'Phytohormone action.jasmonic acid.biosynthesis.13-lipoxygenase *(LOX)' AND 'Enzyme classification.EC_1 oxidoreductases.EC_1.13 oxidoreductase acting on single donor with incorporation of molecular oxygen (oxygenase)'	'mercator4v5.0: 13-lipoxygenase *(LOX) & prot-scriber: 13s lipoxygenase 2 1 chloroplastic & swissprot: Linoleate 13S-lipoxygenase 2-1, chloroplastic & original description: none' AND 'mercator4v5.0: EC_1.13 oxidoreductase acting on single donor with incorporation of molecular oxygen (oxygenase) & prot-scriber: 13s lipoxygenase 2 1 chloroplastic & swissprot: Linoleate 13S-lipoxygenase 2-1, chlorop…	AT3G45140	LOX2	AT3G45140.1	57.3643	1	ortholog_one2many	AT3G45140.1	Chloroplast lipoxygenase required for wound-induced jasmonic acid accumulation in Arabidopsis.Mutants are resistant to Staphylococcus aureus and accumulate salicylic acid upon infection. The mRNA is cell-to-cell mobile.	LIPOXYGENASE 2 (LOX2);ARABIODOPSIS THALIANA LIPOXYGENASE 2 (ATLOX2)	NA	XP_002263854.1 linoleate 13S-lipoxygenase 2-1, chloroplastic	903	3	0	0.9923	Vitis vinifera	1	6	GO:0005515;GO:0006633;GO:0016702;GO:0031408;GO:0034440;GO:0046872	EC:1.13.11	IPR013819;IPR001246;IPR001024;IPR013819;noIPR;noIPR;IPR001024;IPR027433;noIPR;noIPR;noIPR;IPR000907;noIPR;IPR020834;IPR020833;IPR013819;IPR001024;IPR042057;IPR036226;IPR036392	GO:0016702/GO:0046872;GO:0016491;GO:0005515;GO:0016702/GO:0046872;;;GO:0005515;;;;;GO:0016702/GO:0046872;;GO:0016702/GO:0046872;GO:0016702/GO:0046872;GO:0016702/GO:0046872;GO:0005515;;;GO:0005515
Vitvi00g00974	1.15459	0.210617	1.65753	0.169905	0.0503887	1	'2.4.1.3.3'	'Cellular respiration.oxidative phosphorylation.NADH dehydrogenase complex.module P (proton translocation).component *(ND3/NQO7)'	'mercator4v5.0: component *(ND3/NQO7) of NADH dehydrogenase proton translocation (module P) & prot-scriber: nadh ubiquinone oxidoreductase chain & swissprot: NADH-ubiquinone oxidoreductase chain 3 & original description: none'	NA	NA	NA	NA	NA	NA	NA	NA	NA	NA	GEV07194.1NADH dehydrogenase subunit 3, mitochondrial	118	20	1.6e-73	0.9924	Tanacetum cinerariifolium	1	8	GO:0003735;GO:0005739;GO:0006412;GO:0008137;GO:0015935;GO:0016021;GO:0022900;GO:0070469	EC:7.1.1.2;EC:1.6.5.11;EC:1.6.5.2	IPR000440;IPR038430;noIPR;IPR000440	GO:0008137;;;GO:0008137
Vitvi00g01122	NA	NA	NA	NA	NA	NA	'35.1'	'not assigned.annotated'	'mercator4v5.0: not classified & prot-scriber: tyrosine recombinase integrase & swissprot: no annotation & original description: none'	NA	NA	NA	NA	NA	NA	NA	NA	NA	NA	HAW1257701.1phage integrase family protein	115	20	1.9e-72	1	Escherichia coli	1	3	GO:0003677;GO:0006310;GO:0015074	NA	IPR002104;IPR013762;noIPR;noIPR;IPR002104;IPR011010	GO:0015074/GO:0006310/GO:0003677;GO:0015074/GO:0006310/GO:0003677;;;GO:0015074/GO:0006310/GO:0003677;GO:0003677
Vitvi00g01453	NA	NA	NA	NA	NA	NA	'50.4.2'	'Enzyme classification.EC_4 lyases.EC_4.2 carbon-oxygen lyase'	'mercator4v5.0: EC_4.2 carbon-oxygen lyase & prot-scriber: 3s 6e nerolidol synthase 1 chloroplastic & swissprot: (3S,6E)-nerolidol synthase 1, chloroplastic & original description: none'	AT1G61680	TPS14	AT1G61680.1	33.8983	0	ortholog_one2many	AT1G61680.1	terpene synthase 14;(source:Araport11)	TERPENE SYNTHASE 14 (TPS14);TERPENE SYNTHASE 14 (ATTPS14)	NA	XP_010646667.1 (3S,6E)-nerolidol synthase 1, chloroplastic	177	1	9.3e-125	1	Vitis vinifera	1	1	GO:0010333	EC:4.2.3	IPR001906;IPR036965;noIPR;noIPR;noIPR;noIPR;IPR008930	GO:0016829/GO:0010333;GO:0016829/GO:0010333;;;;;
Vitvi00g01462	NA	NA	NA	NA	NA	NA	'50.4.2' AND '9.1.4.2'	'Enzyme classification.EC_4 lyases.EC_4.2 carbon-oxygen lyase' AND 'Secondary metabolism.terpenoids.terpene biosynthesis.mono-/sesquiterpene-/diterpene synthase'	'mercator4v5.0: EC_4.2 carbon-oxygen lyase & prot-scriber: 3s 6e nerolidol synthase 1 chloroplastic & swissprot: (3S,6E)-nerolidol synthase 1, chloroplastic & original description: none' AND 'mercator4v5.0: mono-/sesquiterpene-/diterpene synthase & prot-scriber: 3s 6e nerolidol synthase 1 chloroplastic & swissprot: (3S,6E)-nerolidol synthase 1, chloroplastic & original description: none'	AT1G61680	TPS14	AT1G61680.1	34.3254	0	ortholog_one2many	AT1G61680.1	terpene synthase 14;(source:Araport11)	TERPENE SYNTHASE 14 (TPS14);TERPENE SYNTHASE 14 (ATTPS14)	NA	XP_019073969.1 (3S,6E)-nerolidol synthase 1, chloroplastic-like	504	10	5.2e-289	0.956	Vitis vinifera	0.9589	2	GO:0000287;GO:0010333	EC:4.2.3	IPR001906;IPR005630;IPR036965;IPR008949;noIPR;noIPR;IPR008949;IPR008930	GO:0016829/GO:0010333;GO:0016829/GO:0000287/GO:0010333;GO:0016829/GO:0010333;;;;;
Vitvi08g01335	13.2081	0	14.0177	1.01084e-209	16.8316	4.09532e-275	'21.6.2.2' AND '50.1.10'	'Cell wall organisation.lignin.monolignol conjugation and polymerization.lignin laccase' AND 'Enzyme classification.EC_1 oxidoreductases.EC_1.10 oxidoreductase acting on diphenol or related substance as donor'	'mercator4v5.0: lignin laccase & prot-scriber: laccase & swissprot: Laccase-4 & original description: none' AND 'mercator4v5.0: EC_1.10 oxidoreductase acting on diphenol or related substance as donor & prot-scriber: laccase & swissprot: Laccase-4 & original description: none'	AT2G38080	IRX12	AT2G38080.1	75.3597	0	ortholog_one2many	AT2G38080.1	LAC4 appears to have laccase activity based on enzyme assays performed using lac4 mutants. These mutants also have reduced levels of lignin. LAC4 is expressed in vascular bundles and fibers and likely contributes to lignin biosynthesis, and hence cell wall biosynthesis, there. lac4/irx12 mutants have a mild irregular xylem phenotype.	IRREGULAR XYLEM 12 (IRX12);LACCASE 4 (LAC4);ARABIDOPSIS LACCASE-LIKE MULTICOPPER OXIDASE 4 (ATLMCO4);LACCASE-LIKE MULTICOPPER OXIDASE 4 (LMCO4)	NA	XP_002278638.1 laccase-4	556	2	0	0.9991	Vitis vinifera	1	4	GO:0005507;GO:0046274;GO:0048046;GO:0052716	EC:1.10.3.2	IPR011706;IPR008972;IPR017761;IPR001117;IPR008972;IPR008972;IPR011707;noIPR;IPR045087;IPR002355;IPR033138;IPR034285;IPR034289;IPR034288;IPR008972;IPR008972;IPR008972	GO:0016491/GO:0005507;;GO:0048046/GO:0052716/GO:0046274;;;;GO:0005507;;;GO:0005507;;;GO:0005507;GO:0005507;;;
Vitvi00g02171	NA	NA	NA	NA	NA	NA	'35.1'	'not assigned.annotated'	'mercator4v5.0: not classified & prot-scriber: repb family plasmid replication initiator protein & swissprot: no annotation & original description: none'	NA	NA	NA	NA	NA	NA	NA	NA	NA	NA	EEU3264372.1replication initiation protein RepE	251	20	6.4e-182	0.9988	Escherichia coli	1	5	GO:0003677;GO:0003887;GO:0006270;GO:0006276;GO:0071897	EC:2.7.7.7	IPR036388;IPR000525;IPR036388;IPR036390;IPR036390	;GO:0006270/GO:0003887;;;
Vitvi00g02172	NA	NA	NA	NA	NA	NA	'35.1'	'not assigned.annotated'	'mercator4v5.0: not classified & prot-scriber: parb repb spo0j family plasmid partition protein & swissprot: no annotation & original description: none'	NA	NA	NA	NA	NA	NA	NA	NA	NA	NA	CBI38528.3unnamed protein product, partial	307	1	4.9e-212	1	Vitis vinifera	1	1	GO:0003677	NA	IPR003115;IPR040873;IPR003115;IPR004437;noIPR;noIPR;noIPR;noIPR;noIPR;IPR036086	;;;GO:0003677;;;;;;
Vitvi00g04000	-3.42929	0.134491	-2.39888	0.622331	-3.9981	0.0381952	'35.1'	'not assigned.annotated'	'mercator4v5.0: not classified & prot-scriber: cchc type domain containing protein & swissprot: no annotation & original description: none'	NA	NA	NA	NA	NA	NA	NA	NA	NA	NA	RVW85779.1Transposon Ty3-G Gag-Pol polyprotein	146	4	1.3e-83	0.9914	Vitis vinifera	0.9931	3	GO:0003676;GO:0008270;GO:0015074	NA	IPR001878;IPR001878;noIPR;noIPR;noIPR;noIPR;noIPR;noIPR;IPR001878;IPR036875	GO:0008270/GO:0003676;GO:0008270/GO:0003676;;;;;;;GO:0008270/GO:0003676;GO:0008270/GO:0003676
Vitvi00g04001	NA	NA	NA	NA	NA	NA	'35.1'	'not assigned.annotated'	'mercator4v5.0: not classified & prot-scriber: methyltransferase & swissprot: no annotation & original description: none'	NA	NA	NA	NA	NA	NA	NA	NA	NA	NA	RVW70593.1hypothetical protein CK203_065140	365	1	4.8e-67	0.6709	Vitis vinifera	0.6709	1	GO:0008168	EC:2.1.1	IPR004159;IPR004159;noIPR	GO:0008168;GO:0008168;
Vitvi00g04002	NA	NA	NA	NA	NA	NA	'35.1'	'not assigned.annotated'	'mercator4v5.0: not classified & prot-scriber: homeobox domain containing protein & swissprot: no annotation & original description: none'	NA	NA	NA	NA	NA	NA	NA	NA	NA	NA	RVW70593.1hypothetical protein CK203_065140	158	1	7.6e-75	1	Vitis vinifera	1	3	GO:0008168;GO:0016021;GO:0032259	EC:2.1.1	NA	NA
Vitvi00g04003	NA	NA	NA	NA	NA	NA	'35.2'	'not assigned.not annotated'	'mercator4v5.0: not classified & prot-scriber: no annotation & swissprot: no annotation & original description: none'	NA	NA	NA	NA	NA	NA	NA	NA	NA	NA	XP_019077600.1 probable LRR receptor-like serine/threonine-protein kinase At4g29180	52	2	6.3e-21	0.898	Vitis vinifera	0.898	4	GO:0004672;GO:0005524;GO:0006468;GO:0016021	EC:2.7.1	NA	NA
Vitvi00g04004	NA	NA	NA	NA	NA	NA	'35.2'	'not assigned.not annotated'	'mercator4v5.0: not classified & prot-scriber: no annotation & swissprot: no annotation & original description: none'	NA	NA	NA	NA	NA	NA	NA	NA	NA	NA	---NA---	103	NA	NA	NA	NA	NA	NA	NA	NA	NA	NA
Vitvi00g04005	3.94757	5.65887e-17	1.0457	0.369658	1.5284	0.00790903	'35.1'	'not assigned.annotated'	'mercator4v5.0: not classified & prot-scriber: sh domain containing protein & swissprot: no annotation & original description: none'	NA	NA	NA	NA	NA	NA	NA	NA	NA	NA	CBI38305.3unnamed protein product, partial	135	1	1.2e-89	1	Vitis vinifera	1	1	GO:0005515	NA	noIPR;noIPR;IPR036028	;;GO:0005515
Vitvi00g04006	2.394	0.00211141	0.721427	1	0.278713	1	'35.1'	'not assigned.annotated'	'mercator4v5.0: not classified & prot-scriber: arm repeat interacting with abf protein & swissprot: no annotation & original description: none'	NA	NA	NA	NA	NA	NA	NA	NA	NA	NA	CBI38308.3unnamed protein product, partial	225	1	4.8e-44	0.7217	Vitis vinifera	0.7217	NA	NA	NA	noIPR	NA
Vitvi01g02013	5.9998	1.19332e-122	13.9851	2.10289e-180	7.45002	3.98901e-208	'4.1.1.3.1'	'Amino acid metabolism.glutamate group amino acid biosynthesis.glutamate-derived amino acids.gamma-aminobutyrate (GABA).glutamate decarboxylase *(GAD)'	'mercator4v5.0: glutamate decarboxylase *(GAD) & prot-scriber: glutamate decarboxylase & swissprot: Glutamate decarboxylase & original description: none'	NA	NA	NA	NA	NA	NA	NA	NA	NA	NA	XP_002285268.1 glutamate decarboxylase 4	511	4	0	0.998	Vitis vinifera	1	4	GO:0004351;GO:0005829;GO:0006538;GO:0030170	EC:4.1.1.15	IPR015421;IPR010107;noIPR;IPR002129;noIPR;noIPR;IPR010107;noIPR;IPR015424	GO:0003824;GO:0004351/GO:0006536/GO:0030170;;GO:0016830/GO:0019752/GO:0030170;;;GO:0004351/GO:0006536/GO:0030170;;
Vitvi00g04008	NA	NA	NA	NA	NA	NA	'35.1'	'not assigned.annotated'	'mercator4v5.0: not classified & prot-scriber: ribonucleoside diphosphate reductase small chain protein & swissprot: Ribonucleoside-diphosphate reductase small chain & original description: none'	AT3G23580	RNR2A	AT3G23580.1	70.5128	0	ortholog_one2many	AT3G23580.1	Encodes one of the 3 ribonucleotide reductase (RNR) small subunit genes (RNR2A). Functionally redundant with the ribonucleotide reductase TSO2. mRNA was shown to specifically accumulate during the S-phase of the cell cycle in synchronized tobacco BY2 cells. Critical for cell cycle progression, DNA damage repair and plant development.	(RNR2);RIBONUCLEOTIDE REDUCTASE 2A (RNR2A)	NA	XP_019074008.1 ribonucleoside-diphosphate reductase small chain A	78	2	6.4e-48	0.9872	Vitis vinifera	1	2	GO:0009263;GO:0016491	EC:1	IPR012348;IPR000358;noIPR;IPR009078	GO:0016491;GO:0009263;;
Vitvi00g04009	1.39435	0.649272	NA	NA	NA	NA	'50.3.2'	'Enzyme classification.EC_3 hydrolases.EC_3.2 glycosylase'	'mercator4v5.0: EC_3.2 glycosylase & prot-scriber: beta fructofuranosidase insoluble isoenzyme cwinv & swissprot: Beta-fructofuranosidase, cell wall isozyme & original description: none'	NA	NA	NA	NA	NA	NA	NA	NA	NA	NA	RVW92726.1E3 ubiquitin-protein ligase SINAT3	152	1	9.2e-107	1	Vitis vinifera	1	8	GO:0005737;GO:0006511;GO:0007275;GO:0008270;GO:0009263;GO:0016491;GO:0016567;GO:0016740	EC:1;EC:2	IPR013148;IPR023296;noIPR;noIPR;IPR023296	;;;;
Vitvi00g04010	NA	NA	NA	NA	NA	NA	'35.2'	'not assigned.not annotated'	'mercator4v5.0: not classified & prot-scriber: no annotation & swissprot: no annotation & original description: none'	NA	NA	NA	NA	NA	NA	NA	NA	NA	NA	---NA---	136	NA	NA	NA	NA	NA	NA	NA	NA	noIPR;noIPR	;
Vitvi00g04011	1.45311	2.35726e-05	-0.0930286	0.865306	2.43341	3.78732e-09	'35.1'	'not assigned.annotated'	'mercator4v5.0: not classified & prot-scriber: j domain containing protein & swissprot: Chaperone protein dnaJ 20, chloroplastic & original description: none'	NA	NA	NA	NA	NA	NA	NA	NA	NA	NA	RVW92794.1Chaperone protein dnaJ 20, chloroplastic	141	3	5.6e-93	0.995	Vitis vinifera	1	2	GO:0009507;GO:0061077	NA	IPR001623;IPR001623;IPR001623;IPR036869;noIPR;noIPR;IPR001623;IPR001623;IPR036869	;;;;;;;;
Vitvi00g04012	NA	NA	NA	NA	NA	NA	'35.1'	'not assigned.annotated'	'mercator4v5.0: not classified & prot-scriber: nb arc domain containing protein & swissprot: no annotation & original description: none'	NA	NA	NA	NA	NA	NA	NA	NA	NA	NA	RVW92744.1putative disease resistance RPP13-like protein 1	68	1	4.5e-27	0.8769	Vitis vinifera	0.8769	NA	NA	NA	IPR032675;noIPR	;
Vitvi00g04013	-0.667283	1	NA	NA	NA	NA	'35.1'	'not assigned.annotated'	'mercator4v5.0: not classified & prot-scriber: nb arc domain containing protein & swissprot: no annotation & original description: none'	NA	NA	NA	NA	NA	NA	NA	NA	NA	NA	XP_034691091.1putative disease resistance RPP13-like protein 1	86	9	9e-37	0.9191	Vitis riparia	0.9383	2	GO:0006952;GO:0043531	NA	NA	NA
Vitvi00g04014	NA	NA	NA	NA	NA	NA	'35.1'	'not assigned.annotated'	'mercator4v5.0: not classified & prot-scriber: nb arc domain containing protein & swissprot: no annotation & original description: none'	NA	NA	NA	NA	NA	NA	NA	NA	NA	NA	RVW92780.1putative disease resistance RPP13-like protein 1	262	1	2e-101	0.7451	Vitis vinifera	0.7451	NA	NA	NA	IPR032675;noIPR;noIPR;noIPR	;;;
Vitvi00g04015	NA	NA	NA	NA	-1.6438	1	'35.1'	'not assigned.annotated'	'mercator4v5.0: not classified & prot-scriber: tomv resistance protein tm 2 & swissprot: Putative disease resistance RPP13-like protein 1 & original description: none'	NA	NA	NA	NA	NA	NA	NA	NA	NA	NA	RVW92746.1Retrovirus-related Pol polyprotein from transposon TNT 1-94	232	1	2.7e-143	1	Vitis vinifera	1	4	GO:0003676;GO:0006952;GO:0015074;GO:0043531	NA	noIPR;IPR002182;IPR042197;IPR027417;IPR044974;noIPR;IPR027417	;GO:0043531;;;GO:0006952;;
Vitvi00g04016	1.52051	1	NA	NA	NA	NA	'35.2'	'not assigned.not annotated'	'mercator4v5.0: not classified & prot-scriber: no annotation & swissprot: no annotation & original description: none'	NA	NA	NA	NA	NA	NA	NA	NA	NA	NA	RVW92746.1Retrovirus-related Pol polyprotein from transposon TNT 1-94	229	1	5e-147	1	Vitis vinifera	1	4	GO:0003676;GO:0006952;GO:0015074;GO:0043531	NA	noIPR;IPR041118;noIPR;noIPR;noIPR;IPR038005	;;;;;
Vitvi00g04017	NA	NA	NA	NA	2.74673	0.368792	'35.2'	'not assigned.not annotated'	'mercator4v5.0: not classified & prot-scriber: no annotation & swissprot: no annotation & original description: none'	NA	NA	NA	NA	NA	NA	NA	NA	NA	NA	---NA---	83	NA	NA	NA	NA	NA	NA	NA	NA	NA	NA
Vitvi00g04018	-0.0447608	0.935127	-0.652429	0.0473552	0.248755	0.325515	'35.2'	'not assigned.not annotated'	'mercator4v5.0: not classified & prot-scriber: no annotation & swissprot: no annotation & original description: none'	NA	NA	NA	NA	NA	NA	NA	NA	NA	NA	RVW92823.1putative disease resistance protein	580	1	6.5e-306	0.9184	Vitis vinifera	0.9184	NA	NA	NA	IPR032675;noIPR;noIPR;noIPR;noIPR;noIPR;noIPR;noIPR;noIPR	;;;;;;;;
Vitvi00g04019	0.0261077	1	0.895444	0.264072	-0.644581	0.258173	'35.1'	'not assigned.annotated'	'mercator4v5.0: not classified & prot-scriber: disease resistance protein rpp & swissprot: Putative disease resistance RPP13-like protein 1 & original description: none'	NA	NA	NA	NA	NA	NA	NA	NA	NA	NA	RVW92819.1putative disease resistance RPP13-like protein 1	954	2	0	0.9843	Vitis vinifera	0.9853	2	GO:0006952;GO:0043531	NA	noIPR;noIPR;noIPR;IPR042197;IPR041118;IPR036388;IPR027417;IPR002182;IPR032675;noIPR;IPR044974;IPR038005;IPR027417;noIPR	;;;;;;;GO:0043531;;;GO:0006952;;;
Vitvi00g04020	NA	NA	1.52984	1	3.09018	0.220192	'35.1'	'not assigned.annotated'	'mercator4v5.0: not classified & prot-scriber: arc domain containing protein & swissprot: Putative disease resistance RPP13-like protein 1 & original description: none'	NA	NA	NA	NA	NA	NA	NA	NA	NA	NA	RVW92780.1putative disease resistance RPP13-like protein 1	538	1	9.6e-278	0.97	Vitis vinifera	0.97	2	GO:0006952;GO:0043531	NA	IPR032675;IPR032675;IPR032675;noIPR;noIPR;noIPR;noIPR;noIPR;noIPR	;;;;;;;;
Vitvi17g00558	10.8247	0	13.7656	6.33436e-155	11.0981	2.2743e-296	'35.1'	'not assigned.annotated'	'mercator4v5.0: not classified & prot-scriber: rab family interacting protein & swissprot: no annotation & original description: none'	AT5G62550	AT5G62550	AT5G62550.1	40.6824	1	ortholog_one2one	AT5G62550.1	microtubule-associated futsch-like protein;(source:Araport11)	NA	NA	XP_002273979.2PREDICTED: uncharacterized protein LOC100241687	381	3	2.5e-249	0.9956	Vitis vinifera	1	NA	NA	NA	noIPR;noIPR;noIPR;noIPR;noIPR;noIPR;noIPR;noIPR	;;;;;;;
Vitvi00g04022	-1.37937	0.754582	-1.58216	0.200689	2.25572	0.621003	'35.2'	'not assigned.not annotated'	'mercator4v5.0: not classified & prot-scriber: no annotation & swissprot: no annotation & original description: none'	NA	NA	NA	NA	NA	NA	NA	NA	NA	NA	RVW92741.1putative disease resistance protein	128	1	6.8e-19	0.8333	Vitis vinifera	0.8333	NA	NA	NA	NA	NA
Vitvi00g04023	NA	NA	-0.211417	0.947917	NA	NA	'35.1'	'not assigned.annotated'	'mercator4v5.0: not classified & prot-scriber: gag pre integrs domain containing protein & swissprot: no annotation & original description: none'	NA	NA	NA	NA	NA	NA	NA	NA	NA	NA	RVW92777.1putative disease resistance protein	196	3	5.6e-130	0.9949	Vitis vinifera	1	NA	NA	NA	IPR032675;noIPR	;
Vitvi00g04024	0.551753	0.0120369	0.105928	0.794133	0.724432	0.000570146	'35.2'	'not assigned.not annotated'	'mercator4v5.0: not classified & prot-scriber: no annotation & swissprot: no annotation & original description: none'	NA	NA	NA	NA	NA	NA	NA	NA	NA	NA	RVW92823.1putative disease resistance protein	299	1	1.8e-111	0.7147	Vitis vinifera	0.7147	NA	NA	NA	IPR032675;noIPR;noIPR;noIPR;noIPR;noIPR	;;;;;
Vitvi00g04025	0.750824	0.0540254	0.340874	0.409446	0.177564	0.678487	'35.2'	'not assigned.not annotated'	'mercator4v5.0: not classified & prot-scriber: no annotation & swissprot: no annotation & original description: none'	NA	NA	NA	NA	NA	NA	NA	NA	NA	NA	RVW92802.1hypothetical protein CK203_042616	88	6	1.1e-58	0.9903	Vitis vinifera	1	NA	NA	NA	NA	NA
Vitvi00g04026	NA	NA	NA	NA	NA	NA	'35.2'	'not assigned.not annotated'	'mercator4v5.0: not classified & prot-scriber: no annotation & swissprot: no annotation & original description: none'	NA	NA	NA	NA	NA	NA	NA	NA	NA	NA	---NA---	121	NA	NA	NA	NA	NA	NA	NA	NA	noIPR;noIPR	;
Vitvi00g04027	NA	NA	NA	NA	-1.63595	1	'35.1'	'not assigned.annotated'	'mercator4v5.0: not classified & prot-scriber: disease resistance protein rga & swissprot: no annotation & original description: none'	NA	NA	NA	NA	NA	NA	NA	NA	NA	NA	RVW92744.1putative disease resistance RPP13-like protein 1	251	1	1.1e-87	0.8107	Vitis vinifera	0.8107	NA	NA	NA	IPR032675;noIPR;noIPR;noIPR;noIPR;noIPR;noIPR	;;;;;;
Vitvi00g04028	NA	NA	NA	NA	NA	NA	'35.1'	'not assigned.annotated'	'mercator4v5.0: not classified & prot-scriber: nb arc domain containing protein & swissprot: no annotation & original description: none'	NA	NA	NA	NA	NA	NA	NA	NA	NA	NA	XP_010646715.1 putative disease resistance RPP13-like protein 1	79	5	2.3e-36	0.9387	Vitis vinifera	0.9481	2	GO:0006952;GO:0043531	NA	IPR027417;IPR002182;IPR027417	;GO:0043531;
Vitvi00g04029	-1.65352	1	1.20209	0.752387	-5.01857	0.000405787	'35.1'	'not assigned.annotated'	'mercator4v5.0: not classified & prot-scriber: rx n domain containing protein & swissprot: no annotation & original description: none'	NA	NA	NA	NA	NA	NA	NA	NA	NA	NA	RVW92784.1putative disease resistance protein RGA4	112	1	4.5e-67	1	Vitis vinifera	1	1	GO:0043531	NA	noIPR;IPR041118;noIPR	;;
Vitvi00g04030	0.190056	0.520349	0.143943	0.632808	0.665102	0.000392708	'35.2'	'not assigned.not annotated'	'mercator4v5.0: not classified & prot-scriber: no annotation & swissprot: no annotation & original description: none'	NA	NA	NA	NA	NA	NA	NA	NA	NA	NA	RVW92800.1putative disease resistance protein	467	2	3.1e-290	0.9446	Vitis vinifera	0.9779	NA	NA	NA	IPR032675;IPR032675;noIPR;noIPR;noIPR;noIPR;noIPR;noIPR;noIPR	;;;;;;;;
Vitvi00g04031	-0.42673	0.340173	-0.0976391	1	-0.0557992	0.99359	'35.1'	'not assigned.annotated'	'mercator4v5.0: not classified & prot-scriber: nb arc domain containing protein & swissprot: no annotation & original description: none'	NA	NA	NA	NA	NA	NA	NA	NA	NA	NA	RVW92819.1putative disease resistance RPP13-like protein 1	131	1	2e-71	1	Vitis vinifera	1	2	GO:0006952;GO:0043531	NA	IPR032675;noIPR;noIPR;noIPR	;;;
Vitvi00g04032	0.363933	0.19348	1.05408	0.000288273	0.483732	0.0516983	'35.1'	'not assigned.annotated'	'mercator4v5.0: not classified & prot-scriber: nb arc domain containing protein & swissprot: Putative disease resistance protein At3g14460 & original description: none'	NA	NA	NA	NA	NA	NA	NA	NA	NA	NA	RVW92819.1putative disease resistance RPP13-like protein 1	522	1	2.2e-264	0.9981	Vitis vinifera	0.9981	2	GO:0006952;GO:0043531	NA	IPR032675;IPR032675;noIPR;noIPR;noIPR;noIPR;noIPR;noIPR	;;;;;;;
Vitvi01g02097	8.45714	2.56391e-162	13.2573	1.73226e-121	13.2707	1.23458e-155	'35.1'	'not assigned.annotated'	'mercator4v5.0: not classified & prot-scriber: germin protein member & swissprot: Germin-like protein 3-1 & original description: none'	AT1G10460	GLP7	AT1G10460.1	48.7903	1	ortholog_one2one	AT1G10460.1	germin-like protein (GLP7)	GERMIN-LIKE PROTEIN 7 (GLP7)	NA	XP_002271090.2 germin-like protein subfamily 1 member 1	248	1	1.1e-174	1	Vitis vinifera	1	1	GO:0030145	NA	IPR001929;IPR006045;IPR006045;IPR014710;noIPR;noIPR;IPR019780;noIPR;IPR011051	GO:0030145;;;;;;GO:0030145;;
Vitvi00g04034	NA	NA	NA	NA	-0.741115	1	'35.1'	'not assigned.annotated'	'mercator4v5.0: not classified & prot-scriber: disease resistance rpp protein & swissprot: Putative disease resistance protein RGA4 & original description: none'	NA	NA	NA	NA	NA	NA	NA	NA	NA	NA	RVW92780.1putative disease resistance RPP13-like protein 1	667	1	7.7e-302	0.7383	Vitis vinifera	0.7383	2	GO:0006952;GO:0043531	NA	noIPR;IPR042197;IPR027417;IPR032675;IPR002182;noIPR;IPR044974;IPR044974;noIPR;IPR044974;noIPR;noIPR;IPR027417	;;;;GO:0043531;;GO:0006952;GO:0006952;;GO:0006952;;;
Vitvi00g04035	NA	NA	NA	NA	NA	NA	'35.2'	'not assigned.not annotated'	'mercator4v5.0: not classified & prot-scriber: no annotation & swissprot: no annotation & original description: none'	NA	NA	NA	NA	NA	NA	NA	NA	NA	NA	---NA---	69	NA	NA	NA	NA	NA	NA	NA	NA	NA	NA
Vitvi06g00378	12.1799	1.86012e-267	13.1133	1.70008e-78	14.5483	3.6777e-228	'21.6.2.2' AND '50.1.10'	'Cell wall organisation.lignin.monolignol conjugation and polymerization.lignin laccase' AND 'Enzyme classification.EC_1 oxidoreductases.EC_1.10 oxidoreductase acting on diphenol or related substance as donor'	'mercator4v5.0: lignin laccase & prot-scriber: laccase & swissprot: Laccase-17 & original description: none' AND 'mercator4v5.0: EC_1.10 oxidoreductase acting on diphenol or related substance as donor & prot-scriber: laccase & swissprot: Laccase-17 & original description: none'	AT5G60020	LAC17	AT5G60020.1	75.5556	1	ortholog_one2many	AT5G60020.1	LAC17 appears to have laccase activity based on enzyme assays performed using lac17 mutants. Notably, these mutants appear to have a reduced deposition of G lignin units. LAC17 is expressed in interfascicular fibers and likely contributes to lignin biosynthesis, and hence, cell wall biosynthesis, there.	(ATLAC17);LACCASE 17 (LAC17)	NA	XP_003632204.1 laccase-17	585	4	0	0.997	Vitis vinifera	1	4	GO:0005507;GO:0046274;GO:0048046;GO:0052716	EC:1.10.3.2	IPR008972;IPR008972;IPR011707;IPR017761;IPR001117;IPR011706;IPR008972;noIPR;noIPR;IPR045087;IPR045087;IPR002355;IPR033138;IPR034289;IPR034288;IPR034285;IPR008972;IPR008972;IPR008972	;;GO:0005507;GO:0048046/GO:0052716/GO:0046274;;GO:0016491/GO:0005507;;;;;;GO:0005507;;GO:0005507;GO:0005507;;;;
Vitvi00g04037	0.11462	0.878893	-0.230639	0.576863	-0.0456024	1	'35.1'	'not assigned.annotated'	'mercator4v5.0: not classified & prot-scriber: nb arc domain containing protein & swissprot: no annotation & original description: none'	NA	NA	NA	NA	NA	NA	NA	NA	NA	NA	RVW92823.1putative disease resistance protein	337	1	4.9e-163	0.9069	Vitis vinifera	0.9069	NA	NA	NA	IPR032675;noIPR;noIPR;noIPR;noIPR;noIPR	;;;;;
Vitvi00g04038	-0.0531825	0.933167	NA	NA	6.51358	0.000189295	'35.1'	'not assigned.annotated'	'mercator4v5.0: not classified & prot-scriber: retrovirus pol yprotein from transposon re & swissprot: no annotation & original description: none'	NA	NA	NA	NA	NA	NA	NA	NA	NA	NA	RVX15598.1Retrovirus-related Pol polyprotein from transposon RE1	319	5	2.4e-203	0.7971	Vitis vinifera	0.7792	1	GO:0005488	NA	IPR029472;noIPR;noIPR;noIPR	;;;
Vitvi08g02201	11.3629	7.79625e-269	13.0325	5.84023e-65	14.1497	4.03749e-208	'21.6.2.2' AND '50.1.10'	'Cell wall organisation.lignin.monolignol conjugation and polymerization.lignin laccase' AND 'Enzyme classification.EC_1 oxidoreductases.EC_1.10 oxidoreductase acting on diphenol or related substance as donor'	'mercator4v5.0: lignin laccase & prot-scriber: laccase & swissprot: Laccase-17 & original description: none' AND 'mercator4v5.0: EC_1.10 oxidoreductase acting on diphenol or related substance as donor & prot-scriber: laccase & swissprot: Laccase-17 & original description: none'	NA	NA	NA	NA	NA	NA	NA	NA	NA	NA	XP_002268628.2 laccase-17 isoform X1	577	5	0	0.982	Vitis vinifera	1	4	GO:0005507;GO:0046274;GO:0048046;GO:0052716	EC:1.10.3.2	IPR008972;IPR008972;IPR008972;IPR001117;IPR011706;IPR017761;IPR011707;IPR045087;noIPR;IPR033138;IPR002355;IPR034285;IPR034289;IPR034288;IPR008972;IPR008972;IPR008972	;;;;GO:0016491/GO:0005507;GO:0048046/GO:0052716/GO:0046274;GO:0005507;;;;GO:0005507;;GO:0005507;GO:0005507;;;
Vitvi00g04040	-1.21756	0.590945	1.07471	0.245735	1.78766	0.360962	'24.1.2.3.1'	'Solute transport.primary active transport.P-type ATPase superfamily.P3 family.P3A-type proton-translocating ATPase *(AHA)'	'mercator4v5.0: P3A-type proton-translocating ATPase *(AHA) & prot-scriber: atpase 1 plasma membrane type & swissprot: ATPase 11, plasma membrane-type & original description: none'	NA	NA	NA	NA	NA	NA	NA	NA	NA	NA	RVX15592.1ATPase 11, plasma membrane-type	916	1	0	0.9093	Vitis vinifera	0.9093	6	GO:0005524;GO:0005886;GO:0008553;GO:0016021;GO:0120029;GO:0140603	EC:7.1.3.1;EC:3.6.1;EC:7.1.2.1	IPR001757;noIPR;IPR004014;IPR004014;noIPR;IPR001757;IPR023299;noIPR;IPR006534;noIPR;IPR023214;noIPR;noIPR;noIPR;noIPR;noIPR;noIPR;IPR018303;IPR006534;IPR023299;IPR036412;IPR008250;IPR023298	GO:0016021/GO:0005215/GO:0140603/GO:0005524;;;;;GO:0016021/GO:0005215/GO:0140603/GO:0005524;GO:0000166;;GO:0016021/GO:0008553/GO:0120029;;;;;;;;;;GO:0016021/GO:0008553/GO:0120029;GO:0000166;;;
Vitvi14g01646	9.70214	1.81968e-220	12.9153	3.59398e-138	10.0793	1.66467e-127	'35.1'	'not assigned.annotated'	'mercator4v5.0: not classified & prot-scriber: protein sieve element occlusion b & swissprot: Protein SIEVE ELEMENT OCCLUSION B & original description: none'	AT3G01680	SEOR1	AT3G01680.1	45.953	0	ortholog_one2many	AT3G01680.1	Encodes a protein localized to phloem filaments that is required for phloem filament formation. The mRNA is cell-to-cell mobile.	SIEVE-ELEMENT-OCCLUSION-RELATED 1 (SEOR1);SIEVE ELEMENT OCCLUSION B (SEOB);ARABIDOPSIS THALIANA SIEVE ELEMENT OCCLUSION-RELATED 1 (ATSEOR1)	NA	XP_034706168.1protein SIEVE ELEMENT OCCLUSION B-like	752	9	0	0.9342	Vitis riparia	0.9574	1	GO:0010088	NA	IPR027944;IPR027942;IPR039299;noIPR	;;GO:0010088;
Vitvi00g04042	0.474397	0.00053926	-0.131324	0.395388	0.202064	0.150776	'19.2.3.1.5.3'	'Protein homeostasis.ubiquitin-proteasome system.ubiquitin-fold protein deconjugation.UBQ deconjugation.PPPDE deubiquitinase activities.deubiquitinase'	'mercator4v5.0: deubiquitinase & prot-scriber: pppde domain containing protein & swissprot: DeSI-like protein At4g17486 & original description: none'	NA	NA	NA	NA	NA	NA	NA	NA	NA	NA	XP_034688933.1deSI-like protein At4g17486 isoform X2	221	2	1.4e-159	0.991	Vitis riparia	0.9955	1	GO:0008233	EC:3.4	IPR008580;IPR042266;IPR008580;noIPR;noIPR;IPR008580;IPR008580	GO:0008233;;GO:0008233;;;GO:0008233;GO:0008233
Vitvi00g04043	-2.01842	1.45149e-05	-1.71702	0.00521305	-1.37151	0.0103549	'35.1'	'not assigned.annotated'	'mercator4v5.0: not classified & prot-scriber: gub wak bind domain containing protein & swissprot: no annotation & original description: none'	NA	NA	NA	NA	NA	NA	NA	NA	NA	NA	XP_034688898.1RING-H2 finger protein ATL22-like	83	1	6.2e-47	0.9868	Vitis riparia	0.9868	1	GO:0030247	NA	IPR025287;noIPR;noIPR	GO:0030247;;
Vitvi00g04044	-1.23792	7.1696e-10	-2.14742	3.13418e-12	-0.410496	0.344381	'35.1'	'not assigned.annotated'	'mercator4v5.0: not classified & prot-scriber: gub wak bind domain containing protein & swissprot: no annotation & original description: none'	NA	NA	NA	NA	NA	NA	NA	NA	NA	NA	XP_034688898.1RING-H2 finger protein ATL22-like	212	2	1.5e-146	0.9668	Vitis riparia	0.9858	4	GO:0006508;GO:0008233;GO:0016021;GO:0030247	EC:3.4	noIPR;noIPR	;
Vitvi00g04045	0.472412	0.857382	-0.326006	0.311983	1.10292	0.751869	'24.1.2.3.1'	'Solute transport.primary active transport.P-type ATPase superfamily.P3 family.P3A-type proton-translocating ATPase *(AHA)'	'mercator4v5.0: P3A-type proton-translocating ATPase *(AHA) & prot-scriber: atpase 1 plasma membrane type & swissprot: ATPase 11, plasma membrane-type & original description: none'	NA	NA	NA	NA	NA	NA	NA	NA	NA	NA	XP_034693866.1ATPase 11, plasma membrane-type-like isoform X1	923	1	0	0.9868	Vitis riparia	0.9868	5	GO:0005524;GO:0008553;GO:0016021;GO:0120029;GO:0140603	EC:7.1.3.1;EC:3.6.1;EC:7.1.2.1	IPR001757;noIPR;IPR004014;IPR006534;noIPR;IPR023214;IPR004014;IPR023299;IPR001757;noIPR;noIPR;noIPR;noIPR;noIPR;noIPR;IPR018303;IPR006534;IPR036412;IPR008250;IPR023298	GO:0016021/GO:0005215/GO:0140603/GO:0005524;;;GO:0016021/GO:0008553/GO:0120029;;;;GO:0000166;GO:0016021/GO:0005215/GO:0140603/GO:0005524;;;;;;;;GO:0016021/GO:0008553/GO:0120029;;;
Vitvi00g04046	1.50973	2.73021e-06	0.238765	0.716811	0.0308397	1	'35.2'	'not assigned.not annotated'	'mercator4v5.0: not classified & prot-scriber: no annotation & swissprot: no annotation & original description: none'	NA	NA	NA	NA	NA	NA	NA	NA	NA	NA	CAN68810.1hypothetical protein VITISV_001082	165	1	9.4e-107	0.9818	Vitis vinifera	0.9818	NA	NA	NA	NA	NA
Vitvi00g04047	-0.015668	0.997858	-0.570388	0.000190706	-0.510248	0.000243191	'19.2.4.2.1.6'	'Protein homeostasis.ubiquitin-proteasome system.membrane-associated protein degradation.ER-associated protein degradation (ERAD).HRD1 E3 ubiquitin ligase complex.associated plant-specific component *(PAWH)'	'mercator4v5.0: associated plant-specific component *(PAWH) of E3 ubiquitin ligase complex & prot-scriber: altered inheritance of mitochondria protein 24 l & swissprot: no annotation & original description: none'	AT4G17420	AT4G17420	AT4G17420.1	55.8974	1	ortholog_one2many	AT4G17420.1	PAWH1 along with PAWH2 is part of endoplasmic reticulum ubiquitin ligase complex with Arabidopsis HRD1 via interaction with EBS7. As such it plays a role in promoting protein degradation via the ERAD pathway.	PROTEIN ASSOCIATED WITH HRD1-1 (PAWH1); (ATAIM24-B1)	NA	XP_010646851.1PREDICTED: uncharacterized protein LOC100257929	390	2	1.4e-194	1	Vitis vinifera	1	NA	NA	NA	IPR036983;IPR002838;noIPR;noIPR;IPR016031	;;;;
Vitvi00g04048	0.327303	0.0393184	0.0221401	0.998212	0.340143	0.0398182	'35.1'	'not assigned.annotated'	'mercator4v5.0: not classified & prot-scriber: sphingomyelin phosphodiesterase & swissprot: no annotation & original description: none'	AT5G47400	AT5G47400	AT5G47400.1	58.4184	1	ortholog_one2one	AT5G47400.1	sphingomyelin phosphodiesterase;(source:Araport11)	(PNET4)	NA	XP_010646854.2 sphingomyelin phosphodiesterase 4	784	4	0	0.9922	Vitis vinifera	0.9987	2	GO:0016021;GO:0050290	EC:3.1.4.41;EC:3.1.1	IPR024129;noIPR;noIPR	GO:0050290;;
Vitvi01g00610	8.72315	9.19705e-205	12.8146	2.8276e-125	10.1309	4.39505e-109	'35.1'	'not assigned.annotated'	'mercator4v5.0: not classified & prot-scriber: protein sieve element occlusion b & swissprot: Protein SIEVE ELEMENT OCCLUSION B & original description: none'	NA	NA	NA	NA	NA	NA	NA	NA	NA	NA	XP_002282172.1 protein SIEVE ELEMENT OCCLUSION B	714	3	0	0.9991	Vitis vinifera	1	1	GO:0010088	NA	IPR027942;IPR027944;IPR039299;noIPR	;;GO:0010088;
Vitvi00g04050	NA	NA	NA	NA	NA	NA	'35.2'	'not assigned.not annotated'	'mercator4v5.0: not classified & prot-scriber: no annotation & swissprot: no annotation & original description: none'	NA	NA	NA	NA	NA	NA	NA	NA	NA	NA	RVX01336.1Retrovirus-related Pol polyprotein from transposon TNT 1-94	202	1	1.7e-67	0.838	Vitis vinifera	0.838	NA	NA	NA	NA	NA
Vitvi00g04051	-3.0111	1.72314e-07	-0.042222	1	-2.48575	1.62966e-07	'19.2.4.2.1.6'	'Protein homeostasis.ubiquitin-proteasome system.membrane-associated protein degradation.ER-associated protein degradation (ERAD).HRD1 E3 ubiquitin ligase complex.associated plant-specific component *(PAWH)'	'mercator4v5.0: associated plant-specific component *(PAWH) of E3 ubiquitin ligase complex & prot-scriber: altered inheritance of mitochondria protein 24 l & swissprot: no annotation & original description: none'	NA	NA	NA	NA	NA	NA	NA	NA	NA	NA	EOY24287.1 Tryptophan RNA-binding attenuator protein-like	72	20	3.8e-35	0.9897	Vitis vinifera	1	1	GO:0016021	NA	IPR036983;noIPR;noIPR;IPR016031	;;;
Vitvi00g04052	NA	NA	-2.23506	0.362122	NA	NA	'35.1'	'not assigned.annotated'	'mercator4v5.0: not classified & prot-scriber: binding kh domain containing protein & swissprot: no annotation & original description: none'	NA	NA	NA	NA	NA	NA	NA	NA	NA	NA	CAN64750.1hypothetical protein VITISV_009292	260	1	2.4e-166	0.829	Vitis vinifera	0.829	1	GO:0003723	NA	IPR036612;IPR045071;noIPR	GO:0003723;;
Vitvi00g04053	0.651808	0.166162	-1.74927	0.515389	1.43924	0.0498087	'35.1'	'not assigned.annotated'	'mercator4v5.0: not classified & prot-scriber: aaa domain containing protein & swissprot: no annotation & original description: none'	NA	NA	NA	NA	NA	NA	NA	NA	NA	NA	XP_034678781.1chromosome transmission fidelity protein 18 homolog isoform X3	367	9	2.1e-209	0.9846	Vitis riparia	0.9805	NA	NA	NA	noIPR;noIPR;noIPR	;;
Vitvi00g04054	NA	NA	NA	NA	NA	NA	'35.1'	'not assigned.annotated'	'mercator4v5.0: not classified & prot-scriber: replication factor c large subunit & swissprot: no annotation & original description: none'	AT1G04730	CTF18	AT1G04730.1	68.0672	0	ortholog_one2many	AT1G04730.1	Necessary for sister chromatid cohesion. Acts in synergy with ETG1.	CHROMOSOME TRANSMISSION FIDELITY 18 (CTF18)	NA	RVW12612.1Chromosome transmission fidelity protein 18-like	119	1	1.2e-72	0.958	Vitis vinifera	0.958	2	GO:0005524;GO:0016887	NA	IPR027417;IPR003959;noIPR;noIPR;IPR027417	;GO:0016887/GO:0005524;;;
Vitvi00g04055	NA	NA	NA	NA	NA	NA	'35.1'	'not assigned.annotated'	'mercator4v5.0: not classified & prot-scriber: trehalose 6 phosphate synthase phosphatase & swissprot: Probable alpha,alpha-trehalose-phosphate synthase [UDP-forming] 9 & original description: none'	NA	NA	NA	NA	NA	NA	NA	NA	NA	NA	CAN75827.1hypothetical protein VITISV_012551	134	1	7.4e-92	0.9925	Vitis vinifera	0.9925	2	GO:0003824;GO:0005992	NA	IPR001830;noIPR	GO:0005992/GO:0003824;
Vitvi00g04056	NA	NA	NA	NA	NA	NA	'35.1'	'not assigned.annotated'	'mercator4v5.0: not classified & prot-scriber: pyruvate decarboxylase & swissprot: Pyruvate decarboxylase 3 & original description: none'	NA	NA	NA	NA	NA	NA	NA	NA	NA	NA	CAN75827.1hypothetical protein VITISV_012551	116	1	1.3e-69	0.982	Vitis vinifera	0.982	1	GO:0016831	EC:4.1.1	noIPR;IPR012110;noIPR	;GO:0016831;
Vitvi00g04057	NA	NA	NA	NA	NA	NA	'35.2'	'not assigned.not annotated'	'mercator4v5.0: not classified & prot-scriber: no annotation & swissprot: no annotation & original description: none'	NA	NA	NA	NA	NA	NA	NA	NA	NA	NA	RVW11931.1hypothetical protein CK203_111182	150	2	7.5e-90	0.7594	Vitis vinifera	0.8202	NA	NA	NA	NA	NA
Vitvi00g04058	NA	NA	NA	NA	NA	NA	'35.1'	'not assigned.annotated'	'mercator4v5.0: not classified & prot-scriber: aaa domain containing protein & swissprot: no annotation & original description: none'	NA	NA	NA	NA	NA	NA	NA	NA	NA	NA	RVW12367.1hypothetical protein CK203_108090	133	2	1e-72	0.9522	Vitis vinifera	0.9565	NA	NA	NA	noIPR;noIPR	;
Vitvi00g04059	NA	NA	-5.36362	0.00185518	-3.69359	0.134091	'35.1'	'not assigned.annotated'	'mercator4v5.0: not classified & prot-scriber: protein kinase domain containing & swissprot: Probable LRR receptor-like serine/threonine-protein kinase At1g07650 & original description: none'	NA	NA	NA	NA	NA	NA	NA	NA	NA	NA	XP_019077856.1 probable LRR receptor-like serine/threonine-protein kinase At1g53420 isoform X2	170	6	2.9e-100	0.9826	Vitis vinifera	0.9931	6	GO:0005524;GO:0005886;GO:0016021;GO:0046777;GO:0106310;GO:0106311	EC:2.7.11.1	IPR021720;noIPR;noIPR	;;
Vitvi00g04060	0.495517	0.926847	-1.32512	0.201712	-1.53182	0.429247	'35.1'	'not assigned.annotated'	'mercator4v5.0: not classified & prot-scriber: cchc type domain containing protein & swissprot: no annotation & original description: none'	NA	NA	NA	NA	NA	NA	NA	NA	NA	NA	CAN65047.1hypothetical protein VITISV_010808	124	4	2.5e-68	0.8662	Vitis vinifera	0.8207	2	GO:0003676;GO:0008270	NA	noIPR;noIPR;noIPR;noIPR;IPR001878;IPR036875	;;;;GO:0008270/GO:0003676;GO:0008270/GO:0003676
Vitvi00g04061	NA	NA	-2.39657	0.622331	-2.89248	0.368792	'35.1'	'not assigned.annotated'	'mercator4v5.0: not classified & prot-scriber: cchc type domain containing protein & swissprot: no annotation & original description: none'	NA	NA	NA	NA	NA	NA	NA	NA	NA	NA	RVW70601.1Transposon Ty3-G Gag-Pol polyprotein	105	12	5e-47	0.9151	Vitis vinifera	0.901	3	GO:0003676;GO:0008270;GO:0015074	NA	IPR001878;noIPR;IPR001878;noIPR;noIPR;IPR001878;IPR036875	GO:0008270/GO:0003676;;GO:0008270/GO:0003676;;;GO:0008270/GO:0003676;GO:0008270/GO:0003676
Vitvi00g04062	-0.12986	1	-0.603872	0.685205	-3.78695	0.066559	'35.1'	'not assigned.annotated'	'mercator4v5.0: not classified & prot-scriber: pentatricopeptide repeat containing protein & swissprot: Pentatricopeptide repeat-containing protein At3g22150, chloroplastic & original description: none'	NA	NA	NA	NA	NA	NA	NA	NA	NA	NA	RVW12430.1Pentatricopeptide repeat-containing protein, chloroplastic	229	1	4.3e-165	0.9956	Vitis vinifera	0.9956	1	GO:0005515	NA	IPR011990;IPR002885;IPR002885;noIPR;noIPR;IPR002885	GO:0005515;;;;;
Vitvi00g04063	NA	NA	NA	NA	3.08383	0.220192	'35.1'	'not assigned.annotated'	'mercator4v5.0: not classified & prot-scriber: kix 2 domain containing protein & swissprot: Mediator of RNA polymerase II transcription subunit 15a & original description: none'	NA	NA	NA	NA	NA	NA	NA	NA	NA	NA	RVW12424.1Mediator of RNA polymerase II transcription subunit 15a	148	1	4.6e-82	0.8035	Vitis vinifera	0.8035	4	GO:0003713;GO:0005634;GO:0031490;GO:0045893	NA	IPR036546;IPR036529;noIPR;IPR044661;noIPR	;GO:0006355/GO:0003712;;GO:0003713/GO:0031490;
Vitvi00g04064	NA	NA	NA	NA	NA	NA	'35.1'	'not assigned.annotated'	'mercator4v5.0: not classified & prot-scriber: pentatricopeptide repeat containing protein chloroplastic & swissprot: no annotation & original description: none'	NA	NA	NA	NA	NA	NA	NA	NA	NA	NA	RVW70396.1Pentatricopeptide repeat-containing protein, chloroplastic	56	1	1.5e-20	0.8519	Vitis vinifera	0.8519	NA	NA	NA	NA	NA
Vitvi00g04065	NA	NA	NA	NA	NA	NA	'35.1'	'not assigned.annotated'	'mercator4v5.0: not classified & prot-scriber: kix 2 domain containing protein & swissprot: no annotation & original description: none'	NA	NA	NA	NA	NA	NA	NA	NA	NA	NA	RVW18301.1Mediator of RNA polymerase II transcription subunit 15a	75	3	4.5e-47	0.9378	Vitis vinifera	0.9467	4	GO:0003713;GO:0005634;GO:0031490;GO:0045893	NA	NA	NA
Vitvi00g04066	0.432105	0.898841	-4.24213	2.42979e-05	-2.07962	0.0432634	'35.1'	'not assigned.annotated'	'mercator4v5.0: not classified & prot-scriber: cchc type domain containing protein & swissprot: no annotation & original description: none'	NA	NA	NA	NA	NA	NA	NA	NA	NA	NA	CAN77248.1hypothetical protein VITISV_021659	118	4	1.7e-68	0.9663	Vitis vinifera	0.9831	2	GO:0003676;GO:0008270	NA	noIPR;noIPR	;
Vitvi00g04067	-1.11454	0.205797	-1.97751	0.42957	-1.14326	0.507658	'35.1'	'not assigned.annotated'	'mercator4v5.0: not classified & prot-scriber: condensin complex subunit & swissprot: no annotation & original description: none'	NA	NA	NA	NA	NA	NA	NA	NA	NA	NA	XP_010646066.1PREDICTED: uncharacterized protein LOC100855068 isoform X2	112	1	7.4e-69	1	Vitis vinifera	1	NA	NA	NA	noIPR	NA
Vitvi00g04068	NA	NA	-1.36824	0.752387	-2.26999	0.621003	'35.1'	'not assigned.annotated'	'mercator4v5.0: not classified & prot-scriber: condensin complex subunit & swissprot: no annotation & original description: none'	NA	NA	NA	NA	NA	NA	NA	NA	NA	NA	RVW73521.1putative LRR receptor-like serine/threonine-protein kinase	100	15	5e-58	0.9452	Vitis vinifera	0.95	3	GO:0016021;GO:0016301;GO:0016310	EC:2.7	noIPR	NA
Vitvi00g04069	1.52229	1	-2.97383	0.000609526	-2.99512	0.0895321	'35.1'	'not assigned.annotated'	'mercator4v5.0: not classified & prot-scriber: protein kinase domain containing & swissprot: Probable LRR receptor-like serine/threonine-protein kinase At1g53420 & original description: none'	NA	NA	NA	NA	NA	NA	NA	NA	NA	NA	XP_019077856.1 probable LRR receptor-like serine/threonine-protein kinase At1g53420 isoform X2	128	7	1.3e-83	0.9619	Vitis vinifera	0.9766	4	GO:0004674;GO:0005886;GO:0016021;GO:0046777	EC:2.7.1	noIPR;IPR021720;noIPR;noIPR	;;;
Vitvi00g04070	1.57166	0.0836211	-1.28695	0.249038	-0.108842	1	'35.1'	'not assigned.annotated'	'mercator4v5.0: not classified & prot-scriber: malectin domain containing protein & swissprot: no annotation & original description: none'	NA	NA	NA	NA	NA	NA	NA	NA	NA	NA	XP_010646289.1 probable LRR receptor-like serine/threonine-protein kinase At1g07650 isoform X1	192	5	1.2e-118	0.939	Vitis vinifera	0.9825	NA	NA	NA	IPR032675;noIPR	;
Vitvi00g04071	NA	NA	NA	NA	NA	NA	'35.2'	'not assigned.not annotated'	'mercator4v5.0: not classified & prot-scriber: no annotation & swissprot: no annotation & original description: none'	NA	NA	NA	NA	NA	NA	NA	NA	NA	NA	CAN69503.1hypothetical protein VITISV_008506	137	1	1.9e-68	1	Vitis vinifera	1	NA	NA	NA	NA	NA
Vitvi00g04072	NA	NA	NA	NA	-0.866005	1	'35.1'	'not assigned.annotated'	'mercator4v5.0: not classified & prot-scriber: duf 4283 domain containing protein & swissprot: no annotation & original description: none'	NA	NA	NA	NA	NA	NA	NA	NA	NA	NA	RVW19568.1hypothetical protein CK203_115098	147	1	1e-79	0.9	Vitis vinifera	0.9	NA	NA	NA	NA	NA
Vitvi00g04073	NA	NA	NA	NA	NA	NA	'35.1'	'not assigned.annotated'	'mercator4v5.0: not classified & prot-scriber: duf 4283 domain containing protein & swissprot: no annotation & original description: none'	NA	NA	NA	NA	NA	NA	NA	NA	NA	NA	RVW70171.1hypothetical protein CK203_057149	72	1	4.5e-33	0.8472	Vitis vinifera	0.8472	NA	NA	NA	NA	NA
Vitvi00g04074	NA	NA	NA	NA	NA	NA	'35.1'	'not assigned.annotated'	'mercator4v5.0: not classified & prot-scriber: duf 4283 domain containing protein & swissprot: no annotation & original description: none'	NA	NA	NA	NA	NA	NA	NA	NA	NA	NA	CAN79230.1hypothetical protein VITISV_033954	178	1	2.1e-75	0.8765	Vitis vinifera	0.8765	NA	NA	NA	NA	NA
Vitvi00g04075	NA	NA	NA	NA	NA	NA	'35.1'	'not assigned.annotated'	'mercator4v5.0: not classified & prot-scriber: nopra domain containing protein & swissprot: no annotation & original description: none'	NA	NA	NA	NA	NA	NA	NA	NA	NA	NA	RVW40195.1Uncharacterized protein C14G10.02	135	14	1.7e-47	0.8462	Vitis vinifera	0.8547	3	GO:0000463;GO:0000466;GO:0005730	NA	IPR039844	NA
Vitvi00g04076	NA	NA	NA	NA	NA	NA	'35.1'	'not assigned.annotated'	'mercator4v5.0: not classified & prot-scriber: elongation factor 1 alpha & swissprot: Elongation factor 1-alpha & original description: none'	NA	NA	NA	NA	NA	NA	NA	NA	NA	NA	RVW22560.1Elongation factor 1-alpha	168	2	5.2e-47	0.9578	Vitis vinifera	0.9639	2	GO:0003746;GO:0006414	NA	noIPR;noIPR;noIPR;noIPR;IPR009000	;;;;
Vitvi00g04077	NA	NA	NA	NA	NA	NA	'35.2'	'not assigned.not annotated'	'mercator4v5.0: not classified & prot-scriber: no annotation & swissprot: no annotation & original description: none'	NA	NA	NA	NA	NA	NA	NA	NA	NA	NA	CBI35655.3unnamed protein product, partial	76	1	2.9e-46	1	Vitis vinifera	1	NA	NA	NA	NA	NA
Vitvi00g04078	NA	NA	NA	NA	NA	NA	'35.2'	'not assigned.not annotated'	'mercator4v5.0: not classified & prot-scriber: no annotation & swissprot: no annotation & original description: none'	NA	NA	NA	NA	NA	NA	NA	NA	NA	NA	XP_018507946.1PREDICTED: uncharacterized protein LOC103967690	85	1	2.4e-08	0.6	Pyrus x bretschneideri	0.6	NA	NA	NA	NA	NA
Vitvi00g04079	NA	NA	NA	NA	NA	NA	'35.2'	'not assigned.not annotated'	'mercator4v5.0: not classified & prot-scriber: no annotation & swissprot: no annotation & original description: none'	NA	NA	NA	NA	NA	NA	NA	NA	NA	NA	CBI35655.3unnamed protein product, partial	88	1	4.9e-27	0.7037	Vitis vinifera	0.7037	NA	NA	NA	NA	NA
Vitvi00g04080	1.52003	1	-2.41189	0.622331	-1.6438	1	'35.1'	'not assigned.annotated'	'mercator4v5.0: not classified & prot-scriber: dependent rna helicase & swissprot: DExH-box ATP-dependent RNA helicase DExH5, mitochondrial & original description: none'	NA	NA	NA	NA	NA	NA	NA	NA	NA	NA	RVW71700.1DExH-box ATP-dependent RNA helicase DExH5, mitochondrial	140	3	7.2e-97	0.9626	Vitis vinifera	0.9786	1	GO:0003724	EC:3.6.4.13	IPR011709;noIPR;noIPR	;;
Vitvi00g04081	0.303855	0.82003	-1.95416	0.329738	0.551398	0.636829	'23.5.2.2.1'	'Protein translocation.nucleus.nucleocytoplasmic transport.cargo adaptor activities.cargo adaptor protein *(IMP-alpha)'	'mercator4v5.0: nucleocytoplasmic transport cargo adaptor protein *(IMP-alpha) & prot-scriber: importin subunit alpha & swissprot: Importin subunit alpha-1a & original description: none'	AT3G05720	IMPA-7	AT3G05720.1	38.9764	0	ortholog_one2many	AT3G05720.1	Putative importin alpha isoform. When overexpressed can rescue the impa-4 decreased transformation susceptibility phenotype.	IMPORTIN ALPHA ISOFORM 7 (IMPA-7)	NA	RVW71688.1Importin subunit alpha-1a	254	1	2.8e-165	0.9915	Vitis vinifera	0.9915	2	GO:0005515;GO:0043666	NA	IPR000225;IPR011989;IPR000225;IPR007303;noIPR;noIPR;IPR000225;IPR016024	GO:0005515;;GO:0005515;GO:0043666;;;GO:0005515;
Vitvi00g04082	NA	NA	NA	NA	NA	NA	'35.1'	'not assigned.annotated'	'mercator4v5.0: not classified & prot-scriber: cchc type domain containing protein & swissprot: no annotation & original description: none'	NA	NA	NA	NA	NA	NA	NA	NA	NA	NA	RVW70601.1Transposon Ty3-G Gag-Pol polyprotein	192	12	5.7e-114	0.9629	Vitis vinifera	0.9424	3	GO:0003676;GO:0008270;GO:0015074	NA	IPR005162;noIPR;noIPR;noIPR	;;;
Vitvi00g04083	NA	NA	NA	NA	NA	NA	'35.1'	'not assigned.annotated'	'mercator4v5.0: not classified & prot-scriber: cchc type domain containing protein & swissprot: no annotation & original description: none'	NA	NA	NA	NA	NA	NA	NA	NA	NA	NA	RVW62207.1Retrovirus-related Pol polyprotein from transposon 17.6	262	11	2.4e-171	0.981	Vitis vinifera	0.9842	3	GO:0003676;GO:0008270;GO:0015074	NA	IPR005162;noIPR;noIPR;noIPR;noIPR	;;;;
Vitvi00g04084	NA	NA	-2.88383	0.367734	NA	NA	'35.1'	'not assigned.annotated'	'mercator4v5.0: not classified & prot-scriber: ribosome biogenesis protein wdr homolog & swissprot: Ribosome biogenesis protein WDR12 homolog & original description: none'	AT1G80070	SUS2	AT1G80070.1	48.2955	0	ortholog_many2many	AT1G80070.1	Encodes a factor that influences pre-mRNA splicing and is required for embryonic development. Mutations result in an abnormal suspensor and embryo lethality. The mRNA is cell-to-cell mobile.	ABNORMAL SUSPENSOR 2 (SUS2);SUCROSE SYNTHASE 2 (SUS2);EMBRYO DEFECTIVE 33 (EMB33);EMBRYO DEFECTIVE 177 (EMB177);EMBRYO DEFECTIVE 14 (EMB14);PRE-MRNA PROCESSING 8 (PRP8)	NA	XP_028056101.1ribosome biogenesis protein WDR12 homolog	176	20	2.5e-41	0.8432	Camellia sinensis/Camellia sinensis var. sinensis	0.8523	11	GO:0000398;GO:0000463;GO:0000466;GO:0005515;GO:0005654;GO:0005681;GO:0005730;GO:0009506;GO:0017070;GO:0030687;GO:0043021	NA	noIPR;IPR019580;noIPR;IPR027652;IPR019775;IPR036322	;GO:0017070;;GO:0005681/GO:0000398;;GO:0005515
Vitvi00g04085	NA	NA	NA	NA	NA	NA	'35.1'	'not assigned.annotated'	'mercator4v5.0: not classified & prot-scriber: rho gap domain containing protein & swissprot: no annotation & original description: none'	AT5G19390	AT5G19390	AT5G19390.2	46.3576	0	ortholog_many2many	AT5G19390.1	Encodes a protein with similarity to REN1, a Rho GTPase activating protein.It is cytoplasmic and plasma membrane associated in interphase, but during mitosis localizes to the CDZ/CDS in a POK-dependent manner.	(REN3); (PHGAP2)	NA	XP_034688752.1rho GTPase-activating protein 7 isoform X2	151	20	1.6e-43	0.8527	Vitis riparia	0.8496	1	GO:0007165	NA	noIPR;noIPR	;
Vitvi00g04086	NA	NA	NA	NA	NA	NA	'35.1'	'not assigned.annotated'	'mercator4v5.0: not classified & prot-scriber: dependent malic enzyme 4 & swissprot: no annotation & original description: none'	NA	NA	NA	NA	NA	NA	NA	NA	NA	NA	CAN74135.1hypothetical protein VITISV_035476	78	1	6.8e-28	0.9048	Vitis vinifera	0.9048	2	GO:0004471;GO:0051287	EC:1.1.1.38;EC:1.1.1.39	IPR001891;noIPR;noIPR;noIPR	GO:0004471/GO:0004470;;;
Vitvi00g04087	NA	NA	NA	NA	NA	NA	'35.1'	'not assigned.annotated'	'mercator4v5.0: not classified & prot-scriber: sec domain containing protein & swissprot: ARF guanine-nucleotide exchange factor GNOM & original description: none'	NA	NA	NA	NA	NA	NA	NA	NA	NA	NA	XP_021747292.1ARF guanine-nucleotide exchange factor GNOM-like	131	20	1.2e-50	0.6393	Vitis vinifera	0.7134	2	GO:0005085;GO:0032012	NA	IPR000904;noIPR;noIPR;noIPR;noIPR;noIPR;IPR035999	GO:0005085/GO:0032012;;;;;;GO:0005085/GO:0032012
Vitvi00g04088	NA	NA	NA	NA	NA	NA	'35.1'	'not assigned.annotated'	'mercator4v5.0: not classified & prot-scriber: digalactosyldiacylglycerol synthase 1 chloroplastic & swissprot: no annotation & original description: none'	NA	NA	NA	NA	NA	NA	NA	NA	NA	NA	CAN68228.1hypothetical protein VITISV_027578	67	1	3.1e-15	0.8125	Vitis vinifera	0.8125	3	GO:0003676;GO:0008270;GO:0046481	EC:2.4.1.241	NA	NA
Vitvi00g04089	NA	NA	NA	NA	NA	NA	'35.1'	'not assigned.annotated'	'mercator4v5.0: not classified & prot-scriber: protein photoperiod independent early flowering & swissprot: no annotation & original description: none'	NA	NA	NA	NA	NA	NA	NA	NA	NA	NA	RVW18274.1Digalactosyldiacylglycerol synthase 1, chloroplastic	88	1	5.8e-46	0.9205	Vitis vinifera	0.9205	1	GO:0046481	EC:2.4.1.241	NA	NA
Vitvi00g04090	NA	NA	NA	NA	NA	NA	'35.1'	'not assigned.annotated'	'mercator4v5.0: not classified & prot-scriber: pmr5n domain containing protein & swissprot: no annotation & original description: none'	NA	NA	NA	NA	NA	NA	NA	NA	NA	NA	XP_034699872.1protein trichome birefringence-like 5	56	1	1e-27	0.9464	Vitis riparia	0.9464	NA	NA	NA	IPR025846;IPR029962;IPR029970	;;
Vitvi00g04091	0.233397	1	0.741783	0.589401	-0.892192	0.436265	'23.5.2.2.1'	'Protein translocation.nucleus.nucleocytoplasmic transport.cargo adaptor activities.cargo adaptor protein *(IMP-alpha)'	'mercator4v5.0: nucleocytoplasmic transport cargo adaptor protein *(IMP-alpha) & prot-scriber: importin subunit alpha & swissprot: Importin subunit alpha-1b & original description: none'	AT3G05720	IMPA-7	AT3G05720.1	41.2281	0	ortholog_one2many	AT3G05720.1	Putative importin alpha isoform. When overexpressed can rescue the impa-4 decreased transformation susceptibility phenotype.	IMPORTIN ALPHA ISOFORM 7 (IMPA-7)	NA	RVW12362.1Importin subunit alpha-1a	228	2	6.9e-146	0.9839	Vitis vinifera	0.9773	2	GO:0005515;GO:0043666	NA	IPR000225;IPR000225;IPR011989;noIPR;noIPR;IPR000225;IPR016024	GO:0005515;GO:0005515;;;;GO:0005515;
Vitvi00g04092	NA	NA	NA	NA	NA	NA	'35.1'	'not assigned.annotated'	'mercator4v5.0: not classified & prot-scriber: dependent rna helicase & swissprot: DExH-box ATP-dependent RNA helicase DExH5, mitochondrial & original description: none'	NA	NA	NA	NA	NA	NA	NA	NA	NA	NA	RVW71700.1DExH-box ATP-dependent RNA helicase DExH5, mitochondrial	130	1	3.3e-90	1	Vitis vinifera	1	1	GO:0003724	EC:3.6.4.13	IPR011709;noIPR;noIPR	;;
Vitvi00g04093	NA	NA	NA	NA	NA	NA	'35.1'	'not assigned.annotated'	'mercator4v5.0: not classified & prot-scriber: abhydrolase 3 domain containing protein & swissprot: no annotation & original description: none'	NA	NA	NA	NA	NA	NA	NA	NA	NA	NA	RVW71698.1hypothetical protein CK203_061326	76	1	9.1e-51	0.9737	Vitis vinifera	0.9737	1	GO:0016787	EC:3	noIPR;noIPR	;
Vitvi00g04094	NA	NA	NA	NA	NA	NA	'35.1'	'not assigned.annotated'	'mercator4v5.0: not classified & prot-scriber: gram domain containing protein & swissprot: no annotation & original description: none'	NA	NA	NA	NA	NA	NA	NA	NA	NA	NA	XP_010646170.1 actin-like	132	1	2.4e-78	0.9219	Vitis vinifera	0.9219	NA	NA	NA	noIPR;noIPR;IPR004000;IPR043129	;;;
Vitvi00g04095	NA	NA	NA	NA	NA	NA	'35.1'	'not assigned.annotated'	'mercator4v5.0: not classified & prot-scriber: quality protein actin & swissprot: Actin-2 & original description: none'	NA	NA	NA	NA	NA	NA	NA	NA	NA	NA	XP_010646170.1 actin-like	88	2	1.1e-54	0.9886	Vitis vinifera	1	NA	NA	NA	IPR004000;noIPR;noIPR;noIPR;IPR004000;IPR043129	;;;;;
Vitvi00g04096	NA	NA	-1.64822	1	1.00451	0.00148482	'35.1'	'not assigned.annotated'	'mercator4v5.0: not classified & prot-scriber: pe domain containing protein & swissprot: Retrovirus-related Pol polyprotein from transposon RE2 & original description: none'	NA	NA	NA	NA	NA	NA	NA	NA	NA	NA	RVW91991.1Retrovirus-related Pol polyprotein from transposon RE2	181	7	3.4e-96	0.8709	Vitis vinifera	0.8876	3	GO:0003676;GO:0008270;GO:0015074	NA	IPR013103;noIPR	;
Vitvi00g04097	NA	NA	NA	NA	0.994011	0.687274	'35.1'	'not assigned.annotated'	'mercator4v5.0: not classified & prot-scriber: alpha trehalose phosphate synthase & swissprot: no annotation & original description: none'	NA	NA	NA	NA	NA	NA	NA	NA	NA	NA	CAN69705.1hypothetical protein VITISV_037594	101	1	3.5e-50	1	Vitis vinifera	1	2	GO:0003824;GO:0005992	NA	IPR001830;noIPR;noIPR;IPR001830;noIPR	GO:0005992/GO:0003824;;;GO:0005992/GO:0003824;
Vitvi00g04098	NA	NA	NA	NA	NA	NA	'35.1'	'not assigned.annotated'	'mercator4v5.0: not classified & prot-scriber: replication factor c large subunit & swissprot: no annotation & original description: none'	NA	NA	NA	NA	NA	NA	NA	NA	NA	NA	RVW32926.1Chromosome transmission fidelity protein 18-like	148	2	6e-89	0.8314	Vitis vinifera	0.8343	2	GO:0005524;GO:0016887	NA	IPR003593;IPR027417;IPR003959;noIPR;noIPR;IPR027417	;;GO:0016887/GO:0005524;;;
Vitvi00g04099	0.612951	0.79616	NA	NA	0.489116	0.848518	'35.1'	'not assigned.annotated'	'mercator4v5.0: not classified & prot-scriber: aaa domain containing protein & swissprot: no annotation & original description: none'	AT1G04730	CTF18	AT1G04730.1	61.0738	0	ortholog_one2many	AT1G04730.1	Necessary for sister chromatid cohesion. Acts in synergy with ETG1.	CHROMOSOME TRANSMISSION FIDELITY 18 (CTF18)	NA	XP_019073373.1 chromosome transmission fidelity protein 18 homolog	149	8	2.4e-96	0.9748	Vitis vinifera	1	NA	NA	NA	noIPR;IPR027417;noIPR;noIPR	;;;
Vitvi00g04100	NA	NA	NA	NA	NA	NA	'35.2'	'not assigned.not annotated'	'mercator4v5.0: not classified & prot-scriber: no annotation & swissprot: no annotation & original description: none'	NA	NA	NA	NA	NA	NA	NA	NA	NA	NA	CAN69745.1hypothetical protein VITISV_016318	188	2	2.5e-121	0.908	Vitis vinifera	0.8852	NA	NA	NA	NA	NA
Vitvi00g04101	1.38044	0.576876	-0.445961	0.947109	3.38173	0.0113406	'35.1'	'not assigned.annotated'	'mercator4v5.0: not classified & prot-scriber: aaa domain containing protein & swissprot: no annotation & original description: none'	NA	NA	NA	NA	NA	NA	NA	NA	NA	NA	CAN69744.1hypothetical protein VITISV_016317	145	1	2.5e-70	0.6667	Vitis vinifera	0.6667	NA	NA	NA	noIPR;noIPR;noIPR	;;
Vitvi00g04102	-0.814761	0.434978	-0.486631	0.398643	-2.91804	6.13536e-06	'35.1'	'not assigned.annotated'	'mercator4v5.0: not classified & prot-scriber: protein kinase domain containing & swissprot: no annotation & original description: none'	NA	NA	NA	NA	NA	NA	NA	NA	NA	NA	XP_010655062.2 probable leucine-rich repeat receptor-like serine/threonine-protein kinase At3g14840 isoform X1	431	2	8.6e-129	0.7524	Vitis vinifera	0.7492	1	GO:0016020	NA	noIPR;IPR032675;IPR021720;noIPR;noIPR	;;;;
Vitvi00g04103	3.37548	0.309393	-4.29014	0.0683668	-3.91693	0.081104	'35.1'	'not assigned.annotated'	'mercator4v5.0: not classified & prot-scriber: kix 2 domain containing protein & swissprot: no annotation & original description: none'	NA	NA	NA	NA	NA	NA	NA	NA	NA	NA	RVW58057.1Mediator of RNA polymerase II transcription subunit 15a	98	4	9.5e-60	0.9668	Vitis vinifera	0.9796	4	GO:0003713;GO:0005634;GO:0031490;GO:0045893	NA	IPR036529;IPR036546;noIPR;noIPR;noIPR;IPR044661	GO:0006355/GO:0003712;;;;;GO:0003713/GO:0031490
Vitvi00g04104	-2.07985	0.624602	-3.1978	0.218836	-2.40061	0.338322	'35.1'	'not assigned.annotated'	'mercator4v5.0: not classified & prot-scriber: kix 2 domain containing protein & swissprot: no annotation & original description: none'	NA	NA	NA	NA	NA	NA	NA	NA	NA	NA	RVW18301.1Mediator of RNA polymerase II transcription subunit 15a	65	3	7.5e-43	0.9897	Vitis vinifera	1	4	GO:0003713;GO:0005634;GO:0031490;GO:0045893	NA	NA	NA
Vitvi00g04105	NA	NA	-2.42498	0.622331	NA	NA	'35.1'	'not assigned.annotated'	'mercator4v5.0: not classified & prot-scriber: kix 2 domain containing protein & swissprot: no annotation & original description: none'	NA	NA	NA	NA	NA	NA	NA	NA	NA	NA	CAN61991.1hypothetical protein VITISV_039441	70	2	6.7e-45	1	Vitis vinifera	1	4	GO:0003713;GO:0005634;GO:0031490;GO:0045893	NA	NA	NA
Vitvi00g04106	NA	NA	NA	NA	NA	NA	'35.1'	'not assigned.annotated'	'mercator4v5.0: not classified & prot-scriber: atp dna binding protein & swissprot: no annotation & original description: none'	NA	NA	NA	NA	NA	NA	NA	NA	NA	NA	CAN73863.1hypothetical protein VITISV_012006	101	1	4e-60	0.9895	Vitis vinifera	0.9895	NA	NA	NA	noIPR;noIPR	;
Vitvi00g04107	NA	NA	NA	NA	NA	NA	'35.2'	'not assigned.not annotated'	'mercator4v5.0: not classified & prot-scriber: no annotation & swissprot: no annotation & original description: none'	NA	NA	NA	NA	NA	NA	NA	NA	NA	NA	CAN73863.1hypothetical protein VITISV_012006	111	1	7.5e-68	0.9905	Vitis vinifera	0.9905	NA	NA	NA	noIPR;noIPR	;
Vitvi00g04108	1.7124	0.365811	2.26021	0.622331	-0.638259	1	'35.1'	'not assigned.annotated'	'mercator4v5.0: not classified & prot-scriber: beach domain containing protein & swissprot: BEACH domain-containing protein B & original description: none'	AT1G58230	AT1G58230	AT1G58230.2	34.4828	0	ortholog_one2many	AT1G58230.1	binding protein;(source:Araport11)	BEACH-DOMAIN HOMOLOG B (BCHB)	NA	CAN80021.1hypothetical protein VITISV_004054	232	1	4.3e-112	0.9435	Vitis vinifera	0.9435	NA	NA	NA	noIPR;noIPR	;
Vitvi00g04109	-1.00673	1	0.290166	1	-0.511648	1	'35.1'	'not assigned.annotated'	'mercator4v5.0: not classified & prot-scriber: deacetyl domain containing protein & swissprot: no annotation & original description: none'	NA	NA	NA	NA	NA	NA	NA	NA	NA	NA	CAN78814.1hypothetical protein VITISV_034513	81	2	5e-30	0.8767	Vitis vinifera	0.8718	6	GO:0005643;GO:0006913;GO:0016021;GO:0017056;GO:0032041;GO:0070932	EC:3.5.1.98	NA	NA
Vitvi00g04110	1.5171	1	-0.876665	1	NA	NA	'35.1'	'not assigned.annotated'	'mercator4v5.0: not classified & prot-scriber: rho gap domain containing protein & swissprot: Rho GTPase-activating protein 7 & original description: none'	AT5G19390	AT5G19390	AT5G19390.2	46.2069	0	ortholog_many2many	AT5G19390.1	Encodes a protein with similarity to REN1, a Rho GTPase activating protein.It is cytoplasmic and plasma membrane associated in interphase, but during mitosis localizes to the CDZ/CDS in a POK-dependent manner.	(REN3); (PHGAP2)	NA	CAN74136.1hypothetical protein VITISV_035477	145	1	3.8e-71	0.9078	Vitis vinifera	0.9078	1	GO:0003729	NA	noIPR;noIPR;noIPR	;;
Vitvi00g04111	NA	NA	NA	NA	1.53021	1	'35.1'	'not assigned.annotated'	'mercator4v5.0: not classified & prot-scriber: nadp dependent malic enzyme 4 & swissprot: no annotation & original description: none'	NA	NA	NA	NA	NA	NA	NA	NA	NA	NA	XP_037495405.1NADP-dependent malic enzyme	72	12	1.3e-11	0.7948	Nyssa sinensis	0.7424	8	GO:0004471;GO:0004473;GO:0006090;GO:0006108;GO:0008948;GO:0009507;GO:0046872;GO:0051287	EC:4.1.1.112;EC:1.1.1.38;EC:1.1.1.39;EC:1.1.1.40	IPR001891;noIPR;IPR012302;noIPR;noIPR;IPR036291	GO:0004471/GO:0004470;;GO:0051287;;;
Vitvi00g04112	2.71647	0.00174646	0.799646	0.896583	0.415427	0.906115	'17.6.2.3.14'	'Protein biosynthesis.organelle machinery.plastidial ribosome biogenesis.small ribosomal subunit proteome.component *(uS14c)'	'mercator4v5.0: component *(uS14c) of small plastid ribosomal-subunit proteome & prot-scriber: 30s ribosomal protein s14 chloroplastic & swissprot: 30S ribosomal protein S14, chloroplastic & original description: none'	ATCG00330	rps14	ATCG00330.1	88	0	ortholog_one2many	ATCG00330.1	30S chloroplast ribosomal protein S14	CHLOROPLAST RIBOSOMAL PROTEIN S14 (RPS14);RIBOSOMAL PROTEIN US14C (US14C)	NA	YP_009019789.1ribosomal protein S14	100	8	1.2e-65	0.98	Vitis monticola/Vitis arizonica/Vitis yeshanensis/Vitis vinifera/Vitis palmata/Vitis baileyana/Vitis biformis/Vitis piasezkii/Vitis aestivalis/Vitis labrusca/Vitis riparia x Vitis cinerea/Vitis vinifera subsp. caucasica/Vitis x champinii/Vitis cordifolia/Vitis retordii/Vitis sp. Wen 12693/Vitis ficifolia/Vitis heyneana/Vitis yunnanensis/Vitis bloodworthiana/Vitis cinerea var. helleri/Vitis girdia…	1	5	GO:0003735;GO:0005840;GO:0006412;GO:0009507;GO:0019843	NA	noIPR;IPR001209;noIPR;IPR001209;IPR018271;IPR023036;noIPR	;GO:0006412/GO:0005840/GO:0003735;;GO:0006412/GO:0005840/GO:0003735;GO:0006412/GO:0005840/GO:0003735;;
Vitvi00g04113	0.963882	0.618474	-2.39427	0.622331	-0.452269	1	'35.1'	'not assigned.annotated'	'mercator4v5.0: not classified & prot-scriber: quality protein puromycin sensitive aminopeptidase & swissprot: Puromycin-sensitive aminopeptidase & original description: none'	AT1G63770	AT1G63770	AT1G63770.3	44.186	0	ortholog_one2many	AT1G63770.3	Peptidase M1 family protein;(source:Araport11)	NA	NA	CBI33132.3unnamed protein product, partial	129	1	1.5e-32	1	Vitis vinifera	1	2	GO:0008237;GO:0008270	EC:3.4	noIPR;IPR014782;IPR012779;noIPR;noIPR	;GO:0008237/GO:0008270;GO:0008270;;
Vitvi00g04114	NA	NA	NA	NA	NA	NA	'35.2'	'not assigned.not annotated'	'mercator4v5.0: not classified & prot-scriber: no annotation & swissprot: no annotation & original description: none'	NA	NA	NA	NA	NA	NA	NA	NA	NA	NA	CAN79220.1hypothetical protein VITISV_038586	109	1	6.4e-58	0.9714	Vitis vinifera	0.9714	NA	NA	NA	NA	NA
Vitvi00g04115	NA	NA	NA	NA	-1.6438	1	'35.1'	'not assigned.annotated'	'mercator4v5.0: not classified & prot-scriber: sant domain containing protein & swissprot: no annotation & original description: none'	NA	NA	NA	NA	NA	NA	NA	NA	NA	NA	CAN78348.1hypothetical protein VITISV_006451	171	2	6.1e-112	0.9675	Vitis vinifera	0.9822	NA	NA	NA	noIPR;noIPR	;
Vitvi00g04116	-1.6586	1	NA	NA	NA	NA	'35.1'	'not assigned.annotated'	'mercator4v5.0: not classified & prot-scriber: aldo ket red domain containing protein & swissprot: no annotation & original description: none'	NA	NA	NA	NA	NA	NA	NA	NA	NA	NA	CBI18692.3unnamed protein product, partial	143	1	4.4e-102	1	Vitis vinifera	1	2	GO:0004032;GO:0005829	EC:1.1.1.21	IPR036812;noIPR;noIPR	;;
Vitvi00g04117	2.14321	0.218471	NA	NA	2.18878	0.301469	'35.1'	'not assigned.annotated'	'mercator4v5.0: not classified & prot-scriber: adp atp translocase & swissprot: ADP,ATP carrier protein 3, mitochondrial & original description: none'	NA	NA	NA	NA	NA	NA	NA	NA	NA	NA	RVW66613.1Protein DJ-1-like D	222	1	6.6e-96	0.7919	Vitis vinifera	0.7919	NA	NA	NA	noIPR;IPR023170	;
Vitvi00g04118	NA	NA	NA	NA	NA	NA	'35.1'	'not assigned.annotated'	'mercator4v5.0: not classified & prot-scriber: histone lysine n methyltrasferase atx & swissprot: no annotation & original description: none'	NA	NA	NA	NA	NA	NA	NA	NA	NA	NA	CAN73183.1hypothetical protein VITISV_028321	170	1	1.3e-72	0.8037	Vitis vinifera	0.8037	7	GO:0003824;GO:0005471;GO:0005743;GO:0006284;GO:0016021;GO:0140021;GO:1990544	EC:7	NA	NA
Vitvi00g04119	NA	NA	NA	NA	NA	NA	'35.1'	'not assigned.annotated'	'mercator4v5.0: not classified & prot-scriber: endo3c domain containing protein & swissprot: no annotation & original description: none'	NA	NA	NA	NA	NA	NA	NA	NA	NA	NA	RVW66236.1hypothetical protein CK203_066338	66	1	2.7e-16	0.9302	Vitis vinifera	0.9302	NA	NA	NA	NA	NA
Vitvi00g04120	NA	NA	NA	NA	-0.117663	1	'35.1'	'not assigned.annotated'	'mercator4v5.0: not classified & prot-scriber: fumarate hydratase 1 & swissprot: no annotation & original description: none'	NA	NA	NA	NA	NA	NA	NA	NA	NA	NA	CAN83056.1hypothetical protein VITISV_036167	118	1	1.5e-47	1	Vitis vinifera	1	NA	NA	NA	NA	NA
Vitvi00g04121	4.65395	8.70982e-46	NA	NA	-2.88053	0.368792	'35.1'	'not assigned.annotated'	'mercator4v5.0: not classified & prot-scriber: fyve type domain containing protein & swissprot: no annotation & original description: none'	NA	NA	NA	NA	NA	NA	NA	NA	NA	NA	CAN83056.1hypothetical protein VITISV_036167	440	1	1.7e-254	0.9755	Vitis vinifera	0.9755	NA	NA	NA	noIPR;noIPR;noIPR;noIPR;noIPR;noIPR	;;;;;
Vitvi00g04122	0.567271	0.934427	1.69551	0.323845	-0.41045	1	'12.5.1.3.2.4'	'Chromatin organisation.epigenetic state regulation.DNA methylation regulation.ROS1-mediated DNA demethylation.ROS1-recruitment complex.transposon-derived factor HDP1'	'mercator4v5.0: transposon-derived factor HDP1 & prot-scriber: cop interacting protein isoform & swissprot: no annotation & original description: none'	NA	NA	NA	NA	NA	NA	NA	NA	NA	NA	RVW70906.1hypothetical protein CK203_060007	413	1	5e-223	0.7775	Vitis vinifera	0.7775	NA	NA	NA	noIPR;noIPR;noIPR;IPR009003	;;;
Vitvi00g04123	0.394985	0.000297556	1.46055	4.43222e-12	0.267965	0.0617702	'22.5.1.6.4'	'Vesicle trafficking.multi-pathway trafficking regulation.clathrin coated vesicle (CCV) machinery.CCV accessory factor activities.clathrin uncoating protein *(AUL)'	'mercator4v5.0: clathrin uncoating protein *(AUL) & prot-scriber: auxilin protein & swissprot: Auxilin-related protein 1 & original description: none'	NA	NA	NA	NA	NA	NA	NA	NA	NA	NA	CBI40911.3unnamed protein product, partial	162	1	1e-107	1	Vitis vinifera	1	NA	NA	NA	IPR036869;noIPR;noIPR;noIPR;noIPR;noIPR;noIPR;noIPR;IPR036869	;;;;;;;;
Vitvi00g04124	NA	NA	NA	NA	NA	NA	'22.5.1.6.4'	'Vesicle trafficking.multi-pathway trafficking regulation.clathrin coated vesicle (CCV) machinery.CCV accessory factor activities.clathrin uncoating protein *(AUL)'	'mercator4v5.0: clathrin uncoating protein *(AUL) & prot-scriber: auxilin protein & swissprot: no annotation & original description: none'	NA	NA	NA	NA	NA	NA	NA	NA	NA	NA	RVW73827.1Auxilin-related protein 1	227	6	1.8e-59	0.7345	Vitis vinifera	0.7071	1	GO:0090304	NA	noIPR;noIPR;noIPR;noIPR;noIPR;noIPR;noIPR;noIPR;noIPR;noIPR	;;;;;;;;;
Vitvi00g04125	NA	NA	1.51991	1	NA	NA	'23.5.2.1.8'	'Protein translocation.nucleus.nucleocytoplasmic transport.nuclear transport receptor activities.export karyopherin *(XPO2)'	'mercator4v5.0: nucleocytoplasmic export karyopherin *(XPO2) & prot-scriber: importin n termial domai cotaiig protei & swissprot: Exportin-2 & original description: none'	AT2G46520	AT2G46520	AT2G46520.1	54.9451	0	ortholog_one2many	AT2G46520.1	cellular apoptosis susceptibility protein, putative / importin-alpha re-exporter;(source:Araport11)	(XPO2)	NA	XP_010661954.1 exportin-2	182	3	4.5e-65	0.7092	Vitis riparia	0.7092	5	GO:0005049;GO:0005635;GO:0005829;GO:0006606;GO:0006611	NA	IPR011989;IPR013713;noIPR;noIPR;IPR016024	;GO:0006886;;;
Vitvi00g04126	-0.877704	1	NA	NA	NA	NA	'35.1'	'not assigned.annotated'	'mercator4v5.0: not classified & prot-scriber: beach domain containing protein b & swissprot: BEACH domain-containing protein B & original description: none'	AT1G58230	AT1G58230	AT1G58230.2	45.933	0	ortholog_one2many	AT1G58230.1	binding protein;(source:Araport11)	BEACH-DOMAIN HOMOLOG B (BCHB)	NA	XP_034675429.1BEACH domain-containing protein B isoform X2	209	7	8.8e-97	0.8784	Vitis riparia	0.8777	NA	NA	NA	noIPR;noIPR;noIPR;noIPR;noIPR	;;;;
Vitvi00g04127	NA	NA	NA	NA	NA	NA	'35.1'	'not assigned.annotated'	'mercator4v5.0: not classified & prot-scriber: phospholipid transporting atpase & swissprot: no annotation & original description: none'	NA	NA	NA	NA	NA	NA	NA	NA	NA	NA	CAN72391.1hypothetical protein VITISV_006696	142	1	1.6e-59	0.9902	Vitis vinifera	0.9902	NA	NA	NA	NA	NA
Vitvi00g04128	NA	NA	NA	NA	NA	NA	'35.2'	'not assigned.not annotated'	'mercator4v5.0: not classified & prot-scriber: no annotation & swissprot: no annotation & original description: none'	NA	NA	NA	NA	NA	NA	NA	NA	NA	NA	CAN80021.1hypothetical protein VITISV_004054	76	2	9.8e-32	1	Vitis vinifera	1	NA	NA	NA	NA	NA
Vitvi00g04129	0.376095	0.333289	0.600161	1	-0.207727	0.742149	'35.1'	'not assigned.annotated'	'mercator4v5.0: not classified & prot-scriber: pfkb domain containing protein & swissprot: no annotation & original description: none'	NA	NA	NA	NA	NA	NA	NA	NA	NA	NA	RVW15815.1Zinc finger BED domain-containing protein RICESLEEPER 2	122	2	2.2e-76	0.9795	Vitis vinifera	0.9836	5	GO:0003677;GO:0004672;GO:0005524;GO:0006468;GO:0046983	EC:2.7.1	IPR029056;noIPR;noIPR;IPR029056	;;;
Vitvi00g04130	1.5613	1	1.57701	1	-2.45438	0.621003	'50.2.7'	'Enzyme classification.EC_2 transferases.EC_2.7 transferase transferring phosphorus-containing group'	'mercator4v5.0: EC_2.7 transferase transferring phosphorus-containing group & prot-scriber: cyclin dependent kinase c 1 & swissprot: Probable serine/threonine-protein kinase At1g09600 & original description: none'	AT1G53050	AT1G53050	AT1G53050.1	67.0455	0	ortholog_one2many	AT1G53050.1	Protein kinase superfamily protein;(source:Araport11)	NA	NA	XP_010649299.1 probable serine/threonine-protein kinase At1g09600	176	1	2.1e-120	0.9553	Vitis vinifera	0.9553	3	GO:0004672;GO:0005524;GO:0006468	EC:2.7.1	IPR000719;noIPR;IPR000719;noIPR;noIPR;IPR000719;IPR011009	GO:0005524/GO:0004672/GO:0006468;;GO:0005524/GO:0004672/GO:0006468;;;GO:0005524/GO:0004672/GO:0006468;
Vitvi00g04131	NA	NA	NA	NA	NA	NA	'35.1'	'not assigned.annotated'	'mercator4v5.0: not classified & prot-scriber: transmembrane protein 45b & swissprot: no annotation & original description: none'	NA	NA	NA	NA	NA	NA	NA	NA	NA	NA	XP_003635060.1PREDICTED: uncharacterized protein LOC100259025	116	2	1.5e-81	0.9871	Vitis vinifera	1	NA	NA	NA	noIPR;noIPR	;
Vitvi00g04132	0.646753	0.136251	NA	NA	2.81238	6.31728e-08	'35.2'	'not assigned.not annotated'	'mercator4v5.0: not classified & prot-scriber: no annotation & swissprot: no annotation & original description: none'	NA	NA	NA	NA	NA	NA	NA	NA	NA	NA	CAN64149.1hypothetical protein VITISV_001530	61	1	2.8e-11	0.8444	Vitis vinifera	0.8444	NA	NA	NA	NA	NA
Vitvi00g04133	0.652221	0.017972	NA	NA	1.78422	6.67015e-10	'35.1'	'not assigned.annotated'	'mercator4v5.0: not classified & prot-scriber: cyclic nucleotide binding domain containing protein & swissprot: no annotation & original description: none'	NA	NA	NA	NA	NA	NA	NA	NA	NA	NA	CAN66127.1hypothetical protein VITISV_002395	162	1	5.9e-92	0.956	Vitis vinifera	0.956	NA	NA	NA	noIPR;noIPR;noIPR;noIPR	;;;
Vitvi00g04134	1.50567	1.53022e-05	NA	NA	2.27166	1.65943e-05	'35.1'	'not assigned.annotated'	'mercator4v5.0: not classified & prot-scriber: no annotation & swissprot: Pentatricopeptide repeat-containing protein At5g42310, chloroplastic & original description: none'	NA	NA	NA	NA	NA	NA	NA	NA	NA	NA	CBI38253.3unnamed protein product, partial	157	1	7.6e-121	1	Vitis vinifera	1	1	GO:0005515	NA	IPR011990;IPR002885;IPR002885;noIPR;noIPR;IPR002885	GO:0005515;;;;;
Vitvi00g04135	0.582086	1	NA	NA	1.44601	0.30212	'35.1'	'not assigned.annotated'	'mercator4v5.0: not classified & prot-scriber: adp ribosyl cyclase cyclic ribose hydrolase & swissprot: no annotation & original description: none'	NA	NA	NA	NA	NA	NA	NA	NA	NA	NA	RVW83886.1Disease resistance-like protein CSA1	114	9	1.7e-62	0.8487	Vitis vinifera	0.9619	NA	NA	NA	NA	NA
Vitvi00g04136	NA	NA	NA	NA	NA	NA	'35.1'	'not assigned.annotated'	'mercator4v5.0: not classified & prot-scriber: disease resistance protein & swissprot: no annotation & original description: none'	NA	NA	NA	NA	NA	NA	NA	NA	NA	NA	RVW83886.1Disease resistance-like protein CSA1	175	1	8.8e-118	0.9943	Vitis vinifera	0.9943	NA	NA	NA	IPR032675;noIPR;noIPR;noIPR	;;;
Vitvi00g04137	NA	NA	NA	NA	NA	NA	'35.1'	'not assigned.annotated'	'mercator4v5.0: not classified & prot-scriber: retrotrans gag domain containing protein & swissprot: no annotation & original description: none'	NA	NA	NA	NA	NA	NA	NA	NA	NA	NA	RVW74827.1hypothetical protein CK203_053821	106	1	2.4e-57	0.7364	Vitis vinifera	0.7364	NA	NA	NA	NA	NA
Vitvi00g04138	NA	NA	NA	NA	NA	NA	'35.1'	'not assigned.annotated'	'mercator4v5.0: not classified & prot-scriber: transposon ty g a pol yprotein & swissprot: no annotation & original description: none'	NA	NA	NA	NA	NA	NA	NA	NA	NA	NA	RVW39893.1Acetyl-CoA-benzylalcohol acetyltransferase	117	3	1.9e-55	0.9587	Vitis vinifera	1	9	GO:0003676;GO:0003964;GO:0004190;GO:0004519;GO:0006278;GO:0006508;GO:0015074;GO:0016747;GO:0090305	EC:3.4.23;EC:3.1;EC:2.7.7.49;EC:2.3.1	noIPR;noIPR	;
Vitvi00g04139	NA	NA	NA	NA	NA	NA	'35.1'	'not assigned.annotated'	'mercator4v5.0: not classified & prot-scriber: cacta en spm protein & swissprot: no annotation & original description: none'	NA	NA	NA	NA	NA	NA	NA	NA	NA	NA	RVW50806.1hypothetical protein CK203_076866	150	8	1.3e-79	0.9872	Vitis vinifera	1	NA	NA	NA	noIPR;noIPR;noIPR;noIPR;noIPR;noIPR	;;;;;
Vitvi00g04140	0.0109111	1	-0.964444	3.34154e-12	-0.217347	0.119183	'12.3.1.1.8.2' AND '50.2.1'	'Chromatin organisation.post-translational histone modification.histone methylation.lysine methylation.histone H3K9 methylation.histone H3K9 methyltransferase *(SUVH5/6)' AND 'Enzyme classification.EC_2 transferases.EC_2.1 transferase transferring one-carbon group'	'mercator4v5.0: histone H3K9 methyltransferase *(SUVH5/6) & prot-scriber: histone lysine n methyltrasferase h3 specific suvh & swissprot: Histone-lysine N-methyltransferase, H3 lysine-9 specific SUVH5 & original description: none' AND 'mercator4v5.0: EC_2.1 transferase transferring one-carbon group & prot-scriber: histone lysine n methyltrasferase h3 specific suvh & swissprot: Histone-lysine N-me…	AT2G22740	SUVH6	AT2G22740.1	48	1	ortholog_one2many	AT2G22740.1	Encodes a SU(VAR)3-9 homolog, a methyltransferase involved in histone methylation. The protein was shown to bind to methylated cytosines of CG, CNG and CNN motifs but has a preference for the latter two. This is a member of a subfamily of SET proteins that shares a conserved SRA domain.	SET DOMAIN PROTEIN 23 (SDG23);SU(VAR)3-9 HOMOLOG 6 (SUVH6)	NA	RVX15336.1Histone-lysine N-methyltransferase, H3 lysine-9 specific SUVH5	725	4	0	0.9934	Vitis vinifera	0.9959	5	GO:0005515;GO:0005634;GO:0008270;GO:0018024;GO:0034968	EC:2.1.1.354	IPR003105;IPR007728;IPR001214;IPR003105;IPR007728;noIPR;IPR036987;IPR001214;noIPR;noIPR;noIPR;noIPR;noIPR;IPR007728;IPR001214;IPR025794;IPR003105;IPR003616;noIPR;noIPR;IPR015947	;GO:0034968/GO:0018024/GO:0005634/GO:0008270;GO:0005515;;GO:0034968/GO:0018024/GO:0005634/GO:0008270;;;GO:0005515;;;;;;GO:0034968/GO:0018024/GO:0005634/GO:0008270;GO:0005515;GO:0016571;;;;;
Vitvi00g04141	NA	NA	NA	NA	NA	NA	'35.2'	'not assigned.not annotated'	'mercator4v5.0: not classified & prot-scriber: no annotation & swissprot: no annotation & original description: none'	NA	NA	NA	NA	NA	NA	NA	NA	NA	NA	CAN73353.1hypothetical protein VITISV_016752	204	1	2.9e-144	0.9951	Vitis vinifera	0.9951	NA	NA	NA	NA	NA
Vitvi00g04142	0.887065	0.333957	-1.46277	0.0619952	1.37064	0.0313518	'35.2'	'not assigned.not annotated'	'mercator4v5.0: not classified & prot-scriber: no annotation & swissprot: no annotation & original description: none'	NA	NA	NA	NA	NA	NA	NA	NA	NA	NA	---NA---	67	NA	NA	NA	NA	NA	NA	NA	NA	NA	NA
Vitvi00g04143	-0.618177	1.49516e-08	-0.623525	2.17362e-06	-0.375125	0.00153601	'15.5.1.3.3'	'RNA biosynthesis.transcriptional regulation.C2C2 transcription factor superfamily.GATA trancription factor families.transcription factor *(D-GATA)'	'mercator4v5.0: transcription factor *(D-GATA) & prot-scriber: gata domain containing protein & swissprot: GATA transcription factor 26 & original description: none'	AT4G17570	GATA26	AT4G17570.2	51.2915	1	ortholog_one2one	AT4G17570.2	Encodes a member of the GATA factor family of zinc finger transcription factors.	GATA TRANSCRIPTION FACTOR 26 (GATA26)	NA	XP_034689483.1GATA transcription factor 26	542	2	0	0.9972	Vitis vinifera	1	4	GO:0005634;GO:0006355;GO:0008270;GO:0043565	NA	IPR000679;IPR038108;IPR000679;IPR028020;IPR013088;noIPR;noIPR;IPR044589;noIPR;IPR000679;IPR000679;IPR044867;IPR000679;noIPR	GO:0043565/GO:0008270/GO:0006355;;GO:0043565/GO:0008270/GO:0006355;;GO:0008270/GO:0006355;;;;;GO:0043565/GO:0008270/GO:0006355;GO:0043565/GO:0008270/GO:0006355;;GO:0043565/GO:0008270/GO:0006355;
Vitvi00g04144	-0.394395	0.0159588	-0.704529	1.88248e-06	0.112968	0.538809	'35.1'	'not assigned.annotated'	'mercator4v5.0: not classified & prot-scriber: transcription factor iiib kda subunit & swissprot: no annotation & original description: none'	AT4G17010	AT4G17010	AT4G17010.1	54.8387	1	ortholog_one2one	AT4G17010.1	transcription factor IIIB;(source:Araport11)	NA	NA	XP_019073883.1PREDICTED: uncharacterized protein LOC104878306	155	2	1.1e-94	0.9936	Vitis vinifera	1	NA	NA	NA	noIPR;noIPR;noIPR;noIPR;noIPR	;;;;
Vitvi00g04145	-0.800147	5.6526e-10	-1.6131	7.9351e-41	-1.12468	8.09522e-24	'27.2.3'	'Multi-process regulation.Programmed Cell Death (PCD) system.suppressor *(BI-1)'	'mercator4v5.0: Prgrammed Cell Death suppressor *(BI-1) & prot-scriber: inhibitor bax protein & swissprot: Bax inhibitor 1 & original description: none'	AT5G47120	BI1	AT5G47120.1	75.1938	1	ortholog_one2many	AT5G47120.1	Encodes BI-1, a homolog of mammalian Bax inhibitor 1. Functions as an attenuator of biotic and abiotic types of cell death. Bax-induced cell death can be downregulated by ectopically expressing AtBI in planta. The mRNA is cell-to-cell mobile.	ARABIDOPSIS BAX INHIBITOR 1 (ATBI-1);BAX INHIBITOR 1 (BI1);BAX INHIBITOR 1 (ATBI1); (BI-1)	NA	NP_001268081.1bax inhibitor 1-like	248	3	1.5e-165	0.9973	Vitis vinifera	1	1	GO:0016021	NA	IPR006214;noIPR;IPR006214;noIPR	;;;
Vitvi00g04146	-0.614119	3.89898e-05	-0.0264736	0.952015	-0.557062	0.000178104	'20.7.5'	'Cytoskeleton organisation.endoplasmic reticulum-cytoskeleton-plasma membrane interface.contact site protein *(VAP27)'	'mercator4v5.0: contact site protein (VAP27) of ER-cytoskeleton-plasmamembrane interface & prot-scriber: vesicle associated membrane protein & swissprot: Vesicle-associated protein 2-1 & original description: none'	AT5G47180	AT5G47180	AT5G47180.1	63.5945	1	ortholog_one2one	AT5G47180.1	Plant VAMP (vesicle-associated membrane protein) family protein;(source:Araport11)	(VAP27-4)	NA	XP_034680958.1vesicle-associated protein 2-1	217	1	1e-150	0.9954	Vitis riparia	0.9954	1	GO:0005789	NA	noIPR;IPR016763;IPR000535;IPR013783;noIPR;IPR016763;IPR000535;IPR008962	;GO:0005789;;;;GO:0005789;;
Vitvi04g01894	9.02849	5.04139e-176	12.5791	1.29618e-82	9.58098	1.25284e-162	'35.1'	'not assigned.annotated'	'mercator4v5.0: not classified & prot-scriber: zinc finger ran binding protein & swissprot: no annotation & original description: none'	AT5G25490	AT5G25490	AT5G25490.2	68.9873	1	ortholog_one2one	AT5G25490.1	Ran BP2/NZF zinc finger-like superfamily protein;(source:Araport11)	NA	NA	XP_002282524.1 TATA-binding protein-associated factor 2N	158	4	1e-112	0.9699	Vitis vinifera	1	1	GO:0046872	NA	IPR001876;noIPR;IPR001876;noIPR;noIPR;IPR001876;IPR001876;IPR001876;IPR001876;IPR001876;IPR001876;IPR036443;IPR036443;IPR036443	;;;;;;;;;;;;;
Vitvi00g04148	NA	NA	NA	NA	NA	NA	'35.2'	'not assigned.not annotated'	'mercator4v5.0: not classified & prot-scriber: no annotation & swissprot: no annotation & original description: none'	NA	NA	NA	NA	NA	NA	NA	NA	NA	NA	RVW57752.1hypothetical protein CK203_114125	77	1	4.9e-22	0.9245	Vitis vinifera	0.9245	4	GO:0003735;GO:0005840;GO:0006412;GO:0016021	NA	NA	NA
Vitvi00g04149	1.43146	9.22269e-05	-0.170154	0.818002	0.891124	0.109069	'17.1.2.1.4'	'Protein biosynthesis.ribosome biogenesis.large ribosomal subunit (LSU).LSU proteome.component *(uL4)'	'mercator4v5.0: component *(uL4) of large ribosomal-subunit (LSU) proteome & prot-scriber: 60s ribosomal protein l4 1 & swissprot: 60S ribosomal protein L4 & original description: none'	NA	NA	NA	NA	NA	NA	NA	NA	NA	NA	XP_010646394.1 60S ribosomal protein L4-like	219	2	4.6e-157	1	Vitis vinifera	1	3	GO:0003735;GO:0005840;GO:0006412	NA	IPR002136;IPR023574;noIPR;noIPR;IPR023574	GO:0006412/GO:0005840/GO:0003735;GO:0006412/GO:0005840/GO:0003735;;;GO:0006412/GO:0005840/GO:0003735
Vitvi00g04150	-1.6586	1	1.51991	1	1.53021	1	'35.1'	'not assigned.annotated'	'mercator4v5.0: not classified & prot-scriber: homeobox ddt domain protein rlt & swissprot: no annotation & original description: none'	NA	NA	NA	NA	NA	NA	NA	NA	NA	NA	RVW67360.1ABC transporter C family member 3	93	2	1.9e-47	0.972	Vitis vinifera	0.9778	NA	NA	NA	noIPR	NA
Vitvi00g04151	-0.830983	0.852541	0.27974	0.983637	2.74147	0.368792	'19.2.3.3.1.4'	'Protein homeostasis.ubiquitin-proteasome system.ubiquitin-fold protein deconjugation.RUB deconjugation.COP9 signalosome complex.component *(CSN4)'	'mercator4v5.0: component *(CSN4) of COP9 signalosome complex & prot-scriber: cop signalosome complex subunit & swissprot: COP9 signalosome complex subunit 4 & original description: none'	AT5G42970	COP8	AT5G42970.1	57.529	0	ortholog_one2many	AT5G42970.1	encodes subunit 4 of COP9 signalosome complex. sequence is similar to a subunit of the 19S regulatory particle of the 26S proteasome. recessive mutation causes derepression of photomorphogenesis.	COP9 SIGNALOSOME SUBUNIT 4 (CSN4);EMBRYO DEFECTIVE 134 (EMB134);CONSTITUTIVE PHOTOMORPHOGENIC 14 (COP14);CONSTITUTIVE PHOTOMORPHOGENIC 8 (COP8); (ATS4);FUSCA 8 (FUS8);FUSCA 4 (FUS4)	NA	XP_010646395.1 COP9 signalosome complex subunit 4-like	259	1	1.5e-175	1	Vitis vinifera	1	NA	NA	NA	IPR040134;noIPR	;
Vitvi00g04152	NA	NA	NA	NA	-3.77411	0.0776812	'35.1'	'not assigned.annotated'	'mercator4v5.0: not classified & prot-scriber: cchc type domain containing protein & swissprot: no annotation & original description: none'	NA	NA	NA	NA	NA	NA	NA	NA	NA	NA	RVW58605.1hypothetical protein CK203_114040	77	1	3.7e-36	0.77	Vitis vinifera	0.77	1	GO:0005488	NA	noIPR;noIPR	;
Vitvi00g04153	NA	NA	NA	NA	NA	NA	'35.1'	'not assigned.annotated'	'mercator4v5.0: not classified & prot-scriber: quality protein abc transporter c family member & swissprot: ABC transporter C family member 3 & original description: none'	NA	NA	NA	NA	NA	NA	NA	NA	NA	NA	CBI29450.3unnamed protein product, partial	162	1	3.7e-110	1	Vitis vinifera	1	5	GO:0000325;GO:0005524;GO:0005774;GO:0042626;GO:0055085	EC:7	IPR003439;IPR027417;noIPR;noIPR;IPR027417	GO:0005524;;;;
Vitvi00g04154	NA	NA	NA	NA	NA	NA	'35.2'	'not assigned.not annotated'	'mercator4v5.0: not classified & prot-scriber: no annotation & swissprot: no annotation & original description: none'	NA	NA	NA	NA	NA	NA	NA	NA	NA	NA	CAN79220.1hypothetical protein VITISV_038586	109	1	4.8e-55	0.9245	Vitis vinifera	0.9245	NA	NA	NA	NA	NA
Vitvi00g04155	NA	NA	NA	NA	NA	NA	'35.1'	'not assigned.annotated'	'mercator4v5.0: not classified & prot-scriber: rho gap domain containing protein & swissprot: Rho GTPase-activating protein 7 & original description: none'	NA	NA	NA	NA	NA	NA	NA	NA	NA	NA	CAN74136.1hypothetical protein VITISV_035477	132	1	1e-65	0.9141	Vitis vinifera	0.9141	1	GO:0003729	NA	noIPR;noIPR	;
Vitvi00g04156	NA	NA	NA	NA	NA	NA	'35.1'	'not assigned.annotated'	'mercator4v5.0: not classified & prot-scriber: ribosome biogenesis protein wdr homolog & swissprot: Ribosome biogenesis protein WDR12 homolog & original description: none'	AT3G06000	AT3G06000	AT3G06000.1	14.0575	0	ortholog_one2many	AT3G06000.1	RNI-like superfamily protein;(source:Araport11)	NA	NA	RVW31462.1Ribosome biogenesis protein WDR12-like	313	9	2.6e-29	0.8369	Vitis vinifera	0.8816	8	GO:0000463;GO:0000466;GO:0005515;GO:0005654;GO:0005730;GO:0009506;GO:0030687;GO:0043021	NA	IPR001680;IPR032675;IPR015943;IPR008581;noIPR;noIPR;IPR001680;IPR001680;noIPR;IPR036322	GO:0005515;;GO:0005515;;;;GO:0005515;GO:0005515;;GO:0005515
Vitvi00g04157	NA	NA	NA	NA	NA	NA	'35.1'	'not assigned.annotated'	'mercator4v5.0: not classified & prot-scriber: cop interacting protein & swissprot: no annotation & original description: none'	NA	NA	NA	NA	NA	NA	NA	NA	NA	NA	RVW67356.1hypothetical protein CK203_065021	99	5	1.6e-55	0.9798	Vitis vinifera	0.9899	NA	NA	NA	noIPR;noIPR;noIPR	;;
Vitvi00g04158	NA	NA	NA	NA	NA	NA	'35.1'	'not assigned.annotated'	'mercator4v5.0: not classified & prot-scriber: trehalose 6 phosphate & swissprot: Probable alpha,alpha-trehalose-phosphate synthase [UDP-forming] 9 & original description: none'	NA	NA	NA	NA	NA	NA	NA	NA	NA	NA	CAN75827.1hypothetical protein VITISV_012551	242	1	8.3e-92	0.9655	Vitis vinifera	0.9655	2	GO:0003824;GO:0005992	NA	noIPR;IPR001830	;GO:0005992/GO:0003824
Vitvi00g04159	-0.134458	1	1.52984	1	-1.71533	0.517181	'35.1'	'not assigned.annotated'	'mercator4v5.0: not classified & prot-scriber: hect type e3 ubiquitin transferase & swissprot: E3 ubiquitin-protein ligase UPL1 & original description: none'	NA	NA	NA	NA	NA	NA	NA	NA	NA	NA	RVW78565.1Plasma membrane ATPase 4	120	1	2.1e-47	0.988	Vitis vinifera	0.988	1	GO:0004842	EC:2	noIPR;noIPR;noIPR;noIPR;IPR000569;IPR035983	;;;;GO:0004842;GO:0004842
Vitvi00g04160	NA	NA	NA	NA	NA	NA	'19.4.5.6.2'	'Protein homeostasis.proteolysis.metallopeptidase activities.aminopeptidase activities.M18-class aspartyl aminopeptidase *(DAP)'	'mercator4v5.0: M18-class aspartyl aminopeptidase *(DAP) & prot-scriber: aspartyl aminopeptidase & swissprot: no annotation & original description: none'	NA	NA	NA	NA	NA	NA	NA	NA	NA	NA	XP_023911234.1probable aspartyl aminopeptidase	55	14	5.7e-14	0.7744	Tetracentron sinense	0.7818	4	GO:0004177;GO:0006508;GO:0008237;GO:0008270	EC:3.4.11	IPR001948;noIPR;IPR001948;noIPR	GO:0004177/GO:0008270/GO:0006508;;GO:0004177/GO:0008270/GO:0006508;
Vitvi00g04161	NA	NA	NA	NA	-0.105663	1	'35.2'	'not assigned.not annotated'	'mercator4v5.0: not classified & prot-scriber: no annotation & swissprot: no annotation & original description: none'	NA	NA	NA	NA	NA	NA	NA	NA	NA	NA	CAN73066.1hypothetical protein VITISV_020074	341	1	2.9e-188	0.771	Vitis vinifera	0.771	NA	NA	NA	noIPR	NA
Vitvi00g04162	-2.89092	0.372854	NA	NA	NA	NA	'9.1.4.3'	'Secondary metabolism.terpenoids.terpene biosynthesis.triterpenoid synthase'	'mercator4v5.0: triterpenoid synthase & prot-scriber: cycloartenol synthase & swissprot: Probable oxidosqualene cyclase & original description: none'	NA	NA	NA	NA	NA	NA	NA	NA	NA	NA	KAB2614479.1cycloartenol Synthase-like	110	20	1e-51	0.8702	Malus domestica	0.8654	5	GO:0000250;GO:0005811;GO:0016104;GO:0016871;GO:0042300	EC:5.4.99.8;EC:5.4.99.7	noIPR;IPR032697;IPR018333;noIPR;IPR008930	;;GO:0000250/GO:0005811/GO:0016866/GO:0042300/GO:0016104;;
Vitvi00g04163	NA	NA	NA	NA	NA	NA	'35.1'	'not assigned.annotated'	'mercator4v5.0: not classified & prot-scriber: pmr5n domain containing protein & swissprot: Protein trichome birefringence-like 16 & original description: none'	AT5G64020	TBL14	AT5G64020.1	59.375	0	ortholog_many2many	AT5G64020.1	Encodes a member of the TBL (TRICHOME BIREFRINGENCE-LIKE) gene family containing a plant-specific DUF231 (domain of unknown function) domain. TBL gene family has 46 members, two of which (TBR/AT5G06700 and TBL3/AT5G01360) have been shown to be involved in the synthesis and deposition of secondary wall cellulose, presumably by influencing the esterification state of pectic polymers. A nomenclature…	TRICHOME BIREFRINGENCE-LIKE 14 (TBL14)	NA	RVX21541.1Protein trichome birefringence-like 16	160	2	3.4e-88	0.7757	Vitis vinifera	0.7784	6	GO:0005794;GO:0009834;GO:0010411;GO:0016407;GO:0045492;GO:1990937	EC:2.3.1	IPR026057;noIPR;noIPR	;;
Vitvi00g04164	NA	NA	NA	NA	NA	NA	'35.1'	'not assigned.annotated'	'mercator4v5.0: not classified & prot-scriber: f box protein & swissprot: no annotation & original description: none'	NA	NA	NA	NA	NA	NA	NA	NA	NA	NA	CBI29455.3unnamed protein product, partial	127	1	7.4e-82	1	Vitis vinifera	1	3	GO:0016021;GO:0019005;GO:0031146	NA	IPR032675;noIPR;noIPR	;;
Vitvi00g04165	NA	NA	NA	NA	NA	NA	'35.1'	'not assigned.annotated'	'mercator4v5.0: not classified & prot-scriber: box domain containing protein & swissprot: Probable galacturonosyltransferase 3 & original description: none'	NA	NA	NA	NA	NA	NA	NA	NA	NA	NA	XP_010645848.1 probable galacturonosyltransferase 3	148	5	5.9e-53	0.7012	Vitis vinifera	0.7012	2	GO:0005794;GO:0047262	EC:2.4.1.43	noIPR;IPR029993;noIPR;IPR029993	;GO:0047262;;GO:0047262
Vitvi00g04166	NA	NA	NA	NA	NA	NA	'35.2'	'not assigned.not annotated'	'mercator4v5.0: not classified & prot-scriber: no annotation & swissprot: no annotation & original description: none'	NA	NA	NA	NA	NA	NA	NA	NA	NA	NA	---NA---	536	NA	NA	NA	NA	NA	NA	NA	NA	NA	NA
Vitvi00g04167	NA	NA	NA	NA	NA	NA	'35.1'	'not assigned.annotated'	'mercator4v5.0: not classified & prot-scriber: lea 2 domain containing protein & swissprot: no annotation & original description: none'	NA	NA	NA	NA	NA	NA	NA	NA	NA	NA	CBI27331.3unnamed protein product, partial	81	1	8.9e-33	0.8395	Vitis vinifera	0.8395	1	GO:0016021	NA	NA	NA
Vitvi00g04168	1.50839	0.0878866	-1.56707	0.252836	-0.869005	1	'35.1'	'not assigned.annotated'	'mercator4v5.0: not classified & prot-scriber: replication factor c large subunit & swissprot: no annotation & original description: none'	AT1G04730	CTF18	AT1G04730.1	68.3036	0	ortholog_one2many	AT1G04730.1	Necessary for sister chromatid cohesion. Acts in synergy with ETG1.	CHROMOSOME TRANSMISSION FIDELITY 18 (CTF18)	NA	XP_002265379.2 chromosome transmission fidelity protein 18 homolog	224	4	1.5e-109	0.9087	Vitis vinifera	0.9029	2	GO:0005524;GO:0016887	NA	IPR003593;IPR027417;IPR003959;noIPR;noIPR;noIPR;IPR027417	;;GO:0016887/GO:0005524;;;;
Vitvi00g04169	0.306491	0.877635	0.426672	0.643744	1.25813	0.558241	'35.1'	'not assigned.annotated'	'mercator4v5.0: not classified & prot-scriber: aaa domain containing protein & swissprot: no annotation & original description: none'	NA	NA	NA	NA	NA	NA	NA	NA	NA	NA	RVW85781.1hypothetical protein CK203_055385	153	1	7.7e-83	0.7977	Vitis vinifera	0.7977	NA	NA	NA	noIPR;noIPR	;
Vitvi00g04170	NA	NA	NA	NA	NA	NA	'35.2'	'not assigned.not annotated'	'mercator4v5.0: not classified & prot-scriber: no annotation & swissprot: no annotation & original description: none'	NA	NA	NA	NA	NA	NA	NA	NA	NA	NA	RVW12368.1hypothetical protein CK203_108091	84	1	6.3e-25	0.8514	Vitis vinifera	0.8514	NA	NA	NA	NA	NA
Vitvi00g04171	NA	NA	NA	NA	NA	NA	'35.2'	'not assigned.not annotated'	'mercator4v5.0: not classified & prot-scriber: no annotation & swissprot: no annotation & original description: none'	NA	NA	NA	NA	NA	NA	NA	NA	NA	NA	CAN69503.1hypothetical protein VITISV_008506	137	1	4.1e-65	0.9727	Vitis vinifera	0.9727	NA	NA	NA	NA	NA
Vitvi00g04172	NA	NA	NA	NA	-1.6438	1	'35.1'	'not assigned.annotated'	'mercator4v5.0: not classified & prot-scriber: duf 4283 domain containing protein & swissprot: no annotation & original description: none'	NA	NA	NA	NA	NA	NA	NA	NA	NA	NA	CAN79101.1hypothetical protein VITISV_003184	115	1	2.7e-14	0.5714	Vitis vinifera	0.5714	NA	NA	NA	NA	NA
Vitvi00g04173	NA	NA	NA	NA	NA	NA	'35.2'	'not assigned.not annotated'	'mercator4v5.0: not classified & prot-scriber: no annotation & swissprot: no annotation & original description: none'	NA	NA	NA	NA	NA	NA	NA	NA	NA	NA	CAN67873.1hypothetical protein VITISV_020299	99	1	2.8e-48	0.9885	Vitis vinifera	0.9885	NA	NA	NA	NA	NA
Vitvi00g04174	NA	NA	NA	NA	NA	NA	'35.2'	'not assigned.not annotated'	'mercator4v5.0: not classified & prot-scriber: no annotation & swissprot: no annotation & original description: none'	NA	NA	NA	NA	NA	NA	NA	NA	NA	NA	---NA---	102	NA	NA	NA	NA	NA	NA	NA	NA	NA	NA
Vitvi00g04175	NA	NA	NA	NA	NA	NA	'35.2'	'not assigned.not annotated'	'mercator4v5.0: not classified & prot-scriber: no annotation & swissprot: no annotation & original description: none'	NA	NA	NA	NA	NA	NA	NA	NA	NA	NA	---NA---	132	NA	NA	NA	NA	NA	NA	NA	NA	NA	NA
Vitvi04g01262	6.30453	1.22391e-107	12.5672	2.34414e-122	3.23252	3.64898e-36	'15.5.55'	'RNA biosynthesis.transcriptional regulation.transcriptional co-regulator *(OFP)'	'mercator4v5.0: transcriptional co-regulator *(OFP) & prot-scriber: transcription repressor & swissprot: Transcription repressor OFP7 & original description: none'	AT2G18500	OFP7	AT2G18500.1	36.3889	1	ortholog_one2one	AT2G18500.1	ovate family protein 7;(source:Araport11)	ARABIDOPSIS THALIANA OVATE FAMILY PROTEIN 7 (ATOFP7);OVATE FAMILY PROTEIN 7 (OFP7)	NA	NP_001279994.1Transcription repressor OFP7-like	360	4	4.9e-234	0.9951	Vitis vinifera	1	2	GO:0005634;GO:0045892	NA	IPR006458;IPR006458;noIPR;noIPR;noIPR;noIPR;IPR038933;noIPR;IPR006458	;;;;;;GO:0045892;;
Vitvi00g04177	2.30044	0.624602	3.44821	0.133978	3.47471	0.185175	'35.1'	'not assigned.annotated'	'mercator4v5.0: not classified & prot-scriber: reverse transcriptase domain containing protein & swissprot: no annotation & original description: none'	ATMG00520	matR	ATMG00520.1	71.3483	0	ortholog_one2many	ATMG00520.1	Intron maturase, type II family protein;(source:Araport11)	(MATR)	NA	PKU61784.1putative mitochondrial protein ymf40	356	1	7.9e-216	0.8351	Dendrobium catenatum	0.8351	NA	NA	NA	noIPR;noIPR;noIPR	;;
Vitvi13g00509	13.3005	1.17606e-147	12.5042	2.88226e-156	13.8842	9.16907e-184	'21.6.2.2' AND '50.1.10'	'Cell wall organisation.lignin.monolignol conjugation and polymerization.lignin laccase' AND 'Enzyme classification.EC_1 oxidoreductases.EC_1.10 oxidoreductase acting on diphenol or related substance as donor'	'mercator4v5.0: lignin laccase & prot-scriber: laccase & swissprot: Laccase-4 & original description: none' AND 'mercator4v5.0: EC_1.10 oxidoreductase acting on diphenol or related substance as donor & prot-scriber: laccase & swissprot: Laccase-4 & original description: none'	NA	NA	NA	NA	NA	NA	NA	NA	NA	NA	XP_002265173.1 laccase-4	553	3	0	0.997	Vitis vinifera	1	4	GO:0005507;GO:0046274;GO:0048046;GO:0052716	EC:1.10.3.2	IPR011706;IPR008972;IPR001117;IPR008972;IPR017761;IPR008972;IPR011707;IPR045087;noIPR;IPR033138;IPR002355;IPR034289;IPR034285;IPR034288;IPR008972;IPR008972;IPR008972	GO:0016491/GO:0005507;;;;GO:0048046/GO:0052716/GO:0046274;;GO:0005507;;;;GO:0005507;GO:0005507;;GO:0005507;;;
Vitvi00g04179	0.582995	1	-1.37106	0.541554	0.343375	1	'35.1'	'not assigned.annotated'	'mercator4v5.0: not classified & prot-scriber: bnacnng12840d protein & swissprot: Uncharacterized mitochondrial protein AtMg00530 & original description: none'	ATMG00530	NA	ATMG00530.1	84.2105	0	ortholog_one2many	ATMG00530.1	hypothetical protein;(source:Araport11)	(ORF109)	NA	CAN65988.1hypothetical protein VITISV_042145	76	3	1.5e-47	0.9605	Vitis vinifera	0.9867	1	GO:0016021	NA	noIPR	NA
Vitvi00g04180	NA	NA	NA	NA	NA	NA	'35.2'	'not assigned.not annotated'	'mercator4v5.0: not classified & prot-scriber: no annotation & swissprot: no annotation & original description: none'	NA	NA	NA	NA	NA	NA	NA	NA	NA	NA	---NA---	115	NA	NA	NA	NA	NA	NA	NA	NA	noIPR;noIPR	;
Vitvi00g04181	2.7247	0.372854	NA	NA	NA	NA	'35.2'	'not assigned.not annotated'	'mercator4v5.0: not classified & prot-scriber: no annotation & swissprot: no annotation & original description: none'	NA	NA	NA	NA	NA	NA	NA	NA	NA	NA	---NA---	102	NA	NA	NA	NA	NA	NA	NA	NA	noIPR	NA
Vitvi13g00925	10.5678	0	12.4932	9.9717e-166	12.2309	3.36734e-298	'35.1'	'not assigned.annotated'	'mercator4v5.0: not classified & prot-scriber: protein trichome birefringence & swissprot: Protein trichome birefringence-like 36 & original description: none'	AT3G54260	TBL36	AT3G54260.1	60.8247	1	ortholog_one2one	AT3G54260.1	Encodes a member of the TBL (TRICHOME BIREFRINGENCE-LIKE) gene family containing a plant-specific DUF231 (domain of unknown function) domain. TBL gene family has 46 members, two of which (TBR/AT5G06700 and TBL3/AT5G01360) have been shown to be involved in the synthesis and deposition of secondary wall cellulose, presumably by influencing the esterification state of pectic polymers. A nomenclature…	TRICHOME BIREFRINGENCE-LIKE 36 (TBL36)	NA	XP_002269148.1 protein trichome birefringence-like 36	388	4	2.1e-306	0.9948	Vitis vinifera	1	2	GO:0005794;GO:0016413	EC:2.3.1	IPR026057;IPR025846;IPR029962;noIPR	;;;
Vitvi14g02876	8.17748	5.10709e-29	12.4394	1.50912e-55	12.2342	2.39355e-42	'35.1'	'not assigned.annotated'	'mercator4v5.0: not classified & prot-scriber: aai domain containing protein & swissprot: no annotation & original description: none'	NA	NA	NA	NA	NA	NA	NA	NA	NA	NA	XP_002283832.1 putative lipid-transfer protein DIR1	99	1	3.3e-65	1	Vitis vinifera/Vitis riparia	1	2	GO:0005504;GO:0009627	NA	IPR016140;IPR036312;IPR016140;noIPR;IPR039265;IPR044741;IPR036312	;;;;GO:0005504/GO:0009627;;
Vitvi00g04184	3.09039	0.222815	1.29061	0.622331	-0.869558	1	'35.2'	'not assigned.not annotated'	'mercator4v5.0: not classified & prot-scriber: no annotation & swissprot: no annotation & original description: none'	NA	NA	NA	NA	NA	NA	NA	NA	NA	NA	CAN65989.1hypothetical protein VITISV_042146	94	1	2.6e-50	1	Vitis vinifera	1	NA	NA	NA	NA	NA
Vitvi00g04185	0.843698	1	-1.47552	0.34008	-2.64463	0.0876573	'35.2'	'not assigned.not annotated'	'mercator4v5.0: not classified & prot-scriber: no annotation & swissprot: no annotation & original description: none'	NA	NA	NA	NA	NA	NA	NA	NA	NA	NA	CAN65989.1hypothetical protein VITISV_042146	145	1	1.5e-78	0.9173	Vitis vinifera	0.9173	NA	NA	NA	NA	NA
Vitvi00g04186	-1.66161	1	NA	NA	NA	NA	'35.2'	'not assigned.not annotated'	'mercator4v5.0: not classified & prot-scriber: no annotation & swissprot: no annotation & original description: none'	NA	NA	NA	NA	NA	NA	NA	NA	NA	NA	---NA---	190	NA	NA	NA	NA	NA	NA	NA	NA	noIPR	NA
Vitvi00g04187	1.20983	2.09137e-05	0.322378	0.644377	0.923103	0.00243214	'1.1.2.1'	'Photosynthesis.photophosphorylation.cytochrome b6/f complex.apocytochrome f component *(PetA)'	'mercator4v5.0: apocytochrome f component *(PetA) of cytochrome b6/f complex & prot-scriber: cytochrome f & swissprot: Cytochrome f & original description: none'	ATCG00540	petA	ATCG00540.1	91.875	0	ortholog_one2one	ATCG00540.1	Encodes cytochrome f apoprotein; involved in photosynthetic electron transport chain; encoded by the chloroplast genome and is transcriptionally repressed by a nuclear gene HCF2.	PHOTOSYNTHETIC ELECTRON TRANSFER A (PETA)	NA	YP_009235356.1cytochrome f	320	20	5.4e-227	0.9956	Vitis monticola/Vitis arizonica/Vitis yeshanensis/Vitis vinifera/Vitis palmata/Vitis baileyana/Vitis biformis/Vitis piasezkii/Vitis aestivalis/Vitis labrusca/Vitis riparia x Vitis cinerea/Vitis vinifera subsp. caucasica/Vitis x champinii/Vitis cordifolia/Vitis retordii/Vitis sp. Wen 12693/Vitis ficifolia/Vitis heyneana/Vitis yunnanensis/Vitis bloodworthiana/Vitis cinerea var. helleri/Vitis girdia…	1	8	GO:0005506;GO:0005739;GO:0009055;GO:0009535;GO:0015979;GO:0020037;GO:0022900;GO:0031361	EC:1	IPR002325;noIPR;IPR002325;IPR024094;IPR036826;noIPR;noIPR;noIPR;IPR002325;IPR002325;IPR036826;IPR011054;IPR024058	GO:0020037/GO:0005506/GO:0009055/GO:0031361/GO:0015979;;GO:0020037/GO:0005506/GO:0009055/GO:0031361/GO:0015979;;;;;;GO:0020037/GO:0005506/GO:0009055/GO:0031361/GO:0015979;GO:0020037/GO:0005506/GO:0009055/GO:0031361/GO:0015979;;;
Vitvi00g04188	0.989349	0.000487938	-0.326447	0.64642	0.512792	0.147972	'1.1.1.5.3.1.6'	'Photosynthesis.photophosphorylation.photosystem II.photosynthetic acclimation.non-photochemical quenching (NPQ).qE/qZ-type quenching.regulatory protein *(YCF10)'	'mercator4v5.0: regulatory protein *(YCF10) of non-photochemical quenching & prot-scriber: chloroplast envelope membrane protein & swissprot: Chloroplast envelope membrane protein & original description: none'	ATCG00530	cemA	ATCG00530.1	81.2227	0	ortholog_one2one	ATCG00530.1	CemA-like proton extrusion protein-like protein;(source:Araport11)	(YCF10)	NA	YP_009019803.1envelope membrane protein	229	13	8.3e-165	0.9872	Vitis monticola/Vitis arizonica/Vitis yeshanensis/Vitis vinifera/Vitis palmata/Vitis baileyana/Vitis biformis/Vitis piasezkii/Vitis aestivalis/Vitis labrusca/Vitis riparia x Vitis cinerea/Vitis vinifera subsp. caucasica/Vitis x champinii/Vitis cordifolia/Vitis retordii/Vitis sp. Wen 12693/Vitis ficifolia/Vitis heyneana/Vitis yunnanensis/Vitis cinerea var. helleri/Vitis girdiana/Vitis romanetii/Vi…	1	4	GO:0009706;GO:0015078;GO:0016021;GO:1902600	EC:7	IPR004282;noIPR;IPR004282;IPR004282	GO:0016021;;GO:0016021;GO:0016021
Vitvi00g04189	1.98631	0.0058484	0.076165	1	-0.949438	0.220192	'1.1.4.3.4'	'Photosynthesis.photophosphorylation.photosystem I.assembly and maintenance.assembly factor *(YCF4)'	'mercator4v5.0: protein involved in PS-I assembly *(YCF4) & prot-scriber: nicto photosystem i assembly proten ycf & swissprot: Photosystem I assembly protein Ycf4 & original description: none'	ATCG00520	ycf4	ATCG00520.1	89.2473	0	ortholog_one2one	ATCG00520.1	Encodes a protein required for photosystem I assembly and stability. In cyanobacteria, loss of function mutation in this gene increases PSII/PSI ratio without any influence on photoautotrophic growth.	(YCF4)	NA	YP_009235354.1photosystem I assembly protein ycf4	186	14	1.8e-131	0.9827	Vitis monticola/Vitis arizonica/Vitis yeshanensis/Vitis vinifera/Vitis palmata/Vitis biformis/Vitis piasezkii/Vitis aestivalis/Vitis labrusca/Vitis riparia x Vitis cinerea/Vitis vinifera subsp. caucasica/Vitis x champinii/Vitis cordifolia/Vitis retordii/Vitis sp. Wen 12693/Vitis ficifolia/Ampelopsis humulifolia/Vitis heyneana/Vitis yunnanensis/Vitis bloodworthiana/Vitis cinerea var. helleri/Vitis…	1	5	GO:0005739;GO:0009522;GO:0009535;GO:0015979;GO:0016021	NA	IPR003359;noIPR;noIPR;IPR003359	GO:0016021/GO:0009579/GO:0009522/GO:0015979;;;GO:0016021/GO:0009579/GO:0009522/GO:0015979
Vitvi00g04190	0.234317	0.762474	0.0572707	1	-1.07803	0.0803684	'5.1.3.2.2' AND '50.6.4'	'Lipid metabolism.fatty acid metabolism.acetyl-CoA carboxylation.polymeric acetyl-CoA carboxylase complex.carboxyltransferase subunit beta' AND 'Enzyme classification.EC_6 ligases.EC_6.4 ligase forming carbon-carbon bond'	'mercator4v5.0: carboxyltransferase subunit beta of polymeric acetyl-CoA carboxylase complex & prot-scriber: acetyl coenzyme a crboxylse crboxyl trnsferse subunit bet chloroplstic & swissprot: Acetyl-coenzyme A carboxylase carboxyl transferase subunit beta, chloroplastic & original description: none' AND 'mercator4v5.0: EC_6.4 ligase forming carbon-carbon bond & prot-scriber: acetyl coenzyme a cr…	ATCG00500	accD	ATCG00500.1	85.1695	0	ortholog_one2one	ATCG00500.1	Encodes the carboxytransferase beta subunit of the Acetyl-CoA carboxylase (ACCase) complex in plastids. This complex catalyzes the carboxylation of acetyl-CoA to produce malonyl-CoA, the first committed step in fatty acid synthesis.	ACETYL-COA CARBOXYLASE CARBOXYL TRANSFERASE SUBUNIT BETA (ACCD)	NA	YP_009235352.1acetyl-CoA carboxylase carboxyltransferase beta subunit	236	18	4.3e-162	0.9962	Vitis monticola/Vitis arizonica/Vitis yeshanensis/Vitis vinifera/Vitis palmata/Vitis baileyana/Vitis piasezkii/Vitis aestivalis/Vitis labrusca/Vitis riparia x Vitis cinerea/Vitis vinifera subsp. caucasica/Vitis x champinii/Vitis cordifolia/Vitis retordii/Vitis sp. Wen 12693/Vitis ficifolia/Vitis heyneana/Vitis yunnanensis/Vitis bloodworthiana/Vitis cinerea var. helleri/Vitis girdiana/Vitis romane…	1	8	GO:0003989;GO:0005524;GO:0006633;GO:0008270;GO:0009317;GO:0009570;GO:0016743;GO:2001295	EC:6.4.1.2;EC:2.1.3	IPR000438;IPR034733;noIPR;noIPR;noIPR;IPR011762;IPR000438;IPR029045	GO:0003989/GO:0009317/GO:0006633;;;;;;GO:0003989/GO:0009317/GO:0006633;
Vitvi00g04191	-0.694943	0.00712363	-0.618066	0.0906463	-0.999618	0.000242392	'1.2.1.1.1'	'Photosynthesis.calvin cycle.ribulose-1,5-bisphosphat carboxylase/oxygenase (RuBisCo) activity.RuBisCo heterodimer.large subunit'	'mercator4v5.0: large subunit of ribulose-1,5-bisphosphat carboxylase/oxygenase heterodimer & prot-scriber: ribulose bisphosphate carboxylase large chain & swissprot: Ribulose bisphosphate carboxylase large chain & original description: none'	ATCG00490	rbcL	ATCG00490.1	95.7895	0	ortholog_one2one	ATCG00490.1	large subunit of RUBISCO. Protein is tyrosine-phosphorylated and its phosphorylation state is modulated in response to ABA in Arabidopsis thaliana seeds.	(RBCL)	NA	YP_009306946.1ribulose-1,5-bisphosphate carboxylase/oxygenase large subunit	475	20	0	0.9973	Vitis x labruscana/Vitis coignetiae/Vitis californica/Vitis yeshanensis/Vitis vinifera/Vitis hancockii/Vitis amurensis/Vitis piasezkii/Vitis vinifera subsp. sylvestris/Vitis vinifera subsp. caucasica/Vitis retordii/Vitis adenoclada/Vitis ficifolia/Vitis heyneana/Vitis yunnanensis/Vitis romanetii/Vitis flexuosa/Vitis vinifera x Vitis labrusca/Vitis betulifolia/Vitis thunbergii/Vitis davidii/Vitis …	1	7	GO:0000287;GO:0004497;GO:0005739;GO:0009507;GO:0009853;GO:0016984;GO:0019253	EC:4.1.1.39;EC:1	IPR036376;IPR000685;IPR017443;IPR036422;IPR033966;noIPR;noIPR;IPR033966;noIPR;IPR020878;IPR020888;IPR020888;IPR036422;IPR036376	GO:0000287;GO:0000287;GO:0016984/GO:0015977;GO:0016984/GO:0015977;;;;;;GO:0000287/GO:0016984/GO:0015977;GO:0000287/GO:0016984/GO:0015977;GO:0000287/GO:0016984/GO:0015977;GO:0016984/GO:0015977;GO:0000287
Vitvi00g04192	0.592068	1	0.317414	1	1.53021	1	'35.1'	'not assigned.annotated'	'mercator4v5.0: not classified & prot-scriber: f atpase protein & swissprot: no annotation & original description: none'	NA	NA	NA	NA	NA	NA	NA	NA	NA	NA	KAB1225125.1hypothetical protein CJ030_MR1G018002	99	1	1.9e-47	0.9634	Morella rubra	0.9634	1	GO:0005739	NA	noIPR;IPR008686;noIPR	;;
Vitvi00g04193	1.52051	1	NA	NA	NA	NA	'35.2'	'not assigned.not annotated'	'mercator4v5.0: not classified & prot-scriber: no annotation & swissprot: no annotation & original description: none'	NA	NA	NA	NA	NA	NA	NA	NA	NA	NA	GEZ99986.1hypothetical protein	68	1	2.3e-07	0.8	Tanacetum cinerariifolium	0.8	NA	NA	NA	NA	NA
Vitvi00g04194	3.62269	0.124806	0.199253	1	NA	NA	'35.1'	'not assigned.annotated'	'mercator4v5.0: not classified & prot-scriber: intron maturas2 domain containing protein & swissprot: no annotation & original description: none'	NA	NA	NA	NA	NA	NA	NA	NA	NA	NA	ACS15225.1 ORF106	105	1	2e-71	1	Vitis vinifera/Vitis riparia x Vitis cinerea	1	2	GO:0005739;GO:0006397	NA	IPR024937	GO:0006397
Vitvi00g04195	NA	NA	-0.878377	1	1.5364	1	'35.2'	'not assigned.not annotated'	'mercator4v5.0: not classified & prot-scriber: no annotation & swissprot: no annotation & original description: none'	NA	NA	NA	NA	NA	NA	NA	NA	NA	NA	RDY13481.1hypothetical protein CR513_01604, partial	96	2	1.6e-12	0.9211	Mucuna pruriens	0.9211	NA	NA	NA	NA	NA
Vitvi00g04196	NA	NA	-1.64822	1	NA	NA	'35.1'	'not assigned.annotated'	'mercator4v5.0: not classified & prot-scriber: retrotransposon & swissprot: no annotation & original description: none'	NA	NA	NA	NA	NA	NA	NA	NA	NA	NA	CAB4071425.1unnamed protein product	60	1	1.2e-13	0.9024	Lactuca saligna	0.9024	NA	NA	NA	NA	NA
Vitvi00g04197	2.47397	0.00154393	-0.192601	0.977437	3.92682	0.00237837	'35.2'	'not assigned.not annotated'	'mercator4v5.0: not classified & prot-scriber: no annotation & swissprot: no annotation & original description: none'	NA	NA	NA	NA	NA	NA	NA	NA	NA	NA	PIN03589.1hypothetical protein CDL12_23886	111	3	1.8e-15	0.8471	Handroanthus impetiginosus	0.8182	NA	NA	NA	noIPR	NA
Vitvi00g04198	1.16508	0.00395435	0.962239	0.123669	0.745866	0.0865847	'35.2'	'not assigned.not annotated'	'mercator4v5.0: not classified & prot-scriber: no annotation & swissprot: no annotation & original description: none'	NA	NA	NA	NA	NA	NA	NA	NA	NA	NA	QCE02900.1hypothetical protein DEO72_LG8g916	78	1	1e-28	0.8108	Vigna unguiculata	0.8108	NA	NA	NA	noIPR	NA
Vitvi00g04199	2.2879	0.345016	-0.399858	0.863487	-2.60022	0.166946	'35.2'	'not assigned.not annotated'	'mercator4v5.0: not classified & prot-scriber: no annotation & swissprot: no annotation & original description: none'	NA	NA	NA	NA	NA	NA	NA	NA	NA	NA	GER47758.1hypothetical protein STAS_24885	454	1	1.6e-07	0.7119	Striga asiatica	0.7119	NA	NA	NA	noIPR;noIPR;noIPR;noIPR;noIPR	;;;;
Vitvi00g04200	NA	NA	NA	NA	-1.64743	1	'35.2'	'not assigned.not annotated'	'mercator4v5.0: not classified & prot-scriber: no annotation & swissprot: no annotation & original description: none'	NA	NA	NA	NA	NA	NA	NA	NA	NA	NA	KUM47406.1hypothetical protein ABT39_MTgene5591	104	1	1.2e-07	0.766	Picea glauca/Picea sitchensis	0.766	NA	NA	NA	noIPR	NA
Vitvi00g04201	NA	NA	NA	NA	NA	NA	'35.1'	'not assigned.annotated'	'mercator4v5.0: not classified & prot-scriber: cob intron & swissprot: no annotation & original description: none'	NA	NA	NA	NA	NA	NA	NA	NA	NA	NA	KUM47405.1cob intron3 ORF	81	1	3.9e-14	0.7536	Picea glauca/Picea sitchensis	0.7536	NA	NA	NA	noIPR;IPR000477;IPR043502	;;
Vitvi00g04202	NA	NA	NA	NA	NA	NA	'35.1'	'not assigned.annotated'	'mercator4v5.0: not classified & prot-scriber: reverse transcriptase domain containing protein & swissprot: no annotation & original description: none'	NA	NA	NA	NA	NA	NA	NA	NA	NA	NA	KJB09738.1hypothetical protein B456_001G161400, partial	140	1	1.7e-53	0.8095	Gossypium raimondii	0.8095	NA	NA	NA	IPR043502	NA
Vitvi00g04203	NA	NA	NA	NA	NA	NA	'35.2'	'not assigned.not annotated'	'mercator4v5.0: not classified & prot-scriber: no annotation & swissprot: no annotation & original description: none'	NA	NA	NA	NA	NA	NA	NA	NA	NA	NA	CBI33441.3unnamed protein product, partial	70	1	1.6e-31	0.9833	Vitis vinifera	0.9833	NA	NA	NA	NA	NA
Vitvi00g04204	NA	NA	NA	NA	NA	NA	'35.2'	'not assigned.not annotated'	'mercator4v5.0: not classified & prot-scriber: no annotation & swissprot: no annotation & original description: none'	NA	NA	NA	NA	NA	NA	NA	NA	NA	NA	KAF8390620.1hypothetical protein HHK36_025147	75	1	1.1e-13	0.8605	Tetracentron sinense	0.8605	NA	NA	NA	NA	NA
Vitvi00g04205	NA	NA	NA	NA	NA	NA	'35.2'	'not assigned.not annotated'	'mercator4v5.0: not classified & prot-scriber: no annotation & swissprot: no annotation & original description: none'	NA	NA	NA	NA	NA	NA	NA	NA	NA	NA	---NA---	61	NA	NA	NA	NA	NA	NA	NA	NA	noIPR;noIPR	;
Vitvi00g04206	NA	NA	NA	NA	NA	NA	'35.2'	'not assigned.not annotated'	'mercator4v5.0: not classified & prot-scriber: no annotation & swissprot: no annotation & original description: none'	NA	NA	NA	NA	NA	NA	NA	NA	NA	NA	DAD25530.1TPA_asm: hypothetical protein HUJ06_026994	90	1	9.5e-41	0.8539	Nelumbo nucifera	0.8539	NA	NA	NA	noIPR	NA
Vitvi00g04207	NA	NA	NA	NA	NA	NA	'35.1'	'not assigned.annotated'	'mercator4v5.0: not classified & prot-scriber: integrs domain containing protein & swissprot: no annotation & original description: none'	NA	NA	NA	NA	NA	NA	NA	NA	NA	NA	QMQ98052.1hypothetical protein	68	11	1.1e-40	0.9586	Solanum torvum	0.9706	1	GO:0005739	NA	NA	NA
Vitvi00g04208	1.74894	6.06956e-11	0.141264	0.809304	1.4303	0.000491726	'35.1'	'not assigned.annotated'	'mercator4v5.0: not classified & prot-scriber: nadh quinone oxidoreductase subunit d & swissprot: NADH dehydrogenase [ubiquinone] iron-sulfur protein 2 & original description: none'	NA	NA	NA	NA	NA	NA	NA	NA	NA	NA	KAF5200876.1 Nadh-quinone oxidoreductase subunit d	96	20	3.1e-64	0.9917	Artemisia annua/Rhamnella rubrinervis/Thalictrum thalictroides/Frankia symbiont of Coriaria ruscifolia/Lactuca sativa	1	6	GO:0005747;GO:0006120;GO:0008137;GO:0016021;GO:0048038;GO:0051287	EC:7.1.1.2;EC:1.6.5.11;EC:1.6.5.2	IPR029014;IPR001135;noIPR;IPR022885;IPR029014	;GO:0048038/GO:0016651/GO:0051287;;GO:0016651;
Vitvi00g04209	NA	NA	NA	NA	NA	NA	'35.2'	'not assigned.not annotated'	'mercator4v5.0: not classified & prot-scriber: no annotation & swissprot: no annotation & original description: none'	NA	NA	NA	NA	NA	NA	NA	NA	NA	NA	KAF1856958.1hypothetical protein Lal_00002459	60	5	4.1e-37	0.9833	Lupinus albus	1	NA	NA	NA	NA	NA
Vitvi00g04210	-1.66161	1	-2.39769	0.622331	-1.63595	1	'35.2'	'not assigned.not annotated'	'mercator4v5.0: not classified & prot-scriber: no annotation & swissprot: no annotation & original description: none'	NA	NA	NA	NA	NA	NA	NA	NA	NA	NA	GAU19215.1hypothetical protein TSUD_198970	56	1	2.4e-27	0.931	Trifolium subterraneum	0.931	NA	NA	NA	noIPR	NA
Vitvi00g04211	NA	NA	1.51745	1	NA	NA	'35.2'	'not assigned.not annotated'	'mercator4v5.0: not classified & prot-scriber: no annotation & swissprot: no annotation & original description: none'	NA	NA	NA	NA	NA	NA	NA	NA	NA	NA	PKU59527.1hypothetical protein MA16_Dca028546	133	1	7.1e-15	0.8667	Dendrobium catenatum	0.8667	NA	NA	NA	NA	NA
Vitvi00g04212	NA	NA	NA	NA	NA	NA	'35.1'	'not assigned.annotated'	'mercator4v5.0: not classified & prot-scriber: reverse transcriptase ty copia pe domain containing protein & swissprot: no annotation & original description: none'	NA	NA	NA	NA	NA	NA	NA	NA	NA	NA	OMO62984.1Integrase, catalytic core	335	13	4.7e-17	0.4672	Corchorus capsularis	0.4398	NA	NA	NA	IPR013103;noIPR;noIPR	;;
Vitvi00g04213	2.71828	0.372854	NA	NA	NA	NA	'35.2'	'not assigned.not annotated'	'mercator4v5.0: not classified & prot-scriber: no annotation & swissprot: no annotation & original description: none'	NA	NA	NA	NA	NA	NA	NA	NA	NA	NA	KAB9173092.1hypothetical protein FH972_026995	512	2	2e-20	0.6262	Carpinus fangiana	0.6311	NA	NA	NA	NA	NA
Vitvi00g04214	NA	NA	NA	NA	NA	NA	'35.2'	'not assigned.not annotated'	'mercator4v5.0: not classified & prot-scriber: no annotation & swissprot: no annotation & original description: none'	NA	NA	NA	NA	NA	NA	NA	NA	NA	NA	KDO36617.1hypothetical protein CISIN_1g039169mg	81	1	1.2e-26	0.8356	Citrus sinensis/Citrus unshiu	0.8356	NA	NA	NA	NA	NA
Vitvi00g04215	1.2286	0.202883	0.465165	0.606986	1.01934	0.321479	'35.2'	'not assigned.not annotated'	'mercator4v5.0: not classified & prot-scriber: no annotation & swissprot: no annotation & original description: none'	NA	NA	NA	NA	NA	NA	NA	NA	NA	NA	---NA---	463	NA	NA	NA	NA	NA	NA	NA	NA	noIPR;noIPR	;
Vitvi00g04216	NA	NA	NA	NA	NA	NA	'35.2'	'not assigned.not annotated'	'mercator4v5.0: not classified & prot-scriber: no annotation & swissprot: no annotation & original description: none'	NA	NA	NA	NA	NA	NA	NA	NA	NA	NA	RWR97725.1hypothetical protein CKAN_02717800	143	1	2.3e-23	0.9565	Cinnamomum micranthum f. kanehirae	0.9565	NA	NA	NA	noIPR;noIPR	;
Vitvi00g04217	NA	NA	NA	NA	NA	NA	'35.1'	'not assigned.annotated'	'mercator4v5.0: not classified & prot-scriber: nadh ubiquinone oxidoreductase complex i chan & swissprot: no annotation & original description: none'	NA	NA	NA	NA	NA	NA	NA	NA	NA	NA	KAF3949553.1hypothetical protein CMV_024591	81	2	4.3e-42	0.7245	Castanea mollissima	0.7333	NA	NA	NA	NA	NA
Vitvi00g04218	-0.714408	0.343622	NA	NA	3.11081	0.220192	'35.1'	'not assigned.annotated'	'mercator4v5.0: not classified & prot-scriber: ef hand domain containing protein & swissprot: no annotation & original description: none'	NA	NA	NA	NA	NA	NA	NA	NA	NA	NA	THG12377.1hypothetical protein TEA_018737	219	1	1.4e-38	0.92	Camellia sinensis var. sinensis	0.92	1	GO:0006364	NA	NA	NA
Vitvi00g04219	0.345505	0.871834	-0.654108	1	-2.01056	0.336356	'1.1.2.9.2.1'	'Photosynthesis.photophosphorylation.cytochrome b6/f complex.assembly.CCS cytochrome f/c6 maturation system (system II).assembly factor *(CcsA/YCF5)'	'mercator4v5.0: assembly factor CcsA of CCS cytochrome f/c6 maturation system (system II) & prot-scriber: cytochrome c biogenesis protein sa & swissprot: Cytochrome c biogenesis protein CcsA & original description: none'	ATCG01040	ccsA	ATCG01040.1	61.3636	0	ortholog_one2one	ATCG01040.1	Cytochrome C assembly protein;(source:Araport11)	(YCF5)	NA	YP_009428225.1cytochrome c biogenesis protein	132	9	1.3e-89	0.9857	Vitis acerifolia/Vitis cinerea	0.9924	4	GO:0009535;GO:0016021;GO:0017004;GO:0020037	NA	IPR002541;IPR017562;IPR045062;noIPR	GO:0020037/GO:0017004;GO:0017004;GO:0020037/GO:0017004;
Vitvi00g04220	-0.996512	0.134491	-1.37361	0.303475	-1.1209	0.138771	'35.1'	'not assigned.annotated'	'mercator4v5.0: not classified & prot-scriber: lirtu nad p h quinone oxidoreductase cain 4 clorolastic & swissprot: NAD(P)H-quinone oxidoreductase chain 4, chloroplastic & original description: none'	ATCG01050	NA	ATCG01050.1	58.6538	0	ortholog_one2one	ATCG01050.1	Represents a plastid-encoded subunit of a NAD(P)H dehydrogenase complex. Its mRNA is edited at four positions. Translation data is not available for this gene.	(NDHD)	NA	YP_009534039.1NADH dehydrogenase subunit 4	104	20	6.2e-65	1	Vitis baileyana/Vitis peninsularis/Vitis acerifolia/Vitis sp. Wen 12937/Vitis labrusca/Vitis riparia/Vitis mustangensis/Vitis cinerea var. floridana	1	5	GO:0008137;GO:0009535;GO:0016021;GO:0042773;GO:0048038	EC:7.1.1.2;EC:1.6.5.11;EC:1.6.5.2	noIPR;IPR003918	;GO:0008137/GO:0042773
Vitvi00g04221	-4.88083	0.0255755	2.27653	0.0964646	-0.32597	0.794943	'2.4.6.1.8'	'Cellular respiration.oxidative phosphorylation.ATP synthase complex.membrane MF0 subcomplex.subunit A6L'	'mercator4v5.0: subunit A6L of ATP synthase membrane MF0 subcomplex & prot-scriber: mitochondrial protein ymf & swissprot: Putative ATP synthase protein YMF19 & original description: none'	ATMG00480	AT2G07707	ATMG00480.1	83.0189	0	ortholog_many2many	ATMG00480.1	Encodes subunit 8 of the mitochondrial F(O) ATP synthase complex.	(ORFB);ATP SYNTHASE 8 (ATP8)	NA	YP_002608379.1ATPase subunit 8	159	20	3.2e-114	0.9839	Vitis vinifera/Vitis riparia x Vitis cinerea	1	8	GO:0004129;GO:0015986;GO:0016021;GO:0019646;GO:0031966;GO:0045263;GO:0046933;GO:0046961	EC:7.1.3.1;EC:7.1.2.2;EC:1.9;EC:6;EC:7.1.1.9	IPR003319;IPR009455;IPR044975	;GO:0016021/GO:0005739;
Vitvi08g01228	13.0614	3.94019e-179	12.4277	1.86955e-49	11.9269	6.22019e-171	'21.6.2.2' AND '50.1.10'	'Cell wall organisation.lignin.monolignol conjugation and polymerization.lignin laccase' AND 'Enzyme classification.EC_1 oxidoreductases.EC_1.10 oxidoreductase acting on diphenol or related substance as donor'	'mercator4v5.0: lignin laccase & prot-scriber: laccase & swissprot: Laccase-17 & original description: none' AND 'mercator4v5.0: EC_1.10 oxidoreductase acting on diphenol or related substance as donor & prot-scriber: laccase & swissprot: Laccase-17 & original description: none'	NA	NA	NA	NA	NA	NA	NA	NA	NA	NA	XP_010654257.1 laccase-17 isoform X1	577	7	0	0.9869	Vitis vinifera	1	4	GO:0005507;GO:0046274;GO:0048046;GO:0052716	EC:1.10.3.2	IPR008972;IPR008972;IPR017761;IPR001117;IPR011707;IPR011706;IPR008972;noIPR;IPR045087;IPR033138;IPR002355;IPR034285;IPR034289;IPR034288;IPR008972;IPR008972;IPR008972	;;GO:0048046/GO:0052716/GO:0046274;;GO:0005507;GO:0016491/GO:0005507;;;;;GO:0005507;;GO:0005507;GO:0005507;;;
Vitvi00g04223	2.72284	0.372854	-0.128306	1	NA	NA	'2.3.6.1.4'	'Cellular respiration.tricarboxylic acid cycle.succinate dehydrogenase complex.components.membrane-anchor component *(SDH4)'	'mercator4v5.0: membrane-anchor component *(SDH4) of succinate dehydrogenase complex & prot-scriber: succinate dehydrogenase subunit 4 mitochondrial & swissprot: no annotation & original description: none'	NA	NA	NA	NA	NA	NA	NA	NA	NA	NA	YP_002608381.1succinate dehydrogenase subunit 4	60	3	6.2e-34	0.9944	Vitis vinifera	1	2	GO:0005743;GO:0016021	NA	NA	NA
Vitvi00g04224	2.91884	0.00173783	-0.893839	1	-0.116329	1	'35.1'	'not assigned.annotated'	'mercator4v5.0: not classified & prot-scriber: cytochrome c oxidase subunit & swissprot: Uncharacterized mitochondrial protein AtMg01280 & original description: none'	NA	NA	NA	NA	NA	NA	NA	NA	NA	NA	XP_019073771.1PREDICTED: uncharacterized protein LOC109122067	177	2	5.5e-86	0.9926	Vitis vinifera	0.9926	NA	NA	NA	noIPR	NA
Vitvi00g04225	-0.1648	1	2.26021	0.622331	NA	NA	'35.2'	'not assigned.not annotated'	'mercator4v5.0: not classified & prot-scriber: no annotation & swissprot: no annotation & original description: none'	NA	NA	NA	NA	NA	NA	NA	NA	NA	NA	---NA---	117	NA	NA	NA	NA	NA	NA	NA	NA	NA	NA
Vitvi00g04226	-1.65254	1	NA	NA	NA	NA	'35.2'	'not assigned.not annotated'	'mercator4v5.0: not classified & prot-scriber: no annotation & swissprot: no annotation & original description: none'	NA	NA	NA	NA	NA	NA	NA	NA	NA	NA	KAF1874244.1hypothetical protein Lal_00030277	315	1	1.7e-14	0.7778	Lupinus albus	0.7778	NA	NA	NA	NA	NA
Vitvi00g04227	2.88923	0.0437407	-0.130763	1	-0.109216	1	'35.2'	'not assigned.not annotated'	'mercator4v5.0: not classified & prot-scriber: no annotation & swissprot: no annotation & original description: none'	NA	NA	NA	NA	NA	NA	NA	NA	NA	NA	CAN65169.1hypothetical protein VITISV_029403	411	1	1e-268	0.9684	Vitis vinifera	0.9684	NA	NA	NA	noIPR;noIPR	;
Vitvi00g04228	NA	NA	NA	NA	NA	NA	'35.2'	'not assigned.not annotated'	'mercator4v5.0: not classified & prot-scriber: no annotation & swissprot: no annotation & original description: none'	NA	NA	NA	NA	NA	NA	NA	NA	NA	NA	---NA---	113	NA	NA	NA	NA	NA	NA	NA	NA	noIPR	NA
Vitvi04g00831	9.20176	3.61342e-279	12.4197	2.86027e-217	11.2782	8.33835e-108	'3.1.4.2' AND '50.2.4'	'Carbohydrate metabolism.sucrose metabolism.degradation.sucrose synthase' AND 'Enzyme classification.EC_2 transferases.EC_2.4 glycosyltransferase'	'mercator4v5.0: sucrose synthase & prot-scriber: sucrose synthase & swissprot: Sucrose synthase 6 & original description: none' AND 'mercator4v5.0: EC_2.4 glycosyltransferase & prot-scriber: sucrose synthase & swissprot: Sucrose synthase 6 & original description: none'	AT5G37180	SUS5	AT5G37180.1	69.7867	1	ortholog_one2one	AT5G37180.1	Encodes a protein with sucrose synthase activity (SUS5).	ARABIDOPSIS THALIANA SUCROSE SYNTHASE 5 (ATSUS5);SUCROSE SYNTHASE 5 (SUS5)	NA	XP_010648892.1 sucrose synthase 7	844	4	0	0.9943	Vitis vinifera	1	2	GO:0005985;GO:0016157	EC:2.4.1.13	noIPR;IPR012820;noIPR;noIPR;noIPR;noIPR;IPR000368;IPR001296;noIPR;noIPR;IPR012820;noIPR	;GO:0016157/GO:0005985;;;;;GO:0016157/GO:0005985;GO:0016757;;;GO:0016157/GO:0005985;
Vitvi00g04230	3.37365	0.125124	3.3527	0.151046	2.36336	0.112379	'35.2'	'not assigned.not annotated'	'mercator4v5.0: not classified & prot-scriber: no annotation & swissprot: no annotation & original description: none'	NA	NA	NA	NA	NA	NA	NA	NA	NA	NA	---NA---	88	NA	NA	NA	NA	NA	NA	NA	NA	IPR008527	NA
Vitvi00g04231	NA	NA	NA	NA	NA	NA	'35.1'	'not assigned.annotated'	'mercator4v5.0: not classified & prot-scriber: receptor serine threonine protein kinase & swissprot: G-type lectin S-receptor-like serine/threonine-protein kinase At1g61440 & original description: none'	NA	NA	NA	NA	NA	NA	NA	NA	NA	NA	XP_034697313.1G-type lectin S-receptor-like serine/threonine-protein kinase At1g11410	192	2	7.2e-87	0.4751	Vitis riparia	0.4757	NA	NA	NA	noIPR;noIPR;noIPR;noIPR;IPR011009	;;;;
Vitvi00g04232	NA	NA	NA	NA	NA	NA	'35.2'	'not assigned.not annotated'	'mercator4v5.0: not classified & prot-scriber: no annotation & swissprot: no annotation & original description: none'	NA	NA	NA	NA	NA	NA	NA	NA	NA	NA	RVW58706.1hypothetical protein CK203_102677	87	1	3.7e-19	0.9091	Vitis vinifera	0.9091	NA	NA	NA	noIPR;noIPR;noIPR	;;
Vitvi00g04233	NA	NA	NA	NA	2.26146	0.621003	'50.4.2' AND '9.1.4.2'	'Enzyme classification.EC_4 lyases.EC_4.2 carbon-oxygen lyase' AND 'Secondary metabolism.terpenoids.terpene biosynthesis.mono-/sesquiterpene-/diterpene synthase'	'mercator4v5.0: EC_4.2 carbon-oxygen lyase & prot-scriber: 3s 6e nerolidol synthase 1 chloroplastic & swissprot: (3S,6E)-nerolidol synthase 1, chloroplastic & original description: none' AND 'mercator4v5.0: mono-/sesquiterpene-/diterpene synthase & prot-scriber: 3s 6e nerolidol synthase 1 chloroplastic & swissprot: (3S,6E)-nerolidol synthase 1, chloroplastic & original description: none'	AT1G61680	TPS14	AT1G61680.1	38.75	0	ortholog_one2many	AT1G61680.1	terpene synthase 14;(source:Araport11)	TERPENE SYNTHASE 14 (TPS14);TERPENE SYNTHASE 14 (ATTPS14)	NA	NP_001267990.1(3S)-linalool/(E)-nerolidol /(E,E)-geranyl linalool synthase	320	18	1.4e-230	0.9884	Vitis vinifera	0.9969	2	GO:0000287;GO:0010333	EC:4.2.3	noIPR;IPR005630;IPR001906;IPR008949;IPR036965;noIPR;noIPR;IPR008930;IPR008949	;GO:0016829/GO:0000287/GO:0010333;GO:0016829/GO:0010333;;GO:0016829/GO:0010333;;;;
Vitvi00g04234	NA	NA	NA	NA	NA	NA	'35.1'	'not assigned.annotated'	'mercator4v5.0: not classified & prot-scriber: g type lectin s receptor erine threonine protein kinae & swissprot: no annotation & original description: none'	NA	NA	NA	NA	NA	NA	NA	NA	NA	NA	RVW86384.1G-type lectin S-receptor-like serine/threonine-protein kinase RKS1	109	1	9.7e-48	0.8901	Vitis vinifera	0.8901	4	GO:0004674;GO:0005524;GO:0006468;GO:0030246	EC:2.7.1	noIPR;noIPR;noIPR;IPR011009	;;;
Vitvi00g04235	NA	NA	NA	NA	NA	NA	'50.4.2' AND '9.1.4.2'	'Enzyme classification.EC_4 lyases.EC_4.2 carbon-oxygen lyase' AND 'Secondary metabolism.terpenoids.terpene biosynthesis.mono-/sesquiterpene-/diterpene synthase'	'mercator4v5.0: EC_4.2 carbon-oxygen lyase & prot-scriber: 3s 6e nerolidol synthase 1 chloroplastic & swissprot: (3S,6E)-nerolidol synthase 2, chloroplastic/mitochondrial & original description: none' AND 'mercator4v5.0: mono-/sesquiterpene-/diterpene synthase & prot-scriber: 3s 6e nerolidol synthase 1 chloroplastic & swissprot: (3S,6E)-nerolidol synthase 2, chloroplastic/mitochondrial & original…	AT1G61680	TPS14	AT1G61680.1	34.3284	0	ortholog_one2many	AT1G61680.1	terpene synthase 14;(source:Araport11)	TERPENE SYNTHASE 14 (TPS14);TERPENE SYNTHASE 14 (ATTPS14)	NA	XP_003635177.1 (3S,6E)-nerolidol synthase 1 isoform X1	469	10	1.5e-262	0.9227	Vitis vinifera	0.9293	2	GO:0000287;GO:0010333	EC:4.2.3	IPR005630;IPR001906;IPR008949;IPR036965;IPR008949;IPR036965;noIPR;noIPR;IPR008930;IPR008949	GO:0016829/GO:0000287/GO:0010333;GO:0016829/GO:0010333;;GO:0016829/GO:0010333;;GO:0016829/GO:0010333;;;;
Vitvi00g04236	NA	NA	NA	NA	2.72666	0.368792	'50.4.2' AND '9.1.4.2'	'Enzyme classification.EC_4 lyases.EC_4.2 carbon-oxygen lyase' AND 'Secondary metabolism.terpenoids.terpene biosynthesis.mono-/sesquiterpene-/diterpene synthase'	'mercator4v5.0: EC_4.2 carbon-oxygen lyase & prot-scriber: 3s 6e nerolidol synthase 1 chloroplastic & swissprot: (3S,6E)-nerolidol synthase 1, chloroplastic & original description: none' AND 'mercator4v5.0: mono-/sesquiterpene-/diterpene synthase & prot-scriber: 3s 6e nerolidol synthase 1 chloroplastic & swissprot: (3S,6E)-nerolidol synthase 1, chloroplastic & original description: none'	AT1G61680	TPS14	AT1G61680.1	36.0544	0	ortholog_one2many	AT1G61680.1	terpene synthase 14;(source:Araport11)	TERPENE SYNTHASE 14 (TPS14);TERPENE SYNTHASE 14 (ATTPS14)	NA	RVW86366.1(3S,6E)-nerolidol synthase 1	441	17	2.4e-275	0.98	Vitis vinifera	0.8216	2	GO:0000287;GO:0010333	EC:4.2.3	noIPR;IPR005630;IPR001906;IPR008949;IPR036965;noIPR;noIPR;IPR008930;IPR008949	;GO:0016829/GO:0000287/GO:0010333;GO:0016829/GO:0010333;;GO:0016829/GO:0010333;;;;
Vitvi00g04237	NA	NA	NA	NA	NA	NA	'35.1'	'not assigned.annotated'	'mercator4v5.0: not classified & prot-scriber: protein nlp & swissprot: no annotation & original description: none'	NA	NA	NA	NA	NA	NA	NA	NA	NA	NA	RVX16070.1Protein NLP5	131	1	2.9e-81	0.9837	Vitis vinifera	0.9837	NA	NA	NA	noIPR	NA
Vitvi00g04238	2.80329	0.372854	NA	NA	NA	NA	'35.1'	'not assigned.annotated'	'mercator4v5.0: not classified & prot-scriber: pentatricopeptide repeat containing protein & swissprot: Putative pentatricopeptide repeat-containing protein At1g56570 & original description: none'	AT1G56570	PGN	AT1G56570.2	43.4211	0	ortholog_one2many	AT1G56570.1	Encodes a mitochondria-localized E+-type pentatricopeptide repeat protein involved in C to U editing in mitochondria and chloroplasts. Functions in defense against necrotrophic fungi and abiotic stress tolerance.	PENTATRICOPEPTIDE REPEAT PROTEIN FOR GERMINATION ON NACL (PGN)	NA	RVW68463.1putative pentatricopeptide repeat-containing protein	304	1	1.4e-189	0.957	Vitis vinifera	0.957	1	GO:0005515	NA	IPR011990;IPR011990;IPR002885;noIPR;noIPR;IPR002885;noIPR	GO:0005515;GO:0005515;;;;;
Vitvi00g04239	NA	NA	NA	NA	NA	NA	'35.2'	'not assigned.not annotated'	'mercator4v5.0: not classified & prot-scriber: no annotation & swissprot: no annotation & original description: none'	NA	NA	NA	NA	NA	NA	NA	NA	NA	NA	RVX23231.1hypothetical protein CK203_000650	68	1	7.1e-11	0.8372	Vitis vinifera	0.8372	NA	NA	NA	NA	NA
Vitvi00g04240	-2.40657	0.624602	1.48985	0.51596	1.53029	1	'35.1'	'not assigned.annotated'	'mercator4v5.0: not classified & prot-scriber: solute carrier family member & swissprot: no annotation & original description: none'	NA	NA	NA	NA	NA	NA	NA	NA	NA	NA	XP_034691384.1E3 ubiquitin-protein ligase WAV3-like	136	5	2.3e-38	0.9878	Vitis vinifera	0.9878	3	GO:0005381;GO:0016021;GO:0034755	EC:7	IPR009716;noIPR;noIPR	GO:0016021/GO:0005381/GO:0034755;;
Vitvi00g04241	1.5387	1	NA	NA	4.84388	6.49656e-09	'35.1'	'not assigned.annotated'	'mercator4v5.0: not classified & prot-scriber: retrovirus pol yprotein from transposon re & swissprot: no annotation & original description: none'	NA	NA	NA	NA	NA	NA	NA	NA	NA	NA	RVX09068.1Geraniol 8-hydroxylase	230	6	3.8e-126	0.8251	Vitis vinifera	0.8371	5	GO:0003676;GO:0005506;GO:0008270;GO:0016705;GO:0020037	EC:1.14	noIPR;noIPR;noIPR;noIPR	;;;
Vitvi00g04242	0.937536	2.77964e-07	1.08172	8.78969e-16	0.483809	0.000574472	'18.13.2.7' AND '27.6.4'	'Protein modification.protein folding.FKBP-type chaperone activities.peptidyl-prolyl cis-trans isomerase *(ROF)' AND 'Multi-process regulation.phosphoinositide signalling.phosphoinositide signalling effector *(ROF)'	'mercator4v5.0: peptidyl-prolyl cis-trans isomerase *(ROF) & prot-scriber: quality protein peptidyl prolyl cis trans isomerase fkbp & swissprot: Peptidyl-prolyl cis-trans isomerase FKBP65 & original description: none' AND 'mercator4v5.0: phosphoinositide signalling effector *(ROF) & prot-scriber: quality protein peptidyl prolyl cis trans isomerase fkbp & swissprot: Peptidyl-prolyl cis-trans isome…	AT5G48570	AT5G48570	AT5G48570.1	78.8091	1	ortholog_many2many	AT5G48570.1	Encodes one of the 36 carboxylate clamp (CC)-tetratricopeptide repeat (TPR) proteins (Prasad 2010, Pubmed ID: 20856808) with potential to interact with Hsp90/Hsp70 as co-chaperones.	(ROF2); (FKBP65); (ATFKBP65)	NA	XP_002263566.2 peptidyl-prolyl cis-trans isomerase FKBP62	571	3	0	0.9994	Vitis vinifera	1	5	GO:0000413;GO:0003755;GO:0005515;GO:0005737;GO:0061077	EC:5.2.1.8	noIPR;IPR019734;IPR001440;noIPR;noIPR;IPR001179;IPR011990;noIPR;noIPR;noIPR;noIPR;noIPR;noIPR;noIPR;IPR001179;IPR001179;IPR001179;IPR019734;noIPR;IPR011990;noIPR;noIPR	;GO:0005515;GO:0005515;;;GO:0003755;GO:0005515;;;;;;;;GO:0003755;GO:0003755;GO:0003755;GO:0005515;;GO:0005515;;
Vitvi00g04243	-0.0674223	0.624602	-0.468619	0.000557912	-0.730972	5.39777e-07	'22.2.1.1.1'	'Vesicle trafficking.retrograde trafficking.Coat protein I (COPI) coatomer machinery.coat protein complex.subunit alpha'	'mercator4v5.0: subunit alpha of coat protein complex & prot-scriber: quality protein coatomer subunit alpha & swissprot: Coatomer subunit alpha-1 & original description: none'	AT1G62020	AT1G62020	AT1G62020.1	85.7964	1	ortholog_one2many	AT1G62020.1	Member of the Coat Protein I (COPI) complex is a seven-subunit coatomer complex consisting of the &#945;, &#946;, &#946;&#8242;, &#947;, &#948;, &#949;, and &#950; proteins. COPI is required for retrograde transport from the Golgi to the endoplasmic reticulum, Golgi maintenance, and cell plate formation. Required for the acceptance of compatible pollen.	ALPHA1 COAT PROTEIN (alpha1-COP)	NA	RVW36267.1Coatomer subunit alpha-1	1218	4	0	0.9873	Vitis vinifera	1	6	GO:0000139;GO:0005198;GO:0005515;GO:0006886;GO:0016192;GO:0030126	NA	noIPR;IPR020472;IPR001680;IPR015943;IPR010714;noIPR;IPR006692;IPR001680;IPR016391;noIPR;noIPR;IPR019775;noIPR;noIPR;IPR001680;noIPR;noIPR;IPR001680;noIPR;IPR001680;IPR001680;IPR001680;noIPR;IPR011045;IPR036322	;;GO:0005515;GO:0005515;GO:0005198/GO:0005515/GO:0030126/GO:0006886/GO:0016192;;GO:0005198/GO:0030117/GO:0006886/GO:0016192;GO:0005515;;;;;;;GO:0005515;;;GO:0005515;;GO:0005515;GO:0005515;GO:0005515;;;GO:0005515
Vitvi00g04244	NA	NA	NA	NA	NA	NA	'35.1'	'not assigned.annotated'	'mercator4v5.0: not classified & prot-scriber: catalytic domain containing protein & swissprot: no annotation & original description: none'	NA	NA	NA	NA	NA	NA	NA	NA	NA	NA	XP_030938260.1uncharacterized protein LOC115963406	83	1	2.2e-22	0.7349	Quercus lobata	0.7349	NA	NA	NA	noIPR;noIPR	;
Vitvi00g04245	2.04327	1.35953e-73	1.37332	8.74513e-20	1.31049	3.06721e-21	'17.1.2.1.35'	'Protein biosynthesis.ribosome biogenesis.large ribosomal subunit (LSU).LSU proteome.component *(eL32)'	'mercator4v5.0: component *(eL32) of large ribosomal-subunit (LSU) proteome & prot-scriber: 60s ribosomal protein l32 1 & swissprot: 60S ribosomal protein L32-1 & original description: none'	NA	NA	NA	NA	NA	NA	NA	NA	NA	NA	XP_034691991.160S ribosomal protein L32-1-like isoform X1	133	20	3.8e-88	0.9914	Vitis riparia	1	3	GO:0003735;GO:0006412;GO:0022625	NA	IPR001515;IPR001515;IPR001515;noIPR;IPR001515;IPR036351	GO:0006412/GO:0005840/GO:0003735;GO:0006412/GO:0005840/GO:0003735;GO:0006412/GO:0005840/GO:0003735;;GO:0006412/GO:0005840/GO:0003735;
Vitvi00g04246	NA	NA	NA	NA	NA	NA	'17.4.3.1'	'Protein biosynthesis.translation elongation.eEF5 poly-P/G elongation factor activity.poly-P/G elongation factor *(eEF5/eIF5A))'	'mercator4v5.0: poly-P/G elongation factor *(eEF5/eIF5A)) & prot-scriber: eukaryotic translation initiation factor 5a 1 2 & swissprot: no annotation & original description: none'	NA	NA	NA	NA	NA	NA	NA	NA	NA	NA	CAN70309.1hypothetical protein VITISV_022884	184	1	3e-13	0.8478	Vitis vinifera	0.8478	4	GO:0003746;GO:0043022;GO:0045901;GO:0045905	NA	noIPR	NA
Vitvi10g00787	11.9686	1.70143e-135	12.3763	9.17949e-105	10.4745	3.50928e-98	'35.2'	'not assigned.not annotated'	'mercator4v5.0: not classified & prot-scriber: no annotation & swissprot: no annotation & original description: none'	NA	NA	NA	NA	NA	NA	NA	NA	NA	NA	XP_003633029.1PREDICTED: uncharacterized protein LOC100267568	335	2	6.2e-245	0.9955	Vitis vinifera	1	NA	NA	NA	noIPR;noIPR	;
Vitvi00g04248	-1.6586	1	-4.60818	8.08956e-07	-1.59415	0.251336	'35.1'	'not assigned.annotated'	'mercator4v5.0: not classified & prot-scriber: zinc finger ccch domain containing protein & swissprot: Zinc finger CCCH domain-containing protein 48 & original description: none'	NA	NA	NA	NA	NA	NA	NA	NA	NA	NA	XP_034711275.1zinc finger CCCH domain-containing protein 48-like	120	1	2e-52	0.6443	Vitis riparia	0.6443	1	GO:0046872	NA	IPR000571;noIPR;IPR000571;noIPR;noIPR;IPR044715;IPR000571;IPR036855	GO:0046872;;GO:0046872;;;;GO:0046872;GO:0046872
Vitvi00g04249	-1.3899	0.754582	-2.96704	0.367734	-1.41592	0.383578	'35.2'	'not assigned.not annotated'	'mercator4v5.0: not classified & prot-scriber: no annotation & swissprot: no annotation & original description: none'	NA	NA	NA	NA	NA	NA	NA	NA	NA	NA	CAN72636.1hypothetical protein VITISV_035416	267	2	1.4e-107	0.7914	Vitis vinifera	0.8675	NA	NA	NA	noIPR;noIPR	;
Vitvi00g04250	-2.0097	0.000621954	0.702196	0.39845	-1.27019	0.0164099	'35.2'	'not assigned.not annotated'	'mercator4v5.0: not classified & prot-scriber: no annotation & swissprot: no annotation & original description: none'	NA	NA	NA	NA	NA	NA	NA	NA	NA	NA	CAN72635.1hypothetical protein VITISV_035415	422	1	1.6e-163	0.6506	Vitis vinifera	0.6506	NA	NA	NA	NA	NA
Vitvi00g04251	NA	NA	NA	NA	NA	NA	'35.1'	'not assigned.annotated'	'mercator4v5.0: not classified & prot-scriber: beach domain containing protein b & swissprot: BEACH domain-containing protein B & original description: none'	NA	NA	NA	NA	NA	NA	NA	NA	NA	NA	CAN72391.1hypothetical protein VITISV_006696	298	2	2.2e-166	0.8764	Vitis vinifera	0.7529	NA	NA	NA	noIPR;noIPR	;
Vitvi00g04252	0.0738326	1	0.103509	1	-1.67267	0.0341874	'19.4.5.7.3' AND '50.3.4'	'Protein homeostasis.proteolysis.metallopeptidase activities.carboxypeptidase activities.M28-class carboxypeptidase' AND 'Enzyme classification.EC_3 hydrolases.EC_3.4 hydrolase acting on peptide bond (peptidase)'	'mercator4v5.0: M28-class carboxypeptidase & prot-scriber: peptidase m28 domain containing protein & swissprot: Probable glutamate carboxypeptidase PLA3 & original description: none' AND 'mercator4v5.0: EC_3.4 hydrolase acting on peptide bond (peptidase) & prot-scriber: peptidase m28 domain containing protein & swissprot: Probable glutamate carboxypeptidase PLA3 & original description: none'	AT3G54720	AMP1	AT3G54720.1	57.2559	0	ortholog_one2many	AT3G54720.1	Encodes glutamate carboxypeptidase. Various alleles show-increased cotyledon number and rate of leaf initiation, show transformation of leaves to cotyledons, altered flowering time and photomorphogenesis and an increased level of cytokinin biosynthesis. Involved in ethylene enhanced hypocotyl elongation in the light. Strong genetic interaction between TGH and AMP1.	ALTERED MERISTEM PROGRAM 1 (AMP1);CONSTITUTIVE MORPHOGENESIS 2 (COP2);HAUPTLING (HPT);PRIMORDIA TIMING (PT);MULTIFOLIA (MFO1); (MFO1); (ATAMP1)	NA	XP_010646730.1 probable glutamate carboxypeptidase 2	379	2	2.7e-271	0.9986	Vitis vinifera	0.9973	1	GO:0008235	EC:3.4	IPR007484;noIPR;noIPR;IPR039373;noIPR;noIPR;noIPR;noIPR	GO:0008235;;;;;;;
Vitvi00g04253	0.550399	0.715804	-2.39427	0.622331	-0.122833	1	'35.1'	'not assigned.annotated'	'mercator4v5.0: not classified & prot-scriber: peptidase m28 domain containing protein & swissprot: Probable glutamate carboxypeptidase AMP1 & original description: none'	NA	NA	NA	NA	NA	NA	NA	NA	NA	NA	XP_010646730.1 probable glutamate carboxypeptidase 2	150	1	2e-95	1	Vitis vinifera	1	NA	NA	NA	noIPR;noIPR;IPR039373	;;
Vitvi00g04254	-0.746559	0.624602	1.52984	1	0.270828	0.864044	'35.1'	'not assigned.annotated'	'mercator4v5.0: not classified & prot-scriber: c2 domain containing protein & swissprot: no annotation & original description: none'	NA	NA	NA	NA	NA	NA	NA	NA	NA	NA	RVX14511.1hypothetical protein CK203_017254	384	1	3.1e-87	0.801	Vitis vinifera	0.801	NA	NA	NA	noIPR;noIPR	;
Vitvi00g04255	NA	NA	NA	NA	NA	NA	'35.1'	'not assigned.annotated'	'mercator4v5.0: not classified & prot-scriber: catalytic domain containing protein & swissprot: no annotation & original description: none'	NA	NA	NA	NA	NA	NA	NA	NA	NA	NA	RVW58608.1hypothetical protein CK203_114043	69	1	8.8e-38	0.9855	Vitis vinifera	0.9855	4	GO:0003676;GO:0004523;GO:0015074;GO:0090502	EC:3.1.30;EC:3.1.26.4	NA	NA
Vitvi00g04256	NA	NA	NA	NA	NA	NA	'35.1'	'not assigned.annotated'	'mercator4v5.0: not classified & prot-scriber: varlmgl domain containing protein & swissprot: no annotation & original description: none'	NA	NA	NA	NA	NA	NA	NA	NA	NA	NA	CAN72976.1hypothetical protein VITISV_017882	161	1	1e-101	0.963	Vitis vinifera	0.963	1	GO:0031047	NA	noIPR;noIPR	;
Vitvi00g04257	-2.65922	0.0953281	NA	NA	3.62414	0.091534	'35.1'	'not assigned.annotated'	'mercator4v5.0: not classified & prot-scriber: lsmad domain containing protein & swissprot: no annotation & original description: none'	NA	NA	NA	NA	NA	NA	NA	NA	NA	NA	CAN72977.1hypothetical protein VITISV_017883	109	1	8.2e-46	0.956	Vitis vinifera	0.956	NA	NA	NA	noIPR;noIPR	;
Vitvi00g04258	-1.3721	0.754582	NA	NA	1.53029	1	'35.2'	'not assigned.not annotated'	'mercator4v5.0: not classified & prot-scriber: no annotation & swissprot: no annotation & original description: none'	NA	NA	NA	NA	NA	NA	NA	NA	NA	NA	CAN72977.1hypothetical protein VITISV_017883	63	1	1.1e-25	0.9608	Vitis vinifera	0.9608	NA	NA	NA	NA	NA
Vitvi00g04259	-0.141099	1	NA	NA	NA	NA	'35.1'	'not assigned.annotated'	'mercator4v5.0: not classified & prot-scriber: quality protein proline trna ligase & swissprot: no annotation & original description: none'	NA	NA	NA	NA	NA	NA	NA	NA	NA	NA	XP_015932023.1proline--tRNA ligase, chloroplastic/mitochondrial	72	7	4.2e-08	0.7812	Arachis hypogaea/Arachis duranensis	0.7941	9	GO:0004827;GO:0005524;GO:0005739;GO:0006433;GO:0009570;GO:0009791;GO:0016791;GO:0017101;GO:0048608	EC:6.1.1.15;EC:3.1.3	IPR002013	GO:0016791
Vitvi15g00894	5.75764	1.49393e-66	12.346	8.25598e-112	12.0001	3.29001e-109	'10.4.8.2.1'	'Redox homeostasis.ascorbate-based redox regulation.ascorbate metabolism.L-gulose and D-gluconorate biosynthesis pathways.L-gulono-1,4-lactone oxidase *(GULLO)'	'mercator4v5.0: L-gulono-1,4-lactone oxidase *(GULLO) & prot-scriber: l guonoactone oxidase & swissprot: Probable L-gulonolactone oxidase 6 & original description: none'	NA	NA	NA	NA	NA	NA	NA	NA	NA	NA	XP_002267268.2 probable L-gulonolactone oxidase 6	583	2	0	0.9931	Vitis vinifera	1	5	GO:0003885;GO:0016020;GO:0019853;GO:0050105;GO:0071949	EC:1.1.3.37;EC:1.1.3.8	IPR016167;noIPR;IPR007173;IPR010030;IPR006094;IPR016169;noIPR;noIPR;IPR016166;IPR036318	;;GO:0003885/GO:0016020;;GO:0050660/GO:0016491;;;;GO:0071949;GO:0050660
Vitvi18g01205	5.44628	4.77537e-18	12.1404	1.00054e-52	7.84093	7.85507e-79	'35.1'	'not assigned.annotated'	'mercator4v5.0: not classified & prot-scriber: phytocyanin domain containing protein & swissprot: Basic blue protein & original description: none'	NA	NA	NA	NA	NA	NA	NA	NA	NA	NA	RVW62723.1Basic blue protein	175	1	3.8e-123	1	Vitis vinifera	1	2	GO:0009055;GO:0022900	EC:1	IPR008972;IPR003245;noIPR;IPR039391;IPR003245;IPR041844;IPR008972	;GO:0009055;;GO:0009055;GO:0009055;;
Vitvi00g04262	2.03544	7.5375e-11	-0.286344	0.978579	0.0279449	1	'24.2.3.1.2' AND '25.4.4.13'	'Solute transport.carrier-mediated transport.APC superfamily.SulP family.molybdate transporter *(MOT)' AND 'Nutrient uptake.transition metal homeostasis.transport.molybdate transporter *(MOT)'	'mercator4v5.0: molybdate transporter *(MOT) & prot-scriber: molybdate transporter & swissprot: Molybdate transporter 2 & original description: none' AND 'mercator4v5.0: molybdate transporter *(MOT) & prot-scriber: molybdate transporter & swissprot: Molybdate transporter 2 & original description: none'	AT1G80310	MOT2	AT1G80310.1	68.1529	1	ortholog_one2many	AT1G80310.1	MOT2 encodes a molybdate transporter which locates to the vacuolar membrane. Loss-of-function (knock out) mutants show elevated molydate levels in rosette leaves and in fully senescent leaves, but decreased MoO4 levels in seeds. Under conditions of molybdate deficiency leaves from mot2::tDNA mutants show strongly reduced nitrate reductase activity. The mot2 gene is slightly expressed in young and…	MOLYBDATE TRANSPORTER 2 (MOT2)	NA	XP_002285217.1 molybdate transporter 2	471	2	0	0.9713	Vitis vinifera	0.9724	3	GO:0015098;GO:0015689;GO:0016021	EC:7	IPR031563;noIPR;IPR031563	GO:0015098/GO:0015689;;GO:0015098/GO:0015689
Vitvi00g04263	-3.86812	0.209766	-1.24814	0.680265	-2.38678	0.621003	'35.1'	'not assigned.annotated'	'mercator4v5.0: not classified & prot-scriber: retrovirus pol yprotein from transposon re & swissprot: no annotation & original description: none'	AT1G52780	AT1G52780	AT1G52780.1	40.2379	1	ortholog_one2many	AT1G52780.1	Putative regeneration determinant regulated by TCSA.	NA	NA	XP_019077553.1PREDICTED: uncharacterized protein LOC100266929	1009	4	0	0.9943	Vitis vinifera	1	1	GO:0016021	NA	IPR021319;IPR021319;noIPR	;;
Vitvi00g04264	-2.93193	2.81504e-05	-4.34938	8.61976e-12	NA	NA	'35.1'	'not assigned.annotated'	'mercator4v5.0: not classified & prot-scriber: retrovirus pol yprotein from transposon re & swissprot: no annotation & original description: none'	AT1G52780	AT1G52780	AT1G52780.1	38.7795	1	ortholog_one2many	AT1G52780.1	Putative regeneration determinant regulated by TCSA.	NA	NA	RVW77121.1Retrovirus-related Pol polyprotein from transposon RE1	1016	3	0	0.9748	Vitis vinifera	0.9901	1	GO:0016021	NA	IPR021319;noIPR;IPR021319	;;
Vitvi00g04265	1.53734	1	-0.0461337	1	2.77286	0.368792	'35.1'	'not assigned.annotated'	'mercator4v5.0: not classified & prot-scriber: tubulin beta chain & swissprot: Tubulin beta-9 chain & original description: none'	NA	NA	NA	NA	NA	NA	NA	NA	NA	NA	XP_010662749.1 tubulin beta-1 chain-like	162	20	1.7e-95	0.9815	Vitis vinifera	0.9926	7	GO:0000226;GO:0000278;GO:0003924;GO:0005200;GO:0005525;GO:0005737;GO:0005874	EC:3.6.1	IPR000217;IPR002453;IPR003008;IPR036525;IPR003008;IPR000217;noIPR;IPR013838;IPR036525	GO:0005874/GO:0007017;GO:0007017/GO:0005874/GO:0005525/GO:0005200;GO:0005525/GO:0003924;;GO:0005525/GO:0003924;GO:0005874/GO:0007017;;;
Vitvi00g04266	0.432346	0.0310116	-0.810595	0.0209384	0.520956	0.178189	'35.1'	'not assigned.annotated'	'mercator4v5.0: not classified & prot-scriber: hydrolase 4 domain containing protein & swissprot: Caffeoylshikimate esterase & original description: none'	AT1G52760	LysoPL2	AT1G52760.1	73.9645	1	ortholog_one2many	AT1G52760.1	Encodes caffeoyl shikimate esterase and is involved in lignin biosynthesis. CSE converts caffeoyl shikimate to caffiate. Loss of function mutations have reduced lignin content and collapsed vessel elements. It is also reported to function as a lysophospholipase 2 (LysoPL2) involved in tolerance to cadmium-induced oxidative stress. Binds Acyl-CoA-binding protein 2 (ACBP2).	LYSOPHOSPHOLIPASE 2 (LysoPL2);CAFFEOYL SHIKIMATE ESTERASE (CSE); (ATMAGL3)	NA	XP_002285258.1 caffeoylshikimate esterase	169	4	1.6e-116	1	Vitis vinifera	1	NA	NA	NA	IPR000073;IPR029058;IPR022742;noIPR;noIPR;IPR029058	;;;;;
Vitvi00g04267	0.631834	0.0376196	-0.865327	0.0305636	0.735692	0.183401	'35.1'	'not assigned.annotated'	'mercator4v5.0: not classified & prot-scriber: hydrolase 4 domain containing protein & swissprot: Caffeoylshikimate esterase & original description: none'	AT1G52760	LysoPL2	AT1G52760.1	80.1471	1	ortholog_one2many	AT1G52760.1	Encodes caffeoyl shikimate esterase and is involved in lignin biosynthesis. CSE converts caffeoyl shikimate to caffiate. Loss of function mutations have reduced lignin content and collapsed vessel elements. It is also reported to function as a lysophospholipase 2 (LysoPL2) involved in tolerance to cadmium-induced oxidative stress. Binds Acyl-CoA-binding protein 2 (ACBP2).	LYSOPHOSPHOLIPASE 2 (LysoPL2);CAFFEOYL SHIKIMATE ESTERASE (CSE); (ATMAGL3)	NA	XP_002285258.1 caffeoylshikimate esterase	136	6	7.6e-93	0.9988	Vitis vinifera	1	NA	NA	NA	IPR022742;IPR029058;noIPR;noIPR;IPR029058	;;;;
Vitvi00g04268	-0.758851	0.414005	-0.181885	0.722392	-1.58152	0.000253984	'24.1.1.1.2'	'Solute transport.primary active transport.V-type ATPase complex.membrane V0 subcomplex.subunit c'	'mercator4v5.0: subunit c of V-type ATPase membrane V0 subcomplex & prot-scriber: v type proton atpase proteolipid subunit c & swissprot: V-type proton ATPase subunit c''1 & original description: none'	AT2G25610	AT2G25610	AT2G25610.2	79.1045	0	ortholog_many2many	AT2G25610.2	ATPase, F0/V0 complex, subunit C protein;(source:Araport11)	(VHA-C")	NA	RVW28733.1V-type proton ATPase subunit c''2	134	1	7.5e-83	0.9925	Vitis vinifera	0.9925	4	GO:0015078;GO:0016021;GO:0033179;GO:1902600	EC:7	IPR000245;noIPR;IPR002379;noIPR;noIPR;noIPR;IPR035921	GO:1902600/GO:0015078/GO:0033179;;GO:1902600/GO:0015078/GO:0033177;;;;
Vitvi00g04269	NA	NA	NA	NA	NA	NA	'35.2'	'not assigned.not annotated'	'mercator4v5.0: not classified & prot-scriber: no annotation & swissprot: no annotation & original description: none'	NA	NA	NA	NA	NA	NA	NA	NA	NA	NA	---NA---	145	NA	NA	NA	NA	NA	NA	NA	NA	NA	NA
Vitvi00g04270	NA	NA	NA	NA	NA	NA	'35.2'	'not assigned.not annotated'	'mercator4v5.0: not classified & prot-scriber: no annotation & swissprot: no annotation & original description: none'	NA	NA	NA	NA	NA	NA	NA	NA	NA	NA	CAN67484.1hypothetical protein VITISV_041346	87	1	3.2e-27	1	Vitis vinifera	1	NA	NA	NA	NA	NA
Vitvi00g04271	NA	NA	NA	NA	NA	NA	'35.2'	'not assigned.not annotated'	'mercator4v5.0: not classified & prot-scriber: no annotation & swissprot: no annotation & original description: none'	NA	NA	NA	NA	NA	NA	NA	NA	NA	NA	---NA---	145	NA	NA	NA	NA	NA	NA	NA	NA	NA	NA
Vitvi00g04272	NA	NA	NA	NA	NA	NA	'35.2'	'not assigned.not annotated'	'mercator4v5.0: not classified & prot-scriber: no annotation & swissprot: no annotation & original description: none'	NA	NA	NA	NA	NA	NA	NA	NA	NA	NA	CAN67484.1hypothetical protein VITISV_041346	93	1	1.7e-31	0.9821	Vitis vinifera	0.9821	NA	NA	NA	NA	NA
Vitvi00g04273	-0.325688	0.0690626	-0.441549	0.00857126	-0.431419	0.00519738	'24.2.1.1.9' AND '28.2.1.9.1'	'Solute transport.carrier-mediated transport.DMT superfamily.NST-TPT group.nucleotide sugar transporter *(ROCK)' AND 'Plant reproduction.gametogenesis.male gametophyt.exine formation.UDP-sugar transporter *(ROCK/TEX2)'	'mercator4v5.0: nucleotide sugar transporter *(ROCK) & prot-scriber: of udp n acetylglucosamie trasporter rock & swissprot: UDP-N-acetylglucosamine transporter ROCK1 & original description: none' AND 'mercator4v5.0: UDP-sugar transporter *(ROCK/TEX2) & prot-scriber: of udp n acetylglucosamie trasporter rock & swissprot: UDP-N-acetylglucosamine transporter ROCK1 & original description: none'	AT5G65000	AT5G65000	AT5G65000.1	75.5352	1	ortholog_one2many	AT5G65000.1	Encodes an ER-localized facilitator of UDP-N-acetylglucosamine (UDP-GlcNAc) and UDP-N-acetylgalactosamine (UDP-GalNAc) transport. It also regulates the cytokinin signal in meristematic cells through modulating activity of cytokinin oxidases/dehydrogenases. Finally, it is an important part of the ER quality control system, which determines the fate of aberrant proteins in the secretory pathway.	(TEX2);REPRESSOR OF CYTOKININ DEFICIENCY 1 (ROCK1)	NA	XP_002268717.2 CMP-sialic acid transporter 5	327	2	1.3e-224	0.9969	Vitis vinifera	1	3	GO:0015165;GO:0030173;GO:0090481	EC:7	IPR007271;noIPR;IPR007271;noIPR;IPR007271;noIPR	GO:0016021/GO:0090481/GO:0000139/GO:0015165;;GO:0016021/GO:0090481/GO:0000139/GO:0015165;;GO:0016021/GO:0090481/GO:0000139/GO:0015165;
Vitvi00g04274	0.300618	0.0770633	1.27319	4.08889e-08	0.220689	0.230094	'17.6.1.2.21'	'Protein biosynthesis.organelle machinery.mitochondrial ribosome biogenesis.large ribosomal subunit proteome.component *(uL23m)'	'mercator4v5.0: component *(uL23m) of large mitoribosomal-subunit proteome & prot-scriber: 50s ribosomal protein l23 & swissprot: no annotation & original description: none'	AT4G39880	AT4G39880	AT4G39880.1	50.2222	1	ortholog_one2many	AT4G39880.1	Ribosomal protein L23/L15e family protein;(source:Araport11)	RIBOSOMAL PROTEIN UL23M (UL23M)	NA	CAN63891.1hypothetical protein VITISV_012657	225	1	3.4e-142	1	Vitis vinifera	1	7	GO:0000139;GO:0003735;GO:0005840;GO:0006412;GO:0015165;GO:0016021;GO:0090481	EC:7	IPR012677;IPR013025;noIPR;noIPR;noIPR;IPR013025;noIPR;IPR012678	;GO:0006412/GO:0005840/GO:0003735;;;;GO:0006412/GO:0005840/GO:0003735;;GO:0006412/GO:0005840/GO:0003735
Vitvi00g04275	2.78577	0.000356878	1.52984	1	2.20355	0.00618314	'19.2.2.12.4.2.23'	'Protein homeostasis.ubiquitin-proteasome system.ubiquitin-fold protein conjugation.CULLIN-based E3 ubiquitin ligase activities.CUL3-based E3 ubiquitin ligase complexes.BTB/POZ substrate adaptor component activities.substrate adaptor *(DOT3)'	'mercator4v5.0: substrate adaptor *(DOT3) of CUL3-based E3 ubiquitin ligase complex & prot-scriber: btb poz domain containing protein & swissprot: BTB/POZ domain-containing protein DOT3 & original description: none'	AT5G10250	DOT3	AT5G10250.2	57.76	0	ortholog_one2many	AT5G10250.2	Encodes a protein with an N-terminal BTB/POZ domain and a C-terminal NPH3 family domain. dot3 mutants have defects in shoot and primary root growth and produce an aberrant parallel venation pattern in juvenile leaves.	NA	NA	XP_034689741.1BTB/POZ domain-containing protein DOT3	625	1	0	0.9968	Vitis riparia	0.9968	1	GO:0005515	NA	noIPR;IPR000210;IPR011333;IPR027356;IPR000210;noIPR;noIPR;noIPR;IPR043454;noIPR;IPR000210;IPR027356;IPR011333	;GO:0005515;;;GO:0005515;;;;;;GO:0005515;;
Vitvi00g04276	-2.30375	0.0672832	-0.466579	0.648301	-0.531892	0.671634	'35.1'	'not assigned.annotated'	'mercator4v5.0: not classified & prot-scriber: duf 4283 domain containing protein & swissprot: no annotation & original description: none'	NA	NA	NA	NA	NA	NA	NA	NA	NA	NA	RVX23084.1hypothetical protein CK203_000370	522	1	2.4e-300	0.7608	Vitis vinifera	0.7608	NA	NA	NA	IPR025558;noIPR;noIPR	;;
Vitvi00g04277	2.72942	0.372854	-1.12661	6.85393e-06	2.25558	0.621003	'35.1'	'not assigned.annotated'	'mercator4v5.0: not classified & prot-scriber: reverse transcriptase domain containing protein & swissprot: no annotation & original description: none'	NA	NA	NA	NA	NA	NA	NA	NA	NA	NA	RVW26710.1Transposon TX1 uncharacterized 149 kDa protein	346	2	3.8e-222	0.9769	Vitis vinifera	0.9826	NA	NA	NA	NA	NA
Vitvi00g04278	NA	NA	-3.52645	0.292779	NA	NA	'35.1'	'not assigned.annotated'	'mercator4v5.0: not classified & prot-scriber: duf 4205 domain containing protein & swissprot: no annotation & original description: none'	NA	NA	NA	NA	NA	NA	NA	NA	NA	NA	RVW43887.1hypothetical protein CK203_072412	128	1	9.1e-17	0.7073	Vitis vinifera	0.7073	NA	NA	NA	NA	NA
Vitvi00g04279	-2.62919	0.166642	-6.097	9.46782e-48	-0.129181	1	'22.5.2.1.8'	'Vesicle trafficking.multi-pathway trafficking regulation.vesicle tethering.RAB-GTPase activities.H-class RAB GTPase'	'mercator4v5.0: H-class RAB GTPase & prot-scriber: ras protein rab 6a & swissprot: Ras-related protein RABH1e & original description: none'	AT5G10260	RABH1e	AT5G10260.1	92.2705	0	ortholog_many2many	AT5G10260.1	RAB GTPase homolog H1E;(source:Araport11)	RAB GTPASE HOMOLOG H1E (AtRABH1e);RAB GTPASE HOMOLOG H1E (RABH1e)	NA	XP_002271220.2 ras-related protein RABH1e	207	20	1.1e-142	0.9814	Vitis vinifera	1	8	GO:0003924;GO:0005525;GO:0005794;GO:0005829;GO:0006886;GO:0006890;GO:0006891;GO:0042147	EC:3.6.1	noIPR;noIPR;IPR001806;noIPR;noIPR;IPR027417;IPR005225;IPR001806;noIPR;noIPR;IPR001806;noIPR;noIPR;noIPR;IPR027417	;;GO:0005525/GO:0003924;;;;GO:0005525;GO:0005525/GO:0003924;;;GO:0005525/GO:0003924;;;;
Vitvi05g02017	9.40048	5.0336e-20	12.1138	3.1016e-40	9.07744	3.37041e-30	'35.1'	'not assigned.annotated'	'mercator4v5.0: not classified & prot-scriber: period clock protein & swissprot: no annotation & original description: none'	NA	NA	NA	NA	NA	NA	NA	NA	NA	NA	XP_002285648.1 glycine-rich cell wall structural protein 2-like	170	6	9.3e-11	1	Vitis vinifera	1	1	GO:0016021	NA	noIPR;noIPR;noIPR;noIPR	;;;
Vitvi00g04281	NA	NA	NA	NA	NA	NA	'35.2'	'not assigned.not annotated'	'mercator4v5.0: not classified & prot-scriber: no annotation & swissprot: no annotation & original description: none'	NA	NA	NA	NA	NA	NA	NA	NA	NA	NA	---NA---	118	NA	NA	NA	NA	NA	NA	NA	NA	noIPR;noIPR	;
Vitvi17g01455	8.60582	6.64831e-113	12.0623	5.35289e-99	10.126	2.75536e-99	'35.2'	'not assigned.not annotated'	'mercator4v5.0: not classified & prot-scriber: no annotation & swissprot: no annotation & original description: none'	NA	NA	NA	NA	NA	NA	NA	NA	NA	NA	XP_002272600.1PREDICTED: uncharacterized protein LOC100246789 isoform X1	190	3	1.9e-128	0.9982	Vitis vinifera	1	1	GO:0016021	NA	noIPR	NA
Vitvi00g04283	0.496562	0.010649	0.774367	4.0315e-06	0.141986	0.705232	'13.2.1.2.3' AND '15.3.2.1.1' AND '18.4.2.1.3' AND '50.2.7'	'Cell division.cell cycle organisation.cell cycle control.CYCLIN-dependent protein kinase complex.catalytic component *(CDKC)' AND 'RNA biosynthesis.RNA polymerase II-dependent transcription.RNA polymerase-II phosphorylation/dephosphorylation.CTDK-I protein kinase complex.catalytic component *(CDKC-1/CTK1)' AND 'Protein modification.phosphorylation.CMGC protein kinase superfamily.CDK protein kina…	'mercator4v5.0: catalytic component *(CDKC) of cyclin-dependent kinase complex & prot-scriber: cyclin dependent kinase c 1 & swissprot: Cyclin-dependent kinase C-1 & original description: none' AND 'mercator4v5.0: catalytic component *(CDKC-1/CTK1) of polymerase-II kinase complex & prot-scriber: cyclin dependent kinase c 1 & swissprot: Cyclin-dependent kinase C-1 & original description: none' AND…	AT5G10270	CDKC;1	AT5G10270.1	77.7778	1	ortholog_many2many	AT5G10270.1	Encodes CDKC;1, part of a CDKC kinase complex that is targeted by Cauliflower mosaic virus (CaMV) for transcriptional activation of viral genes. Also regulates plant growth and development.	CYCLIN-DEPENDENT KINASE C;1 (CDKC;1)	NA	XP_003634832.2 cyclin-dependent kinase C-1	513	2	0	0.9493	Vitis vinifera	0.9513	3	GO:0004672;GO:0005524;GO:0006468	EC:2.7.1	IPR000719;noIPR;noIPR;IPR000719;noIPR;noIPR;noIPR;noIPR;noIPR;noIPR;IPR008271;IPR017441;IPR000719;noIPR;IPR011009	GO:0005524/GO:0004672/GO:0006468;;;GO:0005524/GO:0004672/GO:0006468;;;;;;;GO:0004672/GO:0006468;GO:0005524;GO:0005524/GO:0004672/GO:0006468;;
Vitvi00g04284	-0.748508	0.414549	-0.0622139	1	-1.72036	0.033951	'35.1'	'not assigned.annotated'	'mercator4v5.0: not classified & prot-scriber: cg domain containing protein & swissprot: Calmodulin-binding transcription activator 3 & original description: none'	NA	NA	NA	NA	NA	NA	NA	NA	NA	NA	RVX23168.1Calmodulin-binding transcription activator 3	371	1	2.8e-190	0.9966	Vitis vinifera	0.9966	3	GO:0003677;GO:0005516;GO:0005634	NA	noIPR;noIPR;noIPR;IPR005559	;;;GO:0003677
Vitvi00g04285	NA	NA	NA	NA	NA	NA	'35.1'	'not assigned.annotated'	'mercator4v5.0: not classified & prot-scriber: duf 641 domain containing protein & swissprot: no annotation & original description: none'	NA	NA	NA	NA	NA	NA	NA	NA	NA	NA	CAN77518.1hypothetical protein VITISV_019640	55	1	1.3e-23	1	Vitis vinifera	1	NA	NA	NA	NA	NA
Vitvi00g04286	-2.03725	0.337696	-2.42872	0.000247824	-2.639	0.112741	'35.1'	'not assigned.annotated'	'mercator4v5.0: not classified & prot-scriber: heat shock cognate kda protein & swissprot: Heat shock 70 kDa protein 1 & original description: none'	NA	NA	NA	NA	NA	NA	NA	NA	NA	NA	RVW18921.1Heat shock cognate 70 kDa protein	446	2	1.1e-276	0.9966	Vitis vinifera	0.9978	2	GO:0005524;GO:0016887	NA	IPR013126;IPR012347;IPR029048;IPR013126;noIPR;noIPR;IPR029047;IPR009078;IPR029048	GO:0016887/GO:0005524;;;GO:0016887/GO:0005524;;;;;
Vitvi00g04287	-1.66161	1	-2.93323	0.00107769	-0.862228	1	'20.2.4.5'	'Cytoskeleton organisation.microfilament network.myosin microfilament-based motor protein activities.myosin adaptor protein *(MadB)'	'mercator4v5.0: myosin adaptor protein *(MadB) & prot-scriber: bem1p pb domain containing protein & swissprot: Protein CLMP1 & original description: none'	NA	NA	NA	NA	NA	NA	NA	NA	NA	NA	RVW18427.1Protein CLMP1	338	2	1.7e-195	0.9061	Vitis vinifera	0.9062	NA	NA	NA	noIPR;noIPR;IPR044517;noIPR;IPR044517;noIPR	;;;;;
Vitvi00g04288	NA	NA	NA	NA	NA	NA	'35.2'	'not assigned.not annotated'	'mercator4v5.0: not classified & prot-scriber: no annotation & swissprot: no annotation & original description: none'	NA	NA	NA	NA	NA	NA	NA	NA	NA	NA	PKU59527.1hypothetical protein MA16_Dca028546	69	1	2.9e-15	0.8444	Dendrobium catenatum	0.8444	NA	NA	NA	NA	NA
Vitvi00g04289	-1.65352	1	NA	NA	NA	NA	'35.1'	'not assigned.annotated'	'mercator4v5.0: not classified & prot-scriber: reverse transcriptase ty copia pe domain containing protein & swissprot: no annotation & original description: none'	NA	NA	NA	NA	NA	NA	NA	NA	NA	NA	OMO62984.1Integrase, catalytic core	160	7	4e-21	0.7603	Corchorus capsularis	0.7738	2	GO:0003676;GO:0008270	NA	IPR013103	NA
Vitvi00g04290	NA	NA	NA	NA	NA	NA	'35.2'	'not assigned.not annotated'	'mercator4v5.0: not classified & prot-scriber: no annotation & swissprot: no annotation & original description: none'	NA	NA	NA	NA	NA	NA	NA	NA	NA	NA	CAN65687.1hypothetical protein VITISV_022461	95	1	2.3e-57	0.9895	Vitis vinifera	0.9895	NA	NA	NA	noIPR	NA
Vitvi00g04291	NA	NA	NA	NA	NA	NA	'35.1'	'not assigned.annotated'	'mercator4v5.0: not classified & prot-scriber: mitovirus rna dependent polymerase & swissprot: no annotation & original description: none'	NA	NA	NA	NA	NA	NA	NA	NA	NA	NA	RDY14258.1NADH-ubiquinone oxidoreductase chain 6	52	6	3.9e-13	0.8043	Glycine soja	0.8043	5	GO:0005739;GO:0008137;GO:0009535;GO:0016021;GO:0022900	EC:7.1.1.2;EC:1.6.5.11;EC:1.6.5.2	IPR008686;IPR008686	;
Vitvi00g04292	NA	NA	2.24152	0.622331	NA	NA	'35.2'	'not assigned.not annotated'	'mercator4v5.0: not classified & prot-scriber: no annotation & swissprot: no annotation & original description: none'	NA	NA	NA	NA	NA	NA	NA	NA	NA	NA	CAA2979185.1Hypothetical predicted protein	81	1	1.8e-20	0.8689	Olea europaea subsp. europaea	0.8689	NA	NA	NA	NA	NA
Vitvi00g04293	NA	NA	NA	NA	NA	NA	'35.2'	'not assigned.not annotated'	'mercator4v5.0: not classified & prot-scriber: no annotation & swissprot: no annotation & original description: none'	NA	NA	NA	NA	NA	NA	NA	NA	NA	NA	OAO89159.1hypothetical protein AXX17_ATUG03940	85	1	5.6e-11	0.5974	Arabidopsis thaliana	0.5974	NA	NA	NA	noIPR	NA
Vitvi00g04294	0.0696071	1	-1.71153	0.00283234	-0.0689459	1	'35.2'	'not assigned.not annotated'	'mercator4v5.0: not classified & prot-scriber: no annotation & swissprot: no annotation & original description: none'	NA	NA	NA	NA	NA	NA	NA	NA	NA	NA	CAN73974.1hypothetical protein VITISV_023798	174	1	1.7e-80	0.8851	Vitis vinifera	0.8851	NA	NA	NA	noIPR;noIPR;noIPR	;;
Vitvi00g04295	2.7247	0.372854	1.52526	1	3.11087	0.220192	'35.2'	'not assigned.not annotated'	'mercator4v5.0: not classified & prot-scriber: no annotation & swissprot: no annotation & original description: none'	NA	NA	NA	NA	NA	NA	NA	NA	NA	NA	KAF9591314.1hypothetical protein IFM89_003626	71	2	3.1e-30	0.9609	Coptis chinensis	0.9385	NA	NA	NA	NA	NA
Vitvi00g04296	1.5171	1	2.72643	0.367734	NA	NA	'35.1'	'not assigned.annotated'	'mercator4v5.0: not classified & prot-scriber: zf rvt domain containing protein & swissprot: no annotation & original description: none'	NA	NA	NA	NA	NA	NA	NA	NA	NA	NA	KYP44518.1Putative ribonuclease H protein At1g65750 family	115	14	5.8e-23	0.6083	Cajanus cajan	0.6216	NA	NA	NA	NA	NA
Vitvi00g04297	NA	NA	2.71914	0.367734	NA	NA	'35.1'	'not assigned.annotated'	'mercator4v5.0: not classified & prot-scriber: line reverse transcriptase & swissprot: no annotation & original description: none'	NA	NA	NA	NA	NA	NA	NA	NA	NA	NA	KAF7806788.1putative ribonuclease H protein At1g65750 family	111	4	1.3e-16	0.725	Populus trichocarpa	0.7571	NA	NA	NA	NA	NA
Vitvi00g04298	2.1915	0.000103083	0.814987	0.158301	0.774825	0.253335	'35.1'	'not assigned.annotated'	'mercator4v5.0: not classified & prot-scriber: cytochrome c biogenesis protein f & swissprot: Cytochrome c biogenesis CcmF C-terminal-like mitochondrial protein & original description: none'	ATMG00180	ccmFC	ATMG00180.1	68.8136	0	ortholog_one2one	ATMG00180.1	cytochrome c biogenesis orf452	CYTOCHROME C BIOGENESIS 452 (CCB452);CCMF HOMOLOG C-TERMINUS (CCMFC)	NA	YP_002608351.1cytochrome c biogenesis FC	295	11	2.1e-186	0.9276	Camellia sinensis var. sinensis	0.9254	3	GO:0005739;GO:0016021;GO:0017004	NA	noIPR;noIPR;IPR044955	;;GO:0017004
Vitvi00g04299	1.52229	1	-0.128306	1	-0.113514	1	'35.1'	'not assigned.annotated'	'mercator4v5.0: not classified & prot-scriber: cytochrome c biogenesis protein mf & swissprot: no annotation & original description: none'	NA	NA	NA	NA	NA	NA	NA	NA	NA	NA	GEV98097.1cytochrome c biogenesis CcmF C-terminal-like mitochondrial protein	56	4	1.8e-23	0.9536	Ricinus communis	0.9434	NA	NA	NA	NA	NA
Vitvi00g04300	NA	NA	NA	NA	NA	NA	'35.1'	'not assigned.annotated'	'mercator4v5.0: not classified & prot-scriber: zinc finger ccch domain containing protein & swissprot: no annotation & original description: none'	NA	NA	NA	NA	NA	NA	NA	NA	NA	NA	KAF7117295.1hypothetical protein RHSIM_RhsimMtG0004300	64	3	8.1e-34	0.9635	Rhododendron simsii	0.9688	NA	NA	NA	NA	NA
Vitvi10g00100	7.90386	2.01474e-274	12.0284	1.59091e-262	7.89813	7.34333e-262	'35.1'	'not assigned.annotated'	'mercator4v5.0: not classified & prot-scriber: cationic peroxidase & swissprot: Peroxidase 42 & original description: none'	AT4G21960	PRXR1	AT4G21960.1	78.1437	1	ortholog_one2one	AT4G21960.1	Encodes AT4g21960 (AT4g21960/T8O5_170). The mRNA is cell-to-cell mobile.	(PRXR1)	NA	XP_002274769.1 peroxidase 42	334	3	2e-245	0.996	Vitis vinifera	1	9	GO:0004601;GO:0005576;GO:0006979;GO:0009505;GO:0009506;GO:0020037;GO:0042744;GO:0046872;GO:0098869	EC:1.11.1	IPR000823;IPR002016;IPR002016;noIPR;noIPR;noIPR;noIPR;noIPR;IPR002016;IPR033905;IPR010255	GO:0020037/GO:0004601/GO:0006979;GO:0020037/GO:0004601/GO:0006979;GO:0020037/GO:0004601/GO:0006979;;;;;;GO:0020037/GO:0004601/GO:0006979;GO:0004601/GO:0042744;GO:0020037/GO:0004601/GO:0006979
Vitvi00g04302	2.23823	0.624602	-1.6645	1	-0.117144	1	'35.2'	'not assigned.not annotated'	'mercator4v5.0: not classified & prot-scriber: no annotation & swissprot: no annotation & original description: none'	NA	NA	NA	NA	NA	NA	NA	NA	NA	NA	---NA---	159	NA	NA	NA	NA	NA	NA	NA	NA	NA	NA
Vitvi00g04303	NA	NA	NA	NA	NA	NA	'50.4.2' AND '9.1.4.2'	'Enzyme classification.EC_4 lyases.EC_4.2 carbon-oxygen lyase' AND 'Secondary metabolism.terpenoids.terpene biosynthesis.mono-/sesquiterpene-/diterpene synthase'	'mercator4v5.0: EC_4.2 carbon-oxygen lyase & prot-scriber: 3s 6e nerolidol synthase 1 chloroplastic & swissprot: (3S,6E)-nerolidol synthase 1, chloroplastic & original description: none' AND 'mercator4v5.0: mono-/sesquiterpene-/diterpene synthase & prot-scriber: 3s 6e nerolidol synthase 1 chloroplastic & swissprot: (3S,6E)-nerolidol synthase 1, chloroplastic & original description: none'	AT1G61680	TPS14	AT1G61680.1	39.6277	0	ortholog_one2many	AT1G61680.1	terpene synthase 14;(source:Araport11)	TERPENE SYNTHASE 14 (TPS14);TERPENE SYNTHASE 14 (ATTPS14)	NA	XP_003635413.1 (3S,6E)-nerolidol synthase 1	376	15	9.4e-279	0.9878	Vitis vinifera	0.9973	2	GO:0000287;GO:0010333	EC:4.2.3	noIPR;IPR005630;IPR001906;IPR036965;IPR008949;noIPR;noIPR;IPR008930;IPR008949	;GO:0016829/GO:0000287/GO:0010333;GO:0016829/GO:0010333;GO:0016829/GO:0010333;;;;;
Vitvi00g04304	NA	NA	NA	NA	2.72976	0.368792	'50.4.2' AND '9.1.4.2'	'Enzyme classification.EC_4 lyases.EC_4.2 carbon-oxygen lyase' AND 'Secondary metabolism.terpenoids.terpene biosynthesis.mono-/sesquiterpene-/diterpene synthase'	'mercator4v5.0: EC_4.2 carbon-oxygen lyase & prot-scriber: 3s 6e nerolidol synthase 1 chloroplastic & swissprot: (3S,6E)-nerolidol synthase 1, chloroplastic & original description: none' AND 'mercator4v5.0: mono-/sesquiterpene-/diterpene synthase & prot-scriber: 3s 6e nerolidol synthase 1 chloroplastic & swissprot: (3S,6E)-nerolidol synthase 1, chloroplastic & original description: none'	AT1G61680	TPS14	AT1G61680.1	37.6093	0	ortholog_one2many	AT1G61680.1	terpene synthase 14;(source:Araport11)	TERPENE SYNTHASE 14 (TPS14);TERPENE SYNTHASE 14 (ATTPS14)	NA	NP_001268060.1(3S,6E)-nerolidol synthase 1-like	343	16	2.2e-243	0.8996	Vitis vinifera	0.9016	2	GO:0000287;GO:0010333	EC:4.2.3	IPR036965;IPR008949;IPR001906;IPR005630;noIPR;noIPR;IPR008930;IPR008949	GO:0016829/GO:0010333;;GO:0016829/GO:0010333;GO:0016829/GO:0000287/GO:0010333;;;;
Vitvi00g04305	NA	NA	NA	NA	NA	NA	'50.4.2' AND '9.1.4.2'	'Enzyme classification.EC_4 lyases.EC_4.2 carbon-oxygen lyase' AND 'Secondary metabolism.terpenoids.terpene biosynthesis.mono-/sesquiterpene-/diterpene synthase'	'mercator4v5.0: EC_4.2 carbon-oxygen lyase & prot-scriber: 3s 6e nerolidol synthase 1 chloroplastic & swissprot: (3S,6E)-nerolidol synthase 1, chloroplastic & original description: none' AND 'mercator4v5.0: mono-/sesquiterpene-/diterpene synthase & prot-scriber: 3s 6e nerolidol synthase 1 chloroplastic & swissprot: (3S,6E)-nerolidol synthase 1, chloroplastic & original description: none'	AT1G61680	TPS14	AT1G61680.1	36.0248	0	ortholog_one2many	AT1G61680.1	terpene synthase 14;(source:Araport11)	TERPENE SYNTHASE 14 (TPS14);TERPENE SYNTHASE 14 (ATTPS14)	NA	RVW86385.1(3S,6E)-nerolidol synthase 1, chloroplastic	322	18	3.9e-153	0.9878	Vitis vinifera	0.9954	2	GO:0000287;GO:0010333	EC:4.2.3	IPR008949;IPR036965;IPR005630;noIPR;noIPR;IPR008930;IPR008949	;GO:0016829/GO:0010333;GO:0016829/GO:0000287/GO:0010333;;;;
Vitvi00g04306	NA	NA	NA	NA	NA	NA	'35.1'	'not assigned.annotated'	'mercator4v5.0: not classified & prot-scriber: cysteine rich receptor kinase protein & swissprot: no annotation & original description: none'	NA	NA	NA	NA	NA	NA	NA	NA	NA	NA	RVX04829.1Cysteine-rich receptor-like protein kinase 10	73	5	9.7e-25	0.9094	Vitis vinifera	0.9219	4	GO:0004674;GO:0005524;GO:0006468;GO:0016021	EC:2.7.1	NA	NA
Vitvi00g04307	NA	NA	NA	NA	NA	NA	'35.2'	'not assigned.not annotated'	'mercator4v5.0: not classified & prot-scriber: no annotation & swissprot: no annotation & original description: none'	NA	NA	NA	NA	NA	NA	NA	NA	NA	NA	CAN60329.1hypothetical protein VITISV_015027	52	1	3.4e-15	0.7959	Vitis vinifera	0.7959	NA	NA	NA	NA	NA
Vitvi00g04308	NA	NA	NA	NA	NA	NA	'35.1'	'not assigned.annotated'	'mercator4v5.0: not classified & prot-scriber: retrotrans gag domain containing protein & swissprot: no annotation & original description: none'	NA	NA	NA	NA	NA	NA	NA	NA	NA	NA	RVW14720.1hypothetical protein CK203_092640	63	7	3.5e-26	0.938	Vitis vinifera	0.9048	NA	NA	NA	noIPR	NA
Vitvi00g04309	NA	NA	-2.42498	0.622331	NA	NA	'35.1'	'not assigned.annotated'	'mercator4v5.0: not classified & prot-scriber: aquaporin pip & swissprot: no annotation & original description: none'	NA	NA	NA	NA	NA	NA	NA	NA	NA	NA	---NA---	187	NA	NA	NA	NA	NA	NA	NA	NA	NA	NA
Vitvi00g04310	NA	NA	NA	NA	NA	NA	'35.2'	'not assigned.not annotated'	'mercator4v5.0: not classified & prot-scriber: no annotation & swissprot: no annotation & original description: none'	NA	NA	NA	NA	NA	NA	NA	NA	NA	NA	RVW57823.1hypothetical protein CK203_116803	87	1	1.5e-22	0.9245	Vitis vinifera	0.9245	NA	NA	NA	NA	NA
Vitvi00g04311	3.8032	0.104584	NA	NA	NA	NA	'35.1'	'not assigned.annotated'	'mercator4v5.0: not classified & prot-scriber: reverse transcriptase ty copia pe domain containing protein & swissprot: no annotation & original description: none'	NA	NA	NA	NA	NA	NA	NA	NA	NA	NA	RVW47075.1hypothetical protein CK203_107456	177	1	6.7e-109	0.9322	Vitis vinifera	0.9322	NA	NA	NA	noIPR;noIPR	;
Vitvi00g04312	NA	NA	NA	NA	NA	NA	'35.2'	'not assigned.not annotated'	'mercator4v5.0: not classified & prot-scriber: no annotation & swissprot: no annotation & original description: none'	NA	NA	NA	NA	NA	NA	NA	NA	NA	NA	---NA---	122	NA	NA	NA	NA	NA	NA	NA	NA	noIPR	NA
Vitvi00g04313	-0.285819	0.100374	-3.327	0.000150777	-0.0461655	0.849955	'27.7.2' AND '50.3.6'	'Multi-process regulation.pyrophosphate homeostasis.plastidial pyrophosphatase' AND 'Enzyme classification.EC_3 hydrolases.EC_3.6 hydrolase acting on acid anhydride'	'mercator4v5.0: plastidial pyrophosphatase & prot-scriber: inorganic pyrophosphatase 2 & swissprot: Soluble inorganic pyrophosphatase 6, chloroplastic & original description: none' AND 'mercator4v5.0: EC_3.6 hydrolase acting on acid anhydride & prot-scriber: inorganic pyrophosphatase 2 & swissprot: Soluble inorganic pyrophosphatase 6, chloroplastic & original description: none'	AT5G09650	PPa6	AT5G09650.1	76.1404	1	ortholog_one2many	AT5G09650.1	Encodes a protein with inorganic pyrophosphatase activity.	PYROPHOSPHORYLASE 6 (PPa6);PYROPHOSPHORYLASE 6 (AtPPa6)	NA	XP_034681590.1soluble inorganic pyrophosphatase 6, chloroplastic-like	285	1	1.1e-208	0.9965	Vitis riparia	0.9965	4	GO:0000287;GO:0004427;GO:0005737;GO:0006796	EC:3.6.1.1	IPR036649;IPR008162;IPR008162;noIPR;noIPR;IPR008162;IPR036649	GO:0006796/GO:0005737/GO:0004427/GO:0000287;GO:0006796/GO:0005737/GO:0004427/GO:0000287;GO:0006796/GO:0005737/GO:0004427/GO:0000287;;;GO:0006796/GO:0005737/GO:0004427/GO:0000287;GO:0006796/GO:0005737/GO:0004427/GO:0000287
Vitvi00g04314	0.40332	0.891032	1.39166	0.52369	-0.715976	0.736239	'35.1'	'not assigned.annotated'	'mercator4v5.0: not classified & prot-scriber: pentatricopeptide repeat containing protein mitochondrial & swissprot: Pentatricopeptide repeat-containing protein At2g27800, mitochondrial & original description: none'	AT2G27800	AT2G27800	AT2G27800.1	56.2667	1	ortholog_one2many	AT2G27800.1	Tetratricopeptide repeat (TPR)-like superfamily protein;(source:Araport11)	NA	NA	RVW47079.1Pentatricopeptide repeat-containing protein, mitochondrial	375	1	8.1e-213	1	Vitis vinifera	1	1	GO:0005515	NA	IPR002885;IPR002885;IPR011990;IPR011990;IPR002885;IPR002885;noIPR;noIPR;IPR002885;IPR002885;IPR002885	;;GO:0005515;GO:0005515;;;;;;;
Vitvi00g04315	2.25085	0.0666221	1.43705	1.08328e-05	0.0706432	1	'24.2.2.12'	'Solute transport.carrier-mediated transport.MFS superfamily.organic anion transporter *(OATP)'	'mercator4v5.0: organic anion transporter *(OATP) & prot-scriber: mfs domain containing protein & swissprot: Probable sphingolipid transporter spinster homolog 2 & original description: none'	AT2G22730	AT2G22730	AT2G22730.2	59.0604	0	ortholog_many2many	AT2G22730.2	Major facilitator superfamily protein;(source:Araport11)	NA	NA	XP_010646722.1 probable sphingolipid transporter spinster homolog 2	298	4	2.3e-200	0.9771	Vitis vinifera	0.9797	2	GO:0022857;GO:0055085	EC:7	IPR036259;IPR011701;noIPR;noIPR;noIPR;noIPR;IPR020846;IPR036259	;GO:0055085/GO:0022857;;;;;GO:0022857;
Vitvi18g01232	7.58816	4.5558e-75	11.9617	1.68334e-97	12.1181	4.16451e-130	'21.1.1.5.1'	'Cell wall organisation.cellulose.cellulose synthase complex (CSC).secondary cell wall CSC.regulatory protein *(TED)'	'mercator4v5.0: cellulose synthase CSC-interactive protein *(TED) & prot-scriber: protein tracheary element differentiation & swissprot: no annotation & original description: none'	NA	NA	NA	NA	NA	NA	NA	NA	NA	NA	XP_019072280.1PREDICTED: uncharacterized protein LOC100259240 isoform X1	437	1	2.5e-246	0.8375	Vitis vinifera	0.8375	2	GO:0009834;GO:0016021	NA	noIPR;IPR044950;IPR044950;IPR044950;noIPR	;GO:0009834;GO:0009834;GO:0009834;
Vitvi00g04317	0.224984	0.376091	-1.86937	0.000518049	0.251052	0.260623	'17.6.1.3.18'	'Protein biosynthesis.organelle machinery.mitochondrial ribosome biogenesis.small ribosomal subunit proteome.component *(uS19m)'	'mercator4v5.0: component *(uS19m) of small mitoribosomal-subunit proteome & prot-scriber: 30s ribosomal protein s19 & swissprot: Ribosomal protein S19, mitochondrial & original description: none'	AT5G47320	RPS19	AT5G47320.1	58.5106	0	ortholog_one2many	AT5G47320.1	Nuclear encoded mitochondrial ribosome subunit. The mRNA is cell-to-cell mobile.	RIBOSOMAL PROTEIN US19M (US19M);RIBOSOMAL PROTEIN S19 (RPS19)	NA	YP_002608369.1ribosomal protein S19	94	13	1.8e-62	0.9861	Vitis vinifera/Vitis riparia x Vitis cinerea	1	5	GO:0000028;GO:0003723;GO:0003735;GO:0005763;GO:0006412	NA	IPR002222;IPR002222;IPR023575;IPR002222;noIPR;noIPR;IPR002222;IPR020934;IPR002222;IPR023575	GO:0006412/GO:0005840/GO:0003735;GO:0006412/GO:0005840/GO:0003735;GO:0006412/GO:0005840/GO:0003735;GO:0006412/GO:0005840/GO:0003735;;;GO:0006412/GO:0005840/GO:0003735;GO:0003723;GO:0006412/GO:0005840/GO:0003735;GO:0006412/GO:0005840/GO:0003735
Vitvi00g04318	2.28238	0.00215803	1.35961	0.0203462	1.04717	0.0444525	'1.1.1.2.1.2'	'Photosynthesis.photophosphorylation.photosystem II.PS-II complex.reaction center complex.component *(D2/PsbD)'	'mercator4v5.0: component *(PsbD/D2) of PS-II reaction center complex & prot-scriber: nicto photosystem ii cp reaction center protein & swissprot: Photosystem II CP43 reaction center protein & original description: none'	ATCG00280	psbC	ATCG00280.1	44.7028	0	ortholog_one2one	ATCG00280.1	chloroplast gene encoding a CP43 subunit of the photosystem II reaction center. promoter contains a blue-light responsive element.	PHOTOSYSTEM II REACTION CENTER PROTEIN C (PSBC)	NA	PWA68774.1photosynthetic reaction centre, L/M, Photosystem antenna protein-like protein, plastid	774	20	0	0.9089	Artemisia annua	0.9444	9	GO:0005506;GO:0009523;GO:0009535;GO:0009772;GO:0010242;GO:0016021;GO:0016168;GO:0018298;GO:0045156	EC:1.10.3.9	IPR000484;IPR044900;IPR005868;IPR000484;IPR000932;IPR005869;IPR036854;noIPR;IPR000932;IPR000484;IPR005868;IPR036854;IPR036001	GO:0019684/GO:0045156/GO:0009772;;GO:0045156/GO:0016020/GO:0019684/GO:0009523/GO:0015979;GO:0019684/GO:0045156/GO:0009772;GO:0016020/GO:0009521/GO:0009767/GO:0019684/GO:0016168;GO:0045156/GO:0016020/GO:0009523/GO:0015979/GO:0009772/GO:0016168;GO:0019684/GO:0045156/GO:0009772;;GO:0016020/GO:0009521/GO:0009767/GO:0019684/GO:0016168;GO:0019684/GO:0045156/GO:0009772;GO:0045156/GO:0016020/GO:0019684/G…
Vitvi00g04319	0.581471	1	2.24424	0.622331	NA	NA	'35.1'	'not assigned.annotated'	'mercator4v5.0: not classified & prot-scriber: nadh ubiquinone oxidoreductase & swissprot: no annotation & original description: none'	NA	NA	NA	NA	NA	NA	NA	NA	NA	NA	KAA3449943.1NADH dehydrogenase 1A	58	1	1.1e-27	0.8621	Gossypium australe	0.8621	2	GO:0005886;GO:0016021	NA	NA	NA
Vitvi00g04320	1.20655	0.513742	-1.37948	0.408658	0.910223	0.494022	'35.1'	'not assigned.annotated'	'mercator4v5.0: not classified & prot-scriber: nadh ubiquinone oxidoreductase & swissprot: no annotation & original description: none'	NA	NA	NA	NA	NA	NA	NA	NA	NA	NA	AIC83405.1 orf101b	61	8	1.3e-36	0.9813	Nelumbo nucifera	1	3	GO:0005739;GO:0005886;GO:0016021	NA	NA	NA
Vitvi00g04321	2.1542	0.246577	-0.637725	1	NA	NA	'35.2'	'not assigned.not annotated'	'mercator4v5.0: not classified & prot-scriber: no annotation & swissprot: no annotation & original description: none'	NA	NA	NA	NA	NA	NA	NA	NA	NA	NA	CBI33205.3unnamed protein product, partial	238	1	2e-44	0.9744	Vitis vinifera	0.9744	NA	NA	NA	noIPR	NA
Vitvi00g04322	NA	NA	NA	NA	NA	NA	'35.2'	'not assigned.not annotated'	'mercator4v5.0: not classified & prot-scriber: no annotation & swissprot: no annotation & original description: none'	NA	NA	NA	NA	NA	NA	NA	NA	NA	NA	CAN61886.1hypothetical protein VITISV_030710	60	1	3e-19	1	Vitis vinifera	1	NA	NA	NA	NA	NA
Vitvi00g04323	1.52003	1	-1.6645	1	0.613146	1	'35.2'	'not assigned.not annotated'	'mercator4v5.0: not classified & prot-scriber: no annotation & swissprot: no annotation & original description: none'	NA	NA	NA	NA	NA	NA	NA	NA	NA	NA	ERM93869.1hypothetical protein AMTR_s00139p00021480	106	1	8.1e-07	0.5227	Amborella trichopoda	0.5227	NA	NA	NA	NA	NA
Vitvi00g04324	NA	NA	NA	NA	NA	NA	'35.2'	'not assigned.not annotated'	'mercator4v5.0: not classified & prot-scriber: no annotation & swissprot: no annotation & original description: none'	NA	NA	NA	NA	NA	NA	NA	NA	NA	NA	CAN78398.1hypothetical protein VITISV_031277	208	1	1.3e-38	0.9067	Vitis vinifera	0.9067	1	GO:0003676	NA	NA	NA
Vitvi00g04325	1.5171	1	NA	NA	3.09552	0.220192	'35.2'	'not assigned.not annotated'	'mercator4v5.0: not classified & prot-scriber: no annotation & swissprot: no annotation & original description: none'	NA	NA	NA	NA	NA	NA	NA	NA	NA	NA	---NA---	131	NA	NA	NA	NA	NA	NA	NA	NA	NA	NA
Vitvi00g04326	3.07797	0.222815	-0.144589	1	1.53029	1	'35.2'	'not assigned.not annotated'	'mercator4v5.0: not classified & prot-scriber: no annotation & swissprot: no annotation & original description: none'	NA	NA	NA	NA	NA	NA	NA	NA	NA	NA	CBI33208.3unnamed protein product, partial	72	1	2.9e-33	1	Vitis vinifera	1	NA	NA	NA	NA	NA
Vitvi00g04327	1.52051	1	NA	NA	NA	NA	'35.2'	'not assigned.not annotated'	'mercator4v5.0: not classified & prot-scriber: no annotation & swissprot: no annotation & original description: none'	NA	NA	NA	NA	NA	NA	NA	NA	NA	NA	OMO64515.1hypothetical protein CCACVL1_21698	68	1	7.4e-15	0.6897	Corchorus capsularis	0.6897	NA	NA	NA	NA	NA
Vitvi00g04328	NA	NA	NA	NA	NA	NA	'35.2'	'not assigned.not annotated'	'mercator4v5.0: not classified & prot-scriber: no annotation & swissprot: no annotation & original description: none'	NA	NA	NA	NA	NA	NA	NA	NA	NA	NA	ONI00655.1hypothetical protein PRUPE_6G100800	70	1	1.4e-36	0.9846	Prunus persica	0.9846	NA	NA	NA	NA	NA
Vitvi00g04329	NA	NA	NA	NA	NA	NA	'35.1'	'not assigned.annotated'	'mercator4v5.0: not classified & prot-scriber: potassium transporting atpase b chain & swissprot: no annotation & original description: none'	NA	NA	NA	NA	NA	NA	NA	NA	NA	NA	GER51055.1potassium-transporting ATPase B chain	85	1	2e-12	0.925	Striga asiatica	0.925	NA	NA	NA	NA	NA
Vitvi00g04330	NA	NA	NA	NA	NA	NA	'35.2'	'not assigned.not annotated'	'mercator4v5.0: not classified & prot-scriber: no annotation & swissprot: no annotation & original description: none'	NA	NA	NA	NA	NA	NA	NA	NA	NA	NA	XP_024031918.1probable LRR receptor-like serine/threonine-protein kinase At3g47570	73	1	1.2e-25	0.9811	Morus notabilis	0.9811	NA	NA	NA	NA	NA
Vitvi00g04331	2.24794	0.624602	1.51745	1	NA	NA	'35.2'	'not assigned.not annotated'	'mercator4v5.0: not classified & prot-scriber: no annotation & swissprot: no annotation & original description: none'	NA	NA	NA	NA	NA	NA	NA	NA	NA	NA	---NA---	102	NA	NA	NA	NA	NA	NA	NA	NA	NA	NA
Vitvi00g04332	NA	NA	NA	NA	NA	NA	'35.2'	'not assigned.not annotated'	'mercator4v5.0: not classified & prot-scriber: no annotation & swissprot: no annotation & original description: none'	NA	NA	NA	NA	NA	NA	NA	NA	NA	NA	CAN61884.1hypothetical protein VITISV_030707	253	1	6.6e-62	1	Vitis vinifera	1	NA	NA	NA	noIPR;noIPR	;
Vitvi00g04333	NA	NA	NA	NA	0.115781	1	'13.4.2.2'	'Cell division.cytokinesis.cell-plate formation.alpha-AURORA kinase activator *(TPXL2/3)'	'mercator4v5.0: alpha-AURORA kinase activator *(TPXL2/3) & prot-scriber: tpx2 importin domain containing protein & swissprot: Protein TPX2 & original description: none'	NA	NA	NA	NA	NA	NA	NA	NA	NA	NA	XP_002275095.2 protein TPX2	367	4	1.3e-256	0.9829	Vitis vinifera	1	7	GO:0005880;GO:0008017;GO:0030295;GO:0032147;GO:0060236;GO:0072686;GO:0090307	NA	IPR027330;noIPR;noIPR;noIPR;IPR009675;noIPR	;;;;GO:0032147/GO:0005874/GO:0060236/GO:0005819;
Vitvi00g04334	NA	NA	NA	NA	NA	NA	'35.1'	'not assigned.annotated'	'mercator4v5.0: not classified & prot-scriber: quality protein subtilisin protease sbt & swissprot: Subtilisin-like protease 4 & original description: none'	NA	NA	NA	NA	NA	NA	NA	NA	NA	NA	RVX15687.1Subtilisin-like protease SBT1.2	283	3	1.8e-183	0.8492	Vitis vinifera	0.8395	2	GO:0004252;GO:0006508	EC:3.4.21	IPR003137;IPR000209;noIPR;IPR036852;noIPR;IPR045051;noIPR;noIPR;noIPR;IPR036852	;GO:0008236/GO:0006508;;GO:0004252/GO:0006508;;;;;;GO:0004252/GO:0006508
Vitvi00g04335	NA	NA	NA	NA	NA	NA	'35.1'	'not assigned.annotated'	'mercator4v5.0: not classified & prot-scriber: quality protein subtilisin protease sbt & swissprot: Subtilisin-like protease 4 & original description: none'	NA	NA	NA	NA	NA	NA	NA	NA	NA	NA	RVX15643.1Subtilisin-like protease SBT1.4	322	1	6e-203	0.8653	Vitis vinifera	0.8653	2	GO:0004252;GO:0006508	EC:3.4.21	IPR015500;IPR010259;noIPR;IPR036852;IPR037045;IPR045051;IPR045051;noIPR;noIPR;IPR023827;noIPR;IPR036852	;;;GO:0004252/GO:0006508;;;;;;;;GO:0004252/GO:0006508
Vitvi00g04336	-0.135773	0.48113	1.24661	0.000223773	0.478626	0.017774	'50.4.4'	'Enzyme classification.EC_4 lyases.EC_4.4 carbon-sulfur lyase'	'mercator4v5.0: EC_4.4 carbon-sulfur lyase & prot-scriber: 1 aminocyclopropane carboxylate synthase & swissprot: Probable aminotransferase ACS10 & original description: none'	AT1G62960	ACS10	AT1G62960.1	68.2584	1	ortholog_one2many	AT1G62960.1	Encodes an aminotransferase with broad specificity for aspartate and aromatic amino aids such as tyrosine and phenylalanine. It does not act on branched chain amino acids and does not have ACC synthase activity.	ACC SYNTHASE 10 (ACS10)	NA	XP_002281504.4 probable aminotransferase ACS10	356	3	1.3e-256	1	Vitis vinifera	1	3	GO:0008483;GO:0009058;GO:0030170	EC:2.6.1	noIPR;IPR015421;IPR015422;IPR004839;noIPR;noIPR;noIPR;IPR015424	;GO:0003824;GO:0003824;GO:0030170/GO:0009058;;;;
Vitvi07g02983	10.7432	8.8028e-181	11.8834	2.28506e-187	13.162	9.71676e-153	'35.1'	'not assigned.annotated'	'mercator4v5.0: not classified & prot-scriber: dnaj subfamily b memer & swissprot: no annotation & original description: none'	AT5G16250	AT5G16250	AT5G16250.1	74.0741	1	ortholog_one2many	AT5G16250.1	transmembrane protein;(source:Araport11)	NA	NA	XP_002265070.1PREDICTED: uncharacterized protein LOC100267455	189	2	6.2e-129	0.9974	Vitis vinifera	1	1	GO:0016021	NA	noIPR;noIPR	;
Vitvi00g04338	-0.610304	0.177355	-2.81284	0.0186315	-0.406316	0.184871	'35.1'	'not assigned.annotated'	'mercator4v5.0: not classified & prot-scriber: tvp tmem family membrane protein & swissprot: no annotation & original description: none'	AT4G22850	AT4G22850	AT4G22850.1	61.7747	0	ortholog_many2many	AT4G22850.1	SNARE associated Golgi protein family;(source:Araport11)	NA	NA	XP_002274997.2PREDICTED: uncharacterized protein LOC100258130	293	2	3.2e-210	0.9966	Vitis vinifera	1	1	GO:0016021	NA	IPR032816;noIPR;noIPR	;;
Vitvi00g04339	0.815311	2.45845e-05	-0.176753	0.464221	1.01759	4.10042e-11	'24.2.5.1.1'	'Solute transport.carrier-mediated transport.BART superfamily.BASS family.2-keto acid transporter *(BAT)'	'mercator4v5.0: 2-keto acid transporter *(BAT) & prot-scriber: ileal sodium bile acid cotransporter & swissprot: Probable sodium/metabolite cotransporter BASS5, chloroplastic & original description: none'	AT4G22840	AT4G22840	AT4G22840.1	59.2417	1	ortholog_many2many	AT4G22840.1	Sodium Bile acid symporter family;(source:Araport11)	BILE ACID SODIUM SYMPORTER 6 (BASS6)	NA	XP_010661664.1 probable sodium/metabolite cotransporter BASS5, chloroplastic	422	3	4.7e-291	0.9836	Vitis vinifera	0.9976	1	GO:0016020	NA	IPR038770;IPR002657;IPR004710;noIPR	;GO:0016020;;
Vitvi00g04340	-0.0990107	1	-1.32607	0.663198	0.325756	0.935011	'35.1'	'not assigned.annotated'	'mercator4v5.0: not classified & prot-scriber: ycf protein & swissprot: no annotation & original description: none'	AT4G22830	AT4G22830	AT4G22830.2	38.2075	0	ortholog_one2many	AT4G22830.2	YCF49-like protein;(source:Araport11)	NA	NA	RVW50695.1Ycf49-like protein	212	1	2.4e-125	0.9227	Vitis vinifera	0.9227	1	GO:0016021	NA	IPR019634;noIPR	;
Vitvi00g04341	1.05152	0.565744	NA	NA	-1.52792	0.668792	'35.1'	'not assigned.annotated'	'mercator4v5.0: not classified & prot-scriber: 60s ribosomal l7 4 protein & swissprot: 60S ribosomal protein L7-3 & original description: none'	NA	NA	NA	NA	NA	NA	NA	NA	NA	NA	RVW83703.160S ribosomal protein L7-2	73	20	1.8e-46	1	Vitis vinifera	1	5	GO:0000463;GO:0003723;GO:0003735;GO:0016021;GO:0022625	NA	IPR036919;IPR039699;noIPR;IPR036919	;;;
Vitvi00g04342	NA	NA	NA	NA	NA	NA	'35.1'	'not assigned.annotated'	'mercator4v5.0: not classified & prot-scriber: lrr receptor serine threonine protein kinase & swissprot: Receptor-like protein EIX2 & original description: none'	NA	NA	NA	NA	NA	NA	NA	NA	NA	NA	XP_019077764.1 LRR receptor-like serine/threonine-protein kinase GSO1	306	2	2.7e-45	0.6408	Vitis vinifera	0.6	1	GO:0005515	NA	noIPR;IPR003591;IPR001611;IPR001611;IPR032675;noIPR;noIPR;noIPR;noIPR;noIPR;noIPR	;;GO:0005515;GO:0005515;;;;;;;
Vitvi04g00242	9.63742	2.34564e-106	11.864	1.84353e-76	9.35476	2.18514e-85	'13.4.2.3.1' AND '22.5.3.1.1.1'	'Cell division.cytokinesis.cell-plate formation.SNARE cell-plate vesicle fusion complex.Qa-type SNARE component *(KNOLLE)' AND 'Vesicle trafficking.multi-pathway trafficking regulation.target membrane fusion.SNARE membrane fusion complexes.Qa-type SNARE components.SYP1-group component'	'mercator4v5.0: Qa-type component *(KNOLLE) of SNARE cell-plate vesicle fusion complex & prot-scriber: t snare coiled coil homology domain conaining proein & swissprot: Syntaxin-related protein KNOLLE & original description: none' AND 'mercator4v5.0: Qa-type SYP1-group component of SNARE membrane fusion complex & prot-scriber: t snare coiled coil homology domain conaining proein & swissprot: Synt…	AT1G08560	SYP111	AT1G08560.1	71.3826	1	ortholog_one2one	AT1G08560.1	member of SYP11 syntaxin Gene Family localized in the trans-Golgi network.	(ATSYP111);SYNTAXIN OF PLANTS 111 (SYP111);KNOLLE (KN)	NA	XP_002283098.1 syntaxin-related protein KNOLLE	311	2	2.9e-206	0.9984	Vitis vinifera	1	10	GO:0000149;GO:0005484;GO:0005886;GO:0006886;GO:0006887;GO:0006906;GO:0012505;GO:0016021;GO:0031201;GO:0048278	NA	IPR006011;IPR000727;IPR000727;IPR006011;noIPR;noIPR;noIPR;noIPR;IPR006012;IPR000727;noIPR;IPR006011;IPR010989	GO:0016020;;;GO:0016020;;;;;GO:0005484/GO:0016020/GO:0006886;;;GO:0016020;GO:0016192/GO:0016020
Vitvi00g04344	0.0767449	0.634655	-0.25529	0.196183	0.220078	0.100362	'2.4.1.4.11'	'Cellular respiration.oxidative phosphorylation.NADH dehydrogenase complex.non-core modules.component *(C1-Fd)'	'mercator4v5.0: component *(C1-Fd) of NADH dehydrogenase complex & prot-scriber: 2fe 2s ferredoxin protein & swissprot: no annotation & original description: none'	AT3G07480	AT3G07480	AT3G07480.1	61.9632	0	ortholog_one2many	AT3G07480.1	Forms an accessory complex I subunit that is part of the bridge domain, which connects the membrane and the peripheral arm of mitochondrial complex I.	MITOCHONDRIAL COMPLEX I FERREDOXIN (C1-FDX)	NA	XP_003634833.1PREDICTED: uncharacterized protein LOC100854844	163	4	1.4e-101	0.9954	Vitis vinifera	0.9939	3	GO:0009055;GO:0022900;GO:0051536	EC:1	IPR012675;noIPR;noIPR;IPR036010	;;;GO:0051536
Vitvi09g00444	-1.73791	2.62065e-24	-1.94008	1.09747e-52	-2.37298	9.08891e-51	'4.6.8.1'	'Amino acid metabolism.amino acid degradation.aromatic amino acids.aromatic-amino-acid aminotransferase'	'mercator4v5.0: aromatic-amino-acid aminotransferase & prot-scriber: histidinol phosphate aminotransferase & swissprot: Aromatic aminotransferase ISS1 & original description: none'	AT1G80360	AT1G80360	AT1G80360.2	69.797	1	ortholog_one2one	AT1G80360.1	Encodes a methionine-specific aminotransferase that uses the ethylene biosynthetic intermediate methionine as an amino donor and the auxin biosynthetic intermediate indole-3-pyruvic acid as an amino acceptor to produce L-tryptophan and 2-oxo-4-methylthiobutyric acid. These actions allow VAS1 to coordinate both auxin and ethylene biosynthesis. It functions downstream of TAA1/SAV3 but upstream of Y…	REVERSAL OF SAV3 PHENOTYPE 1 (VAS1);NDOLE SEVERE SENSITIVE1 (ISS1)	NA	XP_034696116.1aromatic aminotransferase ISS1	394	3	8.8e-293	0.9975	Vitis vinifera	1	3	GO:0008483;GO:0009058;GO:0030170	EC:2.6.1	IPR015421;IPR004839;noIPR;noIPR;IPR004838;noIPR;IPR015424	GO:0003824;GO:0030170/GO:0009058;;;GO:0003824/GO:0030170/GO:0009058;;
Vitvi00g04346	NA	NA	1.52526	1	NA	NA	'35.2'	'not assigned.not annotated'	'mercator4v5.0: not classified & prot-scriber: no annotation & swissprot: no annotation & original description: none'	NA	NA	NA	NA	NA	NA	NA	NA	NA	NA	CAN61509.1hypothetical protein VITISV_000628	143	1	4.8e-97	1	Vitis vinifera	1	NA	NA	NA	NA	NA
Vitvi00g04347	1.52051	1	1.52984	1	NA	NA	'35.1'	'not assigned.annotated'	'mercator4v5.0: not classified & prot-scriber: ribonuclease h superfamily protein & swissprot: no annotation & original description: none'	NA	NA	NA	NA	NA	NA	NA	NA	NA	NA	---NA---	90	NA	NA	NA	NA	NA	NA	NA	NA	NA	NA
Vitvi00g04348	3.0808	0.222815	1.51745	1	1.5364	1	'35.1'	'not assigned.annotated'	'mercator4v5.0: not classified & prot-scriber: rnase h domain containing protein & swissprot: no annotation & original description: none'	NA	NA	NA	NA	NA	NA	NA	NA	NA	NA	KAF7804220.1putative ribonuclease H protein At1g65750 family	144	2	9.2e-29	0.5647	Senna tora	0.5683	NA	NA	NA	NA	NA
Vitvi00g04349	NA	NA	1.52526	1	NA	NA	'35.2'	'not assigned.not annotated'	'mercator4v5.0: not classified & prot-scriber: no annotation & swissprot: no annotation & original description: none'	NA	NA	NA	NA	NA	NA	NA	NA	NA	NA	GER39089.1ABC-2 type transporter	116	1	4.7e-11	0.75	Striga asiatica	0.75	NA	NA	NA	NA	NA
Vitvi00g04350	1.52229	1	1.74002	0.362979	NA	NA	'35.2'	'not assigned.not annotated'	'mercator4v5.0: not classified & prot-scriber: no annotation & swissprot: no annotation & original description: none'	NA	NA	NA	NA	NA	NA	NA	NA	NA	NA	YP_009049661.1hypothetical protein	106	3	5.4e-63	0.9439	Capsicum baccatum/Capsicum annuum/Capsicum annuum var. glabriusculum	0.9533	1	GO:0005739	NA	NA	NA
Vitvi00g04351	2.86569	2.23405e-28	0.866777	0.000677339	1.76947	7.69321e-14	'35.1'	'not assigned.annotated'	'mercator4v5.0: not classified & prot-scriber: cytochrome c oxidase 1+2 & swissprot: Cytochrome c oxidase subunit 2 & original description: none'	ATMG00160	cox2	ATMG00160.1	62.2517	0	ortholog_one2one	ATMG00160.1	cytochrome c oxidase subunit 2	CYTOCHROME OXIDASE 2 (COX2)	NA	AUR27270.1putative cytochrome c oxidase subunit 2	302	4	7.2e-140	0.7207	Helianthus annuus	0.7444	5	GO:0004129;GO:0005507;GO:0005739;GO:0016021;GO:0042773	EC:1.9;EC:7.1.1.9	noIPR;IPR011759;IPR036257;IPR008972;IPR002429;noIPR;IPR011759;IPR002429;IPR036257;IPR008972	;GO:0016021/GO:0022900;;;GO:0004129/GO:0005507/GO:0016020;;GO:0016021/GO:0022900;GO:0004129/GO:0005507/GO:0016020;;
Vitvi00g04352	1.5171	1	-2.39598	0.622331	NA	NA	'35.2'	'not assigned.not annotated'	'mercator4v5.0: not classified & prot-scriber: no annotation & swissprot: no annotation & original description: none'	NA	NA	NA	NA	NA	NA	NA	NA	NA	NA	CAN61507.1hypothetical protein VITISV_000626	275	1	5.2e-182	0.7988	Vitis vinifera	0.7988	NA	NA	NA	noIPR;noIPR	;
Vitvi00g04353	2.24582	0.624602	-0.27322	1	1.52673	1	'35.2'	'not assigned.not annotated'	'mercator4v5.0: not classified & prot-scriber: no annotation & swissprot: no annotation & original description: none'	NA	NA	NA	NA	NA	NA	NA	NA	NA	NA	---NA---	215	NA	NA	NA	NA	NA	NA	NA	NA	NA	NA
Vitvi00g04354	0.842994	0.0144245	-0.331799	0.351697	0.103263	0.850728	'2.4.6.1.3'	'Cellular respiration.oxidative phosphorylation.ATP synthase complex.membrane MF0 subcomplex.subunit c'	'mercator4v5.0: subunit c of ATP synthase membrane MF0 subcomplex & prot-scriber: atp synthase 0 subunit mitochondrial & swissprot: no annotation & original description: none'	AT2G07671	AT2G07671	AT2G07671.1	94.5946	0	ortholog_many2many	AT2G07671.1	ATP synthase subunit C family protein;(source:Araport11)	NA	NA	ALE29234.1ATPase subunit 9	74	20	6.4e-39	0.9953	Heuchera parviflora var. saurensis	1	6	GO:0000276;GO:0005524;GO:0008289;GO:0015078;GO:0015986;GO:0016021	EC:7	IPR000454;IPR002379;IPR038662;noIPR;IPR000454;IPR020537;IPR000454;noIPR;IPR035921	GO:0045263/GO:0015078/GO:0015986;GO:1902600/GO:0015078/GO:0033177;;;GO:0045263/GO:0015078/GO:0015986;;GO:0045263/GO:0015078/GO:0015986;;
Vitvi00g04355	1.34467	0.0168276	0.241608	0.822401	1.01071	0.296451	'35.1'	'not assigned.annotated'	'mercator4v5.0: not classified & prot-scriber: atp synt ab n domain containing protein & swissprot: no annotation & original description: none'	NA	NA	NA	NA	NA	NA	NA	NA	NA	NA	RXH88095.1hypothetical protein DVH24_042166	366	1	1.4e-22	0.6957	Malus domestica	0.6957	NA	NA	NA	NA	NA
Vitvi00g04356	NA	NA	NA	NA	NA	NA	'35.1'	'not assigned.annotated'	'mercator4v5.0: not classified & prot-scriber: rna directed dna polymerase reversetranscriptase family protein & swissprot: no annotation & original description: none'	NA	NA	NA	NA	NA	NA	NA	NA	NA	NA	XP_015868752.1uncharacterized protein LOC107406162	126	1	1.8e-32	0.7586	Ziziphus jujuba	0.7586	4	GO:0005739;GO:0009987;GO:0016020;GO:0046872	NA	NA	NA
Vitvi00g04357	0.366726	0.769316	-2.5335	0.175247	1.61203	0.254848	'35.1'	'not assigned.annotated'	'mercator4v5.0: not classified & prot-scriber: retrotran gag 3 domain containing protein & swissprot: no annotation & original description: none'	NA	NA	NA	NA	NA	NA	NA	NA	NA	NA	CAN71471.1hypothetical protein VITISV_038995	324	1	2.7e-229	1	Vitis vinifera	1	NA	NA	NA	noIPR;noIPR	;
Vitvi00g04358	4.25955	0.0447424	3.40864	0.116397	2.95702	0.0168808	'22.5.2.6.2'	'Vesicle trafficking.multi-pathway trafficking regulation.vesicle tethering.TRAPP-II complex-specific components.component *(TRS130/CLUB)'	'mercator4v5.0: component *(TRS130/CLUB) of TRAPP-II complex-specific components & prot-scriber: trafficking protein particle complex ii specific subunit homolog & swissprot: Trafficking protein particle complex II-specific subunit 130 homolog & original description: none'	AT5G54440	CLUB	AT5G54440.1	85.8064	0	ortholog_one2many	AT5G54440.1	Encodes a putative TRAPPII tethering factor required for cell plate assembly during cytokinesis. Part of multi-protein complex, acting as guanine nucleotide exchange factors (GEFs) and possibly as tethers, regulating intracellular trafficking.	CLUB (CLUB); (AtTRS130); (TRAPPC10); (TRS130)	NA	XP_002281921.2 trafficking protein particle complex II-specific subunit 130 homolog	310	3	2.9e-212	0.9989	Vitis vinifera	1	6	GO:0000919;GO:0005802;GO:0005829;GO:0006891;GO:0034498;GO:1990071	NA	noIPR;noIPR;IPR045126	;;GO:0048193/GO:1990071
Vitvi00g04359	-1.31077	9.74531e-06	-0.843713	0.000450345	-0.899966	0.00397114	'18.13.1.1'	'Protein modification.protein folding.Cyclophilin-type chaperone activities.peptidyl-prolyl cis-trans isomerase *(CYP37/CYP38)'	'mercator4v5.0: peptidyl-prolyl cis-trans isomerase *(CYP37/CYP38) & prot-scriber: ppiase cyclophilin type domain containing protein & swissprot: Peptidyl-prolyl cis-trans isomerase CYP37, chloroplastic & original description: none'	AT3G15520	AT3G15520	AT3G15520.1	65.4867	1	ortholog_one2many	AT3G15520.1	Cyclophilin-like peptidyl-prolyl cis-trans isomerase family protein;(source:Araport11). Localized to thylakoid lumen. Induced by high light.	CYCLOPHILIN 37 (CYP37)	NA	XP_034679676.1peptidyl-prolyl cis-trans isomerase CYP37, chloroplastic isoform X1	452	2	0	0.9956	Vitis vinifera	1	2	GO:0000413;GO:0003755	EC:5.2.1.8	IPR023222;IPR029000;IPR002130;IPR044259;IPR002130;IPR029000	;;GO:0003755/GO:0000413;;GO:0003755/GO:0000413;
Vitvi00g04360	-1.42687	1.21038e-19	-1.35293	6.16849e-16	-1.2992	3.25225e-15	'35.1'	'not assigned.annotated'	'mercator4v5.0: not classified & prot-scriber: afu atp dependent rna helicase dbp & swissprot: DEAD-box ATP-dependent RNA helicase 16 & original description: none'	AT4G34910	AT4G34910	AT4G34910.1	49.7567	0	ortholog_one2many	AT4G34910.1	P-loop containing nucleoside triphosphate hydrolases superfamily protein;(source:Araport11)	NA	NA	XP_002273641.3 DEAD-box ATP-dependent RNA helicase 16	822	5	0	0.9892	Vitis vinifera	0.9982	5	GO:0003676;GO:0004386;GO:0005524;GO:0016021;GO:0016787	EC:3	noIPR;IPR001650;IPR014001;IPR001650;IPR027417;IPR027417;IPR011545;noIPR;noIPR;noIPR;noIPR;noIPR;IPR007248;noIPR;IPR007248;IPR001650;IPR014001;noIPR;noIPR;IPR027417	;;;;;;GO:0005524/GO:0003676;;;;;;GO:0016021;;GO:0016021;;;;;
Vitvi03g01300	9.81177	3.33366e-278	11.8353	1.71817e-196	11.4212	5.22334e-140	'35.1'	'not assigned.annotated'	'mercator4v5.0: not classified & prot-scriber: x8 domain containing protein & swissprot: Glucan endo-1,3-beta-D-glucosidase & original description: none'	NA	NA	NA	NA	NA	NA	NA	NA	NA	NA	XP_002264622.2 pollen-specific leucine-rich repeat extensin-like protein 4	262	5	2.5e-155	0.9885	Vitis vinifera	1	NA	NA	NA	noIPR;IPR012946;noIPR;IPR012946;IPR044788;noIPR	;;;;;
Vitvi12g00272	-3.29187	0.00066403	-10.1747	2.47092e-38	-7.77463	9.60233e-39	'4.6.8.4.1' AND '50.2.6'	'Amino acid metabolism.amino acid degradation.aromatic amino acids.tyrosine.tyrosine aminotransferase *(TAT)' AND 'Enzyme classification.EC_2 transferases.EC_2.6 transferase transferring nitrogenous group'	'mercator4v5.0: tyrosine aminotransferase *(TAT) & prot-scriber: aminotran 1 2 domain containing protein & swissprot: Tyrosine aminotransferase & original description: none' AND 'mercator4v5.0: EC_2.6 transferase transferring nitrogenous group & prot-scriber: aminotran 1 2 domain containing protein & swissprot: Tyrosine aminotransferase & original description: none'	AT5G36160	AT5G36160	AT5G36160.1	55.4455	1	ortholog_one2many	AT5G36160.1	Encodes a cytosolic L-tyrosine aminotransferase. AtTAT2 exhibits much broader amino donor specificity than AtTAT1 and can use not only Tyr but also Phe, Trp, His, Met, Leu, Ala, Ser, Cys, Asp, Asn, Gln, and Arg as amino donors.	TYR AMINOTRANSFERASE 2 (TAT2);TYR AMINOTRANSFERASE 2 (ATTAT2)	NA	XP_034702767.1tyrosine aminotransferase-like	404	2	1.9e-280	0.9642	Vitis riparia	0.9284	4	GO:0006520;GO:0008483;GO:0009058;GO:0030170	EC:2.6.1	IPR015422;IPR004839;IPR015421;IPR005958;IPR005958;noIPR;noIPR;noIPR;IPR015424	GO:0003824;GO:0030170/GO:0009058;GO:0003824;GO:0008483/GO:0006520/GO:0030170;GO:0008483/GO:0006520/GO:0030170;;;;
Vitvi00g04363	NA	NA	NA	NA	NA	NA	'35.1'	'not assigned.annotated'	'mercator4v5.0: not classified & prot-scriber: protein scarecrow & swissprot: no annotation & original description: none'	NA	NA	NA	NA	NA	NA	NA	NA	NA	NA	CAN61761.1hypothetical protein VITISV_015173	98	1	2.4e-39	0.9848	Vitis vinifera	0.9848	NA	NA	NA	IPR005202;IPR005202;noIPR;IPR005202	;;;
Vitvi00g04364	NA	NA	NA	NA	NA	NA	'35.1'	'not assigned.annotated'	'mercator4v5.0: not classified & prot-scriber: retrovirus pol yprotein from transposon tnt & swissprot: no annotation & original description: none'	NA	NA	NA	NA	NA	NA	NA	NA	NA	NA	RVW26216.1Retrovirus-related Pol polyprotein from transposon TNT 1-94	124	2	1.3e-57	0.8919	Vitis vinifera	0.8919	2	GO:0003676;GO:0015074	NA	NA	NA
Vitvi00g04365	NA	NA	NA	NA	NA	NA	'35.2'	'not assigned.not annotated'	'mercator4v5.0: not classified & prot-scriber: no annotation & swissprot: no annotation & original description: none'	NA	NA	NA	NA	NA	NA	NA	NA	NA	NA	CBI18721.3unnamed protein product, partial	110	1	5.2e-65	0.9364	Vitis vinifera	0.9364	NA	NA	NA	NA	NA
Vitvi00g04366	NA	NA	NA	NA	NA	NA	'35.1'	'not assigned.annotated'	'mercator4v5.0: not classified & prot-scriber: elmo domain containing protein & swissprot: no annotation & original description: none'	AT2G44770	AT2G44770	AT2G44770.1	39.1026	0	ortholog_many2many	AT2G44770.1	Acts upstream of aperture proteins, their expression levels influence the number of aperture domains that form on the surface of developing pollen grains.	(MCR);ENGULFMENT AND CELL MOTILITY (ELMO) DOMAIN B (ELMOD_B)	NA	RVW18946.1hypothetical protein CK203_102492	156	1	4e-83	0.8994	Vitis vinifera	0.8994	NA	NA	NA	IPR006816;noIPR;noIPR;IPR006816	;;;
Vitvi00g04367	NA	NA	NA	NA	NA	NA	'35.1'	'not assigned.annotated'	'mercator4v5.0: not classified & prot-scriber: rna binding protein y14a & swissprot: no annotation & original description: none'	NA	NA	NA	NA	NA	NA	NA	NA	NA	NA	CAN61761.1hypothetical protein VITISV_015173	87	1	5.6e-42	0.708	Vitis vinifera	0.708	NA	NA	NA	NA	NA
Vitvi00g04368	-0.886548	1	1.10102	0.407677	2.74673	0.368792	'35.1'	'not assigned.annotated'	'mercator4v5.0: not classified & prot-scriber: protein kinase domain containing & swissprot: no annotation & original description: none'	NA	NA	NA	NA	NA	NA	NA	NA	NA	NA	CBI31011.3unnamed protein product, partial	126	1	9e-67	0.9478	Vitis vinifera	0.9478	NA	NA	NA	NA	NA
Vitvi15g00771	8.17391	3.86247e-192	11.8265	1.00925e-260	8.84108	6.00602e-159	'19.4.2.1.4'	'Protein homeostasis.proteolysis.serine-type peptidase activities.Subtilisin-type protease activities.protease *(SBT4)'	'mercator4v5.0: protease *(SBT4) & prot-scriber: subtilisin protease sbt & swissprot: Subtilisin-like protease SBT4.14 & original description: none'	AT4G00230	XSP1	AT4G00230.1	62.9076	1	ortholog_one2many	AT4G00230.1	xylem serine peptidase 1;(source:Araport11)	XYLEM SERINE PEPTIDASE 1 (XSP1)	NA	XP_002272598.1 subtilisin-like protease SBT4.14	736	4	0	0.9939	Vitis vinifera	1	2	GO:0004252;GO:0006508	EC:3.4.21	IPR015500;IPR036852;noIPR;IPR010259;noIPR;IPR037045;IPR041469;IPR000209;noIPR;IPR045051;IPR023828;noIPR;IPR034197;noIPR;IPR036852	;GO:0004252/GO:0006508;;;;;;GO:0008236/GO:0006508;;;;;;;GO:0004252/GO:0006508
Vitvi00g04370	NA	NA	NA	NA	NA	NA	'50.1.3'	'Enzyme classification.EC_1 oxidoreductases.EC_1.3 oxidoreductase acting on CH-CH group of donor'	'mercator4v5.0: EC_1.3 oxidoreductase acting on CH-CH group of donor & prot-scriber: 12 oxophytodienoate reductase protein & swissprot: 12-oxophytodienoate reductase 1 & original description: none'	AT1G76680	OPR1	AT1G76680.2	66.7647	0	ortholog_many2many	AT1G76680.2	Encodes a member of an alpha/beta barrel fold family of FMN-containing oxidoreductases. One of the closely related 12-oxophytodienoic acid reductases. This enzyme is not expected to participate in jasmonic acid biosynthesis because during in vitro assays, it shows very little activity with the naturally occurring OPDA isomer. Shows activity towards 2,4,6-trinitrotoluene. Expressed predominately i…	12-OXOPHYTODIENOATE REDUCTASE 1 (OPR1)	NA	RVW29121.1putative 12-oxophytodienoate reductase 11	340	2	4.2e-234	0.9303	Vitis vinifera	0.9441	2	GO:0010181;GO:0016491	EC:1	IPR013785;IPR001155;noIPR;noIPR;noIPR;noIPR	GO:0003824;GO:0010181/GO:0016491;;;;
Vitvi00g04371	-1.32549	2.51009e-05	-2.08502	0.0955798	-2.51488	1.28769e-11	'50.1.3'	'Enzyme classification.EC_1 oxidoreductases.EC_1.3 oxidoreductase acting on CH-CH group of donor'	'mercator4v5.0: EC_1.3 oxidoreductase acting on CH-CH group of donor & prot-scriber: 12 oxophytodienoate reductase protein & swissprot: 12-oxophytodienoate reductase 2 & original description: none'	AT1G76690	OPR2	AT1G76690.1	75.1979	0	ortholog_many2many	AT1G76690.1	Encodes one of the closely related 12-oxophytodienoic acid reductases. This enzyme is not expected to participate in jasmonic acid biosynthesis because during in vitro assays, it shows very little activity with the naturally occurring OPDA isomer. Shows activity towards 2,4,6-trinitrotoluene. Expressed predominately in root. Predicted to be a cytosolic protein.	12-OXOPHYTODIENOATE REDUCTASE 2 (OPR2);ARABIDOPSIS 12-OXOPHYTODIENOATE REDUCTASE 2 (ATOPR2)	NA	XP_002281348.1 putative 12-oxophytodienoate reductase 11	379	3	3.6e-289	0.985	Vitis vinifera	1	2	GO:0010181;GO:0016491	EC:1	IPR001155;IPR013785;noIPR;noIPR;noIPR;noIPR	GO:0010181/GO:0016491;GO:0003824;;;;
Vitvi00g04372	-2.86312	0.123808	-6.76959	1.94902e-05	-10.1717	3.05241e-07	'50.1.3'	'Enzyme classification.EC_1 oxidoreductases.EC_1.3 oxidoreductase acting on CH-CH group of donor'	'mercator4v5.0: EC_1.3 oxidoreductase acting on CH-CH group of donor & prot-scriber: 12 oxophytodienoate reductase protein & swissprot: 12-oxophytodienoate reductase 1 & original description: none'	AT1G76680	OPR1	AT1G76680.2	73.2759	0	ortholog_many2many	AT1G76680.2	Encodes a member of an alpha/beta barrel fold family of FMN-containing oxidoreductases. One of the closely related 12-oxophytodienoic acid reductases. This enzyme is not expected to participate in jasmonic acid biosynthesis because during in vitro assays, it shows very little activity with the naturally occurring OPDA isomer. Shows activity towards 2,4,6-trinitrotoluene. Expressed predominately i…	12-OXOPHYTODIENOATE REDUCTASE 1 (OPR1)	NA	XP_003634577.1 putative 12-oxophytodienoate reductase 11	348	9	3e-262	0.9907	Vitis vinifera	1	2	GO:0010181;GO:0016491	EC:1	IPR013785;IPR001155;noIPR;noIPR;noIPR;noIPR	GO:0003824;GO:0010181/GO:0016491;;;;
Vitvi00g04373	-1.05242	1	NA	NA	-1.04429	1	'35.2'	'not assigned.not annotated'	'mercator4v5.0: not classified & prot-scriber: no annotation & swissprot: no annotation & original description: none'	NA	NA	NA	NA	NA	NA	NA	NA	NA	NA	RVW77871.112-oxophytodienoate reductase 1	78	1	3.5e-30	0.8378	Vitis vinifera	0.8378	2	GO:0010181;GO:0016491	EC:1	NA	NA
Vitvi00g04374	NA	NA	NA	NA	NA	NA	'35.1'	'not assigned.annotated'	'mercator4v5.0: not classified & prot-scriber: mitochondrial uncoupling protein & swissprot: no annotation & original description: none'	NA	NA	NA	NA	NA	NA	NA	NA	NA	NA	CAN66856.1hypothetical protein VITISV_000449	218	2	2.1e-58	0.9737	Vitis vinifera	0.9789	NA	NA	NA	NA	NA
Vitvi00g04375	NA	NA	NA	NA	NA	NA	'35.1'	'not assigned.annotated'	'mercator4v5.0: not classified & prot-scriber: mitochondrial uncoupling protein & swissprot: no annotation & original description: none'	NA	NA	NA	NA	NA	NA	NA	NA	NA	NA	CAN66856.1hypothetical protein VITISV_000449	105	2	9.1e-68	0.981	Vitis vinifera	0.9905	NA	NA	NA	NA	NA
Vitvi00g04376	NA	NA	NA	NA	NA	NA	'35.1'	'not assigned.annotated'	'mercator4v5.0: not classified & prot-scriber: lrr receptor kinase serk & swissprot: LRR receptor kinase SERK2 & original description: none'	NA	NA	NA	NA	NA	NA	NA	NA	NA	NA	RVX23726.1LRR receptor kinase SERK2	196	1	6.2e-137	0.9949	Vitis vinifera	0.9949	2	GO:0016301;GO:0016310	EC:2.7	noIPR;noIPR;noIPR;IPR011009	;;;
Vitvi00g04377	NA	NA	NA	NA	NA	NA	'35.1'	'not assigned.annotated'	'mercator4v5.0: not classified & prot-scriber: retrovirus pol yprotein from transposon tnt & swissprot: no annotation & original description: none'	NA	NA	NA	NA	NA	NA	NA	NA	NA	NA	CAN59708.1hypothetical protein VITISV_040315, partial	218	1	1.4e-43	0.9277	Vitis vinifera	0.9277	NA	NA	NA	NA	NA
Vitvi00g04378	NA	NA	NA	NA	NA	NA	'35.1'	'not assigned.annotated'	'mercator4v5.0: not classified & prot-scriber: malate dehydrogenase 1 & swissprot: Probable protein phosphatase 2C 12 & original description: none'	NA	NA	NA	NA	NA	NA	NA	NA	NA	NA	RVW62466.1 phosphatase 2C 12	169	1	4.3e-40	0.837	Vitis vinifera	0.837	4	GO:0005975;GO:0016311;GO:0016616;GO:0016791	EC:1.1.1;EC:3.1.3	IPR015955;IPR022383;noIPR;noIPR;IPR015955;IPR036457	GO:0003824/GO:0005975/GO:0016616;GO:0016616;;;GO:0003824/GO:0005975/GO:0016616;
Vitvi00g04379	NA	NA	NA	NA	NA	NA	'12.4.3.6.1'	'Chromatin organisation.nucleosome remodeling.INO80 chromatin remodeling complex.NTD module.component *(NFRKB1)'	'mercator4v5.0: component *(NFRKB1) of INO80 chromatin remodeling complex & prot-scriber: nuclear factor to kappa b inding protein & swissprot: no annotation & original description: none'	NA	NA	NA	NA	NA	NA	NA	NA	NA	NA	CAN70514.1hypothetical protein VITISV_024738	131	1	9.4e-86	0.9692	Vitis vinifera	0.9692	1	GO:0031011	NA	IPR024867;noIPR	GO:0031011;
Vitvi00g04380	NA	NA	NA	NA	NA	NA	'35.1'	'not assigned.annotated'	'mercator4v5.0: not classified & prot-scriber: malate dehydrogenase 1 & swissprot: Probable protein phosphatase 2C 12 & original description: none'	NA	NA	NA	NA	NA	NA	NA	NA	NA	NA	RVW62466.1 phosphatase 2C 12	169	1	4.3e-40	0.837	Vitis vinifera	0.837	4	GO:0005975;GO:0016311;GO:0016616;GO:0016791	EC:1.1.1;EC:3.1.3	IPR015955;IPR022383;noIPR;noIPR;IPR015955;IPR036457	GO:0003824/GO:0005975/GO:0016616;GO:0016616;;;GO:0003824/GO:0005975/GO:0016616;
Vitvi00g04381	NA	NA	NA	NA	-2.40019	0.621003	'35.2'	'not assigned.not annotated'	'mercator4v5.0: not classified & prot-scriber: no annotation & swissprot: no annotation & original description: none'	NA	NA	NA	NA	NA	NA	NA	NA	NA	NA	CAN79778.1hypothetical protein VITISV_013616	264	1	4.1e-127	0.9095	Vitis vinifera	0.9095	NA	NA	NA	noIPR;noIPR;noIPR;noIPR;noIPR;noIPR	;;;;;
Vitvi00g04382	NA	NA	NA	NA	NA	NA	'35.2'	'not assigned.not annotated'	'mercator4v5.0: not classified & prot-scriber: no annotation & swissprot: no annotation & original description: none'	NA	NA	NA	NA	NA	NA	NA	NA	NA	NA	---NA---	105	NA	NA	NA	NA	NA	NA	NA	NA	noIPR;noIPR;noIPR;noIPR;noIPR;noIPR;noIPR	;;;;;;
Vitvi00g04383	-1.81975	0.149712	0.5809	0.580017	-0.430766	0.759183	'16.1.6.11'	'RNA processing.pre-RNA splicing.spliceosome-associated non-snRNP factor activities.splicing factor *(PRP38)'	'mercator4v5.0: splicing factor *(PRP38) & prot-scriber: pre mrna splicing factor & swissprot: Pre-mRNA-splicing factor 38 & original description: none'	AT2G40650	AT2G40650	AT2G40650.1	56.4972	1	ortholog_one2one	AT2G40650.1	PRP38 family protein;(source:Araport11)	(PRP38)	NA	XP_002283131.1 pre-mRNA-splicing factor 38	354	20	4.6e-119	0.9827	Vitis vinifera	1	3	GO:0000398;GO:0016021;GO:0071011	NA	IPR005037;noIPR;noIPR;noIPR;noIPR;noIPR;IPR005037	;;;;;;
Vitvi00g04384	NA	NA	NA	NA	NA	NA	'50.2.4'	'Enzyme classification.EC_2 transferases.EC_2.4 glycosyltransferase'	'mercator4v5.0: EC_2.4 glycosyltransferase & prot-scriber: xyloglucan endotransglucosylase hydrolase protein & swissprot: Xyloglucan endotransglucosylase/hydrolase protein 2 & original description: none'	AT3G48580	XTH11	AT3G48580.1	40.2214	0	ortholog_one2many	AT3G48580.1	Encodes a cell-wall localized xyloglucan endotransglucosylase/hydrolase.	XYLOGLUCAN ENDOTRANSGLUCOSYLASE/HYDROLASE 11 (XTH11)	NA	RVW97883.1Xyloglucan endotransglucosylase/hydrolase protein 2	271	2	1.1e-210	0.9925	Vitis vinifera	0.9926	7	GO:0004553;GO:0005618;GO:0010411;GO:0016762;GO:0042546;GO:0048046;GO:0071555	EC:2.4.1.207;EC:3.2.1	IPR008264;IPR016455;noIPR;IPR000757;IPR010713;noIPR;IPR044791;IPR000757;IPR016455;IPR013320	GO:0004553/GO:0005975;GO:0016762/GO:0042546/GO:0010411;;GO:0004553/GO:0005975;GO:0048046/GO:0006073/GO:0005618/GO:0016762;;GO:0004553;GO:0004553/GO:0005975;GO:0016762/GO:0042546/GO:0010411;
Vitvi00g04385	NA	NA	NA	NA	NA	NA	'50.2.4'	'Enzyme classification.EC_2 transferases.EC_2.4 glycosyltransferase'	'mercator4v5.0: EC_2.4 glycosyltransferase & prot-scriber: xyloglucan endotransglucosylase hydrolase protein & swissprot: Xyloglucan endotransglucosylase/hydrolase protein 2 & original description: none'	AT3G48580	XTH11	AT3G48580.1	40.2214	0	ortholog_one2many	AT3G48580.1	Encodes a cell-wall localized xyloglucan endotransglucosylase/hydrolase.	XYLOGLUCAN ENDOTRANSGLUCOSYLASE/HYDROLASE 11 (XTH11)	NA	RVW97883.1Xyloglucan endotransglucosylase/hydrolase protein 2	271	2	1.1e-210	0.9925	Vitis vinifera	0.9926	7	GO:0004553;GO:0005618;GO:0010411;GO:0016762;GO:0042546;GO:0048046;GO:0071555	EC:2.4.1.207;EC:3.2.1	IPR008264;IPR016455;noIPR;IPR000757;IPR010713;noIPR;IPR044791;IPR000757;IPR016455;IPR013320	GO:0004553/GO:0005975;GO:0016762/GO:0042546/GO:0010411;;GO:0004553/GO:0005975;GO:0048046/GO:0006073/GO:0005618/GO:0016762;;GO:0004553;GO:0004553/GO:0005975;GO:0016762/GO:0042546/GO:0010411;
Vitvi00g04386	-0.226135	0.137605	0.672508	0.000266496	0.198999	0.374943	'16.1.6.11'	'RNA processing.pre-RNA splicing.spliceosome-associated non-snRNP factor activities.splicing factor *(PRP38)'	'mercator4v5.0: splicing factor *(PRP38) & prot-scriber: pre mrna splicing factor & swissprot: Pre-mRNA-splicing factor 38 & original description: none'	NA	NA	NA	NA	NA	NA	NA	NA	NA	NA	XP_002283131.1 pre-mRNA-splicing factor 38	393	4	4.4e-184	0.9857	Vitis vinifera	1	2	GO:0000398;GO:0071011	NA	IPR005037;noIPR;noIPR;noIPR;noIPR;IPR005037;noIPR	;;;;;;
Vitvi00g04387	NA	NA	NA	NA	NA	NA	'35.2'	'not assigned.not annotated'	'mercator4v5.0: not classified & prot-scriber: no annotation & swissprot: no annotation & original description: none'	NA	NA	NA	NA	NA	NA	NA	NA	NA	NA	CAN79778.1hypothetical protein VITISV_013616	282	1	3.2e-124	0.9894	Vitis vinifera	0.9894	NA	NA	NA	noIPR;noIPR;noIPR;noIPR;noIPR;noIPR	;;;;;
Vitvi00g04388	NA	NA	NA	NA	2.73279	0.368792	'35.2'	'not assigned.not annotated'	'mercator4v5.0: not classified & prot-scriber: no annotation & swissprot: no annotation & original description: none'	NA	NA	NA	NA	NA	NA	NA	NA	NA	NA	CAN74928.1hypothetical protein VITISV_038595	167	1	4.8e-12	0.7069	Vitis vinifera	0.7069	NA	NA	NA	NA	NA
Vitvi00g04389	NA	NA	NA	NA	NA	NA	'35.1'	'not assigned.annotated'	'mercator4v5.0: not classified & prot-scriber: serine threonine protein kinase atr & swissprot: no annotation & original description: none'	NA	NA	NA	NA	NA	NA	NA	NA	NA	NA	RVW66983.1hypothetical protein CK203_066082	103	1	5.1e-43	0.9545	Vitis vinifera	0.9545	NA	NA	NA	NA	NA
Vitvi00g04390	1.52051	1	NA	NA	1.52673	1	'35.2'	'not assigned.not annotated'	'mercator4v5.0: not classified & prot-scriber: no annotation & swissprot: no annotation & original description: none'	NA	NA	NA	NA	NA	NA	NA	NA	NA	NA	CBI29504.3unnamed protein product, partial	101	1	2.2e-55	1	Vitis vinifera	1	NA	NA	NA	NA	NA
Vitvi00g04391	NA	NA	NA	NA	NA	NA	'35.2'	'not assigned.not annotated'	'mercator4v5.0: not classified & prot-scriber: no annotation & swissprot: no annotation & original description: none'	NA	NA	NA	NA	NA	NA	NA	NA	NA	NA	CAN81231.1hypothetical protein VITISV_033666	66	6	1.1e-17	0.7846	Vitis vinifera	0.76	1	GO:0016020	NA	NA	NA
Vitvi00g04392	NA	NA	NA	NA	NA	NA	'35.2'	'not assigned.not annotated'	'mercator4v5.0: not classified & prot-scriber: no annotation & swissprot: no annotation & original description: none'	NA	NA	NA	NA	NA	NA	NA	NA	NA	NA	XP_034687551.1uncharacterized protein LOC117915915 isoform X1	61	3	1e-18	0.8579	Vitis riparia	0.8689	NA	NA	NA	noIPR;noIPR	;
Vitvi00g04393	2.27027	7.11423e-06	NA	NA	-0.509255	1	'35.1'	'not assigned.annotated'	'mercator4v5.0: not classified & prot-scriber: kinesin motor domain containing protein & swissprot: no annotation & original description: none'	NA	NA	NA	NA	NA	NA	NA	NA	NA	NA	CAN83056.1hypothetical protein VITISV_036167	453	1	1.6e-274	0.9604	Vitis vinifera	0.9604	NA	NA	NA	noIPR;noIPR	;
Vitvi00g04394	1.35042	0.0150664	NA	NA	0.19484	1	'35.1'	'not assigned.annotated'	'mercator4v5.0: not classified & prot-scriber: fyve type domain containing protein & swissprot: no annotation & original description: none'	NA	NA	NA	NA	NA	NA	NA	NA	NA	NA	CAN83056.1hypothetical protein VITISV_036167	439	1	2.4e-264	0.965	Vitis vinifera	0.965	NA	NA	NA	noIPR;noIPR;noIPR;noIPR;noIPR	;;;;
Vitvi00g04395	1.7122	0.395383	NA	NA	NA	NA	'35.1'	'not assigned.annotated'	'mercator4v5.0: not classified & prot-scriber: brct domain containing protein & swissprot: no annotation & original description: none'	NA	NA	NA	NA	NA	NA	NA	NA	NA	NA	CAN83056.1hypothetical protein VITISV_036167	87	1	5.5e-45	0.9524	Vitis vinifera	0.9524	NA	NA	NA	NA	NA
Vitvi00g04396	3.29821	0.134491	-1.65005	1	2.15161	0.621003	'35.1'	'not assigned.annotated'	'mercator4v5.0: not classified & prot-scriber: nitrate regulatory gene protein & swissprot: no annotation & original description: none'	AT5G25590	AT5G25590	AT5G25590.1	56.7797	0	ortholog_one2many	AT5G25590.1	DNA ligase (DUF630 and DUF632);(source:Araport11)	NA	NA	RVX19736.1Nitrate regulatory gene2 protein	118	3	1.8e-64	0.9831	Vitis vinifera	0.9915	NA	NA	NA	IPR006868;noIPR;noIPR;noIPR;noIPR	;;;;
Vitvi19g00082	4.83255	0.000211906	11.8108	4.17896e-82	6.98052	2.50009e-41	'50.4.2' AND '9.1.4.2'	'Enzyme classification.EC_4 lyases.EC_4.2 carbon-oxygen lyase' AND 'Secondary metabolism.terpenoids.terpene biosynthesis.mono-/sesquiterpene-/diterpene synthase'	'mercator4v5.0: EC_4.2 carbon-oxygen lyase & prot-scriber: + delta cadinene synthase isozyme & swissprot: (-)-germacrene D synthase & original description: none' AND 'mercator4v5.0: mono-/sesquiterpene-/diterpene synthase & prot-scriber: + delta cadinene synthase isozyme & swissprot: (-)-germacrene D synthase & original description: none'	NA	NA	NA	NA	NA	NA	NA	NA	NA	TPS20	NP_001268015.1(-)-germacrene D synthase-like	559	3	0	0.9946	Vitis vinifera	1	3	GO:0000287;GO:0010333;GO:0016102	EC:4.2.3	noIPR;IPR036965;IPR008949;IPR001906;IPR005630;IPR034741;noIPR;noIPR;noIPR;IPR044814;IPR008930;IPR008949	;GO:0016829/GO:0010333;;GO:0016829/GO:0010333;GO:0016829/GO:0000287/GO:0010333;;;;;GO:0016102/GO:0010333;;
Vitvi19g00445	8.16152	2.1636e-263	11.7889	8.02229e-170	10.4177	8.65883e-209	'35.1'	'not assigned.annotated'	'mercator4v5.0: not classified & prot-scriber: phytocyanin domain containing protein & swissprot: Early nodulin-like protein 1 & original description: none'	AT3G20570	ENODL9	AT3G20570.1	41.704	1	ortholog_one2one	AT3G20570.1	early nodulin-like protein 9;(source:Araport11)	EARLY NODULIN-LIKE PROTEIN 9 (ENODL9); (AtENODL9)	NA	XP_002279020.1 early nodulin-like protein 1	223	3	2e-128	0.9791	Vitis vinifera	1	3	GO:0009055;GO:0022900;GO:0046658	EC:1	IPR003245;IPR008972;noIPR;noIPR;noIPR;noIPR;IPR039391;IPR003245;IPR041846;IPR008972	GO:0009055;;;;;;GO:0009055;GO:0009055;;
Vitvi00g04399	-0.660686	5.88511e-05	-1.45136	2.33528e-09	-1.4354	2.26721e-08	'35.1'	'not assigned.annotated'	'mercator4v5.0: not classified & prot-scriber: two on hemoglobin & swissprot: Two-on-two hemoglobin-3 & original description: none'	AT4G32690	GLB3	AT4G32690.1	79.8817	1	ortholog_one2many	AT4G32690.1	Encodes a hemoglobin (Hb) with a central domain similar to the 'truncated Hbs of bacteria, protozoa and fungi. The 3D structure of these types of Hbs is a 2-on-2 arrangement of alpha-helices as opposed to the 3-on-3 arrangement of the standard globin fold. This type of Hb is not found in animals or yeast.	HEMOGLOBIN 3 (GLB3);ARABIDOPSIS HEMOGLOBIN 3 (ATGLB3); (AHB3)	NA	XP_002284484.1 two-on-two hemoglobin-3	169	2	1.2e-121	0.997	Vitis vinifera	1	4	GO:0005344;GO:0015671;GO:0019825;GO:0020037	NA	IPR001486;IPR012292;IPR044203;noIPR;IPR009050	GO:0019825;GO:0020037/GO:0019825;GO:0015671/GO:0005344;;
Vitvi00g04400	1.20873	0.00309474	0.202886	0.556441	-0.303596	0.403724	'18.4.2.2' AND '50.2.7'	'Protein modification.phosphorylation.CMGC protein kinase superfamily.CLK/LAMMER protein kinase' AND 'Enzyme classification.EC_2 transferases.EC_2.7 transferase transferring phosphorus-containing group'	'mercator4v5.0: CLK/LAMMER protein kinase & prot-scriber: dual specificity protein kinase clk & swissprot: Serine/threonine-protein kinase AFC3 & original description: none' AND 'mercator4v5.0: EC_2.7 transferase transferring phosphorus-containing group & prot-scriber: dual specificity protein kinase clk & swissprot: Serine/threonine-protein kinase AFC3 & original description: none'	AT4G32660	AME3	AT4G32660.1	65.6319	1	ortholog_one2many	AT4G32660.1	Encodes protein kinase AME3.	(AME3)	NA	XP_002284488.1 serine/threonine-protein kinase AFC3 isoform X1	451	2	9.9e-300	0.9988	Vitis vinifera	1	3	GO:0004674;GO:0005524;GO:0046777	EC:2.7.1	IPR000719;noIPR;IPR000719;noIPR;noIPR;noIPR;noIPR;noIPR;noIPR;IPR008271;IPR000719;noIPR;IPR011009	GO:0005524/GO:0004672/GO:0006468;;GO:0005524/GO:0004672/GO:0006468;;;;;;;GO:0004672/GO:0006468;GO:0005524/GO:0004672/GO:0006468;;
Vitvi00g04401	NA	NA	-1.65069	1	NA	NA	'35.1'	'not assigned.annotated'	'mercator4v5.0: not classified & prot-scriber: cchc type domain containing protein & swissprot: no annotation & original description: none'	NA	NA	NA	NA	NA	NA	NA	NA	NA	NA	CAN75081.1hypothetical protein VITISV_027743	309	1	9.3e-174	0.8712	Vitis vinifera	0.8712	4	GO:0003676;GO:0004523;GO:0008270;GO:0090502	EC:3.1.30;EC:3.1.26.4	IPR036397;IPR025836;IPR025558;IPR002156;noIPR;IPR001878;IPR036875;IPR012337	GO:0003676;;;GO:0004523/GO:0003676;;GO:0008270/GO:0003676;GO:0008270/GO:0003676;
Vitvi00g04402	NA	NA	-1.64822	1	NA	NA	'35.1'	'not assigned.annotated'	'mercator4v5.0: not classified & prot-scriber: lysm domain containing gpi anchored protein & swissprot: no annotation & original description: none'	NA	NA	NA	NA	NA	NA	NA	NA	NA	NA	XP_019082169.1PREDICTED: uncharacterized protein LOC109124358	149	3	4.7e-85	0.8836	Vitis vinifera	0.8848	1	GO:0016021	NA	noIPR;noIPR	;
Vitvi00g04403	0.330887	1	-4.92691	1.26873e-10	1.63722	0.301114	'35.1'	'not assigned.annotated'	'mercator4v5.0: not classified & prot-scriber: arath glutathione s tranferae & swissprot: Probable glutathione S-transferase parC & original description: none'	NA	NA	NA	NA	NA	NA	NA	NA	NA	NA	XP_019072465.1 probable glutathione S-transferase parC	114	7	1.5e-79	0.9837	Vitis vinifera	1	3	GO:0004364;GO:0005737;GO:0006749	EC:2.5.1.18	noIPR;IPR004046;noIPR;noIPR;IPR010987;IPR045074;IPR036282	;;;;;GO:0004364/GO:0006749;
Vitvi00g04404	1.52003	1	3.07882	0.218836	2.7306	0.368792	'4.2.2.8.3.1' AND '4.3.2.1.1' AND '50.2.2'	'Amino acid metabolism.aspartate group amino acid biosynthesis.aspartate-derived amino acids.isoleucine.acetolactate synthase complex.catalytic component' AND 'Amino acid metabolism.pyruvate group amino acid biosynthesis.pyruvate-derived amino acids.acetolactate synthase complex.catalytic component' AND 'Enzyme classification.EC_2 transferases.EC_2.2 transferase transferring aldehyde or ketonic g…	'mercator4v5.0: catalytic component of acetolactate synthase complex & prot-scriber: acetolactate synthase 1 chloroplastic & swissprot: Acetolactate synthase, chloroplastic & original description: none' AND 'mercator4v5.0: catalytic component of acetolactate synthase complex & prot-scriber: acetolactate synthase 1 chloroplastic & swissprot: Acetolactate synthase, chloroplastic & original descript…	AT3G48560	CSR1	AT3G48560.1	64.9518	0	ortholog_one2many	AT3G48560.1	Catalyzes the formation of acetolactate from pyruvate, the first step in valine and isoleucine biosynthesis. Requires FAD, thiamine pyrophosphate and Mg. Inhibited by the sulphonylurea herbicide, chlorsulphuron, and the imidazolinone herbicide, imazapyr. The obtained crystal structure of acetohydroxyacid synthase AHAS, EC 2.2.1.6)in complex with herbicides of the sulphonylurea and imidazolinone f…	CHLORSULFURON/IMIDAZOLINONE RESISTANT 1 (CSR1);ACETOLACTATE SYNTHASE (ALS);ACETOHYDROXY ACID SYNTHASE (AHAS);TRIAZOLOPYRIMIDINE RESISTANT 5 (TZP5);IMIDAZOLE RESISTANT 1 (IMR1)	NA	XP_019081497.1 acetolactate synthase 2, chloroplastic	311	5	4e-176	0.9945	Vitis vinifera	1	8	GO:0000287;GO:0003984;GO:0005948;GO:0009097;GO:0009099;GO:0009635;GO:0030976;GO:0050660	EC:2.2.1.6	IPR012000;noIPR;noIPR;IPR012001;noIPR;noIPR;noIPR;IPR029061;IPR029035	GO:0000287/GO:0030976;;;GO:0030976;;;;;
Vitvi00g04405	NA	NA	NA	NA	NA	NA	'35.1'	'not assigned.annotated'	'mercator4v5.0: not classified & prot-scriber: acetolactate synthase 2 chloroplastic & swissprot: no annotation & original description: none'	NA	NA	NA	NA	NA	NA	NA	NA	NA	NA	XP_010662475.2 acetolactate synthase 2, chloroplastic-like	89	5	3.6e-32	0.9648	Vitis vinifera	0.875	8	GO:0000287;GO:0003984;GO:0005948;GO:0009097;GO:0009099;GO:0009635;GO:0030976;GO:0050660	EC:2.2.1.6	noIPR	NA
Vitvi00g04406	NA	NA	-3.78184	0.0761685	NA	NA	'50.2.3'	'Enzyme classification.EC_2 transferases.EC_2.3 acyltransferase'	'mercator4v5.0: EC_2.3 acyltransferase & prot-scriber: chalcone synthase protein & swissprot: Stilbene synthase 4 & original description: none'	NA	NA	NA	NA	NA	NA	NA	NA	NA	NA	RVW58540.1Chalcone synthase	187	8	1.1e-129	0.9814	Vitis vinifera	0.9947	2	GO:0009058;GO:0050350	EC:2.3.1.95	IPR001099;IPR016039;noIPR;noIPR;IPR011141;IPR016039	;GO:0016746;;;GO:0016747/GO:0009058;GO:0016746
Vitvi06g01161	-1.59733	1.33425e-16	-2.43405	1.45607e-31	-2.08011	1.81175e-10	'4.6.7.5.2' AND '50.4.1'	'Amino acid metabolism.amino acid degradation.branched-chain amino acids.leucine.hydroxymethylglutaryl-CoA lyase' AND 'Enzyme classification.EC_4 lyases.EC_4.1 carbon-carbon lyase'	'mercator4v5.0: hydroxymethylglutaryl-CoA lyase & prot-scriber: hydroxymethylglutaryl coa lyase mitochondrial & swissprot: Hydroxymethylglutaryl-CoA lyase, mitochondrial & original description: none' AND 'mercator4v5.0: EC_4.1 carbon-carbon lyase & prot-scriber: hydroxymethylglutaryl coa lyase mitochondrial & swissprot: Hydroxymethylglutaryl-CoA lyase, mitochondrial & original description: none'	AT2G26800	AT2G26800	AT2G26800.2	72.9167	1	ortholog_one2one	AT2G26800.2	Mutant has increased seed ile, leu and val as well as his and arg.	3-HYDROXY-3-METHYLGLUTARYL-COA (HMGCOA) LYASE (HGML)	NA	XP_002263865.1 hydroxymethylglutaryl-CoA lyase, mitochondrial	432	2	0	0.9988	Vitis vinifera	1	5	GO:0004419;GO:0005739;GO:0006552;GO:0006629;GO:0046951	EC:4.1.3.4	IPR000891;IPR013785;noIPR;IPR043594;IPR000138;IPR000891;noIPR;noIPR	GO:0003824;GO:0003824;;GO:0016833;GO:0004419;GO:0003824;;
Vitvi14g00619	-1.69783	1.453e-22	-2.32112	1.37544e-29	-2.70947	3.90644e-25	'4.6.5.1' AND '50.4.1'	'Amino acid metabolism.amino acid degradation.threonine.threonine aldolase' AND 'Enzyme classification.EC_4 lyases.EC_4.1 carbon-carbon lyase'	'mercator4v5.0: threonine aldolase & prot-scriber: beta elim lyase domain containing protein & swissprot: Probable low-specificity L-threonine aldolase 1 & original description: none' AND 'mercator4v5.0: EC_4.1 carbon-carbon lyase & prot-scriber: beta elim lyase domain containing protein & swissprot: Probable low-specificity L-threonine aldolase 1 & original description: none'	AT3G04520	THA2	AT3G04520.1	72.2527	1	ortholog_one2many	AT3G04520.1	Encodes a threonine aldolase, involved in threonine degradation to glycine. Expressed in vascular tissue through out the plant.	THREONINE ALDOLASE 2 (THA2)	NA	XP_002266992.1 probable low-specificity L-threonine aldolase 1	364	3	2.4e-259	0.9991	Vitis vinifera	1	4	GO:0005829;GO:0006545;GO:0006567;GO:0008732	EC:4.1.2.49;EC:4.1.2.5	noIPR;IPR023603;IPR001597;IPR015421;IPR015422;noIPR;noIPR;noIPR;IPR015424	;;GO:0016829/GO:0006520;GO:0003824;GO:0003824;;;;
Vitvi00g04409	-0.219696	0.762329	2.03904	0.622331	3.45695	0.0909442	'35.1'	'not assigned.annotated'	'mercator4v5.0: not classified & prot-scriber: aai domain containing protein & swissprot: no annotation & original description: none'	NA	NA	NA	NA	NA	NA	NA	NA	NA	NA	RVW50838.1hypothetical protein CK203_101834	138	2	3.2e-77	1	Vitis vinifera	1	1	GO:0005576	NA	IPR036312;IPR016140;noIPR;noIPR;IPR036312	;;;;
Vitvi00g04410	NA	NA	NA	NA	NA	NA	'35.1'	'not assigned.annotated'	'mercator4v5.0: not classified & prot-scriber: aai domain containing protein & swissprot: no annotation & original description: none'	NA	NA	NA	NA	NA	NA	NA	NA	NA	NA	RVW12327.1hypothetical protein CK203_113124	99	4	1.1e-31	0.6753	Vitis vinifera	0.6733	NA	NA	NA	IPR016140;IPR036312;noIPR;noIPR;IPR036312	;;;;
Vitvi01g00710	12.4306	3.92072e-27	11.7624	1.00154e-73	11.7557	7.25077e-137	'21.3.5.1.3' AND '50.3.2'	'Cell wall organisation.pectin.modification and degradation.polygalacturonase activities.polygalacturonase *(PGX1-like)' AND 'Enzyme classification.EC_3 hydrolases.EC_3.2 glycosylase'	'mercator4v5.0: polygalacturonase *(PGX1-like) & prot-scriber: polygalacturonase & swissprot: Polygalacturonase At1g48100 & original description: none' AND 'mercator4v5.0: EC_3.2 glycosylase & prot-scriber: polygalacturonase & swissprot: Polygalacturonase At1g48100 & original description: none'	AT1G10640	AT1G10640	AT1G10640.1	69.112	1	ortholog_one2many	AT1G10640.1	Pectin lyase-like superfamily protein;(source:Araport11)	NA	NA	XP_002266600.1 polygalacturonase At1g48100	518	3	0	0.9914	Vitis vinifera	1	3	GO:0004650;GO:0005618;GO:0005975	EC:3.2.1.15	IPR006626;IPR012334;IPR000743;noIPR;noIPR;noIPR;noIPR;noIPR;noIPR;IPR011050	;;GO:0004650/GO:0005975;;;;;;;
Vitvi01g00742	11.5361	2.44152e-71	11.7335	4.29657e-35	12.6871	2.44107e-117	'50.1.5' AND '8.5.2.1'	'Enzyme classification.EC_1 oxidoreductases.EC_1.5 oxidoreductase acting on CH-NH group of donor' AND 'Polyamine metabolism.polyamine degradation.FAD-dependent polyamine oxidase activities.cytosolic polyamine oxidase *(PAO1)'	'mercator4v5.0: EC_1.5 oxidoreductase acting on CH-NH group of donor & prot-scriber: amino oxidase domain containing protein & swissprot: Polyamine oxidase 1 & original description: none' AND 'mercator4v5.0: cytosolic polyamine oxidase *(PAO1) & prot-scriber: amino oxidase domain containing protein & swissprot: Polyamine oxidase 1 & original description: none'	NA	NA	NA	NA	NA	NA	NA	NA	NA	NA	XP_002267667.1 polyamine oxidase	495	3	0	0.998	Vitis vinifera	1	1	GO:0016491	EC:1	IPR001613;noIPR;IPR002937;IPR036188;noIPR;noIPR;IPR036188;noIPR	GO:0016491;;GO:0016491;;;;;
Vitvi00g04413	NA	NA	1.52984	1	NA	NA	'35.2'	'not assigned.not annotated'	'mercator4v5.0: not classified & prot-scriber: no annotation & swissprot: no annotation & original description: none'	NA	NA	NA	NA	NA	NA	NA	NA	NA	NA	CAN74569.1hypothetical protein VITISV_034080	203	1	1.1e-45	0.8522	Vitis vinifera	0.8522	NA	NA	NA	noIPR;noIPR;noIPR;noIPR;noIPR	;;;;
Vitvi00g04414	0.0512711	1	-0.648533	1	-3.25821	0.220192	'35.1'	'not assigned.annotated'	'mercator4v5.0: not classified & prot-scriber: heat shock kda protein 10 mitochondrial & swissprot: Heat shock 70 kDa protein, mitochondrial & original description: none'	AT5G09590	MTHSC70-2	AT5G09590.1	58.5938	0	ortholog_many2many	AT5G09590.1	heat shock protein 70 (Hsc70-5); nuclear	MITOCHONDRIAL HSO70 2 (MTHSC70-2);HEAT SHOCK PROTEIN 70-10 (HSP70-10);HEAT SHOCK COGNATE (HSC70-5)	NA	CAN82673.1hypothetical protein VITISV_034253	128	1	5.9e-56	0.9423	Vitis vinifera	0.9423	2	GO:0005524;GO:0016887	NA	IPR013126;IPR029047;IPR029047;noIPR;IPR013126;noIPR;IPR013126;IPR029047	GO:0016887/GO:0005524;;;;GO:0016887/GO:0005524;;GO:0016887/GO:0005524;
Vitvi00g04415	1.54718	0.00250339	-0.517577	0.497117	0.773051	0.182347	'35.1'	'not assigned.annotated'	'mercator4v5.0: not classified & prot-scriber: kix 2 domain containing protein & swissprot: Mediator of RNA polymerase II transcription subunit 15a & original description: none'	NA	NA	NA	NA	NA	NA	NA	NA	NA	NA	RVW59252.1Mediator of RNA polymerase II transcription subunit 15a	194	3	7.3e-88	0.7812	Vitis vinifera	0.7835	4	GO:0003713;GO:0005634;GO:0031490;GO:0045893	NA	IPR036546;IPR036529;noIPR;IPR044661;noIPR	;GO:0006355/GO:0003712;;GO:0003713/GO:0031490;
Vitvi00g04416	0.24725	0.855535	-0.910781	0.722904	-0.265201	0.79519	'35.1'	'not assigned.annotated'	'mercator4v5.0: not classified & prot-scriber: replication protein a kd dn binding subunit b & swissprot: Replication protein A 70 kDa DNA-binding subunit B & original description: none'	NA	NA	NA	NA	NA	NA	NA	NA	NA	NA	RVX20043.1Replication protein A 70 kDa DNA-binding subunit B	247	7	2.3e-69	0.7004	Vitis vinifera	0.9512	7	GO:0003677;GO:0005634;GO:0006260;GO:0006281;GO:0006310;GO:0016740;GO:0051276	EC:2	IPR013955;IPR031657;noIPR;noIPR;noIPR;noIPR;IPR001917;IPR012340;IPR012340	;;;;;;GO:0016740;;
Vitvi00g04417	NA	NA	NA	NA	NA	NA	'35.1'	'not assigned.annotated'	'mercator4v5.0: not classified & prot-scriber: trna guanine 26 n 2 dimethyltrasferase & swissprot: no annotation & original description: none'	AT3G56330	AT3G56330	AT3G56330.1	63.2653	0	ortholog_one2many	AT3G56330.1	Involved in posttranscriptional modification of plastid tRNA.	TRNA METHYLTRANSFERASE 1C (TRM1C); (ATTRM1C)	NA	XP_003631955.1 tRNA (guanine(26)-N(2))-dimethyltransferase	98	7	2.1e-65	0.9781	Vitis vinifera	1	4	GO:0000049;GO:0002940;GO:0004809;GO:0005634	EC:2.1.1	IPR002905;IPR042296;noIPR;IPR002905;IPR002905;IPR029063	GO:0004809/GO:0003723/GO:0008033;;;GO:0004809/GO:0003723/GO:0008033;GO:0004809/GO:0003723/GO:0008033;
Vitvi00g04418	1.5171	1	NA	NA	-2.40019	0.621003	'35.1'	'not assigned.annotated'	'mercator4v5.0: not classified & prot-scriber: oxidored q6 domain containing protein & swissprot: no annotation & original description: none'	NA	NA	NA	NA	NA	NA	NA	NA	NA	NA	CAN60442.1hypothetical protein VITISV_015567	109	1	4.8e-65	0.9817	Vitis vinifera	0.9817	NA	NA	NA	noIPR;noIPR	;
Vitvi00g04419	1.82195	0.00771802	0.357345	0.692933	0.456971	0.751869	'2.4.1.2.2'	'Cellular respiration.oxidative phosphorylation.NADH dehydrogenase complex.module Q (electron output).component *(NQO5/ND9)'	'mercator4v5.0: component *(NQO5/ND9) of NADH dehydrogenase electron output (module Q) & prot-scriber: nadh dehydrogenase [ubiquinone] iron sulfur protein 3 & swissprot: NADH dehydrogenase [ubiquinone] iron-sulfur protein 3 & original description: none'	ATMG00070	NA	ATMG00070.1	93.4132	0	ortholog_one2one	ATMG00070.1	NADH dehydrogenase subunit 9	NADH DEHYDROGENASE SUBUNIT 9 (NAD9)	NA	XP_034680280.1 NADH dehydrogenase [ubiquinone] iron-sulfur protein 3-like	167	5	1.3e-120	0.984	Vitis riparia	0.994	3	GO:0005747;GO:0008137;GO:0022900	EC:7.1.1.2;EC:1.6.5.11;EC:1.6.5.2	IPR001268;IPR037232;noIPR;IPR020396;IPR037232	GO:0008137;;;GO:0016651;
Vitvi00g04420	NA	NA	NA	NA	NA	NA	'35.1'	'not assigned.annotated'	'mercator4v5.0: not classified & prot-scriber: prolamin like domain containing protein & swissprot: no annotation & original description: none'	NA	NA	NA	NA	NA	NA	NA	NA	NA	NA	CAN76882.1hypothetical protein VITISV_036350	145	8	6.7e-98	0.9776	Vitis vinifera	0.9931	NA	NA	NA	IPR008502;noIPR	;
Vitvi00g04421	-2.89633	0.372854	NA	NA	-0.872968	1	'35.1'	'not assigned.annotated'	'mercator4v5.0: not classified & prot-scriber: retrovirus pol yprotein from transposon tnt & swissprot: Retrovirus-related Pol polyprotein from transposon TNT 1-94 & original description: none'	NA	NA	NA	NA	NA	NA	NA	NA	NA	NA	RVW75706.1Retrovirus-related Pol polyprotein from transposon TNT 1-94	446	3	2.2e-254	0.8849	Vitis vinifera	0.8834	3	GO:0003676;GO:0008270;GO:0015074	NA	IPR036397;IPR025724;IPR001584;noIPR;noIPR;noIPR;noIPR;noIPR;noIPR;IPR001584;IPR036875;IPR012337	GO:0003676;;GO:0015074;;;;;;;GO:0015074;GO:0008270/GO:0003676;
Vitvi00g04422	NA	NA	NA	NA	NA	NA	'35.1'	'not assigned.annotated'	'mercator4v5.0: not classified & prot-scriber: tripeptidyl peptidase & swissprot: no annotation & original description: none'	NA	NA	NA	NA	NA	NA	NA	NA	NA	NA	RVW25253.1hypothetical protein CK203_108203	70	1	6.1e-37	0.9836	Vitis vinifera	0.9836	NA	NA	NA	NA	NA
Vitvi00g04423	NA	NA	NA	NA	NA	NA	'35.2'	'not assigned.not annotated'	'mercator4v5.0: not classified & prot-scriber: no annotation & swissprot: no annotation & original description: none'	NA	NA	NA	NA	NA	NA	NA	NA	NA	NA	CBI40183.3unnamed protein product, partial	75	1	3.6e-47	1	Vitis vinifera	1	NA	NA	NA	NA	NA
Vitvi00g04424	NA	NA	NA	NA	NA	NA	'35.2'	'not assigned.not annotated'	'mercator4v5.0: not classified & prot-scriber: no annotation & swissprot: no annotation & original description: none'	NA	NA	NA	NA	NA	NA	NA	NA	NA	NA	CBI40183.3unnamed protein product, partial	102	1	3.4e-60	1	Vitis vinifera	1	NA	NA	NA	NA	NA
Vitvi00g04425	NA	NA	2.25085	0.622331	NA	NA	'35.1'	'not assigned.annotated'	'mercator4v5.0: not classified & prot-scriber: disease resistance protein rpp & swissprot: Putative disease resistance protein RGA3 & original description: none'	NA	NA	NA	NA	NA	NA	NA	NA	NA	NA	RVW25254.1putative disease resistance RPP13-like protein 1	320	1	1e-124	0.593	Vitis vinifera	0.593	2	GO:0006952;GO:0043531	NA	noIPR;noIPR;IPR002182;IPR027417;IPR042197;noIPR;IPR041118;IPR044974;noIPR;IPR038005;IPR027417	;;GO:0043531;;;;;GO:0006952;;;
Vitvi00g04426	NA	NA	NA	NA	NA	NA	'35.1'	'not assigned.annotated'	'mercator4v5.0: not classified & prot-scriber: protein scarecrow & swissprot: no annotation & original description: none'	NA	NA	NA	NA	NA	NA	NA	NA	NA	NA	CAN61761.1hypothetical protein VITISV_015173	98	1	1.3e-36	0.9545	Vitis vinifera	0.9545	NA	NA	NA	IPR005202;IPR005202;noIPR;IPR005202	;;;
Vitvi00g04427	1.52051	1	NA	NA	-1.6438	1	'35.1'	'not assigned.annotated'	'mercator4v5.0: not classified & prot-scriber: pmd domain containing protein & swissprot: no annotation & original description: none'	NA	NA	NA	NA	NA	NA	NA	NA	NA	NA	EEF23949.1conserved hypothetical protein	112	4	2.2e-76	0.9819	Ricinus communis	0.9911	NA	NA	NA	NA	NA
Vitvi00g04428	1.89639	0.145723	-3.27302	0.218836	1.5364	1	'35.1'	'not assigned.annotated'	'mercator4v5.0: not classified & prot-scriber: mitovirus rna dependent polymerase & swissprot: no annotation & original description: none'	NA	NA	NA	NA	NA	NA	NA	NA	NA	NA	CAN64513.1hypothetical protein VITISV_004352	183	1	9e-105	0.9943	Vitis vinifera	0.9943	NA	NA	NA	noIPR;noIPR;noIPR	;;
Vitvi00g04429	NA	NA	NA	NA	-1.64795	1	'35.2'	'not assigned.not annotated'	'mercator4v5.0: not classified & prot-scriber: no annotation & swissprot: no annotation & original description: none'	NA	NA	NA	NA	NA	NA	NA	NA	NA	NA	CAN64513.1hypothetical protein VITISV_004352	64	1	2e-15	1	Vitis vinifera	1	NA	NA	NA	NA	NA
Vitvi00g04430	NA	NA	NA	NA	NA	NA	'35.1'	'not assigned.annotated'	'mercator4v5.0: not classified & prot-scriber: pmd domain containing protein & swissprot: no annotation & original description: none'	NA	NA	NA	NA	NA	NA	NA	NA	NA	NA	KAB1227963.1hypothetical protein CJ030_MR1G013843	67	1	4.6e-21	0.9783	Morella rubra	0.9783	NA	NA	NA	noIPR;noIPR	;
Vitvi00g04431	NA	NA	NA	NA	NA	NA	'35.1'	'not assigned.annotated'	'mercator4v5.0: not classified & prot-scriber: pmd domain containing protein & swissprot: no annotation & original description: none'	NA	NA	NA	NA	NA	NA	NA	NA	NA	NA	KAB1227962.1hypothetical protein CJ030_MR1G013842	88	2	1e-45	0.9205	Morella rubra	0.9205	NA	NA	NA	noIPR	NA
Vitvi00g04432	NA	NA	NA	NA	NA	NA	'35.1'	'not assigned.annotated'	'mercator4v5.0: not classified & prot-scriber: integrase catalytic domain containing protein & swissprot: no annotation & original description: none'	NA	NA	NA	NA	NA	NA	NA	NA	NA	NA	CAD1835937.1unnamed protein product	128	3	2.1e-20	0.9439	Ananas comosus var. bracteatus	0.9167	NA	NA	NA	IPR043502	NA
Vitvi00g04433	-0.330317	0.667225	-1.84001	1.21174e-06	-1.28903	0.000337667	'35.1'	'not assigned.annotated'	'mercator4v5.0: not classified & prot-scriber: nadh subunit & swissprot: no annotation & original description: none'	NA	NA	NA	NA	NA	NA	NA	NA	NA	NA	CAB4272149.1unnamed protein product	90	1	4.9e-11	0.8667	Prunus armeniaca	0.8667	NA	NA	NA	noIPR;noIPR	;
Vitvi18g01224	9.2316	4.08829e-177	11.7297	6.76097e-97	13.9165	5.07256e-155	'11.2.4.1.1' AND '24.2.5.2.1'	'Phytohormone action.auxin.transport.polar auxin transport system.auxin transporter *(PIN)' AND 'Solute transport.carrier-mediated transport.BART superfamily.AEC family.auxin efflux transporter *(PIN)'	'mercator4v5.0: auxin transporter *(PIN) & prot-scriber: auxin efflux carrier component & swissprot: Auxin efflux carrier component 6 & original description: none' AND 'mercator4v5.0: auxin efflux transporter *(PIN) & prot-scriber: auxin efflux carrier component & swissprot: Auxin efflux carrier component 6 & original description: none'	AT1G77110	PIN6	AT1G77110.1	72.1818	1	ortholog_one2one	AT1G77110.1	Rate-limiting factor in saturable efflux of auxins. PINs are directly involved of in catalyzing cellular auxin efflux.	PIN-FORMED 6 (PIN6)	NA	XP_010664880.1 auxin efflux carrier component 6	550	3	0	0.9928	Vitis vinifera/Vitis riparia	1	3	GO:0009734;GO:0016021;GO:0055085	NA	IPR004776;IPR014024;noIPR;noIPR	GO:0016021/GO:0055085;;;
Vitvi00g04435	NA	NA	NA	NA	NA	NA	'35.1'	'not assigned.annotated'	'mercator4v5.0: not classified & prot-scriber: proton antipo m domain containing protein & swissprot: NADH-ubiquinone oxidoreductase chain 2 & original description: none'	NA	NA	NA	NA	NA	NA	NA	NA	NA	NA	KAA0043461.1NADH dehydrogenase subunit 2	63	12	4.2e-36	0.9549	Cucumis melo var. makuwa	0.9683	3	GO:0005739;GO:0016021;GO:0016491	EC:1	IPR001750;noIPR;noIPR	;;
Vitvi00g04436	3.79454	0.17843	0.242814	1	-0.405434	1	'35.2'	'not assigned.not annotated'	'mercator4v5.0: not classified & prot-scriber: no annotation & swissprot: no annotation & original description: none'	NA	NA	NA	NA	NA	NA	NA	NA	NA	NA	KAB8477456.1hypothetical protein FH972_025322	100	1	5.9e-25	0.6863	Carpinus fangiana	0.6863	NA	NA	NA	NA	NA
Vitvi00g04437	NA	NA	NA	NA	NA	NA	'35.1'	'not assigned.annotated'	'mercator4v5.0: not classified & prot-scriber: proton antipo m domain containing protein & swissprot: no annotation & original description: none'	NA	NA	NA	NA	NA	NA	NA	NA	NA	NA	KAG2481404.1hypothetical protein PVAP13_J684312	54	2	5.6e-12	0.9474	Panicum virgatum	0.9474	NA	NA	NA	NA	NA
Vitvi00g04438	NA	NA	1.51745	1	NA	NA	'35.1'	'not assigned.annotated'	'mercator4v5.0: not classified & prot-scriber: ribosomal s7 domain containing protein & swissprot: no annotation & original description: none'	NA	NA	NA	NA	NA	NA	NA	NA	NA	NA	EXB33946.1hypothetical protein L484_005845	84	2	6.2e-18	0.9753	Morus notabilis	0.975	NA	NA	NA	noIPR	NA
Vitvi00g04439	-0.144506	1	-0.868449	1	NA	NA	'35.1'	'not assigned.annotated'	'mercator4v5.0: not classified & prot-scriber: ypt rab gap domain of gyp1p superfamily protein & swissprot: no annotation & original description: none'	NA	NA	NA	NA	NA	NA	NA	NA	NA	NA	EEF24045.1conserved hypothetical protein	74	1	9.2e-35	0.942	Ricinus communis	0.942	NA	NA	NA	noIPR;noIPR	;
Vitvi00g04440	NA	NA	NA	NA	NA	NA	'35.2'	'not assigned.not annotated'	'mercator4v5.0: not classified & prot-scriber: no annotation & swissprot: no annotation & original description: none'	NA	NA	NA	NA	NA	NA	NA	NA	NA	NA	---NA---	62	NA	NA	NA	NA	NA	NA	NA	NA	NA	NA
Vitvi00g04441	1.40621	0.31531	-2.01276	0.389055	0.212974	1	'35.1'	'not assigned.annotated'	'mercator4v5.0: not classified & prot-scriber: trna guanine n 1 methyltrasferase & swissprot: no annotation & original description: none'	NA	NA	NA	NA	NA	NA	NA	NA	NA	NA	GER38171.1tRNA (guanine-N(1)-)-methyltransferase	126	1	5.1e-28	0.9048	Striga asiatica	0.9048	2	GO:0008168;GO:0032259	EC:2.1.1	noIPR;noIPR	;
Vitvi00g04442	0.666663	0.411271	-0.552043	0.370487	-0.16522	0.958098	'35.1'	'not assigned.annotated'	'mercator4v5.0: not classified & prot-scriber: nadh ubiquinone oxidoreductase chain & swissprot: no annotation & original description: none'	NA	NA	NA	NA	NA	NA	NA	NA	NA	NA	KAF3945961.1hypothetical protein CMV_027718	86	1	2.8e-46	0.9651	Castanea mollissima	0.9651	NA	NA	NA	noIPR;noIPR	;
Vitvi00g04443	-0.712595	0.0709203	-1.34021	0.00951189	0.153502	0.81748	'35.2'	'not assigned.not annotated'	'mercator4v5.0: not classified & prot-scriber: no annotation & swissprot: no annotation & original description: none'	NA	NA	NA	NA	NA	NA	NA	NA	NA	NA	OWM62561.1hypothetical protein CDL15_Pgr000055	62	1	1.3e-32	0.9355	Punica granatum	0.9355	NA	NA	NA	noIPR;noIPR;noIPR	;;
Vitvi00g04444	NA	NA	NA	NA	NA	NA	'35.2'	'not assigned.not annotated'	'mercator4v5.0: not classified & prot-scriber: no annotation & swissprot: no annotation & original description: none'	NA	NA	NA	NA	NA	NA	NA	NA	NA	NA	AEY81205.1 orf60	59	2	7.7e-27	0.9068	Daucus carota subsp. sativus	0.9153	1	GO:0005739	NA	noIPR	NA
Vitvi00g04445	NA	NA	NA	NA	NA	NA	'35.2'	'not assigned.not annotated'	'mercator4v5.0: not classified & prot-scriber: no annotation & swissprot: no annotation & original description: none'	NA	NA	NA	NA	NA	NA	NA	NA	NA	NA	CDP57007.1Cytochrome b6-f complex subunit, cytochrome b6	73	4	8.6e-12	0.8122	Staphylococcus aureus	0.82	NA	NA	NA	NA	NA
Vitvi00g04446	NA	NA	NA	NA	NA	NA	'1.1.1.2.9'	'Photosynthesis.photophosphorylation.photosystem II.PS-II complex.component *(PsbTc)'	'mercator4v5.0: component *(PsbTc) of PS-II complex & prot-scriber: photosystem ii reaction center protein t & swissprot: no annotation & original description: none'	NA	NA	NA	NA	NA	NA	NA	NA	NA	NA	YP_002608392.1PSII T-protein	151	1	6e-36	1	Vitis vinifera/Vitis riparia x Vitis cinerea	1	5	GO:0005739;GO:0009507;GO:0009539;GO:0015979;GO:0016021	NA	IPR001743;noIPR;IPR001743;IPR001743;IPR037268	GO:0009539/GO:0016020/GO:0009523/GO:0015979;;GO:0009539/GO:0016020/GO:0009523/GO:0015979;GO:0009539/GO:0016020/GO:0009523/GO:0015979;GO:0015979
Vitvi00g04447	NA	NA	NA	NA	NA	NA	'35.1'	'not assigned.annotated'	'mercator4v5.0: not classified & prot-scriber: ribosomal l2 domain containing protein & swissprot: no annotation & original description: none'	NA	NA	NA	NA	NA	NA	NA	NA	NA	NA	---NA---	71	NA	NA	NA	NA	NA	NA	NA	NA	NA	NA
Vitvi00g04448	0.733125	0.045183	-0.162651	0.628296	-0.113645	0.78804	'2.4.1.4.3'	'Cellular respiration.oxidative phosphorylation.NADH dehydrogenase complex.non-core modules.component *(NDUFS4/18kDa)'	'mercator4v5.0: non-core component *(NDUFS4/18kDa) of NADH dehydrogenase complex & prot-scriber: nadh dehydrogenase [ubiquinone] iron sulfur protein 4 mitochondrial & swissprot: NADH dehydrogenase [ubiquinone] iron-sulfur protein 4, mitochondrial & original description: none'	NA	NA	NA	NA	NA	NA	NA	NA	NA	NA	RVW57368.1NADH dehydrogenase [ubiquinone] iron-sulfur protein 4, mitochondrial	66	5	2.4e-43	0.997	Vitis vinifera	1	4	GO:0005743;GO:0016651;GO:0022900;GO:0070469	EC:1.6	IPR006885;IPR038532;noIPR;IPR006885	GO:0022900/GO:0016651;;;GO:0022900/GO:0016651
Vitvi10g00062	9.67741	9.02375e-222	11.7182	7.55894e-64	10.5185	5.47484e-127	'35.1'	'not assigned.annotated'	'mercator4v5.0: not classified & prot-scriber: gub wak bind domain containing protein & swissprot: no annotation & original description: none'	AT1G11915	AT1G11915	AT1G11915.1	68.1416	1	ortholog_one2one	AT1G11915.1	wall-associated receptor kinase galacturonan-binding protein;(source:Araport11)	NA	NA	XP_002263584.1PREDICTED: uncharacterized protein LOC100250418	339	2	5e-262	0.9985	Vitis vinifera	1	2	GO:0016021;GO:0030247	NA	IPR025287;noIPR;noIPR	GO:0030247;;
Vitvi00g04450	NA	NA	NA	NA	NA	NA	'35.1'	'not assigned.annotated'	'mercator4v5.0: not classified & prot-scriber: protein kinase domain containing & swissprot: no annotation & original description: none'	NA	NA	NA	NA	NA	NA	NA	NA	NA	NA	XP_019079525.1 ankyrin repeat-containing protein NPR4-like isoform X2	64	10	1.2e-13	0.8	Vitis vinifera	0.8	1	GO:0016021	NA	NA	NA
Vitvi00g04451	0.140685	0.707256	0.183799	0.633539	-0.0886738	0.886386	'6.1.1.3'	'Nucleotide metabolism.purines.ribonucleotide (RN) anabolism.glycinamide RN transformylase *(PUR3)'	'mercator4v5.0: glycinamide RN transformylase *(PUR3) & prot-scriber: phosphoribosylglycinamide formyltransferase & swissprot: Phosphoribosylglycinamide formyltransferase, chloroplastic & original description: none'	AT1G31220	AT1G31220	AT1G31220.1	55.3333	1	ortholog_one2many	AT1G31220.1	N10-formyltetrahydrofolate-dependent phosphoribosylglycinamide formyltransferase that catalyzes the conversion of phosphoribosyl glycineamide to phosphoribosyl N-formylglycineamide	NA	NA	RVW45878.1Phosphoribosylglycinamide formyltransferase, chloroplastic	300	4	1.2e-220	0.9967	Vitis vinifera	0.9967	3	GO:0004644;GO:0006189;GO:0009507	EC:2.1.2.2	IPR004607;IPR002376;noIPR;noIPR;IPR001555;IPR004607;IPR004607;IPR036477	GO:0004644/GO:0006189;GO:0016742/GO:0009058;;;;GO:0004644/GO:0006189;GO:0004644/GO:0006189;GO:0016742/GO:0009058
Vitvi00g04452	-0.50291	1.24069e-05	-0.74145	8.45294e-08	-0.555092	1.396e-05	'12.4.1.1.4'	'Chromatin organisation.nucleosome remodeling.SWI/SNF chromatin remodeling complexes.ATPase module.SMARCJ component *(BDH)'	'mercator4v5.0: SMARCJ component *(BDH) of SWI/SNF chromatin remodeling complex & prot-scriber: complex subunit isoform x1 & swissprot: no annotation & original description: none'	AT4G22320	AT4G22320	AT4G22320.1	54.2714	1	ortholog_one2many	AT4G22320.1	A subunit shared by BRM-, SYD-, and MINU1/2-associated SWI/SNF chromatin remodeling complexes. An ortholog of the human SWI/SNF subunits BCL7a/b/c.	(BCL7A);BCL-DOMAIN HOMOLOG 1 (BDH1)	NA	XP_034698380.1uncharacterized protein LOC117923963 isoform X3	199	4	1.3e-96	0.8623	Vitis riparia	0.8995	NA	NA	NA	noIPR;noIPR;noIPR;noIPR;noIPR;noIPR;noIPR	;;;;;;
Vitvi00g04453	0.206312	0.205513	0.218792	0.338318	-0.35716	0.00664617	'24.2.22.2' AND '5.1.1.5.2'	'Solute transport.carrier-mediated transport.MPC pyruvate carrier complex.component *(MPC2)' AND 'Lipid metabolism.fatty acid metabolism.citrate shuttle.MPC pyruvate carrier complex.component *(MPC2)'	'mercator4v5.0: component *(MPC2) of MPC pyruvate carrier complex & prot-scriber: mitochondrial pyruvate carrier & swissprot: Mitochondrial pyruvate carrier 4 & original description: none' AND 'mercator4v5.0: component *(MPC2) of mitochondrial pyruvate transporter & prot-scriber: mitochondrial pyruvate carrier & swissprot: Mitochondrial pyruvate carrier 4 & original description: none'	AT4G22310	AT4G22310	AT4G22310.1	88.8889	1	ortholog_many2many	AT4G22310.1	Uncharacterized protein family (UPF0041);(source:Araport11)	MITOCHONDRIAL PYRUVATE CARRIER 3 (MPC3)	NA	XP_034696986.1mitochondrial pyruvate carrier 4	108	4	8e-77	0.9977	Vitis riparia	1	2	GO:0005743;GO:0006850	NA	IPR005336;noIPR;noIPR	GO:0005743/GO:0006850;;
Vitvi00g04454	2.58934	1.76309e-13	-0.518397	0.0857069	1.15896	0.00138295	'18.2.7' AND '26.10.2.5'	'Protein modification.acetylation.protein deacetylase *(TIPSY)' AND 'External stimuli response.pathogen.effector-triggered immunity (ETI) machinery.immunity suppressor *(SOBER/TIPSY)'	'mercator4v5.0: protein deacetylasen *(TIPSY) & prot-scriber: abhydrolase 2 domain containing protein & swissprot: Probable carboxylesterase SOBER1-like & original description: none' AND 'mercator4v5.0: immunity suppressor (SOBER/TIPSY) of effector-triggered immunity (ETI) network & prot-scriber: abhydrolase 2 domain containing protein & swissprot: Probable carboxylesterase SOBER1-like & original…	AT4G22300	SOBER1	AT4G22300.1	68.2243	0	ortholog_many2many	AT4G22300.1	Formerly known as SOBER1, this locus was split in the TAIR10 annotation into AT4G22300 and AT4G22305. This locus is now known as TIPSY1 and AT4G22305 corresponds to SOBER1.	(TIPSY1);SUPPRESSOR OF AVRBST-ELICITED RESISTANCE 1 (SOBER1)	NA	XP_019074095.1 probable carboxylesterase SOBER1-like	214	4	7.6e-154	0.993	Vitis vinifera	1	1	GO:0016787	EC:3	IPR029058;IPR003140;noIPR;noIPR;IPR029058	;GO:0016787;;;
Vitvi00g04455	0.0463468	0.88931	-0.365545	0.184445	0.149367	0.631331	'18.2.7' AND '26.10.2.5'	'Protein modification.acetylation.protein deacetylase *(TIPSY)' AND 'External stimuli response.pathogen.effector-triggered immunity (ETI) machinery.immunity suppressor *(SOBER/TIPSY)'	'mercator4v5.0: protein deacetylasen *(TIPSY) & prot-scriber: abhydrolase 2 domain containing protein & swissprot: Probable carboxylesterase SOBER1-like & original description: none' AND 'mercator4v5.0: immunity suppressor (SOBER/TIPSY) of effector-triggered immunity (ETI) network & prot-scriber: abhydrolase 2 domain containing protein & swissprot: Probable carboxylesterase SOBER1-like & original…	AT4G22300	SOBER1	AT4G22300.1	68.7747	1	ortholog_many2many	AT4G22300.1	Formerly known as SOBER1, this locus was split in the TAIR10 annotation into AT4G22300 and AT4G22305. This locus is now known as TIPSY1 and AT4G22305 corresponds to SOBER1.	(TIPSY1);SUPPRESSOR OF AVRBST-ELICITED RESISTANCE 1 (SOBER1)	NA	XP_019074095.1 probable carboxylesterase SOBER1-like	253	3	2.8e-181	0.9974	Vitis vinifera	1	1	GO:0016787	EC:3	IPR003140;IPR029058;noIPR;noIPR;IPR029058	GO:0016787;;;;
Vitvi00g04456	-4.20138	0.182575	NA	NA	NA	NA	'35.1'	'not assigned.annotated'	'mercator4v5.0: not classified & prot-scriber: disease resistance protein rpm & swissprot: Disease resistance protein RPM1 & original description: none'	NA	NA	NA	NA	NA	NA	NA	NA	NA	NA	XP_002264069.2 probable disease resistance RPP8-like protein 4	657	2	0	0.9901	Vitis vinifera	0.997	2	GO:0006952;GO:0043531	NA	noIPR;IPR003591;IPR002182;IPR027417;IPR032675;IPR042197;IPR044974;noIPR;noIPR;IPR027417	;;GO:0043531;;;;GO:0006952;;;
Vitvi00g04457	NA	NA	NA	NA	NA	NA	'35.1'	'not assigned.annotated'	'mercator4v5.0: not classified & prot-scriber: ankyrin domain containing protein & swissprot: no annotation & original description: none'	NA	NA	NA	NA	NA	NA	NA	NA	NA	NA	XP_010650518.1 ankyrin repeat-containing protein At5g02620-like	168	5	1.5e-68	0.7729	Vitis vinifera	0.7211	1	GO:0005515	NA	IPR002110;IPR020683;IPR036770;noIPR;noIPR;noIPR;IPR002110;IPR036770	GO:0005515;;;;;;GO:0005515;
Vitvi00g04458	NA	NA	NA	NA	NA	NA	'35.1'	'not assigned.annotated'	'mercator4v5.0: not classified & prot-scriber: ankyrin repeat domain containing protein & swissprot: no annotation & original description: none'	NA	NA	NA	NA	NA	NA	NA	NA	NA	NA	RVW72841.1Protein accelerated cell death 6	186	3	3.2e-94	0.8629	Vitis vinifera	0.8701	2	GO:0005515;GO:0016021	NA	IPR002110;noIPR;IPR036770;IPR002110;noIPR;noIPR;noIPR;IPR002110;IPR002110;noIPR;IPR036770	GO:0005515;;;GO:0005515;;;;GO:0005515;GO:0005515;;
Vitvi00g04459	NA	NA	NA	NA	NA	NA	'35.2'	'not assigned.not annotated'	'mercator4v5.0: not classified & prot-scriber: no annotation & swissprot: no annotation & original description: none'	NA	NA	NA	NA	NA	NA	NA	NA	NA	NA	CBI36632.3unnamed protein product, partial	68	1	7.2e-44	1	Vitis vinifera	1	NA	NA	NA	NA	NA
Vitvi00g04460	0.864835	0.0715661	1.52526	1	0.692716	0.386962	'35.2'	'not assigned.not annotated'	'mercator4v5.0: not classified & prot-scriber: no annotation & swissprot: no annotation & original description: none'	NA	NA	NA	NA	NA	NA	NA	NA	NA	NA	XP_010655372.1 lysine-specific demethylase JMJ25	139	3	8.9e-62	0.8478	Vitis vinifera	0.8551	2	GO:0008168;GO:0032259	EC:2.1.1	noIPR;noIPR;noIPR;noIPR;noIPR	;;;;
Vitvi00g04461	NA	NA	3.18282	0.218836	1.82623	1	'35.2'	'not assigned.not annotated'	'mercator4v5.0: not classified & prot-scriber: no annotation & swissprot: no annotation & original description: none'	NA	NA	NA	NA	NA	NA	NA	NA	NA	NA	---NA---	91	NA	NA	NA	NA	NA	NA	NA	NA	NA	NA
Vitvi00g04462	-3.22664	1.64053e-05	0.751576	0.00659823	-0.236372	0.908231	'21.2.5.2.1'	'Cell wall organisation.hemicellulose.arabinogalactan.modification.beta-1,3-galactosidase *(GH43)'	'mercator4v5.0: beta-1,3-galactosidase *(GH43) & prot-scriber: glycosyl hydrolase family protein isoform & swissprot: no annotation & original description: none'	AT3G49880	AT3G49880	AT3G49880.1	62.0253	0	ortholog_one2many	AT3G49880.1	glycosyl hydrolase family protein 43;(source:Araport11)	(GH43B)	NA	CAN65326.1hypothetical protein VITISV_018102	158	3	1.3e-107	0.9979	Vitis vinifera	1	1	GO:0016021	NA	IPR023296;noIPR;noIPR;noIPR	;;;
Vitvi00g04463	2.12083	0.0447681	NA	NA	NA	NA	'11.10.2.4.1'	'Phytohormone action.signalling peptides.CRP (cysteine-rich-peptide) category.RALF/RALFL-peptide activity.RALF/RALFL-precursor polypeptide'	'mercator4v5.0: RALF/RALFL precursor polypeptide & prot-scriber: transcription initiation factor iie subunit beta & swissprot: no annotation & original description: none'	NA	NA	NA	NA	NA	NA	NA	NA	NA	NA	KAF8028767.1hypothetical protein BT93_E1428	119	1	2.3e-11	0.6567	Corymbia citriodora subsp. variegata	0.6567	NA	NA	NA	IPR008801;noIPR;noIPR	;;
Vitvi00g04464	NA	NA	-3.25012	0.218836	NA	NA	'35.1'	'not assigned.annotated'	'mercator4v5.0: not classified & prot-scriber: aminotran 1 2 domain containing protein & swissprot: no annotation & original description: none'	NA	NA	NA	NA	NA	NA	NA	NA	NA	NA	CAN72210.1hypothetical protein VITISV_012254	97	3	2.7e-50	0.9713	Vitis vinifera	1	NA	NA	NA	noIPR;noIPR;noIPR;IPR012340	;;;
Vitvi00g04465	NA	NA	NA	NA	NA	NA	'35.2'	'not assigned.not annotated'	'mercator4v5.0: not classified & prot-scriber: no annotation & swissprot: no annotation & original description: none'	NA	NA	NA	NA	NA	NA	NA	NA	NA	NA	RVW90744.1hypothetical protein CK203_046426	73	1	1.4e-12	0.8235	Vitis vinifera	0.8235	1	GO:0016021	NA	noIPR;noIPR	;
Vitvi00g04466	0.787629	0.715925	1.82929	0.53279	-1.91811	0.0148907	'35.1'	'not assigned.annotated'	'mercator4v5.0: not classified & prot-scriber: biogenesis of lysosome organelles complex subunit & swissprot: no annotation & original description: none'	NA	NA	NA	NA	NA	NA	NA	NA	NA	NA	XP_002269358.1PREDICTED: uncharacterized protein LOC100257623	124	2	6.9e-34	1	Vitis vinifera/Vitis riparia	1	2	GO:0006886;GO:0031083	NA	noIPR;noIPR;IPR017246	;;GO:0031083/GO:0006886
Vitvi07g00352	10.7983	1.31646e-302	11.6868	1.37421e-70	9.19554	6.42558e-33	'21.1.3.1'	'Cell wall organisation.cellulose.cellulose modification.class-B endo-1,4-beta-glucanase'	'mercator4v5.0: class-B endo-1,4-beta-glucanase & prot-scriber: endoglucanase & swissprot: Endoglucanase 17 & original description: none'	AT4G02290	GH9B13	AT4G02290.1	77.4951	1	ortholog_one2many	AT4G02290.1	glycosyl hydrolase 9B13;(source:Araport11)	GLYCOSYL HYDROLASE 9B13 (AtGH9B13);GLYCOSYL HYDROLASE 9B13 (GH9B13)	NA	XP_002271736.1 endoglucanase 17	511	2	0	0.9961	Vitis vinifera	1	2	GO:0008810;GO:0030245	EC:3.2.1.4	IPR012341;IPR001701;noIPR;noIPR;IPR033126;IPR018221;IPR008928	GO:0005975;GO:0004553/GO:0005975;;;;;GO:0005975
Vitvi00g04468	-1.01929	0.841111	NA	NA	NA	NA	'35.1'	'not assigned.annotated'	'mercator4v5.0: not classified & prot-scriber: retrotrans gag domain containing protein & swissprot: no annotation & original description: none'	NA	NA	NA	NA	NA	NA	NA	NA	NA	NA	CAN66356.1hypothetical protein VITISV_039483	153	2	3.8e-49	0.7884	Vitis vinifera	0.8452	NA	NA	NA	NA	NA
Vitvi00g04469	NA	NA	-0.142423	1	1.5364	1	'35.1'	'not assigned.annotated'	'mercator4v5.0: not classified & prot-scriber: lrrnt 2 domain containing protein & swissprot: Receptor-like protein EIX2 & original description: none'	NA	NA	NA	NA	NA	NA	NA	NA	NA	NA	XP_019077737.1 LRR receptor-like serine/threonine-protein kinase ERECTA	392	2	1.2e-107	0.668	Vitis vinifera	0.6396	1	GO:0005515	NA	noIPR;IPR003591;IPR032675;IPR001611;IPR032675;noIPR;noIPR;noIPR;noIPR;IPR001611;noIPR	;;;GO:0005515;;;;;;GO:0005515;
Vitvi00g04470	-0.793636	3.84143e-05	-0.356863	0.187983	0.000655339	1	'18.1.1.6.3' AND '18.3.1.3.3' AND '50.3.2'	'Protein modification.glycosylation.N-linked glycosylation.complex N-glycan maturation.class-I alpha-mannosidase I' AND 'Protein modification.lipidation.glycophosphatidylinositol (GPI) anchor addition.GPI anchor remodeling.GPI lipid remodeling O-acyl transferase' AND 'Enzyme classification.EC_3 hydrolases.EC_3.2 glycosylase'	'mercator4v5.0: class-I alpha-mannosidase I & prot-scriber: mannosyl oligosaccharide 1 2 alpha mannosidase 5 & swissprot: Mannosyl-oligosaccharide 1,2-alpha-mannosidase MNS1 & original description: none' AND 'mercator4v5.0: GPI lipid remodeling O-acyl transferase & prot-scriber: mannosyl oligosaccharide 1 2 alpha mannosidase 5 & swissprot: Mannosyl-oligosaccharide 1,2-alpha-mannosidase MNS1 & ori…	AT1G51590	MNS1	AT1G51590.1	55.6405	0	ortholog_many2many	AT1G51590.1	Encodes an alpha-mannosidase I enzyme responsible for N-glycan maturation.	ALPHA-MANNOSIDASE 1 (MNS1);ALPHA-MANNOSIDASE IB (MANIB)	NA	XP_003632926.1 mannosyl-oligosaccharide 1,2-alpha-mannosidase MNS1	523	3	8.1e-239	0.9795	Vitis vinifera	0.9795	6	GO:0000139;GO:0004571;GO:0005509;GO:0005783;GO:0005975;GO:0006491	EC:3.2.1.113;EC:3.2.1.24	IPR001382;IPR001382;IPR012341;noIPR;noIPR;IPR036026	GO:0004571/GO:0005509/GO:0016020;GO:0004571/GO:0005509/GO:0016020;GO:0005975;;;GO:0004571/GO:0005509/GO:0016020
Vitvi00g04471	-2.22059	0.00541804	-1.622	0.0648618	0.579191	0.751869	'35.1'	'not assigned.annotated'	'mercator4v5.0: not classified & prot-scriber: glycerol uptake protein & swissprot: no annotation & original description: none'	NA	NA	NA	NA	NA	NA	NA	NA	NA	NA	RVW14788.1Glycerol uptake protein 1	121	2	2.6e-67	0.9709	Vitis vinifera	0.9709	1	GO:0016021	NA	NA	NA
Vitvi00g04472	0.0818112	0.799576	0.048625	0.947887	-0.267324	0.170311	'16.6.2.2.5.55'	'RNA processing.organelle machinery.RNA modification.C-to-U RNA editing.PPR-type RNA editing factor activities.RNA editing factor *(ECD1)'	'mercator4v5.0: RNA editing factor *(ECD1) & prot-scriber: quality protein pentatricopeptide repeat containing & swissprot: Pentatricopeptide repeat-containing protein At3g49170, chloroplastic & original description: none'	AT3G49170	EMB2261	AT3G49170.1	65.7944	1	ortholog_one2many	AT3G49170.1	Tetratricopeptide repeat (TPR)-like superfamily protein;(source:Araport11)	EMBRYO DEFECTIVE 2261 (EMB2261); (ECD1)	NA	RVW18973.1Pentatricopeptide repeat-containing protein, chloroplastic	535	11	0	0.9975	Vitis vinifera	1	2	GO:0005515;GO:0008270	NA	IPR002885;IPR032867;IPR002885;IPR011990;IPR002885;IPR011990;noIPR;noIPR;IPR002885;IPR002885;IPR002885;IPR002885;IPR002885	;GO:0008270;;GO:0005515;;GO:0005515;;;;;;;
Vitvi00g04473	1.74452	0.129172	2.73332	0.367734	1.53021	1	'35.1'	'not assigned.annotated'	'mercator4v5.0: not classified & prot-scriber: non specific serine threonine protein kinase & swissprot: no annotation & original description: none'	NA	NA	NA	NA	NA	NA	NA	NA	NA	NA	CAN71174.1hypothetical protein VITISV_037665	294	1	1.6e-143	0.8123	Vitis vinifera	0.8123	NA	NA	NA	noIPR;noIPR;noIPR	;;
Vitvi00g04474	NA	NA	NA	NA	NA	NA	'35.1'	'not assigned.annotated'	'mercator4v5.0: not classified & prot-scriber: retrovirus pol yprotein from transposon re & swissprot: no annotation & original description: none'	NA	NA	NA	NA	NA	NA	NA	NA	NA	NA	---NA---	85	NA	NA	NA	NA	NA	NA	NA	NA	NA	NA
Vitvi00g04475	1.17894	0.507161	0.267608	0.890587	0.905385	0.713067	'35.1'	'not assigned.annotated'	'mercator4v5.0: not classified & prot-scriber: auxin transport protein big & swissprot: no annotation & original description: none'	NA	NA	NA	NA	NA	NA	NA	NA	NA	NA	CAN73601.1hypothetical protein VITISV_041446	205	2	6.9e-54	0.9112	Vitis vinifera	0.879	12	GO:0003713;GO:0005829;GO:0009506;GO:0009620;GO:0009640;GO:0009733;GO:0009826;GO:0009926;GO:0010311;GO:0031490;GO:0045893;GO:0048281	NA	noIPR;noIPR	;
Vitvi00g04476	NA	NA	NA	NA	NA	NA	'35.1'	'not assigned.annotated'	'mercator4v5.0: not classified & prot-scriber: upf domain containing protein & swissprot: ToMV susceptible protein tm-1(GCR26) & original description: none'	NA	NA	NA	NA	NA	NA	NA	NA	NA	NA	CBI25923.3unnamed protein product, partial	172	2	6.4e-39	0.9783	Vitis vinifera	0.9855	NA	NA	NA	IPR044122;noIPR;noIPR	;;
Vitvi00g04477	NA	NA	NA	NA	NA	NA	'35.1'	'not assigned.annotated'	'mercator4v5.0: not classified & prot-scriber: midasin & swissprot: Midasin & original description: none'	NA	NA	NA	NA	NA	NA	NA	NA	NA	NA	CAN72860.1hypothetical protein VITISV_018140	649	1	0	0.9554	Vitis vinifera	0.9554	1	GO:0005515	NA	noIPR;IPR011989;IPR040848;noIPR;IPR000225;IPR016024	;;;;GO:0005515;
Vitvi00g04478	NA	NA	NA	NA	1.53029	1	'35.1'	'not assigned.annotated'	'mercator4v5.0: not classified & prot-scriber: beach domain containing protein & swissprot: BEACH domain-containing protein A2 & original description: none'	NA	NA	NA	NA	NA	NA	NA	NA	NA	NA	XP_034689779.1 protein SPIRRIG	128	20	8.9e-26	0.8546	Vitis riparia	0.8615	4	GO:0005737;GO:0007033;GO:0008270;GO:0016021	NA	IPR036372;IPR000409;noIPR;noIPR;noIPR;noIPR;noIPR;IPR000409;IPR036372	;;;;;;;;
Vitvi00g04479	1.52003	1	NA	NA	-3.24181	0.220192	'35.1'	'not assigned.annotated'	'mercator4v5.0: not classified & prot-scriber: serine threonine protein kinase atr & swissprot: Serine/threonine-protein kinase ATR & original description: none'	NA	NA	NA	NA	NA	NA	NA	NA	NA	NA	RVW58414.1Serine/threonine-protein kinase ATR	201	1	2.8e-135	0.995	Vitis vinifera	0.995	5	GO:0004565;GO:0005576;GO:0005975;GO:0016301;GO:0016310	EC:2.7;EC:3.2.1.23	NA	NA
Vitvi00g04480	NA	NA	NA	NA	NA	NA	'35.1'	'not assigned.annotated'	'mercator4v5.0: not classified & prot-scriber: mitochondrial dicarboxylate tricarboxylate transporter dtc & swissprot: no annotation & original description: none'	NA	NA	NA	NA	NA	NA	NA	NA	NA	NA	RVW67462.1Mitochondrial dicarboxylate/tricarboxylate transporter DTC	68	1	2e-21	0.9565	Vitis vinifera	0.9565	1	GO:0016021	NA	NA	NA
Vitvi00g04481	1.52051	1	1.43474	0.552548	1.53029	1	'35.1'	'not assigned.annotated'	'mercator4v5.0: not classified & prot-scriber: lysosomal alpha mannosidase & swissprot: Alpha-mannosidase At3g26720 & original description: none'	NA	NA	NA	NA	NA	NA	NA	NA	NA	NA	XP_034706987.1alpha-mannosidase At3g26720-like	338	3	9.8e-71	0.5563	Vitis riparia	0.5552	4	GO:0004559;GO:0006013;GO:0016620;GO:0030246	EC:3.2.1.24;EC:1.2.1	IPR020831;noIPR;IPR015341;IPR020829;IPR037094;noIPR;noIPR;noIPR;noIPR;noIPR;IPR028995;IPR011013;noIPR	GO:0016620;;GO:0006013/GO:0004559;GO:0016620;GO:0006013/GO:0004559;;;;;;;GO:0003824/GO:0030246/GO:0005975;
Vitvi00g04482	-1.12976	0.436681	-0.474189	1	2.91031	0.00633406	'35.2'	'not assigned.not annotated'	'mercator4v5.0: not classified & prot-scriber: no annotation & swissprot: no annotation & original description: none'	NA	NA	NA	NA	NA	NA	NA	NA	NA	NA	RVX15487.1GTP-binding protein YPTM2	90	1	1.6e-24	0.931	Vitis vinifera	0.931	2	GO:0003924;GO:0005525	EC:3.6.1	NA	NA
Vitvi00g04483	-1.99917	0.191078	-1.5309	0.249079	-1.32087	0.196425	'35.1'	'not assigned.annotated'	'mercator4v5.0: not classified & prot-scriber: par 1b protein & swissprot: no annotation & original description: none'	AT5G52390	AT5G52390	AT5G52390.1	56.9892	1	ortholog_one2many	AT5G52390.1	PAR1 protein;(source:Araport11)	NA	NA	XP_002267610.1PREDICTED: uncharacterized protein LOC100251502	186	3	3.5e-129	0.9946	Vitis vinifera	1	NA	NA	NA	IPR009489;IPR009489;noIPR	;;
Vitvi00g04484	NA	NA	2.13321	0.622331	1.5364	1	'35.2'	'not assigned.not annotated'	'mercator4v5.0: not classified & prot-scriber: no annotation & swissprot: no annotation & original description: none'	NA	NA	NA	NA	NA	NA	NA	NA	NA	NA	GER47758.1hypothetical protein STAS_24885	136	1	6.1e-08	0.7222	Striga asiatica	0.7222	NA	NA	NA	noIPR;noIPR;noIPR;noIPR	;;;
Vitvi07g02141	-2.60813	2.35511e-23	-3.08479	4.73425e-94	-4.615	4.1989e-61	'4.7.2'	'Amino acid metabolism.amino acid racemization.PLP-independent amino acid racemase'	'mercator4v5.0: PLP-independent amino acid racemase & prot-scriber: phenazine biosynthesis domain containing protein & swissprot: no annotation & original description: none'	AT4G02860	AT4G02860	AT4G02860.1	54.7855	1	ortholog_many2many	AT4G02860.1	Phenazine biosynthesis PhzC/PhzF protein;(source:Araport11)	D-AMINO ACID RACEMASE2 (DAAR2)	NA	XP_034691720.1uncharacterized isomerase BH0283-like	303	5	7e-219	0.9822	Vitis vinifera	1	3	GO:0005737;GO:0009058;GO:0016853	EC:5	IPR003719;noIPR;IPR003719;noIPR;IPR003719;IPR003719;noIPR	GO:0003824/GO:0009058;;GO:0003824/GO:0009058;;GO:0003824/GO:0009058;GO:0003824/GO:0009058;
Vitvi10g00788	12.1726	2.87522e-82	11.6617	3.96257e-82	12.296	1.73544e-95	'35.1'	'not assigned.annotated'	'mercator4v5.0: not classified & prot-scriber: reverse transcriptase ty copia pe domain containing protein & swissprot: no annotation & original description: none'	NA	NA	NA	NA	NA	NA	NA	NA	NA	NA	XP_010655657.1PREDICTED: uncharacterized protein LOC104880507	326	3	9.4e-240	0.9949	Vitis vinifera	1	1	GO:0005515	NA	IPR011990;noIPR;noIPR;noIPR;noIPR;noIPR;noIPR;noIPR;noIPR	GO:0005515;;;;;;;;
Vitvi00g04487	0.481629	0.257059	NA	NA	1.18422	0.00678917	'35.1'	'not assigned.annotated'	'mercator4v5.0: not classified & prot-scriber: tmv resistance protein n & swissprot: Disease resistance protein Roq1 & original description: none'	NA	NA	NA	NA	NA	NA	NA	NA	NA	NA	RVW33185.1TMV resistance protein N	83	5	1.2e-41	0.9867	Vitis vinifera	0.9867	4	GO:0003953;GO:0006952;GO:0007165;GO:0043531	EC:3.2.2	IPR035897;IPR000157;noIPR;noIPR;IPR000157;IPR035897	;GO:0003953/GO:0007165;;;GO:0003953/GO:0007165;
Vitvi00g04488	-1.51265	9.23663e-11	-1.05717	3.33982e-08	-2.04917	4.36859e-10	'35.1'	'not assigned.annotated'	'mercator4v5.0: not classified & prot-scriber: kat regulatory nsl complex subunit & swissprot: no annotation & original description: none'	NA	NA	NA	NA	NA	NA	NA	NA	NA	NA	XP_003635084.1 INO80 complex subunit D	237	3	1.2e-161	0.9875	Vitis vinifera	1	4	GO:0043981;GO:0043982;GO:0043984;GO:0044545	NA	IPR025927;IPR026316;noIPR	;GO:0000123;
Vitvi09g00019	-1.95539	1.93992e-39	-1.69337	4.06312e-38	-2.39448	5.41162e-45	'4.3.1.1' AND '50.2.6'	'Amino acid metabolism.pyruvate group amino acid biosynthesis.alanine.alanine aminotransferase' AND 'Enzyme classification.EC_2 transferases.EC_2.6 transferase transferring nitrogenous group'	'mercator4v5.0: alanine aminotransferase & prot-scriber: alanine aminotransferase 1 & swissprot: Alanine aminotransferase 2, mitochondrial & original description: none' AND 'mercator4v5.0: EC_2.6 transferase transferring nitrogenous group & prot-scriber: alanine aminotransferase 1 & swissprot: Alanine aminotransferase 2, mitochondrial & original description: none'	AT1G17290	AlaAT1	AT1G17290.1	78.8973	0	ortholog_one2many	AT1G17290.1	Encodes for alanine aminotransferase (ALAAT1), involved in alanine catabolism during plants recovery from hypoxia The mRNA is cell-to-cell mobile.	ALANINE AMINOTRANSFERASE (AlaAT1)	NA	XP_002265294.2 alanine aminotransferase 2	526	2	0	0.9924	Vitis vinifera	1	3	GO:0004021;GO:0009058;GO:0030170	EC:2.6.1.12;EC:2.6.1.2	noIPR;IPR004839;IPR015421;noIPR;IPR015422;noIPR;IPR045088;noIPR;IPR015424	;GO:0030170/GO:0009058;GO:0003824;;GO:0003824;;GO:0008483;;
Vitvi00g04490	0.504211	0.0214881	0.820453	0.00027884	0.858176	2.47451e-07	'24.2.1.1.6'	'Solute transport.carrier-mediated transport.DMT superfamily.NST-TPT group.nucleotide sugar transporter *(UTR6)'	'mercator4v5.0: nucleotide sugar transporter *(UTR6) & prot-scriber: cmp sialic acid transporter & swissprot: CMP-sialic acid transporter 3 & original description: none'	NA	NA	NA	NA	NA	NA	NA	NA	NA	NA	XP_019073675.1 CMP-sialic acid transporter 2	217	2	4.9e-134	0.9908	Vitis vinifera	1	4	GO:0000139;GO:0015165;GO:0016021;GO:0090481	EC:7	IPR007271;noIPR;IPR007271;noIPR	GO:0016021/GO:0090481/GO:0000139/GO:0015165;;GO:0016021/GO:0090481/GO:0000139/GO:0015165;
Vitvi00g04491	NA	NA	NA	NA	NA	NA	'35.1'	'not assigned.annotated'	'mercator4v5.0: not classified & prot-scriber: nopra domain containing protein & swissprot: no annotation & original description: none'	NA	NA	NA	NA	NA	NA	NA	NA	NA	NA	RVW40195.1Uncharacterized protein C14G10.02	203	14	1.1e-38	0.8866	Vitis vinifera	0.8969	3	GO:0000463;GO:0000466;GO:0005730	NA	IPR039844	NA
Vitvi00g04492	NA	NA	NA	NA	NA	NA	'35.1'	'not assigned.annotated'	'mercator4v5.0: not classified & prot-scriber: 60s ribosomal l7 4 protein & swissprot: no annotation & original description: none'	NA	NA	NA	NA	NA	NA	NA	NA	NA	NA	RVW13939.160S ribosomal protein L7-4	125	1	8.7e-52	0.5355	Vitis vinifera	0.5355	NA	NA	NA	noIPR;IPR036919;IPR012988;IPR039699;noIPR;IPR039699;noIPR;IPR036919	;;;;;;;
Vitvi00g04493	NA	NA	NA	NA	NA	NA	'15.3.4.2.2' AND '15.3.4.3.3.4'	'RNA biosynthesis.RNA polymerase II-dependent transcription.transcription co-activation.TFIId complex.component *(HAF/TAF1)' AND 'RNA biosynthesis.RNA polymerase II-dependent transcription.transcription co-activation.SAGA complex.SPT recruitment module.component *(HAF/TAF1)'	'mercator4v5.0: component *(HAF/TAF1) of TFIId basal transcription regulation complex & prot-scriber: transcription initiation factor tfiid subunit & swissprot: Transcription initiation factor TFIID subunit 1 & original description: none' AND 'mercator4v5.0: component *(HAF/TAF1) of SAGA transcription co-activator complex & prot-scriber: transcription initiation factor tfiid subunit & swissprot: …	NA	NA	NA	NA	NA	NA	NA	NA	NA	NA	XP_010656962.1 transcription initiation factor TFIID subunit 1 isoform X1	109	20	7.2e-47	0.8213	Vitis vinifera	0.8257	6	GO:0003743;GO:0005669;GO:0006413;GO:0016251;GO:0017025;GO:0051123	NA	IPR022591;noIPR;IPR040240;noIPR;IPR029071	;;;;
Vitvi00g04494	NA	NA	NA	NA	NA	NA	'35.1'	'not assigned.annotated'	'mercator4v5.0: not classified & prot-scriber: transcription initiation factor tfiid subunit & swissprot: no annotation & original description: none'	NA	NA	NA	NA	NA	NA	NA	NA	NA	NA	RVX09364.1Transcription initiation factor TFIID subunit 1	67	12	3.5e-12	0.8499	Vitis vinifera	0.875	3	GO:0003743;GO:0005634;GO:0006413	NA	NA	NA
Vitvi00g04495	NA	NA	NA	NA	NA	NA	'35.1'	'not assigned.annotated'	'mercator4v5.0: not classified & prot-scriber: transcription initiation factor tfiid subunit & swissprot: no annotation & original description: none'	NA	NA	NA	NA	NA	NA	NA	NA	NA	NA	RVX09364.1Transcription initiation factor TFIID subunit 1	67	12	3.5e-12	0.8499	Vitis vinifera	0.875	3	GO:0003743;GO:0005634;GO:0006413	NA	NA	NA
Vitvi00g04496	NA	NA	NA	NA	NA	NA	'15.3.4.2.2' AND '15.3.4.3.3.4'	'RNA biosynthesis.RNA polymerase II-dependent transcription.transcription co-activation.TFIId complex.component *(HAF/TAF1)' AND 'RNA biosynthesis.RNA polymerase II-dependent transcription.transcription co-activation.SAGA complex.SPT recruitment module.component *(HAF/TAF1)'	'mercator4v5.0: component *(HAF/TAF1) of TFIId basal transcription regulation complex & prot-scriber: transcription initiation factor tfiid subunit & swissprot: Transcription initiation factor TFIID subunit 1 & original description: none' AND 'mercator4v5.0: component *(HAF/TAF1) of SAGA transcription co-activator complex & prot-scriber: transcription initiation factor tfiid subunit & swissprot: …	NA	NA	NA	NA	NA	NA	NA	NA	NA	NA	XP_010656962.1 transcription initiation factor TFIID subunit 1 isoform X1	109	20	7.2e-47	0.8213	Vitis vinifera	0.8257	6	GO:0003743;GO:0005669;GO:0006413;GO:0016251;GO:0017025;GO:0051123	NA	IPR022591;noIPR;IPR040240;noIPR;IPR029071	;;;;
Vitvi00g04497	0.623503	0.394282	-6.21311	2.3103e-17	-1.95929	0.0105454	'35.1'	'not assigned.annotated'	'mercator4v5.0: not classified & prot-scriber: g type lectin s receptor erine threonine protein kinae & swissprot: G-type lectin S-receptor-like serine/threonine-protein kinase At1g11300 & original description: none'	NA	NA	NA	NA	NA	NA	NA	NA	NA	NA	XP_019074175.1 G-type lectin S-receptor-like serine/threonine-protein kinase SD1-13	632	1	0	0.6914	Vitis vinifera	0.6914	2	GO:0004674;GO:0048544	EC:2.7.1	IPR003609;IPR001480;IPR021820;IPR000858;IPR003609;IPR036426;noIPR;IPR001480;noIPR;noIPR;noIPR;noIPR;noIPR;IPR000742;IPR003609;IPR001480;IPR001480;noIPR;IPR036426	;;GO:0004674;GO:0048544;;;;;;;;;;;;;;;
Vitvi00g04498	NA	NA	-0.660472	0.363104	NA	NA	'35.1'	'not assigned.annotated'	'mercator4v5.0: not classified & prot-scriber: g type lectin s receptor erine threonine protein kinae & swissprot: no annotation & original description: none'	NA	NA	NA	NA	NA	NA	NA	NA	NA	NA	XP_019074174.1 G-type lectin S-receptor-like serine/threonine-protein kinase SD1-13	103	4	3.9e-66	0.9703	Vitis vinifera	0.9796	6	GO:0004672;GO:0005524;GO:0006468;GO:0016021;GO:0030246;GO:0048544	EC:2.7.1	IPR000858;noIPR;noIPR	GO:0048544;;
Vitvi00g04499	-3.2449	5.18424e-17	-0.838784	0.000769359	-1.60659	0.00790765	'35.1'	'not assigned.annotated'	'mercator4v5.0: not classified & prot-scriber: g type lectin s receptor erine threonine protein kinae & swissprot: G-type lectin S-receptor-like serine/threonine-protein kinase At1g11330 & original description: none'	NA	NA	NA	NA	NA	NA	NA	NA	NA	NA	RVW76131.1G-type lectin S-receptor-like serine/threonine-protein kinase	434	1	1.4e-262	1	Vitis vinifera	1	6	GO:0004672;GO:0005524;GO:0006468;GO:0016021;GO:0030246;GO:0048544	EC:2.7.1	IPR001480;IPR036426;IPR001480;IPR000858;noIPR;noIPR;noIPR;noIPR;IPR022272;IPR001480;IPR001480;IPR001480;IPR001480;IPR036426;IPR036426	;;;GO:0048544;;;;;;;;;;;
Vitvi00g04500	NA	NA	-0.373375	0.128467	NA	NA	'35.1'	'not assigned.annotated'	'mercator4v5.0: not classified & prot-scriber: g type lectin s receptor erine threonine protein kinae & swissprot: G-type lectin S-receptor-like serine/threonine-protein kinase At1g11300 & original description: none'	NA	NA	NA	NA	NA	NA	NA	NA	NA	NA	XP_010647320.1 G-type lectin S-receptor-like serine/threonine-protein kinase At1g11300	239	3	1.5e-80	0.9929	Vitis vinifera	1	6	GO:0004674;GO:0005524;GO:0006468;GO:0016021;GO:0030246;GO:0048544	EC:2.7.1	IPR001480;IPR001480;IPR036426;IPR021820;noIPR;noIPR;noIPR;noIPR;IPR001480;IPR001480;IPR036426	;;;GO:0004674;;;;;;;
Vitvi00g04501	0.446037	0.269752	-3.19661	1.34465e-24	-1.64537	0.000103536	'35.1'	'not assigned.annotated'	'mercator4v5.0: not classified & prot-scriber: receptor threonine protein kinase & swissprot: G-type lectin S-receptor-like serine/threonine-protein kinase At1g11300 & original description: none'	NA	NA	NA	NA	NA	NA	NA	NA	NA	NA	RVW76130.1G-type lectin S-receptor-like serine/threonine-protein kinase SD1-29	151	4	4.1e-60	0.9216	Vitis vinifera	0.9316	7	GO:0005524;GO:0006468;GO:0016021;GO:0030246;GO:0048544;GO:0106310;GO:0106311	EC:2.7.11.1	noIPR;IPR021820;noIPR;noIPR;noIPR;IPR011009	;GO:0004674;;;;
Vitvi00g04502	NA	NA	NA	NA	NA	NA	'35.1'	'not assigned.annotated'	'mercator4v5.0: not classified & prot-scriber: g type lectin s receptor erine threonine protein kinae & swissprot: G-type lectin S-receptor-like serine/threonine-protein kinase At1g11330 & original description: none'	NA	NA	NA	NA	NA	NA	NA	NA	NA	NA	RVW13829.1G-type lectin S-receptor-like serine/threonine-protein kinase	217	1	8.7e-148	1	Vitis vinifera	1	4	GO:0016301;GO:0016310;GO:0030246;GO:0048544	EC:2.7	IPR036426;IPR001480;IPR000858;noIPR;noIPR;IPR001480;IPR036426	;;GO:0048544;;;;
Vitvi00g04503	2.47704	0.00275558	0.506363	0.754964	0.0525096	1	'35.1'	'not assigned.annotated'	'mercator4v5.0: not classified & prot-scriber: ef hand domain containing protein & swissprot: Calcium-binding protein PBP1 & original description: none'	NA	NA	NA	NA	NA	NA	NA	NA	NA	NA	XP_002263028.1 calcium-binding protein PBP1	113	1	3.3e-76	1	Vitis vinifera/Vitis riparia	1	1	GO:0005509	NA	noIPR;IPR002048;IPR044205;noIPR;IPR018247;IPR002048;IPR011992	;GO:0005509;GO:0005509;;;GO:0005509;
Vitvi00g04504	-0.519545	0.00423377	-1.43482	6.09446e-05	-0.230547	0.298741	'50.2.7'	'Enzyme classification.EC_2 transferases.EC_2.7 transferase transferring phosphorus-containing group'	'mercator4v5.0: EC_2.7 transferase transferring phosphorus-containing group & prot-scriber: g type lectin s receptor erine threonine protein kinae & swissprot: Receptor-like serine/threonine-protein kinase SD1-8 & original description: none'	NA	NA	NA	NA	NA	NA	NA	NA	NA	NA	XP_019074110.1 receptor-like serine/threonine-protein kinase SD1-7 isoform X2	443	12	3.6e-299	0.9691	Vitis vinifera	0.993	5	GO:0004672;GO:0005524;GO:0005975;GO:0006468;GO:0008061	EC:2.7.1	IPR000719;noIPR;IPR001245;noIPR;noIPR;noIPR;noIPR;IPR008271;IPR000719;IPR011009	GO:0005524/GO:0004672/GO:0006468;;GO:0004672/GO:0006468;;;;;GO:0004672/GO:0006468;GO:0005524/GO:0004672/GO:0006468;
Vitvi00g04505	-0.380805	0.145736	-1.69389	3.53997e-17	-0.957856	0.00213718	'50.2.7' AND '50.3.2'	'Enzyme classification.EC_2 transferases.EC_2.7 transferase transferring phosphorus-containing group' AND 'Enzyme classification.EC_3 hydrolases.EC_3.2 glycosylase'	'mercator4v5.0: EC_2.7 transferase transferring phosphorus-containing group & prot-scriber: g type lectin s receptor erine threonine protein kinae & swissprot: Putative cysteine-rich receptor-like protein kinase 35 & original description: none' AND 'mercator4v5.0: EC_3.2 glycosylase & prot-scriber: g type lectin s receptor erine threonine protein kinae & swissprot: Putative cysteine-rich receptor…	NA	NA	NA	NA	NA	NA	NA	NA	NA	NA	CBI35714.3unnamed protein product, partial	1240	1	0	0.9089	Vitis vinifera	0.9089	5	GO:0004672;GO:0005524;GO:0005975;GO:0006468;GO:0008061	EC:2.7.1	IPR011583;IPR000719;IPR029070;IPR001223;IPR029070;noIPR;noIPR;noIPR;noIPR;IPR001223;IPR001245;noIPR;noIPR;noIPR;noIPR;noIPR;noIPR;noIPR;noIPR;IPR008271;IPR001223;IPR000719;IPR001223;noIPR;noIPR;IPR011009;IPR017853;IPR029070;IPR029070;IPR017853	GO:0008061;GO:0005524/GO:0004672/GO:0006468;;GO:0005975;;;;;;GO:0005975;GO:0004672/GO:0006468;;;;;;;;;GO:0004672/GO:0006468;GO:0005975;GO:0005524/GO:0004672/GO:0006468;GO:0005975;;;;;;;
Vitvi00g04506	NA	NA	NA	NA	NA	NA	'35.1'	'not assigned.annotated'	'mercator4v5.0: not classified & prot-scriber: protein kinase domain containing & swissprot: no annotation & original description: none'	NA	NA	NA	NA	NA	NA	NA	NA	NA	NA	RVW51401.1putative receptor-like protein kinase	110	3	8.7e-68	0.7697	Vitis vinifera	1	NA	NA	NA	NA	NA
Vitvi00g04507	-0.746277	0.000244017	-0.754865	2.9307e-06	-0.204065	0.252378	'50.2.7' AND '50.3.2'	'Enzyme classification.EC_2 transferases.EC_2.7 transferase transferring phosphorus-containing group' AND 'Enzyme classification.EC_3 hydrolases.EC_3.2 glycosylase'	'mercator4v5.0: EC_2.7 transferase transferring phosphorus-containing group & prot-scriber: g type lectin s receptor erine threonine protein kinae & swissprot: G-type lectin S-receptor-like serine/threonine-protein kinase B120 & original description: none' AND 'mercator4v5.0: EC_3.2 glycosylase & prot-scriber: g type lectin s receptor erine threonine protein kinae & swissprot: G-type lectin S-rec…	NA	NA	NA	NA	NA	NA	NA	NA	NA	NA	RVW19560.1putative cysteine-rich receptor-like protein kinase 35	781	13	0	0.9775	Vitis vinifera	0.9987	5	GO:0004672;GO:0005524;GO:0005975;GO:0006468;GO:0008061	EC:2.7.1	IPR000719;IPR011583;IPR000719;noIPR;noIPR;IPR001223;noIPR;IPR029070;noIPR;noIPR;noIPR;IPR008271;IPR000719;IPR001223;noIPR;IPR017853;IPR029070;IPR011009	GO:0005524/GO:0004672/GO:0006468;GO:0008061;GO:0005524/GO:0004672/GO:0006468;;;GO:0005975;;;;;;GO:0004672/GO:0006468;GO:0005524/GO:0004672/GO:0006468;GO:0005975;;;;
Vitvi00g04508	NA	NA	NA	NA	-2.24397	0.00258149	'50.3.2'	'Enzyme classification.EC_3 hydrolases.EC_3.2 glycosylase'	'mercator4v5.0: EC_3.2 glycosylase & prot-scriber: gh domain containing protein & swissprot: Class V chitinase & original description: none'	AT4G19810	ChiC	AT4G19810.1	56.051	0	ortholog_many2many	AT4G19810.1	ChiC encodes a Class V chitinase that is a part of glycoside hydrolase family 18 based on CAZy groupings. It appears to primarily act as an exochitinase in vitro where it predominantly cleaves a chitobiose (GlcNAc)2 residue from the non-reducing end of a chitin oligosaccharide. However, it shows some minor endochitinase activity in vitro, as well. A putative 24 amino-acid signal peptide may direc…	CLASS V CHITINASE (ChiC)	NA	XP_010647184.1 chitotriosidase-1-like	314	1	1.7e-206	0.9824	Vitis vinifera	0.9824	2	GO:0005975;GO:0008061	NA	IPR011583;noIPR;IPR001223;IPR029070;noIPR;noIPR;IPR001223;noIPR;IPR029070;IPR017853	GO:0008061;;GO:0005975;;;;GO:0005975;;;
Vitvi13g00342	11	1.33452e-82	11.6414	2.10704e-60	11.7708	8.99891e-75	'21.6.2.2' AND '50.1.10'	'Cell wall organisation.lignin.monolignol conjugation and polymerization.lignin laccase' AND 'Enzyme classification.EC_1 oxidoreductases.EC_1.10 oxidoreductase acting on diphenol or related substance as donor'	'mercator4v5.0: lignin laccase & prot-scriber: laccase & swissprot: Laccase-17 & original description: none' AND 'mercator4v5.0: EC_1.10 oxidoreductase acting on diphenol or related substance as donor & prot-scriber: laccase & swissprot: Laccase-17 & original description: none'	NA	NA	NA	NA	NA	NA	NA	NA	NA	NA	XP_002282815.1 laccase-17	584	2	0	0.9966	Vitis vinifera	1	4	GO:0005507;GO:0046274;GO:0048046;GO:0052716	EC:1.10.3.2	IPR011706;IPR017761;IPR008972;IPR011707;IPR001117;IPR008972;IPR008972;noIPR;IPR045087;noIPR;IPR002355;IPR033138;IPR034285;IPR034289;IPR034288;IPR008972;IPR008972;IPR008972	GO:0016491/GO:0005507;GO:0048046/GO:0052716/GO:0046274;;GO:0005507;;;;;;;GO:0005507;;;GO:0005507;GO:0005507;;;
Vitvi00g04510	NA	NA	NA	NA	NA	NA	'35.1'	'not assigned.annotated'	'mercator4v5.0: not classified & prot-scriber: glyco trans 2 domain containing protein & swissprot: no annotation & original description: none'	NA	NA	NA	NA	NA	NA	NA	NA	NA	NA	RVW99184.1Protein high chlorophyll fluorescent 107	66	2	4.7e-11	0.6958	Vitis vinifera	0.6825	NA	NA	NA	noIPR	NA
Vitvi00g04511	NA	NA	NA	NA	NA	NA	'35.2'	'not assigned.not annotated'	'mercator4v5.0: not classified & prot-scriber: no annotation & swissprot: no annotation & original description: none'	NA	NA	NA	NA	NA	NA	NA	NA	NA	NA	CAN72110.1hypothetical protein VITISV_038083	74	1	7e-09	0.6429	Vitis vinifera	0.6429	NA	NA	NA	NA	NA
Vitvi00g04512	NA	NA	NA	NA	NA	NA	'35.1'	'not assigned.annotated'	'mercator4v5.0: not classified & prot-scriber: udp glycosyltransferase & swissprot: no annotation & original description: none'	NA	NA	NA	NA	NA	NA	NA	NA	NA	NA	RVX09811.1hypothetical protein CK203_012907	121	1	8.9e-74	0.9339	Vitis vinifera	0.9339	NA	NA	NA	noIPR;noIPR	;
Vitvi00g04513	NA	NA	NA	NA	NA	NA	'35.2'	'not assigned.not annotated'	'mercator4v5.0: not classified & prot-scriber: no annotation & swissprot: no annotation & original description: none'	NA	NA	NA	NA	NA	NA	NA	NA	NA	NA	CAN72110.1hypothetical protein VITISV_038083	75	1	9.6e-08	0.6429	Vitis vinifera	0.6429	NA	NA	NA	NA	NA
Vitvi13g01736	6.85784	4.74556e-207	11.6187	2.90818e-235	7.67769	3.4075e-79	'35.1'	'not assigned.annotated'	'mercator4v5.0: not classified & prot-scriber: late embryogenesis abundant protein & swissprot: no annotation & original description: none'	AT3G08490	AT3G08490	AT3G08490.1	36.1582	1	ortholog_one2one	AT3G08490.1	delta-latroinsectotoxin-Lt1a protein;(source:Araport11)	NA	NA	XP_034704922.1uncharacterized protein LOC117928915	354	2	9.9e-231	1	Vitis riparia	1	NA	NA	NA	noIPR;noIPR;noIPR	;;
Vitvi00g04515	-4.75955	0.139606	NA	NA	NA	NA	'13.4.4.1.4' AND '27.14.6' AND '50.2.7'	'Cell division.cytokinesis.phragmoplast disassembly.NACK-PQR signalling pathway.MAP protein kinase *(NRK/MPK)' AND 'Multi-process regulation.MAP kinase cascade signalling.MAP-kinase protein kinase' AND 'Enzyme classification.EC_2 transferases.EC_2.7 transferase transferring phosphorus-containing group'	'mercator4v5.0: MAP protein kinase *(NRK/MPK) & prot-scriber: mitogen activated protein kinase & swissprot: Mitogen-activated protein kinase 4 & original description: none' AND 'mercator4v5.0: MAP-kinase protein kinase & prot-scriber: mitogen activated protein kinase & swissprot: Mitogen-activated protein kinase 4 & original description: none' AND 'mercator4v5.0: EC_2.7 transferase transferring p…	AT2G46070	MPK12	AT2G46070.3	75	0	ortholog_one2one	AT2G46070.3	Encodes a MAP kinase protein. MPK12 interacts with the IBR5 protein phosphatase in vitro and in vivo, and it can be dephosphorylated and inactivated by IBR5. MPK12 appears to be a negative regulator of auxin signlaing. MPK12 RNAi lines are hypersensitive to auxin in root elongation and transcriptional response assays, but they appear to have normal sensitivity to ABA. MPK12 is a nuclear protein a…	NA	NA	XP_003633959.1 mitogen-activated protein kinase homolog MMK2	292	9	4.2e-207	0.9859	Vitis vinifera	1	8	GO:0000165;GO:0004707;GO:0005524;GO:0005634;GO:0005737;GO:0006468;GO:0106310;GO:0106311	EC:2.7.11.24;EC:2.7.11.1	IPR000719;noIPR;noIPR;IPR000719;noIPR;noIPR;IPR008271;IPR000719;IPR011009	GO:0005524/GO:0004672/GO:0006468;;;GO:0005524/GO:0004672/GO:0006468;;;GO:0004672/GO:0006468;GO:0005524/GO:0004672/GO:0006468;
Vitvi00g04516	NA	NA	NA	NA	NA	NA	'35.1'	'not assigned.annotated'	'mercator4v5.0: not classified & prot-scriber: beach domain containing protein b & swissprot: BEACH domain-containing protein B & original description: none'	AT1G58230	AT1G58230	AT1G58230.2	48	0	ortholog_one2many	AT1G58230.1	binding protein;(source:Araport11)	BEACH-DOMAIN HOMOLOG B (BCHB)	NA	XP_010664423.1 BEACH domain-containing protein B isoform X3	100	7	1e-37	0.9067	Vitis vinifera	0.9067	NA	NA	NA	noIPR;noIPR	;
Vitvi00g04517	NA	NA	1.86311	1	-0.85511	0.774905	'35.1'	'not assigned.annotated'	'mercator4v5.0: not classified & prot-scriber: quality protein midasin & swissprot: no annotation & original description: none'	NA	NA	NA	NA	NA	NA	NA	NA	NA	NA	CAN78415.1hypothetical protein VITISV_037204	94	1	1.1e-58	1	Vitis vinifera	1	NA	NA	NA	noIPR;noIPR	;
Vitvi00g04518	-0.173208	1	-1.65005	1	0.396259	0.931382	'35.1'	'not assigned.annotated'	'mercator4v5.0: not classified & prot-scriber: beach domain containing protein & swissprot: BEACH domain-containing protein C2 & original description: none'	NA	NA	NA	NA	NA	NA	NA	NA	NA	NA	XP_034709172.1BEACH domain-containing protein C2 isoform X2	163	6	3.1e-94	0.8708	Vitis riparia	0.8708	NA	NA	NA	noIPR;noIPR	;
Vitvi00g04519	-2.22426	0.123939	-3.4022	5.71367e-06	-3.43456	0.00773749	'19.2.2.12.4.2.4'	'Protein homeostasis.ubiquitin-proteasome system.ubiquitin-fold protein conjugation.CULLIN-based E3 ubiquitin ligase activities.CUL3-based E3 ubiquitin ligase complexes.BTB/POZ substrate adaptor component activities.substrate adaptor *(BT)'	'mercator4v5.0: substrate adaptor BT of CUL3-BTB E3 ubiquitin ligase complex & prot-scriber: btb poz and taz domain containing protein & swissprot: BTB/POZ and TAZ domain-containing protein 4 & original description: none'	AT5G67480	BT4	AT5G67480.2	61.791	1	ortholog_many2many	AT5G67480.2	BTB and TAZ domain protein. Located in cytoplasm and expressed in fruit, flower and leaves.	BTB AND TAZ DOMAIN PROTEIN 4 (BT4)	NA	XP_003632492.1 BTB/POZ and TAZ domain-containing protein 4	335	2	1.9e-250	0.9985	Vitis vinifera	1	2	GO:0005515;GO:0046872	NA	IPR000210;IPR000197;IPR035898;IPR000197;IPR011333;noIPR;IPR000210;noIPR;noIPR;IPR044513;IPR000210;noIPR;IPR011333;IPR035898	GO:0005515;;;;;;GO:0005515;;;;GO:0005515;;;
Vitvi00g04520	-1.6571	0.000540255	-1.4481	0.00779107	-1.23426	0.0201035	'13.2.1.1.4'	'Cell division.cell cycle organisation.cell cycle control.CYCLIN regulatory protein activities.regulatory protein *(CYCD)'	'mercator4v5.0: regulatory protein *(CYCD) of cell cycle & prot-scriber: cyclin d5 1 protein & swissprot: Cyclin-D5-1 & original description: none'	NA	NA	NA	NA	NA	NA	NA	NA	NA	NA	XP_003632504.2 cyclin-D5-1	330	3	1.7e-235	0.9949	Vitis vinifera	1	7	GO:0000079;GO:0000307;GO:0005634;GO:0005737;GO:0016538;GO:0044772;GO:0051301	EC:2.7.1	IPR004367;IPR013763;IPR004367;noIPR;IPR006671;noIPR;noIPR;IPR039361;IPR013763;IPR036915	;;;;;;;;;
Vitvi00g04521	3.02329	7.1924e-15	0.603012	0.0960428	4.43721	2.70838e-20	'13.2.2.1.4.2'	'Cell division.cell cycle organisation.chromatin condensation.condensin I/II complex.condensin-II-specific components.component *(CAP-G2)'	'mercator4v5.0: component *(CAP-G2) of condensin II complex & prot-scriber: condensin complex subunit g2 & swissprot: no annotation & original description: none'	AT1G64960	HEB1	AT1G64960.2	50.25	1	ortholog_one2many	AT1G64960.2	ARM repeat superfamily protein;(source:Araport11)	(CAP-G2)	NA	RVX23326.1Condensin-2 complex subunit G2	1200	4	0	0.8894	Vitis vinifera	0.9175	1	GO:0005634	NA	IPR011989;IPR024741;noIPR;noIPR;noIPR;noIPR;IPR016024	;GO:0005634;;;;;
Vitvi00g04522	-0.909846	1.71005e-08	-1.5735	1.74505e-23	-1.31867	3.41053e-25	'24.1.2.2.2'	'Solute transport.primary active transport.P-type ATPase superfamily.P2 family.P2B-type calcium cation-transporting ATPase *(ACA)'	'mercator4v5.0: P2B-type calcium cation-transporting ATPase *(ACA) & prot-scriber: calcium transporting atpase 1 & swissprot: Calcium-transporting ATPase 2, plasma membrane-type & original description: none'	AT4G37640	ACA2	AT4G37640.1	80.5247	0	ortholog_many2many	AT4G37640.1	Encodes a calmodulin-regulated Ca(2+)-pump located in the endoplasmic reticulum. Belongs to plant 2B ATPase's with an N-terminal autoinhibitor.	CALCIUM ATPASE 2 (ACA2)	NA	RVX23323.1Calcium-transporting ATPase 2, plasma membrane-type	991	3	0	0.9969	Vitis vinifera	0.999	7	GO:0005388;GO:0005516;GO:0005524;GO:0005887;GO:0043231;GO:0070588;GO:0140603	EC:3.6.1;EC:7.2.2.10	IPR001757;noIPR;IPR004014;IPR006068;IPR004014;noIPR;IPR023214;IPR001757;noIPR;IPR023299;noIPR;noIPR;noIPR;IPR006408;noIPR;IPR044492;noIPR;noIPR;IPR018303;noIPR;IPR023299;IPR023298;IPR008250;IPR036412	GO:0016021/GO:0005215/GO:0140603/GO:0005524;;;;;;;GO:0016021/GO:0005215/GO:0140603/GO:0005524;;GO:0000166;;;;GO:0070588/GO:0016020/GO:0005388/GO:0005524;;;;;;;GO:0000166;;;
Vitvi00g04523	-0.919766	0.11186	-0.466499	0.887007	-1.66684	0.0304486	'19.2.2.1.1'	'Protein homeostasis.ubiquitin-proteasome system.ubiquitin-fold protein conjugation.UBQ conjugation (ubiquitylation).UBQ ubiquitin-fold protein'	'mercator4v5.0: UBQ ubiquitin-fold protein & prot-scriber: orysj polyubiquitin & swissprot: Polyubiquitin & original description: none'	AT1G55060	UBQ12	AT1G55060.1	43.299	0	ortholog_one2one	AT1G55060.1	Ubiquitin-like gene, believed to be a pseudogene because of amino acid substitutions in 3 of the 5 ubiquitin repeats found in the UBQ12 gene product	UBIQUITIN 12 (UBQ12)	NA	XP_034706443.1polyubiquitin-like isoform X1	388	20	4.5e-234	0.8888	Vitis vinifera	0.8928	6	GO:0005634;GO:0005737;GO:0016567;GO:0019941;GO:0031386;GO:0031625	NA	IPR019956;IPR000626;noIPR;IPR000626;noIPR;noIPR;noIPR;noIPR;noIPR;IPR019954;IPR019954;IPR019954;IPR000626;IPR000626;IPR000626;IPR000626;IPR000626;noIPR;noIPR;noIPR;IPR029071;IPR029071;IPR029071;IPR029071;IPR029071	;GO:0005515;;GO:0005515;;;;;;;;;GO:0005515;GO:0005515;GO:0005515;GO:0005515;GO:0005515;;;;;;;;
Vitvi00g04524	NA	NA	NA	NA	NA	NA	'35.1'	'not assigned.annotated'	'mercator4v5.0: not classified & prot-scriber: disease resistance protein & swissprot: no annotation & original description: none'	NA	NA	NA	NA	NA	NA	NA	NA	NA	NA	RVW70520.1putative disease resistance protein RGA4	141	2	2.8e-66	0.8942	Vitis vinifera	0.9051	2	GO:0006952;GO:0043531	NA	IPR032675;IPR044974;noIPR;noIPR	;GO:0006952;;
Vitvi00g04525	1.52229	1	NA	NA	NA	NA	'35.1'	'not assigned.annotated'	'mercator4v5.0: not classified & prot-scriber: ion trans domain containing protein & swissprot: Potassium channel SKOR & original description: none'	AT5G37500	GORK	AT5G37500.2	62.7451	0	ortholog_one2many	AT5G37500.2	Encodes a guard cell outward potassium channel. Belongs to the Shaker family K+ channel. This family includes five groups based on phylogenetic analysis (FEBS Letters (2007) 581: 2357): I (inward rectifying channel): AKT1 (AT2G26650), AKT5 (AT4G32500) and SPIK (also known as AKT6, AT2G25600); II (inward rectifying channel): KAT1 (AT5G46240) and KAT2 (AT4G18290); III (weakly inward rectifying chan…	GATED OUTWARDLY-RECTIFYING K+ CHANNEL (GORK)	NA	CAN82445.1hypothetical protein VITISV_040242	102	1	2.7e-56	0.9412	Vitis vinifera	0.9412	2	GO:0005525;GO:0016021	NA	noIPR;noIPR	;
Vitvi00g04526	NA	NA	NA	NA	NA	NA	'35.1'	'not assigned.annotated'	'mercator4v5.0: not classified & prot-scriber: dynamin type g domain containin protein & swissprot: Dynamin-2B & original description: none'	NA	NA	NA	NA	NA	NA	NA	NA	NA	NA	CAN82445.1hypothetical protein VITISV_040242	157	1	1.2e-93	0.9804	Vitis vinifera	0.9804	2	GO:0005525;GO:0016021	NA	IPR022812;IPR027417;IPR045063;IPR022812;noIPR;IPR019762;IPR030381;IPR027417	;;;;;;GO:0005525;
Vitvi00g04527	-4.7395	0.13894	2.27555	0.218836	-0.462607	0.588083	'17.2.24' AND '50.6.1'	'Protein biosynthesis.aminoacyl-tRNA synthetase activities.valine-tRNA ligase' AND 'Enzyme classification.EC_6 ligases.EC_6.1 ligase forming carbon-oxygen bond'	'mercator4v5.0: valine-tRNA ligase & prot-scriber: pig valine trna ligase & swissprot: Valine--tRNA ligase, mitochondrial 1 & original description: none' AND 'mercator4v5.0: EC_6.1 ligase forming carbon-oxygen bond & prot-scriber: pig valine trna ligase & swissprot: Valine--tRNA ligase, mitochondrial 1 & original description: none'	AT1G14610	TWN2	AT1G14610.1	69.3587	0	ortholog_many2many	AT1G14610.1	Required for proper proliferation of basal cells.	VALYL TRNA SYNTHETASE (VALRS);TWIN 2 (TWN2)	NA	XP_010662530.1 valine--tRNA ligase, mitochondrial 1 isoform X1	842	5	0	0.9983	Vitis vinifera	0.9988	4	GO:0002161;GO:0004832;GO:0005524;GO:0006438	EC:6.1.1.9;EC:3.1.1.1	noIPR;noIPR;IPR002303;IPR002300;noIPR;IPR014729;IPR037118;IPR002303;IPR009008;IPR013155;IPR002303;noIPR;IPR033705;IPR009008;noIPR;IPR009080	;;GO:0000166/GO:0005524/GO:0006438/GO:0004832;GO:0000166/GO:0004812/GO:0005524/GO:0006418;;;;GO:0000166/GO:0005524/GO:0006438/GO:0004832;GO:0002161/GO:0006418;GO:0006418/GO:0004812;GO:0000166/GO:0005524/GO:0006438/GO:0004832;;;GO:0002161/GO:0006418;;GO:0000166/GO:0004812/GO:0005524/GO:0006418
Vitvi00g04528	2.1609	0.157239	5.01632	0.0762144	-0.99912	0.772008	'15.5.9.1.5' AND '26.5.3.4.2'	'RNA biosynthesis.transcriptional regulation.AP2/ERF transcription factor superfamily.transcription factor (ERF) activities.subgroup ERF-III transcription factor' AND 'External stimuli response.temperature.cold response.ICE-CBF cold acclimation transcriptional cascade.transcription factor *(CBF/DREB1)'	'mercator4v5.0: subgroup ERF-III transcription factor & prot-scriber: dehydration responsive element binding protein & swissprot: Dehydration-responsive element-binding protein 1A & original description: none' AND 'mercator4v5.0: transcription factor *(CBF/DREB1) & prot-scriber: dehydration responsive element binding protein & swissprot: Dehydration-responsive element-binding protein 1A & origina…	AT4G25490	CBF1	AT4G25490.1	57.7982	1	ortholog_many2many	AT4G25490.1	Transcriptional activator that binds to the DRE/CRT regulatory element and induces COR (cold-regulated) gene expression increasing plant freezing tolerance. It encodes a member of the DREB subfamily A-1 of ERF/AP2 transcription factor family (CBF1). The protein contains one AP2 domain. There are six members in this subfamily, including CBF1, CBF2, and CBF3. This gene is involved in response to lo…	C-REPEAT/DRE BINDING FACTOR 1 (CBF1); (ATCBF1);DRE BINDING PROTEIN 1B (DREB1B)	NA	XP_002280097.1 dehydration-responsive element-binding protein 1B isoform X1	218	12	1e-157	0.9943	Vitis aestivalis/Vitis rupestris/Vitis hybrid cultivar/Vitis vinifera/Vitis labrusca/Vitis riparia	1	4	GO:0003677;GO:0003700;GO:0005634;GO:0006355	NA	IPR001471;IPR001471;IPR001471;IPR036955;noIPR;noIPR;noIPR;noIPR;IPR001471;IPR001471;IPR016177	GO:0003700/GO:0006355;GO:0003700/GO:0006355;GO:0003700/GO:0006355;GO:0003700/GO:0006355;;;;;GO:0003700/GO:0006355;GO:0003700/GO:0006355;GO:0003677
Vitvi00g04529	NA	NA	NA	NA	NA	NA	'50.2.3' AND '9.2.2.2.1.1'	'Enzyme classification.EC_2 transferases.EC_2.3 acyltransferase' AND 'Secondary metabolism.phenolics.flavonoid biosynthesis.chalcones.chalcone synthase activity.chalcone synthase *(CHS)'	'mercator4v5.0: EC_2.3 acyltransferase & prot-scriber: chalcone synthase protein & swissprot: Chalcone synthase & original description: none' AND 'mercator4v5.0: chalcone synthase & prot-scriber: chalcone synthase protein & swissprot: Chalcone synthase & original description: none'	NA	NA	NA	NA	NA	NA	NA	NA	NA	NA	XP_002265991.1 chalcone synthase	386	5	7.4e-281	0.9845	Vitis vinifera	1	2	GO:0009058;GO:0050350	EC:2.3.1.95	IPR012328;IPR001099;IPR011141;IPR016039;IPR016039;noIPR;IPR011141;noIPR;noIPR;IPR016039;IPR016039	;;GO:0016747/GO:0009058;GO:0016746;GO:0016746;;GO:0016747/GO:0009058;;;GO:0016746;GO:0016746
Vitvi00g04530	NA	NA	NA	NA	NA	NA	'35.1'	'not assigned.annotated'	'mercator4v5.0: not classified & prot-scriber: agamous mads box protein agl & swissprot: no annotation & original description: none'	NA	NA	NA	NA	NA	NA	NA	NA	NA	NA	CAN67784.1hypothetical protein VITISV_004476	347	1	2.3e-59	0.7972	Vitis vinifera	0.7972	NA	NA	NA	noIPR;noIPR	;
Vitvi00g04531	-4.69785	0.0573315	NA	NA	-3.73862	0.223692	'1.3.5' AND '4.4.3.1' AND '50.2.1'	'Photosynthesis.photorespiration.serine hydroxymethyltransferase *(SHM)' AND 'Amino acid metabolism.serine group amino acid biosynthesis.glycine.serine hydroxymethyltransferase *(SHM)' AND 'Enzyme classification.EC_2 transferases.EC_2.1 transferase transferring one-carbon group'	'mercator4v5.0: serine hydroxymethyltransferase & prot-scriber: arath serine hydroxymethyltransferase 2 mitochondrial & swissprot: Serine hydroxymethyltransferase, mitochondrial & original description: none' AND 'mercator4v5.0: serine hydroxymethyltransferase *(SHM) & prot-scriber: arath serine hydroxymethyltransferase 2 mitochondrial & swissprot: Serine hydroxymethyltransferase, mitochondrial & …	NA	NA	NA	NA	NA	NA	NA	NA	NA	NA	XP_010646403.1 serine hydroxymethyltransferase, mitochondrial isoform X1	518	4	0	0.9865	Vitis vinifera	0.9903	12	GO:0004372;GO:0005737;GO:0006565;GO:0008168;GO:0008270;GO:0019264;GO:0030170;GO:0032259;GO:0035999;GO:0046655;GO:0050897;GO:0070905	EC:2.1.2.1;EC:2.1.1	noIPR;IPR015422;IPR015421;IPR039429;IPR001085;noIPR;IPR001085;IPR001085;IPR001085;IPR015424	;GO:0003824;GO:0003824;;GO:0030170/GO:0004372/GO:0019264/GO:0035999;;GO:0030170/GO:0004372/GO:0019264/GO:0035999;GO:0030170/GO:0004372/GO:0019264/GO:0035999;GO:0030170/GO:0004372/GO:0019264/GO:0035999;
Vitvi00g04532	NA	NA	NA	NA	NA	NA	'24.2.2.9'	'Solute transport.carrier-mediated transport.MFS superfamily.anion transporter *(NRT1/PTR)'	'mercator4v5.0: anion transporter *(NRT1/PTR) & prot-scriber: protein nrt ptr family & swissprot: no annotation & original description: none'	NA	NA	NA	NA	NA	NA	NA	NA	NA	NA	XP_034677169.1protein NRT1/ PTR FAMILY 5.10-like isoform X2	91	11	4.7e-37	0.99	Vitis riparia	1	3	GO:0016021;GO:0022857;GO:0055085	EC:7	IPR036259;noIPR;IPR000109	;;GO:0055085/GO:0022857/GO:0016020
Vitvi00g04533	NA	NA	-0.881471	0.825036	1.96409	0.536904	'24.2.2.9'	'Solute transport.carrier-mediated transport.MFS superfamily.anion transporter *(NRT1/PTR)'	'mercator4v5.0: anion transporter *(NRT1/PTR) & prot-scriber: protein nrt ptr family & swissprot: Protein NRT1/ PTR FAMILY 5.10 & original description: none'	NA	NA	NA	NA	NA	NA	NA	NA	NA	NA	XP_010665397.1 protein NRT1/ PTR FAMILY 5.10	369	3	4.2e-261	0.9991	Vitis vinifera	1	3	GO:0016021;GO:0022857;GO:0055085	EC:7	IPR000109;IPR036259;noIPR;IPR000109;IPR036259	GO:0055085/GO:0022857/GO:0016020;;;GO:0055085/GO:0022857/GO:0016020;
Vitvi00g04534	-1.6586	1	2.24424	0.622331	-1.6438	1	'35.2'	'not assigned.not annotated'	'mercator4v5.0: not classified & prot-scriber: no annotation & swissprot: no annotation & original description: none'	NA	NA	NA	NA	NA	NA	NA	NA	NA	NA	KAF7825001.1Protein NRT1/ PTR FAMILY 5.16	107	1	8.5e-07	0.5313	Senna tora	0.5312	NA	NA	NA	noIPR;noIPR	;
Vitvi00g04535	-2.09379	0.195471	NA	NA	1.5655	0.174044	'35.1'	'not assigned.annotated'	'mercator4v5.0: not classified & prot-scriber: bar domain containing protein & swissprot: no annotation & original description: none'	NA	NA	NA	NA	NA	NA	NA	NA	NA	NA	RVW31986.1Retrovirus-related Pol polyprotein from transposon RE1	217	12	9.9e-16	0.8117	Vitis vinifera	0.8088	4	GO:0003676;GO:0005737;GO:0005886;GO:0015074	NA	NA	NA
Vitvi00g04536	NA	NA	NA	NA	NA	NA	'35.2'	'not assigned.not annotated'	'mercator4v5.0: not classified & prot-scriber: no annotation & swissprot: no annotation & original description: none'	NA	NA	NA	NA	NA	NA	NA	NA	NA	NA	KAF4353494.1hypothetical protein F8388_013786	62	2	1.4e-11	0.8716	Cannabis sativa	0.9474	NA	NA	NA	NA	NA
Vitvi00g04537	0.637444	0.0817563	-0.54607	0.214401	0.185998	0.751163	'35.1'	'not assigned.annotated'	'mercator4v5.0: not classified & prot-scriber: 50s ribosomal protein l2 & swissprot: 60S ribosomal protein L2, mitochondrial & original description: none'	NA	NA	NA	NA	NA	NA	NA	NA	NA	NA	GER48855.1ribosomal protein L2	284	2	3e-88	0.7659	Amborella trichopoda	0.6416	3	GO:0003735;GO:0005840;GO:0006412	NA	IPR022669;IPR014722;IPR023575;IPR014726;IPR022669;IPR002222;noIPR;noIPR;noIPR;IPR002171;IPR022671;IPR023575;IPR008991	GO:0006412/GO:0005840/GO:0003735;;GO:0006412/GO:0005840/GO:0003735;;GO:0006412/GO:0005840/GO:0003735;GO:0006412/GO:0005840/GO:0003735;;;;GO:0006412/GO:0005840/GO:0003735;GO:0006412/GO:0005840/GO:0003735;GO:0006412/GO:0005840/GO:0003735;
Vitvi00g04538	1.49122	1.60468e-07	-0.950634	0.111702	1.45236	2.45529e-07	'35.1'	'not assigned.annotated'	'mercator4v5.0: not classified & prot-scriber: ribosomal protein l2 & swissprot: no annotation & original description: none'	NA	NA	NA	NA	NA	NA	NA	NA	NA	NA	RWR83733.1Ribosomal protein L2	82	1	1.2e-32	0.8861	Cinnamomum micranthum f. kanehirae	0.8861	1	GO:0005840	NA	NA	NA
Vitvi00g04539	1.89056	0.0119484	-1.88759	0.00847679	1.15177	0.0311555	'35.1'	'not assigned.annotated'	'mercator4v5.0: not classified & prot-scriber: 60s ribosomal protein l2 mitochondrial & swissprot: no annotation & original description: none'	NA	NA	NA	NA	NA	NA	NA	NA	NA	NA	XP_022866432.1uncharacterized protein LOC111386211	55	2	3.4e-28	0.9909	Olea europaea var. sylvestris	0.9818	NA	NA	NA	NA	NA
Vitvi00g04540	1.47733	4.88587e-05	0.573894	0.121582	1.74703	8.70761e-05	'17.6.1.2.2'	'Protein biosynthesis.organelle machinery.mitochondrial ribosome biogenesis.large ribosomal subunit proteome.component *(uL2m)'	'mercator4v5.0: component *(uL2m) of large mitoribosomal-subunit proteome & prot-scriber: 50s ribosomal protein l2 & swissprot: 60S ribosomal protein L2, mitochondrial & original description: none'	NA	NA	NA	NA	NA	NA	NA	NA	NA	NA	YP_002608368.1ribosomal protein L2	297	2	1.4e-213	1	Vitis vinifera	1	4	GO:0003723;GO:0003735;GO:0005762;GO:0032543	NA	IPR002171;noIPR;IPR022666;noIPR;noIPR;IPR002171;noIPR;IPR012340	GO:0006412/GO:0005840/GO:0003735;;GO:0006412/GO:0005840/GO:0003735;;;GO:0006412/GO:0005840/GO:0003735;;
Vitvi00g04541	NA	NA	NA	NA	1.53029	1	'35.1'	'not assigned.annotated'	'mercator4v5.0: not classified & prot-scriber: formamidopyrimidine dna glycosylase & swissprot: no annotation & original description: none'	NA	NA	NA	NA	NA	NA	NA	NA	NA	NA	CAN61454.1hypothetical protein VITISV_029793	133	1	2.1e-70	1	Vitis vinifera	1	NA	NA	NA	noIPR	NA
Vitvi00g04542	NA	NA	NA	NA	NA	NA	'35.2'	'not assigned.not annotated'	'mercator4v5.0: not classified & prot-scriber: no annotation & swissprot: no annotation & original description: none'	NA	NA	NA	NA	NA	NA	NA	NA	NA	NA	---NA---	102	NA	NA	NA	NA	NA	NA	NA	NA	noIPR	NA
Vitvi00g04543	NA	NA	NA	NA	1.33117	0.127466	'35.2'	'not assigned.not annotated'	'mercator4v5.0: not classified & prot-scriber: no annotation & swissprot: no annotation & original description: none'	NA	NA	NA	NA	NA	NA	NA	NA	NA	NA	KAB5511260.1hypothetical protein DKX38_030055	64	1	1.3e-09	0.8261	Salix brachista	0.8261	1	GO:0005739	NA	NA	NA
Vitvi00g04544	NA	NA	NA	NA	NA	NA	'35.2'	'not assigned.not annotated'	'mercator4v5.0: not classified & prot-scriber: no annotation & swissprot: no annotation & original description: none'	NA	NA	NA	NA	NA	NA	NA	NA	NA	NA	EXB88446.1hypothetical protein L484_012888	61	1	5e-28	0.9286	Morus notabilis	0.9286	NA	NA	NA	NA	NA
Vitvi00g04545	NA	NA	1.51991	1	NA	NA	'35.1'	'not assigned.annotated'	'mercator4v5.0: not classified & prot-scriber: dimer tnp hat domain containing protein & swissprot: no annotation & original description: none'	NA	NA	NA	NA	NA	NA	NA	NA	NA	NA	CAN61453.1hypothetical protein VITISV_029791	137	1	2e-50	0.7731	Vitis vinifera	0.7731	NA	NA	NA	NA	NA
Vitvi00g04546	NA	NA	NA	NA	NA	NA	'35.1'	'not assigned.annotated'	'mercator4v5.0: not classified & prot-scriber: d alanine ligase & swissprot: no annotation & original description: none'	NA	NA	NA	NA	NA	NA	NA	NA	NA	NA	GER46169.1D-alanine--D-alanine ligase	109	1	2.1e-16	0.7273	Striga asiatica	0.7273	NA	NA	NA	NA	NA
Vitvi00g04547	NA	NA	NA	NA	NA	NA	'35.1'	'not assigned.annotated'	'mercator4v5.0: not classified & prot-scriber: mitochondrial protein ymf & swissprot: no annotation & original description: none'	NA	NA	NA	NA	NA	NA	NA	NA	NA	NA	QWQ49862.1hypothetical protein	116	1	1.2e-58	0.9891	Zelkova schneideriana	0.9891	NA	NA	NA	noIPR	NA
Vitvi00g04548	NA	NA	NA	NA	NA	NA	'35.2'	'not assigned.not annotated'	'mercator4v5.0: not classified & prot-scriber: no annotation & swissprot: no annotation & original description: none'	NA	NA	NA	NA	NA	NA	NA	NA	NA	NA	---NA---	282	NA	NA	NA	NA	NA	NA	NA	NA	NA	NA
Vitvi00g04549	NA	NA	NA	NA	NA	NA	'35.2'	'not assigned.not annotated'	'mercator4v5.0: not classified & prot-scriber: no annotation & swissprot: no annotation & original description: none'	NA	NA	NA	NA	NA	NA	NA	NA	NA	NA	RVW48832.1hypothetical protein CK203_103556	92	1	3.6e-56	1	Vitis vinifera	1	NA	NA	NA	NA	NA
Vitvi00g04550	NA	NA	NA	NA	NA	NA	'35.2'	'not assigned.not annotated'	'mercator4v5.0: not classified & prot-scriber: no annotation & swissprot: no annotation & original description: none'	NA	NA	NA	NA	NA	NA	NA	NA	NA	NA	CAN78044.1hypothetical protein VITISV_035240	112	1	1.7e-69	0.9911	Vitis vinifera	0.9911	NA	NA	NA	NA	NA
Vitvi00g04551	NA	NA	NA	NA	NA	NA	'35.1'	'not assigned.annotated'	'mercator4v5.0: not classified & prot-scriber: cchc type domain containing protein & swissprot: Retrovirus-related Pol polyprotein from transposon TNT 1-94 & original description: none'	NA	NA	NA	NA	NA	NA	NA	NA	NA	NA	CAN71427.1hypothetical protein VITISV_027864	477	2	1.5e-300	0.8727	Vitis vinifera	0.8787	3	GO:0003676;GO:0008270;GO:0015074	NA	IPR001878;IPR025724;IPR025314;IPR001878;noIPR;IPR005162;noIPR;noIPR;noIPR;IPR001878;IPR036875	GO:0008270/GO:0003676;;;GO:0008270/GO:0003676;;;;;;GO:0008270/GO:0003676;GO:0008270/GO:0003676
Vitvi00g04552	NA	NA	NA	NA	NA	NA	'35.1'	'not assigned.annotated'	'mercator4v5.0: not classified & prot-scriber: metal transporter nramp & swissprot: Metal transporter Nramp2 & original description: none'	NA	NA	NA	NA	NA	NA	NA	NA	NA	NA	XP_039055229.1metal transporter Nramp2-like isoform X2	109	20	2.8e-21	0.4994	Hibiscus syriacus	0.4826	3	GO:0016020;GO:0030001;GO:0046873	EC:7	noIPR;IPR001046;noIPR;IPR001046	;GO:0046873/GO:0016020/GO:0030001;;GO:0046873/GO:0016020/GO:0030001
Vitvi00g04553	NA	NA	NA	NA	NA	NA	'35.1'	'not assigned.annotated'	'mercator4v5.0: not classified & prot-scriber: homeobox domain containing protein & swissprot: no annotation & original description: none'	NA	NA	NA	NA	NA	NA	NA	NA	NA	NA	CAN73871.1hypothetical protein VITISV_018162	147	2	1.2e-107	0.9685	Vitis vinifera	0.979	NA	NA	NA	NA	NA
Vitvi00g04554	-1.66161	1	-2.39888	0.622331	-2.39629	0.621003	'35.1'	'not assigned.annotated'	'mercator4v5.0: not classified & prot-scriber: chal sti synt n domain containing protein & swissprot: no annotation & original description: none'	NA	NA	NA	NA	NA	NA	NA	NA	NA	STS12b	BAT89204.1hypothetical protein VIGAN_06009600	82	3	4.3e-26	0.7712	Vigna angularis var. angularis	0.775	NA	NA	NA	noIPR	NA
Vitvi00g04555	-2.40183	0.624602	-3.26231	0.218836	-3.56808	0.184702	'35.1'	'not assigned.annotated'	'mercator4v5.0: not classified & prot-scriber: chal sti synt n domain containing protein & swissprot: no annotation & original description: none'	NA	NA	NA	NA	NA	NA	NA	NA	NA	NA	KAF7816798.1hypothetical protein G2W53_030767	134	1	2.5e-19	0.7813	Senna tora	0.7812	NA	NA	NA	noIPR	NA
Vitvi00g04556	NA	NA	NA	NA	NA	NA	'35.2'	'not assigned.not annotated'	'mercator4v5.0: not classified & prot-scriber: no annotation & swissprot: no annotation & original description: none'	NA	NA	NA	NA	NA	NA	NA	NA	NA	NA	---NA---	271	NA	NA	NA	NA	NA	NA	NA	NA	NA	NA
Vitvi00g04557	3.08026	0.222815	0.0691268	1	3.0896	0.220192	'35.1'	'not assigned.annotated'	'mercator4v5.0: not classified & prot-scriber: glyco trans 2 domain containing protein & swissprot: no annotation & original description: none'	NA	NA	NA	NA	NA	NA	NA	NA	NA	NA	RVW34413.1putative xyloglucan glycosyltransferase 6	123	1	6.9e-43	0.9878	Vitis vinifera	0.9878	2	GO:0016021;GO:0016740	EC:2	NA	NA
Vitvi00g04558	0.207054	0.509294	0.585421	0.000457481	0.456068	0.0341022	'22.5.3.1.4.1'	'Vesicle trafficking.multi-pathway trafficking regulation.target membrane fusion.SNARE membrane fusion complexes.Qc-type SNARE components.SYP5-group component'	'mercator4v5.0: Qc-type SYP5-group component of SNARE membrane fusion complex & prot-scriber: t snare coiled coil homology domain conaining proein & swissprot: Syntaxin-51 & original description: none'	NA	NA	NA	NA	NA	NA	NA	NA	NA	NA	XP_010647220.2 syntaxin-51	156	3	9.2e-84	0.9957	Vitis vinifera	1	NA	NA	NA	IPR000727;noIPR;IPR000727;noIPR;noIPR;IPR000727;noIPR;noIPR	;;;;;;;
Vitvi00g04559	NA	NA	NA	NA	NA	NA	'13.2.2.1.4.1'	'Cell division.cell cycle organisation.chromatin condensation.condensin I/II complex.condensin-II-specific components.component *(CAP-D2B)'	'mercator4v5.0: component *(CAP-D2B) of condensin II complex & prot-scriber: cnd domain containing protein & swissprot: no annotation & original description: none'	NA	NA	NA	NA	NA	NA	NA	NA	NA	NA	XP_034685945.1condensin-2 complex subunit D3	177	5	1.2e-82	0.806	Vitis riparia	0.81	8	GO:0000779;GO:0003682;GO:0005634;GO:0007076;GO:0009556;GO:0010032;GO:0042393;GO:0098653	NA	noIPR;IPR026971	;GO:0007076
Vitvi00g04560	NA	NA	NA	NA	NA	NA	'35.1'	'not assigned.annotated'	'mercator4v5.0: not classified & prot-scriber: cnd domain containing protein & swissprot: no annotation & original description: none'	NA	NA	NA	NA	NA	NA	NA	NA	NA	NA	XP_034685945.1condensin-2 complex subunit D3	62	5	5.2e-21	0.9138	Vitis riparia	0.9138	8	GO:0000779;GO:0003682;GO:0005634;GO:0007076;GO:0009556;GO:0010032;GO:0042393;GO:0098653	NA	noIPR;IPR026971	;GO:0007076
Vitvi00g04561	NA	NA	-0.29772	0.784729	NA	NA	'35.1'	'not assigned.annotated'	'mercator4v5.0: not classified & prot-scriber: pentatricopeptide repeat containing protein & swissprot: Pentatricopeptide repeat-containing protein At1g71420 & original description: none'	AT1G71420	AT1G71420	AT1G71420.1	45.6044	0	ortholog_one2many	AT1G71420.1	Tetratricopeptide repeat (TPR)-like superfamily protein;(source:Araport11)	NA	NA	RVW12744.1Pentatricopeptide repeat-containing protein	364	1	2.7e-256	0.898	Vitis vinifera	0.898	1	GO:0005515	NA	IPR011990;IPR002885;IPR002885;IPR011990;IPR011990;noIPR;noIPR;noIPR;IPR002885	GO:0005515;;;GO:0005515;GO:0005515;;;;
Vitvi00g04562	0.578007	0.803442	-0.258456	0.817425	0.334998	1	'35.2'	'not assigned.not annotated'	'mercator4v5.0: not classified & prot-scriber: no annotation & swissprot: no annotation & original description: none'	NA	NA	NA	NA	NA	NA	NA	NA	NA	NA	RVW60304.1hypothetical protein CK203_084060	89	1	2e-47	0.9762	Vitis vinifera	0.9762	NA	NA	NA	NA	NA
Vitvi10g00224	-3.08147	7.69911e-08	-6.34832	1.01961e-36	-2.52088	4.49792e-23	'4.4.2.1' AND '50.2.3'	'Amino acid metabolism.serine group amino acid biosynthesis.cysteine.serine O-acetyltransferase *(SAT)' AND 'Enzyme classification.EC_2 transferases.EC_2.3 acyltransferase'	'mercator4v5.0: serine O-acetyltransferase *(SAT) & prot-scriber: serine acetyltransferase 1 & swissprot: Serine acetyltransferase 3, mitochondrial & original description: none' AND 'mercator4v5.0: EC_2.3 acyltransferase & prot-scriber: serine acetyltransferase 1 & swissprot: Serine acetyltransferase 3, mitochondrial & original description: none'	NA	NA	NA	NA	NA	NA	NA	NA	NA	NA	RVW80451.1Serine acetyltransferase 1, chloroplastic	306	3	1.8e-209	0.9978	Vitis vinifera	1	3	GO:0005829;GO:0006535;GO:0009001	EC:2.3.1.30	noIPR;IPR010493;IPR005881;IPR010493;IPR042122;noIPR;IPR001451;noIPR;noIPR;IPR018357;noIPR;IPR011004	;GO:0006535/GO:0005737/GO:0009001;GO:0006535/GO:0005737/GO:0009001;GO:0006535/GO:0005737/GO:0009001;;;;;;GO:0016740;;
Vitvi00g04564	-2.41769	1.35647e-07	-4.71185	3.31952e-89	-1.19871	0.0354917	'50.3.2'	'Enzyme classification.EC_3 hydrolases.EC_3.2 glycosylase'	'mercator4v5.0: EC_3.2 glycosylase & prot-scriber: glucan endo beta glucosidase basic isoform & swissprot: Glucan endo-1,3-beta-glucosidase, basic isoform & original description: none'	NA	NA	NA	NA	NA	NA	NA	NA	NA	NA	XP_034680591.1glucan endo-1,3-beta-glucosidase, basic isoform-like	345	10	3.3e-245	0.9794	Vitis riparia	0.9884	2	GO:0005975;GO:0042973	EC:3.2.1.21;EC:3.2.1.39	noIPR;IPR000490;noIPR;IPR044965;IPR000490;IPR017853	;GO:0004553/GO:0005975;;GO:0004553/GO:0005975;GO:0004553/GO:0005975;
Vitvi00g04565	3.51044	0.161139	-1.21281	0.447193	1.03886	0.65768	'50.3.2'	'Enzyme classification.EC_3 hydrolases.EC_3.2 glycosylase'	'mercator4v5.0: EC_3.2 glycosylase & prot-scriber: glucan endo beta glucosidase isoform & swissprot: Glucan endo-1,3-beta-glucosidase, basic isoform & original description: none'	NA	NA	NA	NA	NA	NA	NA	NA	NA	NA	XP_010653912.1 glucan endo-1,3-beta-glucosidase, basic isoform isoform X2	383	3	2.3e-287	0.9957	Vitis vinifera	1	2	GO:0005975;GO:0042973	EC:3.2.1.21;EC:3.2.1.39	IPR000490;noIPR;IPR044965;noIPR;IPR000490;IPR017853	GO:0004553/GO:0005975;;GO:0004553/GO:0005975;;GO:0004553/GO:0005975;
Vitvi18g00362	-3.4489	2.75367e-39	-4.25954	1.62074e-121	-5.39018	3.90398e-44	'4.5.2.2'	'Amino acid metabolism.shikimate group amino acid biosynthesis.phenylalanine and tyrosine.prephenate aminotransferase *(PPA-AT)'	'mercator4v5.0: prephenate aminotransferase *(PPA-AT) & prot-scriber: bifunctional aspartate aminotransferase and protein & swissprot: Bifunctional aspartate aminotransferase and glutamate/aspartate-prephenate aminotransferase & original description: none'	NA	NA	NA	NA	NA	NA	NA	NA	NA	NA	XP_010664298.1 bifunctional aspartate aminotransferase and glutamate/aspartate-prephenate aminotransferase	478	4	0	0.9606	Vitis vinifera	1	3	GO:0008483;GO:0009058;GO:0030170	EC:2.6.1	IPR004839;IPR015422;IPR015421;noIPR;noIPR;IPR004838;noIPR;IPR015424	GO:0030170/GO:0009058;GO:0003824;GO:0003824;;;GO:0003824/GO:0030170/GO:0009058;;
Vitvi00g04567	0.196772	1	-1.61768	0.160261	-1.8698	0.085413	'35.2'	'not assigned.not annotated'	'mercator4v5.0: not classified & prot-scriber: no annotation & swissprot: no annotation & original description: none'	NA	NA	NA	NA	NA	NA	NA	NA	NA	NA	---NA---	76	NA	NA	NA	NA	NA	NA	NA	NA	NA	NA
Vitvi00g04568	1.81809	0.259621	-0.905334	0.837343	0.0649633	1	'3.3.2'	'Carbohydrate metabolism.trehalose metabolism.trehalose-6-phosphate phosphatase'	'mercator4v5.0: trehalose-6-phosphate phosphatase & prot-scriber: trehalose 6 phosphate phosphatase & swissprot: Probable trehalose-phosphate phosphatase F & original description: none'	NA	NA	NA	NA	NA	NA	NA	NA	NA	NA	XP_002264471.2 probable trehalose-phosphate phosphatase F	393	4	3.2e-290	0.9917	Vitis vinifera	1	3	GO:0004805;GO:0005992;GO:0016311	EC:3.1.3.12	IPR006379;IPR003337;IPR003337;noIPR;IPR023214;IPR044651;noIPR;noIPR;IPR036412	;GO:0005992/GO:0003824;GO:0005992/GO:0003824;;;GO:0005992/GO:0004805;;;
Vitvi00g04569	-0.64556	0.0179264	-0.0484574	0.961261	0.328627	0.200545	'50.2.2'	'Enzyme classification.EC_2 transferases.EC_2.2 transferase transferring aldehyde or ketonic group'	'mercator4v5.0: EC_2.2 transferase transferring aldehyde or ketonic group & prot-scriber: transaldolase protein & swissprot: no annotation & original description: none'	AT1G12230	AT1G12230	AT1G12230.2	75.2525	1	ortholog_one2many	AT1G12230.2	Aldolase superfamily protein;(source:Araport11)	(GSM2-LIKE)	NA	XP_034673709.1transaldolase isoform X1	396	4	9.4e-280	0.9842	Vitis vinifera	1	4	GO:0004801;GO:0005737;GO:0005975;GO:0009052	EC:2.2.1.2	IPR013785;IPR001585;IPR001585;noIPR;IPR004730;noIPR	GO:0003824;GO:0005975;GO:0005975;;GO:0004801/GO:0006098/GO:0005737;
Vitvi14g00338	-1.54952	9.97364e-12	-3.03281	5.63784e-41	-2.41382	1.66614e-19	'4.5.1.3'	'Amino acid metabolism.shikimate group amino acid biosynthesis.shikimate pathway.3-dehydroquinate dehydratase and shikimate dehydrogenase'	'mercator4v5.0: 3-dehydroquinate dehydratase and shikimate dehydrogenase & prot-scriber: shikimate dehydrogenase nadp + & swissprot: Bifunctional 3-dehydroquinate dehydratase/shikimate dehydrogenase, chloroplastic & original description: none'	NA	NA	NA	NA	NA	NA	NA	NA	NA	NA	XP_002270232.1 bifunctional 3-dehydroquinate dehydratase/shikimate dehydrogenase, chloroplastic	531	5	0	0.9985	Vitis vinifera	1	5	GO:0003855;GO:0004764;GO:0009073;GO:0009423;GO:0019632	EC:1.1.1.25;EC:4.2.1.10;EC:1.1.1.282	IPR041121;noIPR;IPR013708;IPR013785;noIPR;IPR001381;IPR001381;IPR006151;noIPR;IPR022893;IPR001381;IPR022893;IPR001381;noIPR;IPR036291;noIPR;noIPR	;;GO:0004764;GO:0003824;;GO:0003855;GO:0003855;;;GO:0004764;GO:0003855;GO:0004764;GO:0003855;;;;
Vitvi00g04571	NA	NA	NA	NA	NA	NA	'35.1'	'not assigned.annotated'	'mercator4v5.0: not classified & prot-scriber: retrotran gag 3 domain containing protein & swissprot: no annotation & original description: none'	NA	NA	NA	NA	NA	NA	NA	NA	NA	NA	RVW91016.1Retrovirus-related Pol polyprotein from transposon RE2	303	2	2.4e-195	0.9614	Vitis vinifera	1	NA	NA	NA	IPR029472;noIPR;noIPR;noIPR;noIPR;noIPR;noIPR	;;;;;;
Vitvi00g04572	NA	NA	NA	NA	NA	NA	'30.1.1.6.1' AND '50.1.13'	'Clade-specific metabolism.Brassicaceae.glucosinolate biosynthesis.benzenic and indolic core structure.phenylalanine N-monooxygenase' AND 'Enzyme classification.EC_1 oxidoreductases.EC_1.14 oxidoreductase acting on paired donor with incorporation or reduction of molecular oxygen'	'mercator4v5.0: phenylalanine N-monooxygenase & prot-scriber: phenylalanine n moooxygease & swissprot: Phenylalanine N-monooxygenase & original description: none' AND 'mercator4v5.0: EC_1.14 oxidoreductase acting on paired donor with incorporation or reduction of molecular oxygen & prot-scriber: phenylalanine n moooxygease & swissprot: Phenylalanine N-monooxygenase & original description: none'	AT5G05260	CYP79A2	AT5G05260.2	56.2874	0	ortholog_many2many	AT5G05260.2	Encodes cytochrome P450 CYP79A2; involved in turnover of benzyl glucosinolate and an additive effect of different aldoximes on phenylpropanoid repression.	NA	NA	RVX19945.1Phenylalanine N-monooxygenase	501	3	0	0.9439	Vitis vinifera	0.94	6	GO:0003676;GO:0004497;GO:0005506;GO:0016021;GO:0016705;GO:0020037	EC:1.14	IPR002401;IPR001128;IPR001128;IPR036396;noIPR;noIPR;noIPR;IPR036396	GO:0020037/GO:0005506/GO:0004497/GO:0016705;GO:0020037/GO:0005506/GO:0004497/GO:0016705;GO:0020037/GO:0005506/GO:0004497/GO:0016705;GO:0020037/GO:0005506/GO:0004497/GO:0016705;;;;GO:0020037/GO:0005506/GO:0004497/GO:0016705
Vitvi00g04573	-1.19318	2.42834e-07	-1.53037	1.24181e-05	-1.02379	1.45075e-05	'16.1.1.2.9.2'	'RNA processing.pre-RNA splicing.U2-type major spliceosome.U2 snRNP complex.U2AF pre-RNA splicing factor heterodimer.large subunit *(U2AF2/U2AF65)'	'mercator4v5.0: large subunit of U2AF pre-RNA splicing auxiliary factor complex & prot-scriber: splicing factor u2af large subunit & swissprot: Splicing factor U2af large subunit B & original description: none'	AT1G60900	AT1G60900	AT1G60900.1	59.7561	0	ortholog_many2many	AT1G60900.1	Putative U2A65 splicing factor which functions in abscisic acid mediated flowering via regulating the precursor messenger RNA splicing of ABI5 and FLC in shoot apex. Regulates flowering time and displays a redundant role in pollen tube growth together with AtU2AF65a.	(ATU2AF65B); (U2AF65B)	NA	RVX08492.1Splicing factor U2af large subunit B	164	10	1.9e-99	0.9957	Vitis vinifera	1	4	GO:0003723;GO:0005634;GO:0006397;GO:0008380	NA	IPR012677;noIPR;noIPR;noIPR;IPR035979	;;;;GO:0003676
Vitvi00g04574	NA	NA	NA	NA	NA	NA	'35.2'	'not assigned.not annotated'	'mercator4v5.0: not classified & prot-scriber: no annotation & swissprot: no annotation & original description: none'	NA	NA	NA	NA	NA	NA	NA	NA	NA	NA	---NA---	67	NA	NA	NA	NA	NA	NA	NA	NA	noIPR	NA
Vitvi00g04575	NA	NA	NA	NA	NA	NA	'35.2'	'not assigned.not annotated'	'mercator4v5.0: not classified & prot-scriber: no annotation & swissprot: no annotation & original description: none'	NA	NA	NA	NA	NA	NA	NA	NA	NA	NA	---NA---	95	NA	NA	NA	NA	NA	NA	NA	NA	NA	NA
Vitvi00g04576	-1.65254	1	-1.65005	1	-1.6438	1	'35.1'	'not assigned.annotated'	'mercator4v5.0: not classified & prot-scriber: nadh dehydrogenase subunit & swissprot: no annotation & original description: none'	NA	NA	NA	NA	NA	NA	NA	NA	NA	NA	KAG4906055.1hypothetical protein JHK86_057302	59	2	7.4e-13	0.9178	Glycine max	0.9189	NA	NA	NA	NA	NA
Vitvi00g04577	2.15876	0.00369968	1.12849	0.0421283	1.97383	3.84841e-05	'35.1'	'not assigned.annotated'	'mercator4v5.0: not classified & prot-scriber: nadh ubiquinone oxidoreductase chain & swissprot: no annotation & original description: none'	NA	NA	NA	NA	NA	NA	NA	NA	NA	NA	CAN71466.1hypothetical protein VITISV_038987	239	1	4.4e-118	1	Vitis vinifera	1	NA	NA	NA	noIPR;noIPR;noIPR	;;
Vitvi00g04578	3.37201	0.156128	0.669913	0.818002	-2.37779	0.621003	'35.2'	'not assigned.not annotated'	'mercator4v5.0: not classified & prot-scriber: no annotation & swissprot: no annotation & original description: none'	NA	NA	NA	NA	NA	NA	NA	NA	NA	NA	KAF1856924.1hypothetical protein Lal_00002145	71	2	5.5e-25	0.963	Lupinus albus	0.9464	NA	NA	NA	noIPR;noIPR	;
Vitvi00g04579	NA	NA	1.00534	0.627625	0.688285	0.823514	'35.1'	'not assigned.annotated'	'mercator4v5.0: not classified & prot-scriber: retrotrans gag domain containing protein & swissprot: no annotation & original description: none'	NA	NA	NA	NA	NA	NA	NA	NA	NA	NA	CAN71468.1hypothetical protein VITISV_038992	267	1	1.3e-162	0.9375	Vitis vinifera	0.9375	NA	NA	NA	noIPR;IPR005162;noIPR	;;
Vitvi00g04580	NA	NA	NA	NA	-1.63595	1	'35.1'	'not assigned.annotated'	'mercator4v5.0: not classified & prot-scriber: reverse transcriptase ty copia pe domain containing protein & swissprot: Retrovirus-related Pol polyprotein from transposon RE1 & original description: none'	NA	NA	NA	NA	NA	NA	NA	NA	NA	NA	CAN71469.1hypothetical protein VITISV_038993	396	1	4.6e-297	1	Vitis vinifera	1	NA	NA	NA	noIPR;noIPR	;
Vitvi00g04581	0.200865	0.515883	1.48007	1.08852e-05	0.588989	0.00361513	'35.1'	'not assigned.annotated'	'mercator4v5.0: not classified & prot-scriber: spry domain containing protein & swissprot: no annotation & original description: none'	AT4G21500	AT4G21500	AT4G21500.1	39.0438	1	ortholog_many2many	AT4G21500.1	transmembrane protein;(source:Araport11)	NA	NA	XP_003635001.1PREDICTED: uncharacterized protein LOC100854501	251	3	3.8e-181	0.9934	Vitis vinifera	1	1	GO:0016021	NA	noIPR	NA
Vitvi00g04582	-1.11902	0.000162271	-3.34765	1.51275e-43	-2.36741	1.9674e-10	'2.4.2.1.2'	'Cellular respiration.oxidative phosphorylation.alternative NAD(P)H dehydrogenase activities.type-II NAD(P)H dehydrogenase activities.NAD(P)H dehydrogenase *(NDB)'	'mercator4v5.0: NAD(P)H dehydrogenase *(NDB) & prot-scriber: nadh ubiquinone reductase non electrogenic & swissprot: External alternative NAD(P)H-ubiquinone oxidoreductase B2, mitochondrial & original description: none'	AT4G05020	NDB2	AT4G05020.2	76.5009	1	ortholog_many2many	AT4G05020.2	Miitochondrial alternative NADH dehydrogenase.	NAD(P)H DEHYDROGENASE B2 (NDB2)	NA	XP_034698206.1external alternative NAD(P)H-ubiquinone oxidoreductase B2, mitochondrial-like isoform X3	583	6	0	0.9576	Vitis riparia	0.9966	5	GO:0005509;GO:0005743;GO:0005777;GO:0006116;GO:0050136	EC:1.6.5.11;EC:1.6.5.2	noIPR;IPR002048;IPR023753;noIPR;noIPR;IPR045024;IPR018247;IPR002048;IPR036188;IPR011992;IPR036188	;GO:0005509;GO:0016491;;;GO:0003954/GO:0006116;;GO:0005509;;;
Vitvi00g04583	NA	NA	NA	NA	NA	NA	'35.1'	'not assigned.annotated'	'mercator4v5.0: not classified & prot-scriber: lrr receptor kinase serk & swissprot: LRR receptor kinase SERK2 & original description: none'	NA	NA	NA	NA	NA	NA	NA	NA	NA	NA	RVX23355.1LRR receptor kinase SERK2	147	1	1.1e-93	0.8421	Vitis vinifera	0.8421	2	GO:0016301;GO:0016310	EC:2.7	noIPR;noIPR;noIPR	;;
Vitvi00g04584	-4.7174	0.127266	-7.1087	0.00339941	-0.236385	0.98488	'50.2.7'	'Enzyme classification.EC_2 transferases.EC_2.7 transferase transferring phosphorus-containing group'	'mercator4v5.0: EC_2.7 transferase transferring phosphorus-containing group & prot-scriber: lrr receptor kinase & swissprot: LRR receptor kinase SERK2 & original description: none'	NA	NA	NA	NA	NA	NA	NA	NA	NA	NA	RVX23877.1LRR receptor kinase SERK2	249	7	1e-167	0.9785	Vitis vinifera	0.9875	4	GO:0004674;GO:0005524;GO:0006468;GO:0016021	EC:2.7.1	IPR000719;IPR000719;noIPR;noIPR;noIPR;IPR008271;IPR000719;IPR011009	GO:0005524/GO:0004672/GO:0006468;GO:0005524/GO:0004672/GO:0006468;;;;GO:0004672/GO:0006468;GO:0005524/GO:0004672/GO:0006468;
Vitvi00g04585	-0.471237	0.000111509	0.367998	0.0104119	-0.380391	0.00815745	'11.2.2.1'	'Phytohormone action.auxin.perception and signal transduction.substrate adaptor of SCF E3 ubiquitin ligase *(TIR1/AFB)'	'mercator4v5.0: substrate adaptor of SCF E3 ubiquitin ligase *(TIR1/AFB) & prot-scriber: f box domain containing protein & swissprot: Protein TRANSPORT INHIBITOR RESPONSE 1 & original description: none'	NA	NA	NA	NA	NA	NA	NA	NA	NA	NA	XP_002272850.1 protein TRANSPORT INHIBITOR RESPONSE 1	581	4	0	0.9961	Vitis vinifera	1	5	GO:0005515;GO:0009734;GO:0016567;GO:0019005;GO:0031146	NA	IPR006553;IPR001810;IPR041101;IPR032675;IPR041567;noIPR;noIPR;noIPR;IPR036047;noIPR	;GO:0005515;;;;;;;GO:0005515;
Vitvi00g04586	1.5171	1	3.07658	0.218836	NA	NA	'35.1'	'not assigned.annotated'	'mercator4v5.0: not classified & prot-scriber: replication protein a kd dn binding subunit b & swissprot: Replication protein A 70 kDa DNA-binding subunit B & original description: none'	AT5G08020	RPA70B	AT5G08020.1	40.625	0	ortholog_many2many	AT5G08020.1	Encodes a homolog of Replication Protein A. rpa70b mutants are hypersensitive to UV-B radiation and MMS treatments suggesting a role for this protein in DNA damage repair. The mRNA is cell-to-cell mobile.	ARABIDOPSIS THALIANA RPA70-KDA SUBUNIT B (ATRPA70B);REPLICATION PROTEIN A 1B (RPA1B);RPA70-KDA SUBUNIT B (RPA70B)	NA	RVW25205.1Replication protein A 70 kDa DNA-binding subunit B	224	12	3.4e-60	0.9549	Vitis vinifera	0.9694	9	GO:0000724;GO:0003684;GO:0005662;GO:0006268;GO:0006289;GO:0007004;GO:0043047;GO:0046872;GO:0051321	NA	IPR013955;noIPR;noIPR;noIPR;IPR012340	;;;;
Vitvi00g04587	NA	NA	NA	NA	NA	NA	'35.1'	'not assigned.annotated'	'mercator4v5.0: not classified & prot-scriber: fac a protein & swissprot: no annotation & original description: none'	NA	NA	NA	NA	NA	NA	NA	NA	NA	NA	XP_019074134.1 replication protein A 70 kDa DNA-binding subunit B-like	57	1	6.5e-11	0.85	Vitis vinifera	0.85	NA	NA	NA	NA	NA
Vitvi04g01492	-1.89287	5.00921e-28	-2.94283	6.62544e-55	-2.69972	3.25086e-35	'4.5.1.2'	'Amino acid metabolism.shikimate group amino acid biosynthesis.shikimate pathway.3-dehydroquinate synthase *(DHQS)'	'mercator4v5.0: 3-dehydroquinate synthase *(DHQS) & prot-scriber: 3 dehydroquinate synthase & swissprot: 3-dehydroquinate synthase, chloroplastic & original description: none'	AT5G66120	AT5G66120	AT5G66120.2	71.0526	1	ortholog_one2one	AT5G66120.2	3-dehydroquinate synthase;(source:Araport11)	NA	NA	XP_034682681.13-dehydroquinate synthase, chloroplastic	456	4	0	0.9989	Vitis vinifera	1	5	GO:0003856;GO:0005768;GO:0005802;GO:0009073;GO:0009570	EC:4.2.3.4	noIPR;IPR016037;IPR030960;noIPR;noIPR;noIPR;IPR016037;noIPR;noIPR	;GO:0003856/GO:0009073/GO:0005737;;;;;GO:0003856/GO:0009073/GO:0005737;;
Vitvi00g04589	-5.70978	0.000286914	-2.54495	0.124584	-2.18117	0.0355778	'35.1'	'not assigned.annotated'	'mercator4v5.0: not classified & prot-scriber: duf 4283 domain containing protein & swissprot: no annotation & original description: none'	NA	NA	NA	NA	NA	NA	NA	NA	NA	NA	RVW40735.1hypothetical protein CK203_099847	223	1	7.8e-149	0.991	Vitis vinifera	0.991	NA	NA	NA	noIPR;noIPR	;
Vitvi00g04590	NA	NA	-1.7788	0.232294	-2.26585	0.077863	'35.1'	'not assigned.annotated'	'mercator4v5.0: not classified & prot-scriber: duf 4283 domain containing protein & swissprot: no annotation & original description: none'	NA	NA	NA	NA	NA	NA	NA	NA	NA	NA	RVW40735.1hypothetical protein CK203_099847	205	1	1.1e-100	0.9949	Vitis vinifera	0.9949	NA	NA	NA	noIPR;noIPR;noIPR	;;
Vitvi00g04591	NA	NA	-2.14782	0.232403	-1.18319	0.368129	'35.1'	'not assigned.annotated'	'mercator4v5.0: not classified & prot-scriber: duf 4283 domain containing protein & swissprot: no annotation & original description: none'	NA	NA	NA	NA	NA	NA	NA	NA	NA	NA	CAN76280.1hypothetical protein VITISV_013228	153	1	9.1e-89	0.9726	Vitis vinifera	0.9726	NA	NA	NA	IPR025558;noIPR;noIPR	;;
Vitvi00g04592	0.696006	1	0.709677	0.854502	1.76906	1	'35.1'	'not assigned.annotated'	'mercator4v5.0: not classified & prot-scriber: epimerase domain containing protein & swissprot: no annotation & original description: none'	NA	NA	NA	NA	NA	NA	NA	NA	NA	NA	CBI24949.3unnamed protein product, partial	55	1	9.4e-31	1	Vitis vinifera	1	NA	NA	NA	noIPR;noIPR;noIPR	;;
Vitvi00g04593	0.591079	1	1.26007	0.752387	1.53021	1	'35.1'	'not assigned.annotated'	'mercator4v5.0: not classified & prot-scriber: epimerase domain containing protein & swissprot: Phenylacetaldehyde reductase & original description: none'	NA	NA	NA	NA	NA	NA	NA	NA	NA	NA	CBI24951.3unnamed protein product, partial	63	1	1.8e-39	1	Vitis vinifera	1	NA	NA	NA	noIPR;noIPR;noIPR	;;
Vitvi00g04594	0.251642	0.951778	1.33363	0.549282	-4.96978	0.000903549	'35.1'	'not assigned.annotated'	'mercator4v5.0: not classified & prot-scriber: bifunctional dihydroflavonol 4 reductase & swissprot: Phenylacetaldehyde reductase & original description: none'	NA	NA	NA	NA	NA	NA	NA	NA	NA	NA	XP_010659458.1 cinnamoyl-CoA reductase 1	347	4	8.4e-228	0.9074	Vitis vinifera	0.9395	1	GO:0016616	EC:1.1.1	noIPR;IPR001509;noIPR;noIPR;noIPR;noIPR;noIPR;IPR036291	;GO:0003824;;;;;;
Vitvi00g04595	0.0186318	1	0.334319	0.500046	0.155205	0.749517	'35.1'	'not assigned.annotated'	'mercator4v5.0: not classified & prot-scriber: membrane protein of er body & swissprot: no annotation & original description: none'	NA	NA	NA	NA	NA	NA	NA	NA	NA	NA	XP_010647261.1 membrane protein of ER body-like protein	236	3	1.5e-143	0.9547	Vitis vinifera	1	4	GO:0005384;GO:0016021;GO:0030026;GO:0071421	EC:7	noIPR;noIPR;noIPR;IPR008217;noIPR	;;;GO:0030026/GO:0005384;
Vitvi00g04596	-0.532316	0.296979	-2.15928	3.9573e-13	-3.30459	8.12928e-13	'50.2.7'	'Enzyme classification.EC_2 transferases.EC_2.7 transferase transferring phosphorus-containing group'	'mercator4v5.0: EC_2.7 transferase transferring phosphorus-containing group & prot-scriber: g type lectin s receptor erine threonine protein kinae & swissprot: G-type lectin S-receptor-like serine/threonine-protein kinase At4g11900 & original description: none'	NA	NA	NA	NA	NA	NA	NA	NA	NA	NA	XP_010646957.1 cysteine-rich receptor-like protein kinase 10	258	6	6.7e-148	0.9865	Vitis vinifera	0.991	5	GO:0004672;GO:0005524;GO:0006468;GO:0016021;GO:0030246	EC:2.7.1	IPR000719;noIPR;noIPR;IPR000719;noIPR;noIPR;IPR008271;IPR000719;IPR011009	GO:0005524/GO:0004672/GO:0006468;;;GO:0005524/GO:0004672/GO:0006468;;;GO:0004672/GO:0006468;GO:0005524/GO:0004672/GO:0006468;
Vitvi00g04597	0.71276	0.147618	-1.39193	0.000492835	-1.2064	0.23858	'35.1'	'not assigned.annotated'	'mercator4v5.0: not classified & prot-scriber: arath cysteine rich receptor protein kinase & swissprot: Cysteine-rich repeat secretory protein 38 & original description: none'	NA	NA	NA	NA	NA	NA	NA	NA	NA	NA	XP_034697796.1cysteine-rich receptor-like protein kinase 10	197	2	1.6e-120	0.9566	Vitis riparia	0.9643	5	GO:0004672;GO:0005524;GO:0006468;GO:0016021;GO:0030246	EC:2.7.1	IPR038408;IPR002902;noIPR;noIPR;IPR002902	;;;;
Vitvi00g04598	-2.07985	0.624602	-1.65005	1	-0.794715	0.368792	'35.1'	'not assigned.annotated'	'mercator4v5.0: not classified & prot-scriber: cas1 acylt domain containing protein 2 & swissprot: no annotation & original description: none'	NA	NA	NA	NA	NA	NA	NA	NA	NA	NA	CBI29542.3unnamed protein product, partial	52	1	1.1e-31	1	Vitis vinifera	1	1	GO:0016021	NA	NA	NA
Vitvi00g04599	1.62043	3.54171e-05	0.78056	0.00171281	1.56208	3.76901e-08	'18.4.1.17' AND '50.2.7'	'Protein modification.phosphorylation.TKL protein kinase superfamily.DUF26 protein kinase' AND 'Enzyme classification.EC_2 transferases.EC_2.7 transferase transferring phosphorus-containing group'	'mercator4v5.0: DUF26 protein kinase & prot-scriber: arath cysteine rich receptor protein kinase & swissprot: Cysteine-rich receptor-like protein kinase 29 & original description: none' AND 'mercator4v5.0: EC_2.7 transferase transferring phosphorus-containing group & prot-scriber: arath cysteine rich receptor protein kinase & swissprot: Cysteine-rich receptor-like protein kinase 29 & original des…	NA	NA	NA	NA	NA	NA	NA	NA	NA	NA	XP_019073983.1 cysteine-rich receptor-like protein kinase 15	552	4	0	0.983	Vitis vinifera	0.9909	5	GO:0004674;GO:0005524;GO:0005886;GO:0006468;GO:0016021	EC:2.7.1	IPR000719;IPR000719;IPR038408;noIPR;noIPR;IPR002902;noIPR;noIPR;noIPR;noIPR;noIPR;noIPR;noIPR;IPR017441;IPR008271;IPR002902;IPR000719;noIPR;IPR011009	GO:0005524/GO:0004672/GO:0006468;GO:0005524/GO:0004672/GO:0006468;;;;;;;;;;;;GO:0005524;GO:0004672/GO:0006468;;GO:0005524/GO:0004672/GO:0006468;;
Vitvi00g04600	NA	NA	NA	NA	NA	NA	'35.1'	'not assigned.annotated'	'mercator4v5.0: not classified & prot-scriber: retrovirus pol yprotein from transposon re & swissprot: no annotation & original description: none'	NA	NA	NA	NA	NA	NA	NA	NA	NA	NA	RVX23193.1Retrovirus-related Pol polyprotein from transposon RE1	75	13	8e-25	0.7785	Vitis vinifera	0.7867	4	GO:0003676;GO:0008270;GO:0015074;GO:0016740	EC:2	IPR013103	NA
Vitvi00g04601	NA	NA	NA	NA	NA	NA	'50.2.3' AND '9.2.2.2.1.1'	'Enzyme classification.EC_2 transferases.EC_2.3 acyltransferase' AND 'Secondary metabolism.phenolics.flavonoid biosynthesis.chalcones.chalcone synthase activity.chalcone synthase *(CHS)'	'mercator4v5.0: EC_2.3 acyltransferase & prot-scriber: chalcone synthase protein & swissprot: Chalcone synthase & original description: none' AND 'mercator4v5.0: chalcone synthase & prot-scriber: chalcone synthase protein & swissprot: Chalcone synthase & original description: none'	NA	NA	NA	NA	NA	NA	NA	NA	NA	NA	XP_002269451.1 chalcone synthase	386	5	4.5e-282	0.9829	Vitis vinifera	1	2	GO:0009058;GO:0050350	EC:2.3.1.95	IPR016039;IPR011141;IPR012328;IPR016039;IPR001099;noIPR;IPR011141;noIPR;noIPR;IPR016039;IPR016039	GO:0016746;GO:0016747/GO:0009058;;GO:0016746;;;GO:0016747/GO:0009058;;;GO:0016746;GO:0016746
Vitvi00g04602	0.480316	0.210189	0.246587	0.49742	0.340651	0.621003	'19.4.2.3'	'Protein homeostasis.proteolysis.serine-type peptidase activities.DEG-type protease'	'mercator4v5.0: protease *(Deg) & prot-scriber: protease do 1 chloroplastic & swissprot: Protease Do-like 5, chloroplastic & original description: none'	AT4G18370	DEG5	AT4G18370.1	62.6198	0	ortholog_one2many	AT4G18370.1	Encodes DEG5. Forms a hexamer with DEG8 in the thylakoid lumen. Involved in the cleavage of photodamaged D2 protein of photosystem II (PSII).	DEGRADATION OF PERIPLASMIC PROTEINS 5 (DEG5);DEGP PROTEASE 5 (DEGP5);PROTEASE HHOA PRECUSOR (HHOA)	NA	XP_002271488.3 protease Do-like 5, chloroplastic	313	4	2.2e-218	0.9719	Vitis vinifera	0.9936	2	GO:0004252;GO:0006508	EC:3.4.21	IPR001940;IPR043504;noIPR;IPR043504;noIPR;noIPR;IPR009003	GO:0004252/GO:0006508;;;;;;
Vitvi00g04603	NA	NA	NA	NA	NA	NA	'35.1'	'not assigned.annotated'	'mercator4v5.0: not classified & prot-scriber: agamous mads box protein & swissprot: no annotation & original description: none'	NA	NA	NA	NA	NA	NA	NA	NA	NA	NA	RVW34935.1Agamous-like MADS-box protein AGL62	234	3	2.2e-96	0.8053	Vitis vinifera	0.8165	3	GO:0003677;GO:0005634;GO:0046983	NA	NA	NA
Vitvi00g04604	-0.71005	7.42968e-12	-1.19139	1.07721e-14	-1.15629	2.12021e-20	'35.1'	'not assigned.annotated'	'mercator4v5.0: not classified & prot-scriber: rna binding kh domain containing protein & swissprot: KH domain-containing protein At4g18375 & original description: none'	AT5G46190	AT5G46190	AT5G46190.2	54.9425	0	ortholog_many2many	AT5G46190.2	RNA-binding KH domain-containing protein;(source:Araport11)	(ATKH26)	NA	XP_002278367.1 KH domain-containing protein At4g18375	435	4	5.5e-301	0.9871	Vitis vinifera	1	4	GO:0003729;GO:0005634;GO:0005737;GO:0010468	NA	IPR004087;IPR036612;IPR036612;IPR036612;IPR004088;noIPR;noIPR;noIPR;noIPR;noIPR;noIPR;noIPR;noIPR;IPR036612;IPR036612;IPR036612	GO:0003676;GO:0003723;GO:0003723;GO:0003723;GO:0003723;;;;;;;;;GO:0003723;GO:0003723;GO:0003723
Vitvi00g04605	0.29147	0.355008	-1.80844	4.90464e-07	-0.851852	0.0012755	'35.1'	'not assigned.annotated'	'mercator4v5.0: not classified & prot-scriber: elongation factor 1 gamma & swissprot: no annotation & original description: none'	NA	NA	NA	NA	NA	NA	NA	NA	NA	NA	RVW26164.1Elongation factor 1-gamma	129	1	5.2e-67	0.6755	Vitis vinifera	0.6755	1	GO:0006518	NA	noIPR;noIPR	;
Vitvi00g04606	-0.970157	1.31578e-17	-0.706375	7.74184e-06	-1.00571	7.43917e-13	'17.4.1.2.2'	'Protein biosynthesis.translation elongation.eEF1 aminoacyl-tRNA binding factor activity.eEF1B eEF1A-GDP-recycling complex.component *(eEF1B-gamma)'	'mercator4v5.0: component *(eEF1B-gamma) of eEF1B eEF1A-GDP-recycling complex & prot-scriber: elongation factor 1 gamma & swissprot: Elongation factor 1-gamma 2 & original description: none'	AT1G09640	AT1G09640	AT1G09640.1	77.5943	0	ortholog_many2many	AT1G09640.1	Translation elongation factor EF1B, gamma chain;(source:Araport11)	NA	NA	XP_002278756.2 elongation factor 1-gamma	424	3	1.2e-301	0.9953	Vitis vinifera	1	6	GO:0003746;GO:0004364;GO:0005515;GO:0006414;GO:0006749;GO:0016021	EC:2.5.1.18	IPR001662;IPR001662;IPR036433;IPR004045;noIPR;noIPR;IPR004046;noIPR;IPR040079;noIPR;noIPR;noIPR;IPR044628;IPR010987;IPR004045;IPR001662;noIPR;noIPR;IPR036282;IPR036249;IPR036433	GO:0006414/GO:0003746;GO:0006414/GO:0003746;GO:0006414/GO:0003746;GO:0006749/GO:0005515;;;;;;;;;GO:0004364;;GO:0006749/GO:0005515;GO:0006414/GO:0003746;;;;;GO:0006414/GO:0003746
Vitvi00g04607	5.67089	0.164633	NA	NA	NA	NA	'22.5.3.1.2.3'	'Vesicle trafficking.multi-pathway trafficking regulation.target membrane fusion.SNARE membrane fusion complexes.Qb-type SNARE components.GOS-group component'	'mercator4v5.0: Qb-type GOS-group component of SNARE membrane fusion complex & prot-scriber: golgi snap receptor complex member & swissprot: Golgi SNAP receptor complex member 1-2 & original description: none'	AT2G45200	GOS12	AT2G45200.2	88.2845	1	ortholog_one2many	AT2G45200.2	Encodes a member of the GOS1 (Golgi SNARE) gene family.	GOLGI SNARE 12 (GOS12)	NA	XP_002280376.1 Golgi SNAP receptor complex member 1-2	239	4	3e-163	0.9927	Vitis vinifera/Vitis riparia	1	10	GO:0000139;GO:0005484;GO:0005797;GO:0005801;GO:0006888;GO:0006906;GO:0015031;GO:0016021;GO:0031201;GO:0048209	NA	IPR023601;noIPR;noIPR;IPR023601;noIPR	GO:0016021/GO:0006888/GO:0005801/GO:0000139;;;GO:0016021/GO:0006888/GO:0005801/GO:0000139;
Vitvi00g04608	NA	NA	NA	NA	NA	NA	'35.1'	'not assigned.annotated'	'mercator4v5.0: not classified & prot-scriber: 9 cis epoxycarotenoid dioxygenase nced chloroplastic & swissprot: 9-cis-epoxycarotenoid dioxygenase NCED1, chloroplastic & original description: none'	NA	NA	NA	NA	NA	NA	NA	NA	NA	NA	XP_010662172.1 zeaxanthin 7,8(7',8')-cleavage dioxygenase, chromoplastic-like	222	2	1e-157	0.9932	Vitis vinifera	1	1	GO:0016702	EC:1.13.11	IPR004294;IPR004294;noIPR	GO:0016702;GO:0016702;
Vitvi07g03049	-1.99209	1.22589e-21	-3.97675	6.99785e-27	-3.07904	6.28689e-21	'4.5.1.1' AND '50.2.5'	'Amino acid metabolism.shikimate group amino acid biosynthesis.shikimate pathway.3-deoxy-D-arabino-heptulosonate 7-phosphate (DAHP) synthase' AND 'Enzyme classification.EC_2 transferases.EC_2.5 transferase transferring alkyl or aryl group, other than methyl group'	'mercator4v5.0: 3-deoxy-D-arabino-heptulosonate 7-phosphate (DAHP) synthase & prot-scriber: phospho dehydro deoxyheptonate aldolase 1 & swissprot: Phospho-2-dehydro-3-deoxyheptonate aldolase 1, chloroplastic & original description: none' AND 'mercator4v5.0: EC_2.5 transferase transferring alkyl or aryl group, other than methyl group & prot-scriber: phospho dehydro deoxyheptonate aldolase 1 & swis…	AT4G39980	DHS1	AT4G39980.1	77.8195	0	ortholog_one2one	AT4G39980.1	Encodes a 2-deoxy-D-arabino-heptulosonate 7-phosphate (DAHP) synthase, which catalyzes the first committed step in aromatic amino acid biosynthesis. Gene expression is induced by wounding and pathogenic bacteria Pseudomonas syringae. The mRNA is cell-to-cell mobile.	3-DEOXY-D-ARABINO-HEPTULOSONATE 7-PHOSPHATE SYNTHASE 1 (DHS1);3-DEOXY-D-ARABINO-HEPTULOSONATE-7-PHOSPHATE 1 (DAHP1); (ATDAHP1)	NA	XP_034690706.1phospho-2-dehydro-3-deoxyheptonate aldolase 2, chloroplastic	532	3	0	0.9716	Vitis riparia	0.9981	5	GO:0003849;GO:0008652;GO:0009073;GO:0009423;GO:0009507	EC:2.5.1.54	IPR002480;IPR013785;IPR002480;noIPR;noIPR;IPR002480;noIPR;noIPR	GO:0009073/GO:0003849;GO:0003824;GO:0009073/GO:0003849;;;GO:0009073/GO:0003849;;
Vitvi00g04610	-0.336965	0.0423596	-0.443667	0.0190865	0.0333297	0.914379	'19.2.2.10.7.1'	'Protein homeostasis.ubiquitin-proteasome system.ubiquitin-fold protein conjugation.U-Box E3 ubiquitin ligase activities.group-VII.bifunctional co-chaperone and E3 ubiquitin ligase *(CHIP)'	'mercator4v5.0: bifunctional co-chaperone and E3 ubiquitin ligase *(CHIP) & prot-scriber: ring type e3 ubiquitin transferase & swissprot: E3 ubiquitin-protein ligase CHIP & original description: none'	AT3G07370	CHIP	AT3G07370.1	63.354	1	ortholog_many2many	AT3G07370.1	Encodes AtCHIP, a new class of E3 ubiquitin ligases with three tetratricopeptide repeats and a U-box domain, structurally similar to the animal CHIP proteins. Plays an important role in plant cellular metabolism under temperature stress conditions. Functions as an E3 ubiquitin ligase of protein phosphatase 2A subunits and alters plant response to abscisic acid treatment. Belongs to one of the 36 …	CARBOXYL TERMINUS OF HSC70-INTERACTING PROTEIN (ATCHIP);CARBOXYL TERMINUS OF HSC70-INTERACTING PROTEIN (CHIP)	NA	RVW34404.1E3 ubiquitin-protein ligase CHIP	161	5	4.8e-111	1	Vitis vinifera	1	2	GO:0004842;GO:0016567	EC:2	IPR003613;IPR003613;IPR013083;noIPR;noIPR;IPR003613;noIPR;noIPR	GO:0016567/GO:0004842;GO:0016567/GO:0004842;;;;GO:0016567/GO:0004842;;
Vitvi00g04611	3.07313	0.222815	NA	NA	2.26146	0.621003	'35.1'	'not assigned.annotated'	'mercator4v5.0: not classified & prot-scriber: disease resistance protein rpm & swissprot: no annotation & original description: none'	NA	NA	NA	NA	NA	NA	NA	NA	NA	NA	RVW43432.1hypothetical protein CK203_070331	314	1	3.8e-233	1	Vitis vinifera	1	1	GO:0006952	NA	IPR032675;IPR044974;noIPR;noIPR	;GO:0006952;;
Vitvi00g04612	NA	NA	NA	NA	NA	NA	'35.1'	'not assigned.annotated'	'mercator4v5.0: not classified & prot-scriber: protein scarecrow & swissprot: no annotation & original description: none'	NA	NA	NA	NA	NA	NA	NA	NA	NA	NA	CAN61761.1hypothetical protein VITISV_015173	98	1	1.4e-38	0.9848	Vitis vinifera	0.9848	NA	NA	NA	IPR005202;IPR005202;noIPR;IPR005202	;;;
Vitvi00g04613	NA	NA	NA	NA	NA	NA	'35.1'	'not assigned.annotated'	'mercator4v5.0: not classified & prot-scriber: abc transporter domain containing protein & swissprot: ABC transporter G family member 1 & original description: none'	NA	NA	NA	NA	NA	NA	NA	NA	NA	NA	CAN81790.1hypothetical protein VITISV_020568	153	2	2.8e-89	0.8557	Vitis vinifera	0.8634	1	GO:0005524	NA	IPR027417;noIPR;noIPR;noIPR;IPR027417	;;;;
Vitvi00g04614	NA	NA	NA	NA	NA	NA	'24.1.3.2.2'	'Solute transport.primary active transport.ABC superfamily.ABC2 family.subfamily ABCG transporter'	'mercator4v5.0: subfamily ABCG transporter & prot-scriber: abc transporter g family member & swissprot: ABC transporter G family member 1 & original description: none'	NA	NA	NA	NA	NA	NA	NA	NA	NA	NA	RVX23560.1ABC transporter G family member 11	891	4	0	0.9815	Vitis vinifera	0.9955	4	GO:0005524;GO:0016021;GO:0055085;GO:0140359	EC:7	IPR003593;IPR013525;IPR043926;IPR003439;IPR027417;noIPR;noIPR;noIPR;noIPR;noIPR;noIPR;noIPR;noIPR;IPR017871;IPR003439;noIPR;IPR027417	;GO:0016020;GO:0140359;GO:0005524;;;;;;;;;;GO:0005524;GO:0005524;;
Vitvi00g04615	NA	NA	NA	NA	NA	NA	'35.2'	'not assigned.not annotated'	'mercator4v5.0: not classified & prot-scriber: no annotation & swissprot: no annotation & original description: none'	NA	NA	NA	NA	NA	NA	NA	NA	NA	NA	RVX16894.1O-fucosyltransferase 36	65	4	3.3e-23	0.9655	Vitis vinifera	0.9655	4	GO:0006004;GO:0016021;GO:0036066;GO:0046922	EC:2.4.1.221	noIPR	NA
Vitvi00g04616	-3.70573	0.0596461	-2.12688	3.89835e-07	-5.37666	0.000194677	'24.1.3.2.2'	'Solute transport.primary active transport.ABC superfamily.ABC2 family.subfamily ABCG transporter'	'mercator4v5.0: subfamily ABCG transporter & prot-scriber: abc transporter g family member & swissprot: Pleiotropic drug resistance protein 1 & original description: none'	NA	NA	NA	NA	NA	NA	NA	NA	NA	NA	XP_010654715.1 pleiotropic drug resistance protein 1-like	271	10	1.5e-172	0.9863	Vitis vinifera	0.9963	4	GO:0005524;GO:0016021;GO:0042626;GO:0055085	EC:7	IPR013525;noIPR;noIPR	GO:0016020;;
Vitvi18g00436	-2.52786	1.68005e-33	-3.50601	3.77074e-19	-3.00935	2.21456e-16	'4.5.1.1' AND '50.2.5'	'Amino acid metabolism.shikimate group amino acid biosynthesis.shikimate pathway.3-deoxy-D-arabino-heptulosonate 7-phosphate (DAHP) synthase' AND 'Enzyme classification.EC_2 transferases.EC_2.5 transferase transferring alkyl or aryl group, other than methyl group'	'mercator4v5.0: 3-deoxy-D-arabino-heptulosonate 7-phosphate (DAHP) synthase & prot-scriber: phospho dehydro deoxyheptonate aldolase 1 & swissprot: Phospho-2-dehydro-3-deoxyheptonate aldolase 1, chloroplastic & original description: none' AND 'mercator4v5.0: EC_2.5 transferase transferring alkyl or aryl group, other than methyl group & prot-scriber: phospho dehydro deoxyheptonate aldolase 1 & swis…	NA	NA	NA	NA	NA	NA	NA	NA	NA	DAHPS4	NP_001268096.13-deoxy-D-arabino-heptulosonate 7-phosphate synthase 02	548	2	0	0.9973	Vitis vinifera	0.9982	5	GO:0003849;GO:0008652;GO:0009073;GO:0009423;GO:0009507	EC:2.5.1.54	IPR013785;IPR002480;IPR002480;noIPR;noIPR;noIPR;IPR002480;noIPR	GO:0003824;GO:0009073/GO:0003849;GO:0009073/GO:0003849;;;;GO:0009073/GO:0003849;
Vitvi00g04618	-7.7061	0.0022867	-0.590398	0.737538	0.488188	0.947047	'15.5.35.3'	'RNA biosynthesis.transcriptional regulation.BSD-type transcription factor activities.transcription factor'	'mercator4v5.0: transcription factor & prot-scriber: bsd domain containing protein & swissprot: no annotation & original description: none'	NA	NA	NA	NA	NA	NA	NA	NA	NA	NA	RVW57375.1hypothetical protein CK203_089550	233	4	2.2e-153	0.9727	Vitis vinifera	1	NA	NA	NA	noIPR;noIPR;noIPR;noIPR;noIPR;noIPR;noIPR	;;;;;;
Vitvi00g04619	0.679673	0.575843	NA	NA	0.816838	0.545637	'50.1.13'	'Enzyme classification.EC_1 oxidoreductases.EC_1.14 oxidoreductase acting on paired donor with incorporation or reduction of molecular oxygen'	'mercator4v5.0: EC_1.14 oxidoreductase acting on paired donor with incorporation or reduction of molecular oxygen & prot-scriber: sp ipoba bi functional coumaroyl coa and feruloyl ortho hydroxylase 1 8 & swissprot: Scopoletin 8-hydroxylase & original description: none'	NA	NA	NA	NA	NA	NA	NA	NA	NA	NA	XP_010647292.1 feruloyl CoA ortho-hydroxylase 2	94	2	5.6e-61	0.9947	Vitis vinifera	1	2	GO:0016491;GO:0046872	EC:1	IPR044861;IPR027443;noIPR;noIPR;IPR005123;noIPR	;;;;;
Vitvi00g04620	0.825828	0.00208532	0.324906	0.228136	0.818159	4.67948e-05	'1.1.1.5.3.1.8'	'Photosynthesis.photophosphorylation.photosystem II.photosynthetic acclimation.non-photochemical quenching (NPQ).qE/qZ-type quenching.regulatory protein *(NPQ7)'	'mercator4v5.0: regulatory protein *(NPQ7) of non-photochemical quenching & prot-scriber: ycf protein isoform & swissprot: Ycf20-like protein & original description: none'	AT1G65420	NPQ7	AT1G65420.1	56	1	ortholog_one2many	AT1G65420.1	Chloroplast localized YCF20-like gene involved in nonphotochemical quenching. Has overlapping functions with npq6.	NONPHOTOCHEMICAL QUENCHING 7 (NPQ7)	NA	XP_019073670.1 ycf20-like protein isoform X1	225	1	2.2e-158	0.9911	Vitis vinifera	0.9911	1	GO:0016021	NA	IPR007572;noIPR;IPR007572	;;
Vitvi00g04621	0.106268	0.591726	0.00313892	1	-0.0683878	0.834363	'35.1'	'not assigned.annotated'	'mercator4v5.0: not classified & prot-scriber: metallophos domain containing protein & swissprot: Putative metallophosphoesterase At3g03305 & original description: none'	AT3G03305	AT3G03305	AT3G03305.1	58.9286	1	ortholog_one2many	AT3G03305.1	Calcineurin-like metallo-phosphoesterase superfamily protein;(source:Araport11)	NA	NA	XP_002266886.2 putative metallophosphoesterase At3g03305	728	2	0	0.9952	Vitis vinifera	1	1	GO:0016787	EC:3	IPR004843;IPR029052;noIPR;IPR029052	GO:0016787;;;
Vitvi00g04622	-0.878036	1.0407e-09	0.102712	0.634602	-0.617662	1.46093e-05	'19.2.2.11.1'	'Protein homeostasis.ubiquitin-proteasome system.ubiquitin-fold protein conjugation.RBR E3 ubiquitin ligase activities.E3 ubiquitin ligase *(RBR-Ariadne)'	'mercator4v5.0: RBR-Ariadne-class E3 ubiquitin ligase & prot-scriber: rbr type e3 ubiquitin transferase & swissprot: Probable E3 ubiquitin-protein ligase ARI8 & original description: none'	AT1G65430	ARI8	AT1G65430.1	78.6885	1	ortholog_one2many	AT1G65430.1	IBR domain-containing protein;(source:Araport11)	ARABIDOPSIS ARIADNE 8 (ATARI8);ARIADNE 8 (ARI8)	NA	XP_002268068.2 probable E3 ubiquitin-protein ligase ARI8 isoform X2	305	5	6.1e-219	0.9876	Vitis vinifera	1	3	GO:0004842;GO:0016567;GO:0046872	EC:2	IPR001876;noIPR;noIPR;IPR002867;noIPR;noIPR;noIPR;IPR031127;IPR001876;IPR001876;IPR044066;IPR036443;noIPR	;;;;;;;GO:0016567/GO:0004842;;;;;
Vitvi00g04623	NA	NA	NA	NA	NA	NA	'35.2'	'not assigned.not annotated'	'mercator4v5.0: not classified & prot-scriber: no annotation & swissprot: no annotation & original description: none'	NA	NA	NA	NA	NA	NA	NA	NA	NA	NA	KAF4384667.1hypothetical protein F8388_003974	91	1	8.6e-11	0.6234	Cannabis sativa	0.6234	NA	NA	NA	NA	NA
Vitvi00g04624	-0.129456	0.428077	1.01033	9.47587e-09	0.423635	0.00861457	'10.1.2' AND '50.1.11'	'Redox homeostasis.reactive oxygen scavenging.catalase' AND 'Enzyme classification.EC_1 oxidoreductases.EC_1.11 oxidoreductase acting on peroxide as acceptor'	'mercator4v5.0: catalase & prot-scriber: catalase isozyme & swissprot: Catalase isozyme 1 & original description: none' AND 'mercator4v5.0: EC_1.11 oxidoreductase acting on peroxide as acceptor & prot-scriber: catalase isozyme & swissprot: Catalase isozyme 1 & original description: none'	AT1G20620	CAT3	AT1G20620.6	77.8455	0	ortholog_one2many	AT1G20620.6	Catalase, catalyzes the breakdown of hydrogen peroxide (H2O2) into water and oxygen.The mRNA is cell-to-cell mobile.It is a target for SUMOlaytion (PMID: 21413927).Transnitrosylates GSNOR1 and mutants suppress the gnsnor1 phenotype.	REPRESSOR OF GSNOR1 (ROG1)	NA	XP_003631925.1 catalase isozyme 1	492	4	0	0.999	Vitis vinifera	1	8	GO:0004096;GO:0005777;GO:0005886;GO:0020037;GO:0042542;GO:0042744;GO:0046872;GO:0098869	EC:1.11.1.6	IPR018028;IPR011614;IPR024711;IPR010582;noIPR;IPR011614;noIPR;IPR018028;noIPR;IPR002226;IPR024708;IPR018028;noIPR;IPR020835	GO:0020037/GO:0006979/GO:0004096;GO:0020037/GO:0004096;GO:0020037/GO:0006979/GO:0004096;;;GO:0020037/GO:0004096;;GO:0020037/GO:0006979/GO:0004096;;GO:0020037;GO:0004096;GO:0020037/GO:0006979/GO:0004096;;GO:0020037
Vitvi00g04625	-0.520344	0.00578033	-0.648743	0.000137947	-0.369533	0.0318096	'35.1'	'not assigned.annotated'	'mercator4v5.0: not classified & prot-scriber: mynd type domain containing protein & swissprot: no annotation & original description: none'	AT4G21890	AT4G21890	AT4G21890.1	29.0679	1	ortholog_one2many	AT4G21890.1	zinc finger MYND domain protein;(source:Araport11)	NA	NA	XP_002266891.1 zinc finger MYND domain-containing protein 15	633	3	0	0.9989	Vitis vinifera	1	NA	NA	NA	noIPR;IPR002893;noIPR;noIPR;noIPR;noIPR;IPR002893;IPR002893;noIPR	;;;;;;;;
Vitvi00g04626	NA	NA	NA	NA	NA	NA	'35.1'	'not assigned.annotated'	'mercator4v5.0: not classified & prot-scriber: membrane associated transporter protein & swissprot: no annotation & original description: none'	NA	NA	NA	NA	NA	NA	NA	NA	NA	NA	---NA---	56	NA	NA	NA	NA	NA	NA	NA	NA	NA	NA
Vitvi00g04627	NA	NA	NA	NA	NA	NA	'35.1'	'not assigned.annotated'	'mercator4v5.0: not classified & prot-scriber: atp synthase subunit alpha mitochondrial & swissprot: ATP synthase subunit alpha, mitochondrial & original description: none'	NA	NA	NA	NA	NA	NA	NA	NA	NA	NA	YP_002608395.1ATPase subunit 1	333	20	1.2e-200	0.6483	Vitis vinifera/Vitis riparia x Vitis cinerea	0.6542	5	GO:0005524;GO:0005622;GO:0006754;GO:0016020;GO:1902600	NA	IPR023366;IPR000194;IPR004100;IPR027417;noIPR;noIPR;noIPR;IPR027417;IPR036121	;GO:0005524;GO:1902600/GO:0046034;;;;;;GO:1902600/GO:0046034
Vitvi00g04628	NA	NA	NA	NA	NA	NA	'35.2'	'not assigned.not annotated'	'mercator4v5.0: not classified & prot-scriber: no annotation & swissprot: no annotation & original description: none'	NA	NA	NA	NA	NA	NA	NA	NA	NA	NA	CAN77645.1hypothetical protein VITISV_042878	93	1	5.2e-52	1	Vitis vinifera	1	NA	NA	NA	NA	NA
Vitvi00g04629	-0.763287	0.0121805	0.134164	0.716302	-0.0370336	0.977269	'24.1.3.1.2'	'Solute transport.primary active transport.ABC superfamily.ABC1 family.subfamily ABCC transporter'	'mercator4v5.0: subfamily ABCC transporter & prot-scriber: abc transporter c family member & swissprot: ABC transporter C family member 3 & original description: none'	NA	NA	NA	NA	NA	NA	NA	NA	NA	NA	RVX14879.1ABC transporter C family member 3	1380	4	0	0.9142	Vitis vinifera	0.9163	6	GO:0000325;GO:0005524;GO:0005774;GO:0016021;GO:0055085;GO:0140359	EC:7	IPR003593;IPR027417;IPR003439;IPR036640;IPR011527;IPR027417;IPR003439;noIPR;noIPR;noIPR;IPR011527;IPR003439;IPR011527;noIPR;IPR044746;IPR044726;IPR027417;IPR036640;IPR027417;IPR036640	;;GO:0005524;GO:0016021/GO:0005524;GO:0016021/GO:0055085/GO:0005524/GO:0140359;;GO:0005524;;;;GO:0016021/GO:0055085/GO:0005524/GO:0140359;GO:0005524;GO:0016021/GO:0055085/GO:0005524/GO:0140359;;GO:0140359;GO:0140359;;GO:0016021/GO:0005524;;GO:0016021/GO:0005524
Vitvi00g04630	0.619405	0.190473	-4.07852	0.0308644	0.870733	0.385162	'24.1.3.1.2'	'Solute transport.primary active transport.ABC superfamily.ABC1 family.subfamily ABCC transporter'	'mercator4v5.0: subfamily ABCC transporter & prot-scriber: abc type xenobiotic transporter & swissprot: ABC transporter C family member 3 & original description: none'	NA	NA	NA	NA	NA	NA	NA	NA	NA	NA	RVX14878.1ABC transporter C family member 3	1296	3	0	0.7866	Vitis vinifera	0.8075	5	GO:0005524;GO:0005783;GO:0016021;GO:0055085;GO:0140359	EC:7	IPR003593;IPR003439;IPR036640;IPR003439;IPR027417;IPR010580;IPR027417;IPR036640;IPR011527;noIPR;noIPR;noIPR;noIPR;IPR017871;IPR011527;IPR003439;IPR003439;IPR011527;noIPR;IPR044746;IPR027417;IPR036640;IPR036640;IPR027417	;GO:0005524;GO:0016021/GO:0005524;GO:0005524;;GO:0005783;;GO:0016021/GO:0005524;GO:0016021/GO:0055085/GO:0005524/GO:0140359;;;;;GO:0005524;GO:0016021/GO:0055085/GO:0005524/GO:0140359;GO:0005524;GO:0005524;GO:0016021/GO:0055085/GO:0005524/GO:0140359;;GO:0140359;;GO:0016021/GO:0005524;GO:0016021/GO:0005524;
Vitvi00g04631	1.13112	0.0422515	-0.251032	0.503036	0.528925	0.248928	'15.6.2.2'	'RNA biosynthesis.organelle machinery.transcriptional regulation.mTERF-type transcription factor'	'mercator4v5.0: mTERF-type transcription factor & prot-scriber: transcription termination factor mtef chloroplastic & swissprot: Transcription termination factor MTEF1, chloroplastic & original description: none'	AT2G03050	EMB93	AT2G03050.2	53.0351	1	ortholog_one2many	AT2G03050.2	A locus involved in embryogenesis. Mutations in this locus result in embryo lethality.	EMBRYO DEFECTIVE 93 (EMB93);SINGLET OXYGEN-LINKED DEATH ACTIVATOR 10 (SOLDAT10)	NA	XP_002271162.1 transcription termination factor MTEF1, chloroplastic	313	4	3e-211	0.992	Vitis vinifera	1	3	GO:0003690;GO:0006353;GO:0006355	NA	IPR003690;IPR038538;IPR003690;noIPR;IPR003690	GO:0003690/GO:0006355;;GO:0003690/GO:0006355;;GO:0003690/GO:0006355
Vitvi00g04632	0.178713	1	-0.665275	0.642172	-1.5037	0.156079	'35.1'	'not assigned.annotated'	'mercator4v5.0: not classified & prot-scriber: duf 4283 domain containing protein & swissprot: no annotation & original description: none'	NA	NA	NA	NA	NA	NA	NA	NA	NA	NA	RVX18713.1putative ribonuclease H protein	363	3	2.2e-198	0.7365	Vitis vinifera	0.7443	2	GO:0065007;GO:0110165	NA	noIPR;noIPR;noIPR	;;
Vitvi00g04633	-0.195306	0.987502	-0.154962	0.937536	-0.618452	0.260703	'35.1'	'not assigned.annotated'	'mercator4v5.0: not classified & prot-scriber: duf 4283 domain containing protein & swissprot: no annotation & original description: none'	NA	NA	NA	NA	NA	NA	NA	NA	NA	NA	CAN77071.1hypothetical protein VITISV_022593	102	1	6.9e-31	0.7426	Vitis vinifera	0.7426	NA	NA	NA	noIPR	NA
Vitvi00g04634	0.586272	0.0255755	1.26237	7.74417e-09	0.399812	0.0626808	'35.1'	'not assigned.annotated'	'mercator4v5.0: not classified & prot-scriber: 4 coumarate coa ligase & swissprot: Probable acyl-activating enzyme 2 & original description: none'	AT2G17650	AT2G17650	AT2G17650.1	69.322	1	ortholog_one2many	AT2G17650.1	AMP-dependent synthetase and ligase family protein;(source:Araport11)	NA	NA	XP_034682414.1probable acyl-activating enzyme 1, peroxisomal isoform X1	590	2	0	0.964	Vitis riparia	0.9932	NA	NA	NA	noIPR;IPR000873;IPR042099;IPR025110;noIPR;noIPR;IPR020845;noIPR;noIPR	;;;;;;;;
Vitvi00g04635	0.111713	0.99002	-2.08331	0.24337	-0.946241	9.1402e-06	'50.4.3'	'Enzyme classification.EC_4 lyases.EC_4.3 carbon-nitrogen lyase'	'mercator4v5.0: EC_4.3 carbon-nitrogen lyase & prot-scriber: str synth domain containing protein & swissprot: Protein STRICTOSIDINE SYNTHASE-LIKE 5 & original description: none'	NA	NA	NA	NA	NA	NA	NA	NA	NA	NA	XP_019075079.1 protein STRICTOSIDINE SYNTHASE-LIKE 5-like	379	2	3.1e-276	0.9894	Vitis vinifera	1	2	GO:0009058;GO:0016844	EC:4.3.3.2	IPR018119;IPR011042;noIPR;noIPR;noIPR	GO:0016844/GO:0009058;;;;
Vitvi00g04636	-0.602013	0.000989544	0.0856026	0.6121	0.151254	0.420624	'50.4.3'	'Enzyme classification.EC_4 lyases.EC_4.3 carbon-nitrogen lyase'	'mercator4v5.0: EC_4.3 carbon-nitrogen lyase & prot-scriber: str synth domain containing protein & swissprot: Protein STRICTOSIDINE SYNTHASE-LIKE 5 & original description: none'	NA	NA	NA	NA	NA	NA	NA	NA	NA	NA	XP_002274023.1 protein STRICTOSIDINE SYNTHASE-LIKE 5	379	6	2.1e-279	0.9921	Vitis vinifera	1	3	GO:0005773;GO:0009058;GO:0016844	EC:4.3.3.2	IPR018119;IPR011042;noIPR;noIPR;noIPR	GO:0016844/GO:0009058;;;;
Vitvi00g04637	NA	NA	NA	NA	NA	NA	'35.1'	'not assigned.annotated'	'mercator4v5.0: not classified & prot-scriber: integrase catalytic domain containing protein & swissprot: no annotation & original description: none'	NA	NA	NA	NA	NA	NA	NA	NA	NA	NA	CAN65769.1hypothetical protein VITISV_002387	94	1	6.3e-56	0.9894	Vitis vinifera	0.9894	2	GO:0003676;GO:0015074	NA	NA	NA
Vitvi00g04638	NA	NA	NA	NA	NA	NA	'15.5.19'	'RNA biosynthesis.transcriptional regulation.MADS/AGL-type transcription factor'	'mercator4v5.0: MADS/AGL-type transcription factor & prot-scriber: mads box domain containing protein & swissprot: MADS-box protein AGL24 & original description: none'	AT4G37435	AT4G37435	AT4G37435.1	47.619	0	ortholog_one2many	AT4G37435.1	MADS-box transcription factor-like protein;(source:Araport11)	NA	NA	CAN61332.1hypothetical protein VITISV_006078	63	3	8.3e-31	0.9945	Vitis vinifera	1	5	GO:0000978;GO:0000981;GO:0005634;GO:0045944;GO:0046983	NA	IPR002100;IPR002100;IPR036879;IPR002100;noIPR;noIPR;IPR002100;IPR036879	GO:0046983/GO:0003677;GO:0046983/GO:0003677;GO:0046983/GO:0003677;GO:0046983/GO:0003677;;;GO:0046983/GO:0003677;GO:0046983/GO:0003677
Vitvi00g04639	0.342266	0.946768	0.141103	1	0.178187	0.994331	'35.1'	'not assigned.annotated'	'mercator4v5.0: not classified & prot-scriber: quality protein pentatricopeptide repeat containing chloroplastic & swissprot: Pentatricopeptide repeat-containing protein At4g16390, chloroplastic & original description: none'	AT4G16390	SVR7	AT4G16390.1	70.4036	0	ortholog_one2many	AT4G16390.1	Encodes a pentatricopeptide repeat protein, SVR7 (SUPPRESSOR OF VARIEGATION7), required for FtsH-mediated chloroplast biogenesis. It is involved in accumulation and translation of chloroplast ATP synthase subunits.	SUPPRESSOR OF VARIEGATION 7 (SVR7)	NA	XP_002269600.2 pentatricopeptide repeat-containing protein At4g16390, chloroplastic	223	6	8.6e-121	0.99	Vitis vinifera	0.9892	2	GO:0005515;GO:0009507	NA	IPR002885;IPR011990;IPR002885;IPR002885;noIPR;noIPR;IPR002885;IPR002885;IPR002885	;GO:0005515;;;;;;;
Vitvi00g04640	0.56423	0.0330215	1.00016	0.00596866	0.311288	0.421382	'35.1'	'not assigned.annotated'	'mercator4v5.0: not classified & prot-scriber: quality protein pentatricopeptide repeat containing chloroplastic & swissprot: Pentatricopeptide repeat-containing protein At4g16390, chloroplastic & original description: none'	AT4G16390	SVR7	AT4G16390.1	63.4006	0	ortholog_one2many	AT4G16390.1	Encodes a pentatricopeptide repeat protein, SVR7 (SUPPRESSOR OF VARIEGATION7), required for FtsH-mediated chloroplast biogenesis. It is involved in accumulation and translation of chloroplast ATP synthase subunits.	SUPPRESSOR OF VARIEGATION 7 (SVR7)	NA	XP_002269600.2 pentatricopeptide repeat-containing protein At4g16390, chloroplastic	347	5	9.5e-154	0.9991	Vitis vinifera	1	2	GO:0005515;GO:0009507	NA	IPR002885;IPR002885;IPR002885;IPR011990;IPR002885;noIPR;noIPR;noIPR;noIPR;IPR002885;IPR002885;IPR002885;IPR002885;IPR002885;noIPR	;;;GO:0005515;;;;;;;;;;;
Vitvi00g04641	-1.6586	1	NA	NA	1.84447	0.194963	'13.2.1.1.4'	'Cell division.cell cycle organisation.cell cycle control.CYCLIN regulatory protein activities.regulatory protein *(CYCD)'	'mercator4v5.0: regulatory protein *(CYCD) of cell cycle & prot-scriber: b cyclin & swissprot: Cyclin-D3-1 & original description: none'	AT4G34160	CYCD3;1	AT4G34160.1	59.5745	0	ortholog_one2many	AT4G34160.1	encodes a cyclin D-type protein involved in the switch from cell proliferation to the final stages of differentiation. The gene is transcriptionally regulated by cytokinin and brassinosteroid. Protein interacts with cyclin-dependent kinase inhibitor ICK1.	CYCLIN D3;1 (CYCD3;1); (CYCD3)	NA	CBI25754.3unnamed protein product, partial	141	1	1.1e-93	1	Vitis vinifera	1	NA	NA	NA	IPR013763;IPR006671;noIPR;noIPR;IPR039361;noIPR;IPR006671;IPR013763;IPR036915	;;;;;;;;
Vitvi00g04642	NA	NA	NA	NA	-0.773158	1	'35.1'	'not assigned.annotated'	'mercator4v5.0: not classified & prot-scriber: 4 hydroxy methylbut enyl diphosphate reductase chloroplastic & swissprot: no annotation & original description: none'	NA	NA	NA	NA	NA	NA	NA	NA	NA	NA	CBI25757.3unnamed protein product, partial	111	1	1e-43	0.8585	Vitis vinifera	0.8585	3	GO:0006952;GO:0009607;GO:0016021	NA	noIPR	NA
Vitvi00g04643	-1.01581	6.92651e-12	-0.896226	1.0836e-05	-1.51195	6.86161e-15	'7.12.3.1.4'	'Coenzyme metabolism.iron-sulfur cluster assembly machinery.cytosolic CIA system.assembly phase.redox-dependent regulator *(BolA2)'	'mercator4v5.0: redox-dependent regulator (BolA2) of iron-sulfur cluster assembly machinery & prot-scriber: bola protein & swissprot: Protein BOLA2 & original description: none'	AT5G09830	AT5G09830	AT5G09830.1	69.8925	1	ortholog_one2many	AT5G09830.1	Encodes a cytosolic BolA protein. Plays a repressive role in the tolerance against excess iron and methyl viologen-induced oxidative stress.	HOMOLOG OF E.COLI BOLA 2 (BOLA2);BOLA3 (BOLA3)	NA	XP_002282721.1 protein BOLA2 isoform X2	93	1	3e-56	1	Vitis vinifera/Vitis riparia	1	7	GO:0005634;GO:0005829;GO:0006879;GO:0006979;GO:0010039;GO:0051537;GO:0097428	NA	IPR002634;IPR002634;IPR036065;noIPR;IPR045115;IPR036065	;;;;GO:0097428/GO:0051537;
Vitvi00g04644	NA	NA	-1.65069	1	NA	NA	'35.1'	'not assigned.annotated'	'mercator4v5.0: not classified & prot-scriber: retrovirus pol yprotein from transposon re & swissprot: Retrovirus-related Pol polyprotein from transposon RE1 & original description: none'	NA	NA	NA	NA	NA	NA	NA	NA	NA	NA	RVX00908.1Retrovirus-related Pol polyprotein from transposon RE1	262	1	2.4e-115	0.9833	Vitis vinifera	0.9833	NA	NA	NA	noIPR;noIPR;noIPR;noIPR;noIPR	;;;;
Vitvi00g04645	NA	NA	NA	NA	NA	NA	'35.1'	'not assigned.annotated'	'mercator4v5.0: not classified & prot-scriber: cchc type domain containing protein & swissprot: no annotation & original description: none'	NA	NA	NA	NA	NA	NA	NA	NA	NA	NA	RVW75899.1putative mitochondrial protein	110	6	3.6e-61	0.927	Vitis vinifera	0.9444	2	GO:0003676;GO:0008270	NA	noIPR;noIPR;noIPR	;;
Vitvi00g04646	NA	NA	NA	NA	NA	NA	'35.1'	'not assigned.annotated'	'mercator4v5.0: not classified & prot-scriber: cchc type domain containing protein & swissprot: no annotation & original description: none'	NA	NA	NA	NA	NA	NA	NA	NA	NA	NA	KAF8397545.1hypothetical protein HHK36_016463	74	2	1.1e-31	0.8919	Tetracentron sinense	0.9054	NA	NA	NA	NA	NA
Vitvi00g04647	NA	NA	NA	NA	-0.117223	1	'35.2'	'not assigned.not annotated'	'mercator4v5.0: not classified & prot-scriber: no annotation & swissprot: no annotation & original description: none'	NA	NA	NA	NA	NA	NA	NA	NA	NA	NA	CAN61974.1hypothetical protein VITISV_020393	100	2	2.6e-38	0.8869	Vitis vinifera	0.8929	1	GO:0016021	NA	NA	NA
Vitvi00g04648	-1.52155	0.624602	-1.39755	0.680265	NA	NA	'1.1.8.1.3.1'	'Photosynthesis.photophosphorylation.chlororespiration.NADH dehydrogenase-like (NDH) complex.subcomplex B.component *(PnsB1/NDF1)'	'mercator4v5.0: component *(PnsB1/NDF1) of NDH subcomplex B & prot-scriber: quality protein photosynthetic ndh subunit of subcomplex b 1 chloroplastic & swissprot: Photosynthetic NDH subunit of subcomplex B 1, chloroplastic & original description: none'	AT1G15980	PnsB1	AT1G15980.1	75.9494	1	ortholog_one2many	AT1G15980.1	encodes a novel subunit of the chloroplast NAD(P)H dehydrogenase complex, involved in cyclic electron flow around photosystem I to produce ATP.	NAD(P)H DEHYDROGENASE SUBUNIT 48 (NDH48);PHOTOSYNTHETIC NDH SUBCOMPLEX B 1 (PnsB1);NDH-DEPENDENT CYCLIC ELECTRON FLOW 1 (NDF1)	NA	XP_002264393.2 photosynthetic NDH subunit of subcomplex B 1, chloroplastic	395	2	2.6e-287	0.9987	Vitis vinifera	1	3	GO:0009535;GO:0009773;GO:0010598	NA	noIPR;noIPR;IPR044983;noIPR	;;GO:0010598/GO:0009773/GO:0009507;
Vitvi00g04649	-0.239086	0.993023	-1.00325	0.000247755	-0.973712	0.509333	'5.2.5.2'	'Lipid metabolism.glycerolipid metabolism.phosphatidylcholine biosynthesis.phosphotidyl-base N-methyltransferase'	'mercator4v5.0: phosphotidyl-base N-methyltransferase & prot-scriber: phosphatidyl n methylethaolamie methyltrasferase & swissprot: Phosphatidyl-N-methylethanolamine N-methyltransferase & original description: none'	AT1G80860	PLMT	AT1G80860.2	81.0976	1	ortholog_one2many	AT1G80860.1	Encodes a single-copy phospholipid N-methyltransferase, involved in phosphatidylcholine biosynthesis. Has specific activity towards phosphatidylmonomethylethanolamine and phosphatidyldimethylethanolamine, but not phosphatidylethanolamine.	ARABIDOPSIS PHOSPHOLIPID N-METHYLTRANSFERASE (ATPLMT);PHOSPHOLIPID N-METHYLTRANSFERASE (PLMT)	NA	XP_002265564.1 phosphatidyl-N-methylethanolamine N-methyltransferase isoform X1	164	3	1.9e-122	1	Vitis vinifera	1	2	GO:0006656;GO:0008757	EC:2.1.1	IPR007318;noIPR;IPR024960;IPR024960	;;GO:0008757/GO:0006656;GO:0008757/GO:0006656
Vitvi00g04650	NA	NA	NA	NA	NA	NA	'35.1'	'not assigned.annotated'	'mercator4v5.0: not classified & prot-scriber: acetolactate synthase 1 chloroplastic & swissprot: Acetolactate synthase 1, chloroplastic & original description: none'	AT3G48560	CSR1	AT3G48560.1	67.1875	0	ortholog_one2many	AT3G48560.1	Catalyzes the formation of acetolactate from pyruvate, the first step in valine and isoleucine biosynthesis. Requires FAD, thiamine pyrophosphate and Mg. Inhibited by the sulphonylurea herbicide, chlorsulphuron, and the imidazolinone herbicide, imazapyr. The obtained crystal structure of acetohydroxyacid synthase AHAS, EC 2.2.1.6)in complex with herbicides of the sulphonylurea and imidazolinone f…	CHLORSULFURON/IMIDAZOLINONE RESISTANT 1 (CSR1);ACETOLACTATE SYNTHASE (ALS);ACETOHYDROXY ACID SYNTHASE (AHAS);TRIAZOLOPYRIMIDINE RESISTANT 5 (TZP5);IMIDAZOLE RESISTANT 1 (IMR1)	NA	RVW99385.1Acetolactate synthase 2, chloroplastic	128	9	9.1e-64	0.8017	Vitis vinifera	0.7961	8	GO:0000287;GO:0003984;GO:0005948;GO:0009097;GO:0009099;GO:0009635;GO:0030976;GO:0050660	EC:2.2.1.6	IPR011766;noIPR;noIPR;noIPR;noIPR;IPR029061	GO:0003824/GO:0030976;;;;;
Vitvi00g04651	NA	NA	NA	NA	NA	NA	'4.2.2.8.3.1' AND '4.3.2.1.1' AND '50.2.2'	'Amino acid metabolism.aspartate group amino acid biosynthesis.aspartate-derived amino acids.isoleucine.acetolactate synthase complex.catalytic component' AND 'Amino acid metabolism.pyruvate group amino acid biosynthesis.pyruvate-derived amino acids.acetolactate synthase complex.catalytic component' AND 'Enzyme classification.EC_2 transferases.EC_2.2 transferase transferring aldehyde or ketonic g…	'mercator4v5.0: catalytic component of acetolactate synthase complex & prot-scriber: acetolactate synthase 1 & swissprot: Acetolactate synthase 1, chloroplastic & original description: none' AND 'mercator4v5.0: catalytic component of acetolactate synthase complex & prot-scriber: acetolactate synthase 1 & swissprot: Acetolactate synthase 1, chloroplastic & original description: none' AND 'mercator…	AT3G48560	CSR1	AT3G48560.1	63.3663	1	ortholog_one2many	AT3G48560.1	Catalyzes the formation of acetolactate from pyruvate, the first step in valine and isoleucine biosynthesis. Requires FAD, thiamine pyrophosphate and Mg. Inhibited by the sulphonylurea herbicide, chlorsulphuron, and the imidazolinone herbicide, imazapyr. The obtained crystal structure of acetohydroxyacid synthase AHAS, EC 2.2.1.6)in complex with herbicides of the sulphonylurea and imidazolinone f…	CHLORSULFURON/IMIDAZOLINONE RESISTANT 1 (CSR1);ACETOLACTATE SYNTHASE (ALS);ACETOHYDROXY ACID SYNTHASE (AHAS);TRIAZOLOPYRIMIDINE RESISTANT 5 (TZP5);IMIDAZOLE RESISTANT 1 (IMR1)	NA	RVW90609.1Acetolactate synthase 2, chloroplastic	303	6	1.2e-199	0.9477	Vitis vinifera	0.9538	8	GO:0000287;GO:0003984;GO:0005948;GO:0009097;GO:0009099;GO:0009635;GO:0030976;GO:0050660	EC:2.2.1.6	IPR012000;noIPR;noIPR;IPR012001;noIPR;noIPR;noIPR;IPR029061;IPR029035	GO:0000287/GO:0030976;;;GO:0030976;;;;;
Vitvi00g04652	NA	NA	NA	NA	NA	NA	'35.1'	'not assigned.annotated'	'mercator4v5.0: not classified & prot-scriber: aldo ket red domain containing protein & swissprot: no annotation & original description: none'	NA	NA	NA	NA	NA	NA	NA	NA	NA	NA	---NA---	74	NA	NA	NA	NA	NA	NA	NA	NA	NA	NA
Vitvi00g04653	-0.526671	0.384319	-1.75973	0.212388	-0.683173	0.746423	'50.1.1'	'Enzyme classification.EC_1 oxidoreductases.EC_1.1 oxidoreductase acting on CH-OH group of donor'	'mercator4v5.0: EC_1.1 oxidoreductase acting on CH-OH group of donor & prot-scriber: aldo ket red domain containing protein & swissprot: Probable aldo-keto reductase 1 & original description: none'	NA	NA	NA	NA	NA	NA	NA	NA	NA	NA	XP_002278850.1 perakine reductase isoform X1	347	4	1.4e-254	0.9919	Vitis vinifera	1	1	GO:0047834	EC:1.1.1.122	noIPR;IPR036812;IPR023210;noIPR;noIPR;noIPR;noIPR;IPR036812	;;GO:0047834;;;;;
Vitvi00g04654	1.36463	2.20806e-11	0.840483	0.0268249	4.1303	0.0004316	'11.6.1.4' AND '50.1.13'	'Phytohormone action.gibberellin.biosynthesis.ent-kaurenoic acid oxidase *(KO1)' AND 'Enzyme classification.EC_1 oxidoreductases.EC_1.14 oxidoreductase acting on paired donor with incorporation or reduction of molecular oxygen'	'mercator4v5.0: ent-kaurenoic acid oxidase *(KO1) & prot-scriber: ent kaurene oxidase chloroplastic & swissprot: Ent-kaurene oxidase, chloroplastic & original description: none' AND 'mercator4v5.0: EC_1.14 oxidoreductase acting on paired donor with incorporation or reduction of molecular oxygen & prot-scriber: ent kaurene oxidase chloroplastic & swissprot: Ent-kaurene oxidase, chloroplastic & ori…	AT5G25900	GA3	AT5G25900.1	63.7795	0	ortholog_one2many	AT5G25900.1	Encodes a member of the CYP701A cytochrome p450 family that is involved in later steps of the gibberellin biosynthetic pathway.	ARABIDOPSIS THALIANA ENT-KAURENE OXIDASE 1 (ATKO1);GA REQUIRING 3 (GA3);CYTOCHROME P450 701 A3 (CYP701A3)	NA	XP_002282197.1 ent-kaurene oxidase, chloroplastic	508	4	0	0.9956	Vitis vinifera	1	8	GO:0005506;GO:0005783;GO:0009686;GO:0009707;GO:0010241;GO:0016021;GO:0020037;GO:0052615	EC:1.14.14.86;EC:1.14.13	IPR002401;IPR036396;IPR001128;noIPR;IPR044225;IPR017972;IPR036396	GO:0020037/GO:0005506/GO:0004497/GO:0016705;GO:0020037/GO:0005506/GO:0004497/GO:0016705;GO:0020037/GO:0005506/GO:0004497/GO:0016705;;GO:0020037/GO:0005506/GO:0052615/GO:0009686/GO:0010241;GO:0005506/GO:0016705;GO:0020037/GO:0005506/GO:0004497/GO:0016705
Vitvi00g04655	1.50318	0.057185	-1.35704	0.341455	-0.63785	0.590686	'21.4.1.3.2'	'Cell wall organisation.cell wall proteins.hydroxyproline-rich glycoprotein activities.extensin activities.LRR-domain extensin'	'mercator4v5.0: LRR-domain extensin & prot-scriber: quality protein pollen specific leucine rich repeat extensin & swissprot: Pollen-specific leucine-rich repeat extensin-like protein 3 & original description: none'	AT3G19020	AT3G19020	AT3G19020.1	52.6316	0	ortholog_many2many	AT3G19020.1	Pollen expressed protein required for pollen tube growth. Along with other members of the LRX family, interacts with RALF4 to control pollen tube growth and integrity. Loss of function results in premature pollen tube rupture and reduced fertility.	LEUCINE-RICH REPEAT/EXTENSIN 8 (LRX8)	NA	XP_034675112.1pollen-specific leucine-rich repeat extensin-like protein 1	798	2	4e-166	0.9432	Vitis riparia	0.8863	1	GO:0005515	NA	noIPR;IPR032675;IPR001611;noIPR;noIPR;noIPR;noIPR;noIPR	;;GO:0005515;;;;;
Vitvi00g04656	NA	NA	NA	NA	NA	NA	'35.1'	'not assigned.annotated'	'mercator4v5.0: not classified & prot-scriber: mulatexin isoform x1 & swissprot: no annotation & original description: none'	NA	NA	NA	NA	NA	NA	NA	NA	NA	NA	XP_034698064.1early nodulin-75-like isoform X2	134	10	2.6e-32	0.7315	Vitis riparia	0.7407	NA	NA	NA	noIPR	NA
Vitvi00g04657	-0.39825	0.0185142	-0.629468	0.000114101	-0.985304	3.40227e-08	'18.8.1'	'Protein modification.S-glutathionylation.glutaredoxin'	'mercator4v5.0: glutaredoxin & prot-scriber: fsh domain containing protein & swissprot: no annotation & original description: none'	AT5G65400	AT5G65400	AT5G65400.2	24.5283	0	ortholog_one2many	AT5G65400.2	alpha/beta-Hydrolases superfamily protein;(source:Araport11)	NA	NA	XP_010646332.1 esterase AGAP003155	530	3	4.1e-116	0.9941	Vitis vinifera	0.9941	NA	NA	NA	noIPR;IPR029058;IPR005645;noIPR;noIPR;noIPR;noIPR;noIPR;noIPR;noIPR;IPR036249;IPR029058	;;;;;;;;;;;
Vitvi00g04658	-0.162597	1	2.73676	0.367734	-0.268165	1	'35.1'	'not assigned.annotated'	'mercator4v5.0: not classified & prot-scriber: amino acid permease & swissprot: Amino acid permease 2 & original description: none'	AT1G77380	AAP3	AT1G77380.1	50	0	ortholog_one2many	AT1G77380.1	Amino acid permease which transports basic amino acids.	AMINO ACID PERMEASE 3 (AAP3); (ATAAP3)	NA	RVW67469.1Amino acid permease 2	112	1	6.7e-49	1	Vitis vinifera	1	2	GO:0006865;GO:0016021	NA	IPR013057;noIPR;noIPR	;;
Vitvi00g04659	-2.10947	0.52943	1.73821	0.441608	0.35192	0.982765	'24.2.3.4.1'	'Solute transport.carrier-mediated transport.APC superfamily.AAAP family.amino acid transporter *(AAP)'	'mercator4v5.0: amino acid transporter *(AAP) & prot-scriber: amino acid permease protein & swissprot: Amino acid permease 2 & original description: none'	AT1G44100	AAP5	AT1G44100.1	66.242	0	ortholog_one2many	AT1G44100.1	amino acid permease 5	AMINO ACID PERMEASE 5 (AAP5)	NA	XP_034692395.1amino acid permease 3-like isoform X2	314	6	8.7e-207	0.9003	Vitis riparia	0.9021	2	GO:0006865;GO:0016021	NA	IPR013057;noIPR;noIPR;noIPR;noIPR	;;;;
Vitvi00g04660	NA	NA	NA	NA	NA	NA	'35.1'	'not assigned.annotated'	'mercator4v5.0: not classified & prot-scriber: reverse transcriptase domain containing protein & swissprot: no annotation & original description: none'	NA	NA	NA	NA	NA	NA	NA	NA	NA	NA	RVW34008.1Cyclin-T1-4	80	2	1.9e-16	0.6686	Vitis vinifera	0.6706	NA	NA	NA	NA	NA
Vitvi00g04661	NA	NA	NA	NA	NA	NA	'35.1'	'not assigned.annotated'	'mercator4v5.0: not classified & prot-scriber: zf rvt domain containing protein & swissprot: no annotation & original description: none'	NA	NA	NA	NA	NA	NA	NA	NA	NA	NA	RVX15450.1hypothetical protein CK203_009314	98	1	3.8e-60	1	Vitis vinifera	1	NA	NA	NA	NA	NA
Vitvi00g04662	-0.514957	0.000167572	-0.0756511	0.723613	-0.361779	0.0170564	'16.2.1.3.8'	'RNA processing.RNA modification.mRNA maturation.Cleavage and Polyadenylation Specificity Factor (CPSF) complex.E3 ubiquitin ligase component *(PQT3/MPE1)'	'mercator4v5.0: component *(MPE1) of Cleavage and Polyadenylation Specificity Factor (CPSF) complex & prot-scriber: dwnn domain containing protein & swissprot: E3 ubiquitin ligase PQT3-like & original description: none'	AT5G47430	AT5G47430	AT5G47430.6	59.9026	1	ortholog_many2many	AT5G47430.6	DWNN domain, a CCHC-type zinc finger;(source:Araport11)	NA	NA	XP_010646850.1 E3 ubiquitin-protein ligase RBBP6 isoform X1	616	5	0	0.9984	Vitis vinifera	0.9984	6	GO:0003676;GO:0005634;GO:0006397;GO:0008270;GO:0016567;GO:0061630	EC:2	noIPR;IPR014891;IPR013083;noIPR;IPR025829;noIPR;IPR014891;noIPR;noIPR;IPR033489;noIPR;IPR014891;noIPR;noIPR;IPR036875	;GO:0008270;;;;;GO:0008270;;;GO:0016567/GO:0006397/GO:0061630;;GO:0008270;;;GO:0008270/GO:0003676
Vitvi00g04663	-2.40183	0.624602	1.52984	1	1.78066	0.171899	'35.1'	'not assigned.annotated'	'mercator4v5.0: not classified & prot-scriber: binding kh domain containing protein & swissprot: no annotation & original description: none'	NA	NA	NA	NA	NA	NA	NA	NA	NA	NA	CAN64750.1hypothetical protein VITISV_009292	237	1	6.9e-146	0.7516	Vitis vinifera	0.7516	1	GO:0003723	NA	IPR036612;IPR045071;noIPR	GO:0003723;;
Vitvi00g04664	0.642591	3.90601e-07	1.46521	9.42164e-26	0.443679	0.000756991	'18.13.2.7' AND '27.6.4'	'Protein modification.protein folding.FKBP-type chaperone activities.peptidyl-prolyl cis-trans isomerase *(ROF)' AND 'Multi-process regulation.phosphoinositide signalling.phosphoinositide signalling effector *(ROF)'	'mercator4v5.0: peptidyl-prolyl cis-trans isomerase *(ROF) & prot-scriber: quality protein peptidyl prolyl cis trans isomerase fkbp & swissprot: Peptidyl-prolyl cis-trans isomerase FKBP65 & original description: none' AND 'mercator4v5.0: phosphoinositide signalling effector *(ROF) & prot-scriber: quality protein peptidyl prolyl cis trans isomerase fkbp & swissprot: Peptidyl-prolyl cis-trans isome…	AT5G48570	AT5G48570	AT5G48570.1	78.8091	1	ortholog_many2many	AT5G48570.1	Encodes one of the 36 carboxylate clamp (CC)-tetratricopeptide repeat (TPR) proteins (Prasad 2010, Pubmed ID: 20856808) with potential to interact with Hsp90/Hsp70 as co-chaperones.	(ROF2); (FKBP65); (ATFKBP65)	NA	XP_002263566.2 peptidyl-prolyl cis-trans isomerase FKBP62	571	3	0	0.9994	Vitis vinifera	1	5	GO:0000413;GO:0003755;GO:0005515;GO:0005737;GO:0061077	EC:5.2.1.8	noIPR;IPR019734;IPR001440;noIPR;noIPR;IPR001179;IPR011990;noIPR;noIPR;noIPR;noIPR;noIPR;noIPR;noIPR;IPR001179;IPR001179;IPR001179;IPR019734;noIPR;IPR011990;noIPR;noIPR	;GO:0005515;GO:0005515;;;GO:0003755;GO:0005515;;;;;;;;GO:0003755;GO:0003755;GO:0003755;GO:0005515;;GO:0005515;;
Vitvi00g04665	-0.712769	4.12738e-13	-1.58753	8.21904e-34	-0.762198	3.35437e-09	'19.4.5.5.2' AND '50.3.4'	'Protein homeostasis.proteolysis.metallopeptidase activities.M48-class metallopeptidase activities.zinc metalloprotease *(STE24)' AND 'Enzyme classification.EC_3 hydrolases.EC_3.4 hydrolase acting on peptide bond (peptidase)'	'mercator4v5.0: zinc metalloprotease *(STE24) & prot-scriber: caax prenyl protease homolog & swissprot: CAAX prenyl protease 1 homolog & original description: none' AND 'mercator4v5.0: EC_3.4 hydrolase acting on peptide bond (peptidase) & prot-scriber: caax prenyl protease homolog & swissprot: CAAX prenyl protease 1 homolog & original description: none'	AT4G01320	ATSTE24	AT4G01320.1	86.7924	0	ortholog_one2many	AT4G01320.1	CAAX protease with broad substrate specificity. Localized exclusively to the endoplasmic reticulum.	(STE24); (ATSTE24)	NA	XP_002277525.1 CAAX prenyl protease 1 homolog	424	2	0	0.9976	Vitis vinifera	1	4	GO:0004222;GO:0030176;GO:0046872;GO:0071586	EC:3.4.24	noIPR;IPR001915;IPR032456;IPR027057;noIPR;IPR027057	;GO:0006508/GO:0004222;;GO:0071586/GO:0008233;;GO:0071586/GO:0008233
Vitvi00g04666	NA	NA	NA	NA	NA	NA	'50.2.7'	'Enzyme classification.EC_2 transferases.EC_2.7 transferase transferring phosphorus-containing group'	'mercator4v5.0: EC_2.7 transferase transferring phosphorus-containing group & prot-scriber: serine threonine protein kinase & swissprot: no annotation & original description: none'	NA	NA	NA	NA	NA	NA	NA	NA	NA	NA	XP_010658120.1 calcium/calmodulin-dependent protein kinase type II delta chain-like	138	1	4.7e-46	1	Vitis vinifera	1	3	GO:0004672;GO:0005524;GO:0006468	EC:2.7.1	noIPR;IPR000719;noIPR;noIPR;IPR008271;IPR000719;IPR011009	;GO:0005524/GO:0004672/GO:0006468;;;GO:0004672/GO:0006468;GO:0005524/GO:0004672/GO:0006468;
Vitvi00g04667	NA	NA	NA	NA	NA	NA	'50.2.7'	'Enzyme classification.EC_2 transferases.EC_2.7 transferase transferring phosphorus-containing group'	'mercator4v5.0: EC_2.7 transferase transferring phosphorus-containing group & prot-scriber: mitogen activated protein kinase & swissprot: Mitogen-activated protein kinase kinase kinase 20 & original description: none'	AT5G27510	AT5G27510	AT5G27510.1	29.235	0	ortholog_many2many	AT5G27510.1	Protein kinase superfamily protein;(source:Araport11)	NA	NA	XP_010658122.1 mitogen-activated protein kinase kinase kinase 2	366	1	9.6e-276	1	Vitis vinifera	1	3	GO:0004672;GO:0005524;GO:0006468	EC:2.7.1	IPR000719;IPR000719;noIPR;noIPR;noIPR;IPR017441;IPR008271;IPR000719;noIPR;IPR011009	GO:0005524/GO:0004672/GO:0006468;GO:0005524/GO:0004672/GO:0006468;;;;GO:0005524;GO:0004672/GO:0006468;GO:0005524/GO:0004672/GO:0006468;;
Vitvi00g04668	NA	NA	NA	NA	NA	NA	'35.1'	'not assigned.annotated'	'mercator4v5.0: not classified & prot-scriber: polygalacturonase & swissprot: no annotation & original description: none'	NA	NA	NA	NA	NA	NA	NA	NA	NA	NA	CAN69521.1hypothetical protein VITISV_018332	162	1	1.1e-107	0.9693	Vitis vinifera	0.9693	1	GO:0016021	NA	NA	NA
Vitvi00g04669	2.92077	2.00783e-05	NA	NA	0.651035	0.407028	'35.1'	'not assigned.annotated'	'mercator4v5.0: not classified & prot-scriber: pentatricopeptide repeat containing protein & swissprot: Pentatricopeptide repeat-containing protein At4g17616 & original description: none'	AT4G17616	AT4G17616	AT4G17616.1	47.2973	1	ortholog_one2many	AT4G17616.1	Pentatricopeptide repeat (PPR) superfamily protein;(source:Araport11)	NA	NA	RVW12319.1Pentatricopeptide repeat-containing protein	444	5	0	0.995	Vitis vinifera	0.9977	1	GO:0005515	NA	IPR011990;IPR002885;IPR002885;IPR002885;IPR011990;noIPR;noIPR;IPR002885;IPR002885	GO:0005515;;;;GO:0005515;;;;
Vitvi00g04670	NA	NA	NA	NA	NA	NA	'35.1'	'not assigned.annotated'	'mercator4v5.0: not classified & prot-scriber: pentatricopeptide repeat containing protein & swissprot: no annotation & original description: none'	NA	NA	NA	NA	NA	NA	NA	NA	NA	NA	RVW18061.1Pentatricopeptide repeat-containing protein	107	1	5.4e-63	1	Vitis vinifera	1	NA	NA	NA	noIPR;noIPR	;
Vitvi00g04671	1.07358	0.00253616	-0.207243	0.633915	1.42448	2.70736e-08	'50.1.13'	'Enzyme classification.EC_1 oxidoreductases.EC_1.14 oxidoreductase acting on paired donor with incorporation or reduction of molecular oxygen'	'mercator4v5.0: EC_1.14 oxidoreductase acting on paired donor with incorporation or reduction of molecular oxygen & prot-scriber: cytochrome p450 81e8 & swissprot: Cytochrome P450 81Q32 & original description: none'	NA	NA	NA	NA	NA	NA	NA	NA	NA	CYP81V25	CBI18830.3unnamed protein product, partial	561	1	0	0.9679	Vitis vinifera	0.9679	4	GO:0004497;GO:0005506;GO:0016705;GO:0020037	EC:1.14	IPR001128;IPR002401;IPR001128;IPR036396;noIPR;noIPR;noIPR;IPR017972;IPR036396	GO:0020037/GO:0005506/GO:0004497/GO:0016705;GO:0020037/GO:0005506/GO:0004497/GO:0016705;GO:0020037/GO:0005506/GO:0004497/GO:0016705;GO:0020037/GO:0005506/GO:0004497/GO:0016705;;;;GO:0005506/GO:0016705;GO:0020037/GO:0005506/GO:0004497/GO:0016705
Vitvi00g04672	2.7247	0.372854	2.25085	0.622331	-0.868927	1	'35.2'	'not assigned.not annotated'	'mercator4v5.0: not classified & prot-scriber: no annotation & swissprot: no annotation & original description: none'	NA	NA	NA	NA	NA	NA	NA	NA	NA	NA	CAN71464.1hypothetical protein VITISV_038985	88	1	4.2e-53	1	Vitis vinifera	1	NA	NA	NA	NA	NA
Vitvi00g04673	NA	NA	NA	NA	NA	NA	'35.2'	'not assigned.not annotated'	'mercator4v5.0: not classified & prot-scriber: no annotation & swissprot: no annotation & original description: none'	NA	NA	NA	NA	NA	NA	NA	NA	NA	NA	KAG5568282.1hypothetical protein H5410_064703	95	3	1.9e-43	0.9624	Solanum commersonii	0.9737	NA	NA	NA	NA	NA
Vitvi00g04674	2.35193	1.53487e-08	0.651716	0.121182	0.748792	0.068951	'35.1'	'not assigned.annotated'	'mercator4v5.0: not classified & prot-scriber: reverse transcriptase domain containing protein & swissprot: no annotation & original description: none'	NA	NA	NA	NA	NA	NA	NA	NA	NA	NA	ACS15213.1 ORF145	84	9	1.1e-54	0.9749	Vitis vinifera	0.9881	1	GO:0005739	NA	noIPR;noIPR	;
Vitvi00g04675	NA	NA	NA	NA	NA	NA	'35.2'	'not assigned.not annotated'	'mercator4v5.0: not classified & prot-scriber: no annotation & swissprot: no annotation & original description: none'	NA	NA	NA	NA	NA	NA	NA	NA	NA	NA	---NA---	129	NA	NA	NA	NA	NA	NA	NA	NA	noIPR;noIPR	;
Vitvi00g04676	-1.37754	0.754582	-1.05977	0.693511	NA	NA	'35.1'	'not assigned.annotated'	'mercator4v5.0: not classified & prot-scriber: atp synthase subunit c hloroplasti & swissprot: no annotation & original description: none'	NA	NA	NA	NA	NA	NA	NA	NA	NA	NA	CAN71465.1hypothetical protein VITISV_038986	266	1	1.2e-122	0.8313	Vitis vinifera	0.8313	NA	NA	NA	noIPR;noIPR	;
[truncated: 34,501 more rows]
