# Supplementary material for: Graft union formation involves interactions among bud signals, carbon availability, dormancy release, wound responses and non‐self‐communication in grapevine
Source: Plant J. 2025 Jun 11;122(5):e70244. doi: 10.1111/tpj.70244 (PMC12155988; doi:10.1111/tpj.70244)
Supplement: Supplementary file 21 — Data S8. Genes differentially expressed between un‐grafted scions and rootstocks of grapevine. [file TPJ-122-0-s014.xlsx]

## Sheet: Legend
Data S8. Genes differentially expressed between ungrafted scions and rootstocks of grapevine. Dormant stems of Vitis vinifera cv. Pinot Noir with and without buds (corresponding to intact, un-grafted scions and rootstocks respectively) were stored at 4 °C and then transferred to warm forcing conditions for 14 d. Fold change calculated as the ratio of expression between rootstocks and scions, gene…

## Sheet: Gene expression data
Gene ID	logFC	logCPM	PValue	FDR	Gene stable ID	BINCODE	BIN NAME	BIN DESCRIPTION	Arabidopsis thaliana gene stable ID	Arabidopsis thaliana gene name	Arabidopsis thaliana protein or transcript stable ID	%id target Arabidopsis thaliana gene identical to query gene	Champ9	Arabidopsis thaliana homology type	Gene Model Name	Arabidopsis Gene Model Description	All Gene Symbols	Grape_Symbol_ManualAnnotationGrapedia	Blast to Go description	Sequence Length	Blast Hits Count	Blast Min EValue	Blast Similarity Mean	Blast Top Hit Taxonomy Name	Blast Top Hit Similarity	Annotation GO Count	Annotation GO ID	Enzyme Code	InterPro Accession	InterPro GO ID
Vitvi00g00444	-1.48082	-3.11194	0.199509	0.682119	Vitvi00g00444	'19.4.5.7.3' AND '50.3.4'	Protein homeostasis.proteolysis.metallopeptidase activities.carboxypeptidase activities.M28-class carboxypeptidase' AND Enzyme classification.EC_3 hydrolases.EC_3.4 hydrolase acting on peptide bond (peptidase)'	'mercator4v5.0: M28-class carboxypeptidase & prot-scriber: transferrin receptor protein & swissprot: Probable glutamate carboxypeptidase PLA3 & original description: none' AND 'mercator4v5.0: EC_3.4 hydrolase acting on peptide bond (peptidase) & prot-scriber: transferrin receptor protein & swissprot: Probable glutamate carboxypeptidase PLA3 & original description: none'	AT3G54720	AMP1	AT3G54720.1	59.0909	0	ortholog_one2many	AT3G54720.1	Encodes glutamate carboxypeptidase. Various alleles show-increased cotyledon number and rate of leaf initiation, show transformation of leaves to cotyledons, altered flowering time and photomorphogenesis and an increased level of cytokinin biosynthesis. Involved in ethylene enhanced hypocotyl elongation in the light. Strong genetic interaction between TGH and AMP1.	ALTERED MERISTEM PROGRAM 1 (AMP1);CONSTITUTIVE MORPHOGENESIS 2 (COP2);HAUPTLING (HPT);PRIMORDIA TIMING (PT);MULTIFOLIA (MFO1); (MFO1); (ATAMP1)	NA	CBI29491.3unnamed protein product, partial	286	1	6.5e-211	1	Vitis vinifera	1	1	GO:0008235	EC:3.4	IPR007484;noIPR;IPR039373;noIPR;noIPR;noIPR	GO:0008235;;;;;
Vitvi00g00610	0.231216	-3.58619	1	1	Vitvi00g00610	'35.1'	'not assigned.annotated'	'mercator4v5.0: not classified & prot-scriber: nadh quinone oxidoreductase subunit h & swissprot: NADH-ubiquinone oxidoreductase chain 1 & original description: none'	ATMG01275	NA	ATMG01275.1	94.6565	0	ortholog_one2many	ATMG01275.1	Encodes subunit of mitochondrial NAD(P)H dehydrogenase that is trans-spliced from three precursors. Previously there were three AGI identifiers for the individual trans-spliced sections.	NADH DEHYDROGENASE 1B (NAD1B);NADH DEHYDROGENASE 1C (NAD1C);NADH DEHYDROGENASE 1A (NAD1A);NADH DEHYDROGENASE 1 (NAD1);NAD(P)H DEHYDROGENASE 1 (ND1)	NA	YP_002608338.1NADH dehydrogenase subunit 1	131	20	1.7e-78	0.9953	Vitis vinifera	1	6	GO:0005747;GO:0005886;GO:0008137;GO:0009060;GO:0016021;GO:0022900	EC:7.1.1.2;EC:1.6.5.11;EC:1.6.5.2	IPR001694;IPR001694;noIPR	GO:0016020;GO:0016020;
Vitvi00g00614	-1.07018	-2.31219	0.151032	0.598432	Vitvi00g00614	'2.4.1.3.7'	'Cellular respiration.oxidative phosphorylation.NADH dehydrogenase complex.module P (proton translocation).component *(ND6/NQO10)'	'mercator4v5.0: component *(ND6/NQO10) of NADH dehydrogenase proton translocation (module P) & prot-scriber: nadh ubiquinone oxidoreductase chain & swissprot: NADH-ubiquinone oxidoreductase chain 6 & original description: none'	ATMG00270	nad6	ATMG00270.1	87.4439	0	ortholog_one2many	ATMG00270.1	NADH dehydrogenase subunit 6	NADH DEHYDROGENASE 6 (NAD6)	NA	YP_002608398.1NADH dehydrogenase subunit 6	223	1	7.9e-151	1	Vitis vinifera/Vitis riparia x Vitis cinerea	1	4	GO:0005747;GO:0008137;GO:0016021;GO:0022900	EC:7.1.1.2;EC:1.6.5.11;EC:1.6.5.2	IPR042106;IPR001457;noIPR;noIPR	;GO:0008137;;
Vitvi00g00615	0.311337	-1.0856	0.493115	0.938351	Vitvi00g00615	'17.6.1.3.3'	'Protein biosynthesis.organelle machinery.mitochondrial ribosome biogenesis.small ribosomal subunit proteome.component *(uS4m)'	'mercator4v5.0: component *(uS4m) of small mitoribosomal-subunit proteome & prot-scriber: s4 domain containing protein & swissprot: Ribosomal protein S4, mitochondrial & original description: none'	AT2G07734	AT2G07734	AT2G07734.1	84.8066	1	ortholog_one2many	AT2G07734.1	Alpha-L RNA-binding motif/Ribosomal protein S4 family protein;(source:Araport11)	NA	NA	YP_002608399.1ribosomal protein S4	362	2	2.7e-264	0.9972	Vitis vinifera/Vitis riparia x Vitis cinerea	1	5	GO:0003735;GO:0005739;GO:0015935;GO:0019843;GO:0045903	NA	IPR002942;IPR036986;IPR002942;IPR022801;noIPR;noIPR;IPR002942;noIPR	GO:0003723;GO:0003723;GO:0003723;;;;GO:0003723;
Vitvi00g00786	1.08305	-3.1577	0.1707	0.63148	Vitvi00g00786	'27.6.1.5.1' AND '50.3.1'	'Multi-process regulation.phosphoinositide signalling.inositol phosphate metabolism.inositol polyphosphate phosphatase activities.type-I inositol-polyphosphate 5-phosphatase' AND 'Enzyme classification.EC_3 hydrolases.EC_3.1 hydrolase acting on ester bond'	'mercator4v5.0: type-I inositol-polyphosphate 5-phosphatase & prot-scriber: type i nostol polyphosphate 5 phosphatase & swissprot: Type I inositol polyphosphate 5-phosphatase 5 & original description: none' AND 'mercator4v5.0: EC_3.1 hydrolase acting on ester bond & prot-scriber: type i nostol polyphosphate 5 phosphatase & swissprot: Type I inositol polyphosphate 5-phosphatase 5 & original descri…	AT5G65090	BST1	AT5G65090.1	59.7753	0	ortholog_one2many	AT5G65090.1	Encodes a protein involved in root hair morphogenesis and tip growth. Required for restricting both the size of the root-hair initiation site and the width of the root hairs during the transition to tip growth, but, apparently, is not required for normal subsequent tip growth.	(MRH3);DEFORMED ROOT HAIRS 4 (DER4);BRISTLED 1 (BST1)	NA	XP_010647194.1 type I inositol polyphosphate 5-phosphatase 5	445	1	0	0.9194	Vitis vinifera	0.9194	2	GO:0016791;GO:0046856	EC:3.1.3	IPR000300;IPR036691;IPR005135;noIPR;noIPR;IPR036691	GO:0016791/GO:0046856;;GO:0003824;;;
Vitvi00g00859	-0.440111	3.13493	0.0039743	0.0514844	Vitvi00g00859	'15.5.9.1.5'	'RNA biosynthesis.transcriptional regulation.AP2/ERF transcription factor superfamily.transcription factor (ERF) activities.subgroup ERF-III transcription factor'	'mercator4v5.0: subgroup ERF-III transcription factor & prot-scriber: ethylene responsive transcription factor erf & swissprot: Ethylene-responsive transcription factor ERF034 & original description: none'	AT4G16750	AT4G16750	AT4G16750.1	37.6623	0	ortholog_many2many	AT4G16750.1	encodes a member of the DREB subfamily A-4 of ERF/AP2 transcription factor family. The protein contains one AP2 domain. There are 17 members in this subfamily including TINY.	ETHYLENE-RESPONSIVE TRANSCRIPTION FACTOR 39 (ERF39)	NA	XP_003635442.1 ethylene-responsive transcription factor ERF039	231	5	4e-148	0.984	Vitis vinifera	1	4	GO:0003677;GO:0003700;GO:0005634;GO:0006355	NA	IPR001471;IPR001471;IPR001471;IPR036955;noIPR;noIPR;noIPR;noIPR;noIPR;IPR001471;IPR001471;IPR016177	GO:0003700/GO:0006355;GO:0003700/GO:0006355;GO:0003700/GO:0006355;GO:0003700/GO:0006355;;;;;;GO:0003700/GO:0006355;GO:0003700/GO:0006355;GO:0003677
Vitvi00g00918	-2.2333	-4.28387	0.518293	0.938351	Vitvi00g00918	'35.1'	'not assigned.annotated'	'mercator4v5.0: not classified & prot-scriber: atpase 1 plasma membrane type & swissprot: ATPase 11, plasma membrane-type & original description: none'	AT3G60330	HA7	AT3G60330.4	61.3095	0	ortholog_one2many	AT3G60330.1	H[+]-ATPase 7;(source:Araport11)	H(+)-ATPASE 7 (AHA7);H(+)-ATPASE 7 (HA7)	NA	XP_003635470.2 plasma membrane ATPase 2	168	2	4.7e-116	0.994	Vitis vinifera	1	8	GO:0005388;GO:0005524;GO:0005886;GO:0006874;GO:0008553;GO:0016021;GO:0070588;GO:0120029	EC:7.1.3.1;EC:7.1.2.1;EC:7.2.2.10	noIPR;noIPR;noIPR;noIPR	;;;
Vitvi00g00973	-2.06534	0.0302274	0.00803355	0.0892119	Vitvi00g00973	'17.6.1.3.11'	'Protein biosynthesis.organelle machinery.mitochondrial ribosome biogenesis.small ribosomal subunit proteome.component *(uS12m)'	'mercator4v5.0: component *(uS12m) of small mitoribosomal-subunit proteome & prot-scriber: 40s ribosomal protein s12 mitochondrial & swissprot: Ribosomal protein S12, mitochondrial & original description: none'	AT2G07675	AT2G07675	AT2G07675.1	91.2	1	ortholog_one2many	AT2G07675.1	Ribosomal protein S12/S23 family protein;(source:Araport11)	NA	NA	YP_002608383.1ribosomal protein S12	125	20	6.9e-86	0.9804	Vitis vinifera/Vitis riparia x Vitis cinerea	1	4	GO:0003735;GO:0005739;GO:0006412;GO:0015935	NA	IPR006032;IPR006032;noIPR;IPR005679;IPR006032;noIPR;noIPR;noIPR;IPR006032;IPR006032;IPR005679;IPR012340	GO:0006412/GO:0005840/GO:0003735;GO:0006412/GO:0005840/GO:0003735;;GO:0006412/GO:0003735/GO:0015935;GO:0006412/GO:0005840/GO:0003735;;;;GO:0006412/GO:0005840/GO:0003735;GO:0006412/GO:0005840/GO:0003735;GO:0006412/GO:0003735/GO:0015935;
Vitvi00g00974	-1.80648	-2.45345	0.036926	0.262408	Vitvi00g00974	'2.4.1.3.3'	'Cellular respiration.oxidative phosphorylation.NADH dehydrogenase complex.module P (proton translocation).component *(ND3/NQO7)'	'mercator4v5.0: component *(ND3/NQO7) of NADH dehydrogenase proton translocation (module P) & prot-scriber: nadh ubiquinone oxidoreductase chain & swissprot: NADH-ubiquinone oxidoreductase chain 3 & original description: none'	NA	NA	NA	NA	NA	NA	NA	NA	NA	NA	GEV07194.1NADH dehydrogenase subunit 3, mitochondrial	118	20	1.6e-73	0.9924	Tanacetum cinerariifolium	1	8	GO:0003735;GO:0005739;GO:0006412;GO:0008137;GO:0015935;GO:0016021;GO:0022900;GO:0070469	EC:7.1.1.2;EC:1.6.5.11;EC:1.6.5.2	IPR000440;IPR038430;noIPR;IPR000440	GO:0008137;;;GO:0008137
Vitvi00g01805	-0.282964	4.79129	0.0564149	0.34174	Vitvi00g01805	'18.4.1.17' AND '50.2.7'	'Protein modification.phosphorylation.TKL protein kinase superfamily.DUF26 protein kinase' AND 'Enzyme classification.EC_2 transferases.EC_2.7 transferase transferring phosphorus-containing group'	'mercator4v5.0: DUF26 protein kinase & prot-scriber: arath cysteine rich receptor protein kinase & swissprot: Cysteine-rich receptor-like protein kinase 10 & original description: none' AND 'mercator4v5.0: EC_2.7 transferase transferring phosphorus-containing group & prot-scriber: arath cysteine rich receptor protein kinase & swissprot: Cysteine-rich receptor-like protein kinase 10 & original des…	AT4G23180	CRK10	AT4G23180.1	53.8922	0	ortholog_many2many	AT4G23180.1	Encodes a receptor-like protein kinase. Naming convention from Chen et al 2003 (PMID 14756307) The mRNA is cell-to-cell mobile.	CYSTEINE-RICH RLK (RECEPTOR-LIKE PROTEIN KINASE) 10 (CRK10); (RLK4)	NA	XP_010646899.1 cysteine-rich receptor-like protein kinase 10	668	3	0	0.9818	Vitis vinifera	1	6	GO:0004674;GO:0005524;GO:0005886;GO:0006468;GO:0016021;GO:0042742	EC:2.7.1	IPR000719;noIPR;IPR001245;noIPR;IPR038408;IPR002902;noIPR;noIPR;noIPR;noIPR;IPR017441;IPR008271;IPR002902;IPR002902;IPR000719;noIPR;IPR011009	GO:0005524/GO:0004672/GO:0006468;;GO:0004672/GO:0006468;;;;;;;;GO:0005524;GO:0004672/GO:0006468;;;GO:0005524/GO:0004672/GO:0006468;;
Vitvi00g04005	0.278405	-3.18507	0.891881	1	Vitvi00g04005	'35.1'	'not assigned.annotated'	'mercator4v5.0: not classified & prot-scriber: sh domain containing protein & swissprot: no annotation & original description: none'	NA	NA	NA	NA	NA	NA	NA	NA	NA	NA	CBI38305.3unnamed protein product, partial	135	1	1.2e-89	1	Vitis vinifera	1	1	GO:0005515	NA	noIPR;noIPR;IPR036028	;;GO:0005515
Vitvi00g04006	-2.44744	-4.25318	0.518293	0.938351	Vitvi00g04006	'35.1'	'not assigned.annotated'	'mercator4v5.0: not classified & prot-scriber: arm repeat interacting with abf protein & swissprot: no annotation & original description: none'	NA	NA	NA	NA	NA	NA	NA	NA	NA	NA	CBI38308.3unnamed protein product, partial	225	1	4.8e-44	0.7217	Vitis vinifera	0.7217		NA	NA	noIPR	NA
Vitvi00g04007	-0.0405549	7.76001	0.742949	1	Vitvi00g04007	'35.1'	'not assigned.annotated'	'mercator4v5.0: not classified & prot-scriber: uv b induced protein chloroplastic & swissprot: UV-B-induced protein At3g17800, chloroplastic & original description: none'	AT3G07310	AT3G07310	AT3G07310.1	54.7368	1	ortholog_one2many	AT3G07310.1	phosphoserine aminotransferase, putative (DUF760);(source:Araport11)	NA	NA	XP_002272171.1 UV-B-induced protein At3g17800, chloroplastic isoform X1	245	5	5.3e-178	0.9984	Vitis vinifera	1		NA	NA	IPR008479;IPR038925;noIPR	;;
Vitvi00g04011	0.590983	1.98772	0.042913	0.288569	Vitvi00g04011	'35.1'	'not assigned.annotated'	'mercator4v5.0: not classified & prot-scriber: j domain containing protein & swissprot: Chaperone protein dnaJ 20, chloroplastic & original description: none'	NA	NA	NA	NA	NA	NA	NA	NA	NA	NA	RVW92794.1Chaperone protein dnaJ 20, chloroplastic	141	3	5.6e-93	0.995	Vitis vinifera	1	2	GO:0009507;GO:0061077	NA	IPR001623;IPR001623;IPR001623;IPR036869;noIPR;noIPR;IPR001623;IPR001623;IPR036869	;;;;;;;;
Vitvi00g04013	3.37973	-4.07508	0.0865353	0.44754	Vitvi00g04013	'35.1'	'not assigned.annotated'	'mercator4v5.0: not classified & prot-scriber: nb arc domain containing protein & swissprot: no annotation & original description: none'	NA	NA	NA	NA	NA	NA	NA	NA	NA	NA	XP_034691091.1putative disease resistance RPP13-like protein 1	86	9	9e-37	0.9191	Vitis riparia	0.9383	2	GO:0006952;GO:0043531	NA	NA	NA
Vitvi00g04017	3.48791	-4.05093	0.20297	0.687145	Vitvi00g04017	'35.2'	'not assigned.not annotated'	'mercator4v5.0: not classified & prot-scriber: no annotation & swissprot: no annotation & original description: none'	NA	NA	NA	NA	NA	NA	NA	NA	NA	NA	---NA---	83				NA			NA	NA	NA	NA
Vitvi00g04018	0.35486	0.159272	0.271862	0.765326	Vitvi00g04018	'35.2'	'not assigned.not annotated'	'mercator4v5.0: not classified & prot-scriber: no annotation & swissprot: no annotation & original description: none'	NA	NA	NA	NA	NA	NA	NA	NA	NA	NA	RVW92823.1putative disease resistance protein	580	1	6.5e-306	0.9184	Vitis vinifera	0.9184		NA	NA	IPR032675;noIPR;noIPR;noIPR;noIPR;noIPR;noIPR;noIPR;noIPR	;;;;;;;;
Vitvi00g04019	-0.610361	-1.93411	0.336828	0.835459	Vitvi00g04019	'35.1'	'not assigned.annotated'	'mercator4v5.0: not classified & prot-scriber: disease resistance protein rpp & swissprot: Putative disease resistance RPP13-like protein 1 & original description: none'	NA	NA	NA	NA	NA	NA	NA	NA	NA	NA	RVW92819.1putative disease resistance RPP13-like protein 1	954	2	0	0.9843	Vitis vinifera	0.9853	2	GO:0006952;GO:0043531	NA	noIPR;noIPR;noIPR;IPR042197;IPR041118;IPR036388;IPR027417;IPR002182;IPR032675;noIPR;IPR044974;IPR038005;IPR027417;noIPR	;;;;;;;GO:0043531;;;GO:0006952;;;
Vitvi00g04020	-1.58023	-4.35625	1	1	Vitvi00g04020	'35.1'	'not assigned.annotated'	'mercator4v5.0: not classified & prot-scriber: arc domain containing protein & swissprot: Putative disease resistance RPP13-like protein 1 & original description: none'	NA	NA	NA	NA	NA	NA	NA	NA	NA	NA	RVW92780.1putative disease resistance RPP13-like protein 1	538	1	9.6e-278	0.97	Vitis vinifera	0.97	2	GO:0006952;GO:0043531	NA	IPR032675;IPR032675;IPR032675;noIPR;noIPR;noIPR;noIPR;noIPR;noIPR	;;;;;;;;
Vitvi00g04021	-0.878358	-3.07661	0.317248	0.8151	Vitvi00g04021	'35.1'	'not assigned.annotated'	'mercator4v5.0: not classified & prot-scriber: disease resistance protein & swissprot: Putative disease resistance RPP13-like protein 1 & original description: none'	NA	NA	NA	NA	NA	NA	NA	NA	NA	NA	RVW92795.1putative disease resistance RPP13-like protein 1	415	3	5.5e-281	0.9478	Vitis vinifera	0.8801	2	GO:0006952;GO:0043531	NA	noIPR;noIPR;IPR002182;IPR042197;IPR027417;IPR041118;noIPR;IPR044974;noIPR;IPR038005;IPR027417	;;GO:0043531;;;;;GO:0006952;;;
Vitvi00g04022	-0.623245	-3.85874	0.775568	1	Vitvi00g04022	'35.2'	'not assigned.not annotated'	'mercator4v5.0: not classified & prot-scriber: no annotation & swissprot: no annotation & original description: none'	NA	NA	NA	NA	NA	NA	NA	NA	NA	NA	RVW92741.1putative disease resistance protein	128	1	6.8e-19	0.8333	Vitis vinifera	0.8333		NA	NA	NA	NA
Vitvi00g04023	-0.239024	-3.51231	1	1	Vitvi00g04023	'35.1'	'not assigned.annotated'	'mercator4v5.0: not classified & prot-scriber: gag pre integrs domain containing protein & swissprot: no annotation & original description: none'	NA	NA	NA	NA	NA	NA	NA	NA	NA	NA	RVW92777.1putative disease resistance protein	196	3	5.6e-130	0.9949	Vitis vinifera	1		NA	NA	IPR032675;noIPR	;
Vitvi00g04024	-0.832143	0.930039	0.00564675	0.0685259	Vitvi00g04024	'35.2'	'not assigned.not annotated'	'mercator4v5.0: not classified & prot-scriber: no annotation & swissprot: no annotation & original description: none'	NA	NA	NA	NA	NA	NA	NA	NA	NA	NA	RVW92823.1putative disease resistance protein	299	1	1.8e-111	0.7147	Vitis vinifera	0.7147		NA	NA	IPR032675;noIPR;noIPR;noIPR;noIPR;noIPR	;;;;;
Vitvi00g04025	-0.725389	-0.75234	0.0594079	0.353994	Vitvi00g04025	'35.2'	'not assigned.not annotated'	'mercator4v5.0: not classified & prot-scriber: no annotation & swissprot: no annotation & original description: none'	NA	NA	NA	NA	NA	NA	NA	NA	NA	NA	RVW92802.1hypothetical protein CK203_042616	88	6	1.1e-58	0.9903	Vitis vinifera	1		NA	NA	NA	NA
Vitvi00g04029	-0.742118	-4.04766	1	1	Vitvi00g04029	'35.1'	'not assigned.annotated'	'mercator4v5.0: not classified & prot-scriber: rx n domain containing protein & swissprot: no annotation & original description: none'	NA	NA	NA	NA	NA	NA	NA	NA	NA	NA	RVW92784.1putative disease resistance protein RGA4	112	1	4.5e-67	1	Vitis vinifera	1	1	GO:0043531	NA	noIPR;IPR041118;noIPR	;;
Vitvi00g04030	-0.242566	1.46961	0.297065	0.788573	Vitvi00g04030	'35.2'	'not assigned.not annotated'	'mercator4v5.0: not classified & prot-scriber: no annotation & swissprot: no annotation & original description: none'	NA	NA	NA	NA	NA	NA	NA	NA	NA	NA	RVW92800.1putative disease resistance protein	467	2	3.1e-290	0.9446	Vitis vinifera	0.9779		NA	NA	IPR032675;IPR032675;noIPR;noIPR;noIPR;noIPR;noIPR;noIPR;noIPR	;;;;;;;;
Vitvi00g04031	-0.0684559	-2.32222	1	1	Vitvi00g04031	'35.1'	'not assigned.annotated'	'mercator4v5.0: not classified & prot-scriber: nb arc domain containing protein & swissprot: no annotation & original description: none'	NA	NA	NA	NA	NA	NA	NA	NA	NA	NA	RVW92819.1putative disease resistance RPP13-like protein 1	131	1	2e-71	1	Vitis vinifera	1	2	GO:0006952;GO:0043531	NA	IPR032675;noIPR;noIPR;noIPR	;;;
Vitvi00g04032	-0.480516	0.931835	0.0997251	0.482707	Vitvi00g04032	'35.1'	'not assigned.annotated'	'mercator4v5.0: not classified & prot-scriber: nb arc domain containing protein & swissprot: Putative disease resistance protein At3g14460 & original description: none'	NA	NA	NA	NA	NA	NA	NA	NA	NA	NA	RVW92819.1putative disease resistance RPP13-like protein 1	522	1	2.2e-264	0.9981	Vitis vinifera	0.9981	2	GO:0006952;GO:0043531	NA	IPR032675;IPR032675;noIPR;noIPR;noIPR;noIPR;noIPR;noIPR	;;;;;;;
Vitvi00g04033	-0.191667	-1.08251	0.674311	1	Vitvi00g04033	'35.1'	'not assigned.annotated'	'mercator4v5.0: not classified & prot-scriber: disease resistance protein & swissprot: Putative disease resistance RPP13-like protein 1 & original description: none'	NA	NA	NA	NA	NA	NA	NA	NA	NA	NA	RVW92819.1putative disease resistance RPP13-like protein 1	929	2	0	0.993	Vitis vinifera	0.9968	2	GO:0006952;GO:0043531	NA	noIPR;noIPR;IPR032675;IPR041118;IPR042197;noIPR;IPR036388;IPR002182;IPR027417;noIPR;IPR044974;IPR038005;noIPR;IPR027417	;;;;;;;GO:0043531;;;GO:0006952;;;
Vitvi00g04036	-1.0284	-3.74835	0.471714	0.938351	Vitvi00g04036	'35.1'	'not assigned.annotated'	'mercator4v5.0: not classified & prot-scriber: gag pre integrs domain containing protein & swissprot: no annotation & original description: none'	NA	NA	NA	NA	NA	NA	NA	NA	NA	NA	RVW92823.1putative disease resistance protein	196	3	4.9e-128	0.9932	Vitis vinifera	1		NA	NA	IPR032675;noIPR	;
Vitvi00g04037	-0.23824	0.492101	0.42934	0.909895	Vitvi00g04037	'35.1'	'not assigned.annotated'	'mercator4v5.0: not classified & prot-scriber: nb arc domain containing protein & swissprot: no annotation & original description: none'	NA	NA	NA	NA	NA	NA	NA	NA	NA	NA	RVW92823.1putative disease resistance protein	337	1	4.9e-163	0.9069	Vitis vinifera	0.9069		NA	NA	IPR032675;noIPR;noIPR;noIPR;noIPR;noIPR	;;;;;
Vitvi00g04039	-0.000281454	5.90619	0.999556	1	Vitvi00g04039	'35.1'	'not assigned.annotated'	'mercator4v5.0: not classified & prot-scriber: ethylene responsive transcription factor erf & swissprot: Ethylene-responsive transcription factor 6 & original description: none'	NA	NA	NA	NA	NA	NA	NA	NA	NA	NA	RVX15591.1Ethylene-responsive transcription factor 6	272	3	8.9e-135	0.8965	Vitis vinifera	0.9026	4	GO:0003677;GO:0003700;GO:0005634;GO:0006355	NA	IPR001471;IPR001471;IPR036955;IPR001471;noIPR;noIPR;noIPR;noIPR;noIPR;IPR001471;IPR001471;IPR016177	GO:0003700/GO:0006355;GO:0003700/GO:0006355;GO:0003700/GO:0006355;GO:0003700/GO:0006355;;;;;;GO:0003700/GO:0006355;GO:0003700/GO:0006355;GO:0003677
Vitvi00g04040	0.363806	-2.3965	0.628284	0.992965	Vitvi00g04040	'24.1.2.3.1'	'Solute transport.primary active transport.P-type ATPase superfamily.P3 family.P3A-type proton-translocating ATPase *(AHA)'	'mercator4v5.0: P3A-type proton-translocating ATPase *(AHA) & prot-scriber: atpase 1 plasma membrane type & swissprot: ATPase 11, plasma membrane-type & original description: none'	NA	NA	NA	NA	NA	NA	NA	NA	NA	NA	RVX15592.1ATPase 11, plasma membrane-type	916	1	0	0.9093	Vitis vinifera	0.9093	6	GO:0005524;GO:0005886;GO:0008553;GO:0016021;GO:0120029;GO:0140603	EC:7.1.3.1;EC:3.6.1;EC:7.1.2.1	IPR001757;noIPR;IPR004014;IPR004014;noIPR;IPR001757;IPR023299;noIPR;IPR006534;noIPR;IPR023214;noIPR;noIPR;noIPR;noIPR;noIPR;noIPR;IPR018303;IPR006534;IPR023299;IPR036412;IPR008250;IPR023298	GO:0016021/GO:0005215/GO:0140603/GO:0005524;;;;;GO:0016021/GO:0005215/GO:0140603/GO:0005524;GO:0000166;;GO:0016021/GO:0008553/GO:0120029;;;;;;;;;;GO:0016021/GO:0008553/GO:0120029;GO:0000166;;;
Vitvi00g04041	-0.891452	2.53117	0.00010696	0.0027726	Vitvi00g04041	'7.9.6.2'	'Coenzyme metabolism.NAD/NADP biosynthesis.NAD homeostasis.pyrophosphohydrolase *(NUDX)'	'mercator4v5.0: pyrophosphohydrolase *(NUDX) & prot-scriber: nudix hydrolase domain containing protein & swissprot: Nudix hydrolase 8 & original description: none'	AT5G47240	NUDT8	AT5G47240.2	59.3315	1	ortholog_one2one	AT5G47240.2	nudix hydrolase homolog 8;(source:Araport11)	NA	NA	XP_034698088.1nudix hydrolase 8 isoform X1	359	2	1.2e-263	0.9277	Vitis riparia	0.9944	2	GO:0016787;GO:0046872	EC:3	IPR003293;IPR000086;IPR040618;noIPR;noIPR;noIPR;IPR003293;noIPR;IPR020084;IPR000086;noIPR;IPR015797	;;;;;;;;GO:0016787;;;
Vitvi00g04042	-0.287515	4.31569	0.0153477	0.144389	Vitvi00g04042	'19.2.3.1.5.3'	'Protein homeostasis.ubiquitin-proteasome system.ubiquitin-fold protein deconjugation.UBQ deconjugation.PPPDE deubiquitinase activities.deubiquitinase'	'mercator4v5.0: deubiquitinase & prot-scriber: pppde domain containing protein & swissprot: DeSI-like protein At4g17486 & original description: none'	NA	NA	NA	NA	NA	NA	NA	NA	NA	NA	XP_034688933.1deSI-like protein At4g17486 isoform X2	221	2	1.4e-159	0.991	Vitis riparia	0.9955	1	GO:0008233	EC:3.4	IPR008580;IPR042266;IPR008580;noIPR;noIPR;IPR008580;IPR008580	GO:0008233;;GO:0008233;;;GO:0008233;GO:0008233
Vitvi00g04043	-0.347483	-2.3196	0.594589	0.978893	Vitvi00g04043	'35.1'	'not assigned.annotated'	'mercator4v5.0: not classified & prot-scriber: gub wak bind domain containing protein & swissprot: no annotation & original description: none'	NA	NA	NA	NA	NA	NA	NA	NA	NA	NA	XP_034688898.1RING-H2 finger protein ATL22-like	83	1	6.2e-47	0.9868	Vitis riparia	0.9868	1	GO:0030247	NA	IPR025287;noIPR;noIPR	GO:0030247;;
Vitvi00g04044	-0.665738	1.62499	0.0173621	0.158323	Vitvi00g04044	'35.1'	'not assigned.annotated'	'mercator4v5.0: not classified & prot-scriber: gub wak bind domain containing protein & swissprot: no annotation & original description: none'	NA	NA	NA	NA	NA	NA	NA	NA	NA	NA	XP_034688898.1RING-H2 finger protein ATL22-like	212	2	1.5e-146	0.9668	Vitis riparia	0.9858	4	GO:0006508;GO:0008233;GO:0016021;GO:0030247	EC:3.4	noIPR;noIPR	;
Vitvi00g04045	0.257572	0.0932805	0.403068	0.893933	Vitvi00g04045	'24.1.2.3.1'	'Solute transport.primary active transport.P-type ATPase superfamily.P3 family.P3A-type proton-translocating ATPase *(AHA)'	'mercator4v5.0: P3A-type proton-translocating ATPase *(AHA) & prot-scriber: atpase 1 plasma membrane type & swissprot: ATPase 11, plasma membrane-type & original description: none'	NA	NA	NA	NA	NA	NA	NA	NA	NA	NA	XP_034693866.1ATPase 11, plasma membrane-type-like isoform X1	923	1	0	0.9868	Vitis riparia	0.9868	5	GO:0005524;GO:0008553;GO:0016021;GO:0120029;GO:0140603	EC:7.1.3.1;EC:3.6.1;EC:7.1.2.1	IPR001757;noIPR;IPR004014;IPR006534;noIPR;IPR023214;IPR004014;IPR023299;IPR001757;noIPR;noIPR;noIPR;noIPR;noIPR;noIPR;IPR018303;IPR006534;IPR036412;IPR008250;IPR023298	GO:0016021/GO:0005215/GO:0140603/GO:0005524;;;GO:0016021/GO:0008553/GO:0120029;;;;GO:0000166;GO:0016021/GO:0005215/GO:0140603/GO:0005524;;;;;;;;GO:0016021/GO:0008553/GO:0120029;;;
Vitvi00g04046	-0.00711593	-0.696221	1	1	Vitvi00g04046	'35.2'	'not assigned.not annotated'	'mercator4v5.0: not classified & prot-scriber: no annotation & swissprot: no annotation & original description: none'	NA	NA	NA	NA	NA	NA	NA	NA	NA	NA	CAN68810.1hypothetical protein VITISV_001082	165	1	9.4e-107	0.9818	Vitis vinifera	0.9818		NA	NA	NA	NA
Vitvi00g04047	-0.0705292	3.84038	0.615118	0.989232	Vitvi00g04047	'19.2.4.2.1.6'	'Protein homeostasis.ubiquitin-proteasome system.membrane-associated protein degradation.ER-associated protein degradation (ERAD).HRD1 E3 ubiquitin ligase complex.associated plant-specific component *(PAWH)'	'mercator4v5.0: associated plant-specific component *(PAWH) of E3 ubiquitin ligase complex & prot-scriber: altered inheritance of mitochondria protein 24 l & swissprot: no annotation & original description: none'	AT4G17420	AT4G17420	AT4G17420.1	55.8974	1	ortholog_one2many	AT4G17420.1	PAWH1 along with PAWH2 is part of endoplasmic reticulum ubiquitin ligase complex with Arabidopsis HRD1 via interaction with EBS7. As such it plays a role in promoting protein degradation via the ERAD pathway.	PROTEIN ASSOCIATED WITH HRD1-1 (PAWH1); (ATAIM24-B1)	NA	XP_010646851.1PREDICTED: uncharacterized protein LOC100257929	390	2	1.4e-194	1	Vitis vinifera	1		NA	NA	IPR036983;IPR002838;noIPR;noIPR;IPR016031	;;;;
Vitvi00g04048	-0.115387	4.16331	0.483574	0.938351	Vitvi00g04048	'35.1'	'not assigned.annotated'	'mercator4v5.0: not classified & prot-scriber: sphingomyelin phosphodiesterase & swissprot: no annotation & original description: none'	AT5G47400	AT5G47400	AT5G47400.1	58.4184	1	ortholog_one2one	AT5G47400.1	sphingomyelin phosphodiesterase;(source:Araport11)	(PNET4)	NA	XP_010646854.2 sphingomyelin phosphodiesterase 4	784	4	0	0.9922	Vitis vinifera	0.9987	2	GO:0016021;GO:0050290	EC:3.1.4.41;EC:3.1.1	IPR024129;noIPR;noIPR	GO:0050290;;
Vitvi00g04049	-0.715367	-0.746057	0.42076	0.904849	Vitvi00g04049	'15.5.9.1.5'	'RNA biosynthesis.transcriptional regulation.AP2/ERF transcription factor superfamily.transcription factor (ERF) activities.subgroup ERF-III transcription factor'	'mercator4v5.0: subgroup ERF-III transcription factor & prot-scriber: ap erf domain containing protein & swissprot: no annotation & original description: none'	NA	NA	NA	NA	NA	NA	NA	NA	NA	NA	XP_003635442.1 ethylene-responsive transcription factor ERF039	179	5	2.6e-84	0.7142	Vitis vinifera	0.7179		NA	NA	noIPR;noIPR;noIPR;noIPR	;;;
Vitvi00g04051	-0.312246	-1.89547	0.606829	0.984763	Vitvi00g04051	'19.2.4.2.1.6'	'Protein homeostasis.ubiquitin-proteasome system.membrane-associated protein degradation.ER-associated protein degradation (ERAD).HRD1 E3 ubiquitin ligase complex.associated plant-specific component *(PAWH)'	'mercator4v5.0: associated plant-specific component *(PAWH) of E3 ubiquitin ligase complex & prot-scriber: altered inheritance of mitochondria protein 24 l & swissprot: no annotation & original description: none'	NA	NA	NA	NA	NA	NA	NA	NA	NA	NA	EOY24287.1 Tryptophan RNA-binding attenuator protein-like	72	20	3.8e-35	0.9897	Vitis vinifera	1	1	GO:0016021	NA	IPR036983;noIPR;noIPR;IPR016031	;;;
Vitvi00g04052	-1.57593	-4.35654	1	1	Vitvi00g04052	'35.1'	'not assigned.annotated'	'mercator4v5.0: not classified & prot-scriber: binding kh domain containing protein & swissprot: no annotation & original description: none'	NA	NA	NA	NA	NA	NA	NA	NA	NA	NA	CAN64750.1hypothetical protein VITISV_009292	260	1	2.4e-166	0.829	Vitis vinifera	0.829	1	GO:0003723	NA	IPR036612;IPR045071;noIPR	GO:0003723;;
Vitvi00g04053	0.825752	-4.1789	1	1	Vitvi00g04053	'35.1'	'not assigned.annotated'	'mercator4v5.0: not classified & prot-scriber: aaa domain containing protein & swissprot: no annotation & original description: none'	NA	NA	NA	NA	NA	NA	NA	NA	NA	NA	XP_034678781.1chromosome transmission fidelity protein 18 homolog isoform X3	367	9	2.1e-209	0.9846	Vitis riparia	0.9805		NA	NA	noIPR;noIPR;noIPR	;;
Vitvi00g04054	1.59702	-4.35657	1	1	Vitvi00g04054	'35.1'	'not assigned.annotated'	'mercator4v5.0: not classified & prot-scriber: replication factor c large subunit & swissprot: no annotation & original description: none'	AT1G04730	CTF18	AT1G04730.1	68.0672	0	ortholog_one2many	AT1G04730.1	Necessary for sister chromatid cohesion. Acts in synergy with ETG1.	CHROMOSOME TRANSMISSION FIDELITY 18 (CTF18)	NA	RVW12612.1Chromosome transmission fidelity protein 18-like	119	1	1.2e-72	0.958	Vitis vinifera	0.958	2	GO:0005524;GO:0016887	NA	IPR027417;IPR003959;noIPR;noIPR;IPR027417	;GO:0016887/GO:0005524;;;
Vitvi00g04060	-2.09153	-3.92054	0.167125	0.625382	Vitvi00g04060	'35.1'	'not assigned.annotated'	'mercator4v5.0: not classified & prot-scriber: cchc type domain containing protein & swissprot: no annotation & original description: none'	NA	NA	NA	NA	NA	NA	NA	NA	NA	NA	CAN65047.1hypothetical protein VITISV_010808	124	4	2.5e-68	0.8662	Vitis vinifera	0.8207	2	GO:0003676;GO:0008270	NA	noIPR;noIPR;noIPR;noIPR;IPR001878;IPR036875	;;;;GO:0008270/GO:0003676;GO:0008270/GO:0003676
Vitvi00g04062	0.962322	-3.55745	0.3249	0.823718	Vitvi00g04062	'35.1'	'not assigned.annotated'	'mercator4v5.0: not classified & prot-scriber: pentatricopeptide repeat containing protein & swissprot: Pentatricopeptide repeat-containing protein At3g22150, chloroplastic & original description: none'	NA	NA	NA	NA	NA	NA	NA	NA	NA	NA	RVW12430.1Pentatricopeptide repeat-containing protein, chloroplastic	229	1	4.3e-165	0.9956	Vitis vinifera	0.9956	1	GO:0005515	NA	IPR011990;IPR002885;IPR002885;noIPR;noIPR;IPR002885	GO:0005515;;;;;
Vitvi00g04066	-1.56947	-4.35699	1	1	Vitvi00g04066	'35.1'	'not assigned.annotated'	'mercator4v5.0: not classified & prot-scriber: cchc type domain containing protein & swissprot: no annotation & original description: none'	NA	NA	NA	NA	NA	NA	NA	NA	NA	NA	CAN77248.1hypothetical protein VITISV_021659	118	4	1.7e-68	0.9663	Vitis vinifera	0.9831	2	GO:0003676;GO:0008270	NA	noIPR;noIPR	;
Vitvi00g04067	0.756097	-4.19622	1	1	Vitvi00g04067	'35.1'	'not assigned.annotated'	'mercator4v5.0: not classified & prot-scriber: condensin complex subunit & swissprot: no annotation & original description: none'	NA	NA	NA	NA	NA	NA	NA	NA	NA	NA	XP_010646066.1PREDICTED: uncharacterized protein LOC100855068 isoform X2	112	1	7.4e-69	1	Vitis vinifera	1		NA	NA	noIPR	NA
Vitvi00g04068	-1.56947	-4.35699	1	1	Vitvi00g04068	'35.1'	'not assigned.annotated'	'mercator4v5.0: not classified & prot-scriber: condensin complex subunit & swissprot: no annotation & original description: none'	NA	NA	NA	NA	NA	NA	NA	NA	NA	NA	RVW73521.1putative LRR receptor-like serine/threonine-protein kinase	100	15	5e-58	0.9452	Vitis vinifera	0.95	3	GO:0016021;GO:0016301;GO:0016310	EC:2.7	noIPR	NA
Vitvi00g04069	1.66458	-3.28341	0.257081	0.757535	Vitvi00g04069	'35.1'	'not assigned.annotated'	'mercator4v5.0: not classified & prot-scriber: protein kinase domain containing & swissprot: Probable LRR receptor-like serine/threonine-protein kinase At1g53420 & original description: none'	NA	NA	NA	NA	NA	NA	NA	NA	NA	NA	XP_019077856.1 probable LRR receptor-like serine/threonine-protein kinase At1g53420 isoform X2	128	7	1.3e-83	0.9619	Vitis vinifera	0.9766	4	GO:0004674;GO:0005886;GO:0016021;GO:0046777	EC:2.7.1	noIPR;IPR021720;noIPR;noIPR	;;;
Vitvi00g04070	-0.244319	-3.80164	1	1	Vitvi00g04070	'35.1'	'not assigned.annotated'	'mercator4v5.0: not classified & prot-scriber: malectin domain containing protein & swissprot: no annotation & original description: none'	NA	NA	NA	NA	NA	NA	NA	NA	NA	NA	XP_010646289.1 probable LRR receptor-like serine/threonine-protein kinase At1g07650 isoform X1	192	5	1.2e-118	0.939	Vitis vinifera	0.9825		NA	NA	IPR032675;noIPR	;
Vitvi00g04081	1.56311	-3.81576	0.226151	0.720411	Vitvi00g04081	'23.5.2.2.1'	'Protein translocation.nucleus.nucleocytoplasmic transport.cargo adaptor activities.cargo adaptor protein *(IMP-alpha)'	'mercator4v5.0: nucleocytoplasmic transport cargo adaptor protein *(IMP-alpha) & prot-scriber: importin subunit alpha & swissprot: Importin subunit alpha-1a & original description: none'	AT3G05720	IMPA-7	AT3G05720.1	38.9764	0	ortholog_one2many	AT3G05720.1	Putative importin alpha isoform. When overexpressed can rescue the impa-4 decreased transformation susceptibility phenotype.	IMPORTIN ALPHA ISOFORM 7 (IMPA-7)	NA	RVW71688.1Importin subunit alpha-1a	254	1	2.8e-165	0.9915	Vitis vinifera	0.9915	2	GO:0005515;GO:0043666	NA	IPR000225;IPR011989;IPR000225;IPR007303;noIPR;noIPR;IPR000225;IPR016024	GO:0005515;;GO:0005515;GO:0043666;;;GO:0005515;
Vitvi00g04091	-0.304061	-3.37234	0.874148	1	Vitvi00g04091	'23.5.2.2.1'	'Protein translocation.nucleus.nucleocytoplasmic transport.cargo adaptor activities.cargo adaptor protein *(IMP-alpha)'	'mercator4v5.0: nucleocytoplasmic transport cargo adaptor protein *(IMP-alpha) & prot-scriber: importin subunit alpha & swissprot: Importin subunit alpha-1b & original description: none'	AT3G05720	IMPA-7	AT3G05720.1	41.2281	0	ortholog_one2many	AT3G05720.1	Putative importin alpha isoform. When overexpressed can rescue the impa-4 decreased transformation susceptibility phenotype.	IMPORTIN ALPHA ISOFORM 7 (IMPA-7)	NA	RVW12362.1Importin subunit alpha-1a	228	2	6.9e-146	0.9839	Vitis vinifera	0.9773	2	GO:0005515;GO:0043666	NA	IPR000225;IPR000225;IPR011989;noIPR;noIPR;IPR000225;IPR016024	GO:0005515;GO:0005515;;;;GO:0005515;
Vitvi00g04101	-1.86556	-3.94439	0.269785	0.765326	Vitvi00g04101	'35.1'	'not assigned.annotated'	'mercator4v5.0: not classified & prot-scriber: aaa domain containing protein & swissprot: no annotation & original description: none'	NA	NA	NA	NA	NA	NA	NA	NA	NA	NA	CAN69744.1hypothetical protein VITISV_016317	145	1	2.5e-70	0.6667	Vitis vinifera	0.6667		NA	NA	noIPR;noIPR;noIPR	;;
Vitvi00g04102	-0.407124	-1.80229	0.564203	0.962825	Vitvi00g04102	'35.1'	'not assigned.annotated'	'mercator4v5.0: not classified & prot-scriber: protein kinase domain containing & swissprot: no annotation & original description: none'	NA	NA	NA	NA	NA	NA	NA	NA	NA	NA	XP_010655062.2 probable leucine-rich repeat receptor-like serine/threonine-protein kinase At3g14840 isoform X1	431	2	8.6e-129	0.7524	Vitis vinifera	0.7492	1	GO:0016020	NA	noIPR;IPR032675;IPR021720;noIPR;noIPR	;;;;
Vitvi00g04104	1.00981	-4.39964	1	1	Vitvi00g04104	'35.1'	'not assigned.annotated'	'mercator4v5.0: not classified & prot-scriber: kix 2 domain containing protein & swissprot: no annotation & original description: none'	NA	NA	NA	NA	NA	NA	NA	NA	NA	NA	RVW18301.1Mediator of RNA polymerase II transcription subunit 15a	65	3	7.5e-43	0.9897	Vitis vinifera	1	4	GO:0003713;GO:0005634;GO:0031490;GO:0045893	NA	NA	NA
Vitvi00g04105	1.59702	-4.35657	1	1	Vitvi00g04105	'35.1'	'not assigned.annotated'	'mercator4v5.0: not classified & prot-scriber: kix 2 domain containing protein & swissprot: no annotation & original description: none'	NA	NA	NA	NA	NA	NA	NA	NA	NA	NA	CAN61991.1hypothetical protein VITISV_039441	70	2	6.7e-45	1	Vitis vinifera	1	4	GO:0003713;GO:0005634;GO:0031490;GO:0045893	NA	NA	NA
Vitvi00g04108	-2.32117	-4.27338	0.518293	0.938351	Vitvi00g04108	'35.1'	'not assigned.annotated'	'mercator4v5.0: not classified & prot-scriber: beach domain containing protein & swissprot: BEACH domain-containing protein B & original description: none'	AT1G58230	AT1G58230	AT1G58230.2	34.4828	0	ortholog_one2many	AT1G58230.1	binding protein;(source:Araport11)	BEACH-DOMAIN HOMOLOG B (BCHB)	NA	CAN80021.1hypothetical protein VITISV_004054	232	1	4.3e-112	0.9435	Vitis vinifera	0.9435		NA	NA	noIPR;noIPR	;
Vitvi00g04109	-0.837644	-4.40869	1	1	Vitvi00g04109	'35.1'	'not assigned.annotated'	'mercator4v5.0: not classified & prot-scriber: deacetyl domain containing protein & swissprot: no annotation & original description: none'	NA	NA	NA	NA	NA	NA	NA	NA	NA	NA	CAN78814.1hypothetical protein VITISV_034513	81	2	5e-30	0.8767	Vitis vinifera	0.8718	6	GO:0005643;GO:0006913;GO:0016021;GO:0017056;GO:0032041;GO:0070932	EC:3.5.1.98	NA	NA
Vitvi00g04110	0.028951	-4.27435	1	1	Vitvi00g04110	'35.1'	'not assigned.annotated'	'mercator4v5.0: not classified & prot-scriber: rho gap domain containing protein & swissprot: Rho GTPase-activating protein 7 & original description: none'	AT5G19390	AT5G19390	AT5G19390.2	46.2069	0	ortholog_many2many	AT5G19390.1	Encodes a protein with similarity to REN1, a Rho GTPase activating protein.It is cytoplasmic and plasma membrane associated in interphase, but during mitosis localizes to the CDZ/CDS in a POK-dependent manner.	(REN3); (PHGAP2)	NA	CAN74136.1hypothetical protein VITISV_035477	145	1	3.8e-71	0.9078	Vitis vinifera	0.9078	1	GO:0003729	NA	noIPR;noIPR;noIPR	;;
Vitvi00g04112	1.0743	-2.19749	0.645576	0.992965	Vitvi00g04112	'17.6.2.3.14'	'Protein biosynthesis.organelle machinery.plastidial ribosome biogenesis.small ribosomal subunit proteome.component *(uS14c)'	'mercator4v5.0: component *(uS14c) of small plastid ribosomal-subunit proteome & prot-scriber: 30s ribosomal protein s14 chloroplastic & swissprot: 30S ribosomal protein S14, chloroplastic & original description: none'	ATCG00330	rps14	ATCG00330.1	88	0	ortholog_one2many	ATCG00330.1	30S chloroplast ribosomal protein S14	CHLOROPLAST RIBOSOMAL PROTEIN S14 (RPS14);RIBOSOMAL PROTEIN US14C (US14C)	NA	YP_009019789.1ribosomal protein S14	100	8	1.2e-65	0.98	Vitis monticola/Vitis arizonica/Vitis yeshanensis/Vitis vinifera/Vitis palmata/Vitis baileyana/Vitis biformis/Vitis piasezkii/Vitis aestivalis/Vitis labrusca/Vitis riparia x Vitis cinerea/Vitis vinifera subsp. caucasica/Vitis x champinii/Vitis cordifolia/	1	5	GO:0003735;GO:0005840;GO:0006412;GO:0009507;GO:0019843	NA	noIPR;IPR001209;noIPR;IPR001209;IPR018271;IPR023036;noIPR	;GO:0006412/GO:0005840/GO:0003735;;GO:0006412/GO:0005840/GO:0003735;GO:0006412/GO:0005840/GO:0003735;;
Vitvi00g04122	-0.298129	-3.45381	0.835198	1	Vitvi00g04122	'12.5.1.3.2.4'	'Chromatin organisation.epigenetic state regulation.DNA methylation regulation.ROS1-mediated DNA demethylation.ROS1-recruitment complex.transposon-derived factor HDP1'	'mercator4v5.0: transposon-derived factor HDP1 & prot-scriber: cop interacting protein isoform & swissprot: no annotation & original description: none'	NA	NA	NA	NA	NA	NA	NA	NA	NA	NA	RVW70906.1hypothetical protein CK203_060007	413	1	5e-223	0.7775	Vitis vinifera	0.7775		NA	NA	noIPR;noIPR;noIPR;IPR009003	;;;
Vitvi00g04123	-0.0281299	3.18464	0.860212	1	Vitvi00g04123	'22.5.1.6.4'	'Vesicle trafficking.multi-pathway trafficking regulation.clathrin coated vesicle (CCV) machinery.CCV accessory factor activities.clathrin uncoating protein *(AUL)'	'mercator4v5.0: clathrin uncoating protein *(AUL) & prot-scriber: auxilin protein & swissprot: Auxilin-related protein 1 & original description: none'	NA	NA	NA	NA	NA	NA	NA	NA	NA	NA	CBI40911.3unnamed protein product, partial	162	1	1e-107	1	Vitis vinifera	1		NA	NA	IPR036869;noIPR;noIPR;noIPR;noIPR;noIPR;noIPR;noIPR;IPR036869	;;;;;;;;
Vitvi00g04125	0.0275469	-4.27444	1	1	Vitvi00g04125	'23.5.2.1.8'	'Protein translocation.nucleus.nucleocytoplasmic transport.nuclear transport receptor activities.export karyopherin *(XPO2)'	'mercator4v5.0: nucleocytoplasmic export karyopherin *(XPO2) & prot-scriber: importin n termial domai cotaiig protei & swissprot: Exportin-2 & original description: none'	AT2G46520	AT2G46520	AT2G46520.1	54.9451	0	ortholog_one2many	AT2G46520.1	cellular apoptosis susceptibility protein, putative / importin-alpha re-exporter;(source:Araport11)	(XPO2)	NA	XP_010661954.1 exportin-2	182	3	4.5e-65	0.7092	Vitis riparia	0.7092	5	GO:0005049;GO:0005635;GO:0005829;GO:0006606;GO:0006611	NA	IPR011989;IPR013713;noIPR;noIPR;IPR016024	;GO:0006886;;;
Vitvi00g04129	-2.31104	-4.27412	0.518293	0.938351	Vitvi00g04129	'35.1'	'not assigned.annotated'	'mercator4v5.0: not classified & prot-scriber: pfkb domain containing protein & swissprot: no annotation & original description: none'	NA	NA	NA	NA	NA	NA	NA	NA	NA	NA	RVW15815.1Zinc finger BED domain-containing protein RICESLEEPER 2	122	2	2.2e-76	0.9795	Vitis vinifera	0.9836	5	GO:0003677;GO:0004672;GO:0005524;GO:0006468;GO:0046983	EC:2.7.1	IPR029056;noIPR;noIPR;IPR029056	;;;
Vitvi00g04130	-1.62791	-4.35166	1	1	Vitvi00g04130	'50.2.7'	'Enzyme classification.EC_2 transferases.EC_2.7 transferase transferring phosphorus-containing group'	'mercator4v5.0: EC_2.7 transferase transferring phosphorus-containing group & prot-scriber: cyclin dependent kinase c 1 & swissprot: Probable serine/threonine-protein kinase At1g09600 & original description: none'	AT1G53050	AT1G53050	AT1G53050.1	67.0455	0	ortholog_one2many	AT1G53050.1	Protein kinase superfamily protein;(source:Araport11)	NA	NA	XP_010649299.1 probable serine/threonine-protein kinase At1g09600	176	1	2.1e-120	0.9553	Vitis vinifera	0.9553	3	GO:0004672;GO:0005524;GO:0006468	EC:2.7.1	IPR000719;noIPR;IPR000719;noIPR;noIPR;IPR000719;IPR011009	GO:0005524/GO:0004672/GO:0006468;;GO:0005524/GO:0004672/GO:0006468;;;GO:0005524/GO:0004672/GO:0006468;
Vitvi00g04139	1.5986	-4.35647	1	1	Vitvi00g04139	'35.1'	'not assigned.annotated'	'mercator4v5.0: not classified & prot-scriber: cacta en spm protein & swissprot: no annotation & original description: none'	NA	NA	NA	NA	NA	NA	NA	NA	NA	NA	RVW50806.1hypothetical protein CK203_076866	150	8	1.3e-79	0.9872	Vitis vinifera	1		NA	NA	noIPR;noIPR;noIPR;noIPR;noIPR;noIPR	;;;;;
Vitvi00g04140	0.1133	4.62282	0.436871	0.915139	Vitvi00g04140	'12.3.1.1.8.2' AND '50.2.1'	'Chromatin organisation.post-translational histone modification.histone methylation.lysine methylation.histone H3K9 methylation.histone H3K9 methyltransferase *(SUVH5/6)' AND 'Enzyme classification.EC_2 transferases.EC_2.1 transferase transferring one-carbon group'	'mercator4v5.0: histone H3K9 methyltransferase *(SUVH5/6) & prot-scriber: histone lysine n methyltrasferase h3 specific suvh & swissprot: Histone-lysine N-methyltransferase, H3 lysine-9 specific SUVH5 & original description: none' AND 'mercator4v5.0: EC_2.1 transferase transferring one-carbon group & prot-scriber: histone lysine n methyltrasferase h3 specific suvh & swissprot: Histone-lysine N-me…	AT2G22740	SUVH6	AT2G22740.1	48	1	ortholog_one2many	AT2G22740.1	Encodes a SU(VAR)3-9 homolog, a methyltransferase involved in histone methylation. The protein was shown to bind to methylated cytosines of CG, CNG and CNN motifs but has a preference for the latter two. This is a member of a subfamily of SET proteins that shares a conserved SRA domain.	SET DOMAIN PROTEIN 23 (SDG23);SU(VAR)3-9 HOMOLOG 6 (SUVH6)	NA	RVX15336.1Histone-lysine N-methyltransferase, H3 lysine-9 specific SUVH5	725	4	0	0.9934	Vitis vinifera	0.9959	5	GO:0005515;GO:0005634;GO:0008270;GO:0018024;GO:0034968	EC:2.1.1.354	IPR003105;IPR007728;IPR001214;IPR003105;IPR007728;noIPR;IPR036987;IPR001214;noIPR;noIPR;noIPR;noIPR;noIPR;IPR007728;IPR001214;IPR025794;IPR003105;IPR003616;noIPR;noIPR;IPR015947	;GO:0034968/GO:0018024/GO:0005634/GO:0008270;GO:0005515;;GO:0034968/GO:0018024/GO:0005634/GO:0008270;;;GO:0005515;;;;;;GO:0034968/GO:0018024/GO:0005634/GO:0008270;GO:0005515;GO:0016571;;;;;
Vitvi00g04142	0.125207	-2.82108	1	1	Vitvi00g04142	'35.2'	'not assigned.not annotated'	'mercator4v5.0: not classified & prot-scriber: no annotation & swissprot: no annotation & original description: none'	NA	NA	NA	NA	NA	NA	NA	NA	NA	NA	---NA---	67				NA			NA	NA	NA	NA
Vitvi00g04143	0.0197862	5.97166	0.860134	1	Vitvi00g04143	'15.5.1.3.3'	'RNA biosynthesis.transcriptional regulation.C2C2 transcription factor superfamily.GATA trancription factor families.transcription factor *(D-GATA)'	'mercator4v5.0: transcription factor *(D-GATA) & prot-scriber: gata domain containing protein & swissprot: GATA transcription factor 26 & original description: none'	AT4G17570	GATA26	AT4G17570.2	51.2915	1	ortholog_one2one	AT4G17570.2	Encodes a member of the GATA factor family of zinc finger transcription factors.	GATA TRANSCRIPTION FACTOR 26 (GATA26)	NA	XP_034689483.1GATA transcription factor 26	542	2	0	0.9972	Vitis vinifera	1	4	GO:0005634;GO:0006355;GO:0008270;GO:0043565	NA	IPR000679;IPR038108;IPR000679;IPR028020;IPR013088;noIPR;noIPR;IPR044589;noIPR;IPR000679;IPR000679;IPR044867;IPR000679;noIPR	GO:0043565/GO:0008270/GO:0006355;;GO:0043565/GO:0008270/GO:0006355;;GO:0008270/GO:0006355;;;;;GO:0043565/GO:0008270/GO:0006355;GO:0043565/GO:0008270/GO:0006355;;GO:0043565/GO:0008270/GO:0006355;
Vitvi00g04144	0.130382	3.98202	0.318689	0.817223	Vitvi00g04144	'35.1'	'not assigned.annotated'	'mercator4v5.0: not classified & prot-scriber: transcription factor iiib kda subunit & swissprot: no annotation & original description: none'	AT4G17010	AT4G17010	AT4G17010.1	54.8387	1	ortholog_one2one	AT4G17010.1	transcription factor IIIB;(source:Araport11)	NA	NA	XP_019073883.1PREDICTED: uncharacterized protein LOC104878306	155	2	1.1e-94	0.9936	Vitis vinifera	1		NA	NA	noIPR;noIPR;noIPR;noIPR;noIPR	;;;;
Vitvi00g04145	0.0661306	6.85681	0.501706	0.938351	Vitvi00g04145	'27.2.3'	'Multi-process regulation.Programmed Cell Death (PCD) system.suppressor *(BI-1)'	'mercator4v5.0: Prgrammed Cell Death suppressor *(BI-1) & prot-scriber: inhibitor bax protein & swissprot: Bax inhibitor 1 & original description: none'	AT5G47120	BI1	AT5G47120.1	75.1938	1	ortholog_one2many	AT5G47120.1	Encodes BI-1, a homolog of mammalian Bax inhibitor 1. Functions as an attenuator of biotic and abiotic types of cell death. Bax-induced cell death can be downregulated by ectopically expressing AtBI in planta. The mRNA is cell-to-cell mobile.	ARABIDOPSIS BAX INHIBITOR 1 (ATBI-1);BAX INHIBITOR 1 (BI1);BAX INHIBITOR 1 (ATBI1); (BI-1)	NA	NP_001268081.1bax inhibitor 1-like	248	3	1.5e-165	0.9973	Vitis vinifera	1	1	GO:0016021	NA	IPR006214;noIPR;IPR006214;noIPR	;;;
Vitvi00g04146	-0.0321028	5.28968	0.82868	1	Vitvi00g04146	'20.7.5'	'Cytoskeleton organisation.endoplasmic reticulum-cytoskeleton-plasma membrane interface.contact site protein *(VAP27)'	'mercator4v5.0: contact site protein (VAP27) of ER-cytoskeleton-plasmamembrane interface & prot-scriber: vesicle associated membrane protein & swissprot: Vesicle-associated protein 2-1 & original description: none'	AT5G47180	AT5G47180	AT5G47180.1	63.5945	1	ortholog_one2one	AT5G47180.1	Plant VAMP (vesicle-associated membrane protein) family protein;(source:Araport11)	(VAP27-4)	NA	XP_034680958.1vesicle-associated protein 2-1	217	1	1e-150	0.9954	Vitis riparia	0.9954	1	GO:0005789	NA	noIPR;IPR016763;IPR000535;IPR013783;noIPR;IPR016763;IPR000535;IPR008962	;GO:0005789;;;;GO:0005789;;
Vitvi00g04147	0.136661	2.71849	0.618634	0.990389	Vitvi00g04147	'13.2.5.2.2' AND '18.4.9' AND '50.2.7'	'Cell division.cell cycle organisation.sister chromatid separation.cohesin loading.adherin-recruiting kinase *(CDC7)' AND 'Protein modification.phosphorylation.CDC7 protein kinase' AND 'Enzyme classification.EC_2 transferases.EC_2.7 transferase transferring phosphorus-containing group'	'mercator4v5.0: adherin-recruiting kinase *(CDC7) & prot-scriber: protein kinase domain containing & swissprot: no annotation & original description: none' AND 'mercator4v5.0: CDC7 protein kinase & prot-scriber: protein kinase domain containing & swissprot: no annotation & original description: none' AND 'mercator4v5.0: EC_2.7 transferase transferring phosphorus-containing group & prot-scriber: p…	AT4G16970	AT4G16970	AT4G16970.1	37.2021	1	ortholog_one2one	AT4G16970.1	Protein kinase superfamily protein;(source:Araport11)	NA	NA	XP_010647253.1 probable serine/threonine-protein kinase pkgA	965	3	0	0.9862	Vitis vinifera	1	3	GO:0004674;GO:0005524;GO:0046777	EC:2.7.1	IPR000719;noIPR;noIPR;IPR000719;noIPR;noIPR;noIPR;noIPR;noIPR;noIPR;noIPR;noIPR;IPR008271;IPR000719;IPR011009	GO:0005524/GO:0004672/GO:0006468;;;GO:0005524/GO:0004672/GO:0006468;;;;;;;;;GO:0004672/GO:0006468;GO:0005524/GO:0004672/GO:0006468;
Vitvi00g04149	0.334246	-1.23143	0.449673	0.923595	Vitvi00g04149	'17.1.2.1.4'	'Protein biosynthesis.ribosome biogenesis.large ribosomal subunit (LSU).LSU proteome.component *(uL4)'	'mercator4v5.0: component *(uL4) of large ribosomal-subunit (LSU) proteome & prot-scriber: 60s ribosomal protein l4 1 & swissprot: 60S ribosomal protein L4 & original description: none'	NA	NA	NA	NA	NA	NA	NA	NA	NA	NA	XP_010646394.1 60S ribosomal protein L4-like	219	2	4.6e-157	1	Vitis vinifera	1	3	GO:0003735;GO:0005840;GO:0006412	NA	IPR002136;IPR023574;noIPR;noIPR;IPR023574	GO:0006412/GO:0005840/GO:0003735;GO:0006412/GO:0005840/GO:0003735;;;GO:0006412/GO:0005840/GO:0003735
Vitvi00g04150	-1.56947	-4.35699	1	1	Vitvi00g04150	'35.1'	'not assigned.annotated'	'mercator4v5.0: not classified & prot-scriber: homeobox ddt domain protein rlt & swissprot: no annotation & original description: none'	NA	NA	NA	NA	NA	NA	NA	NA	NA	NA	RVW67360.1ABC transporter C family member 3	93	2	1.9e-47	0.972	Vitis vinifera	0.9778		NA	NA	noIPR	NA
Vitvi00g04151	1.16393	-2.82804	0.232336	0.727767	Vitvi00g04151	'19.2.3.3.1.4'	'Protein homeostasis.ubiquitin-proteasome system.ubiquitin-fold protein deconjugation.RUB deconjugation.COP9 signalosome complex.component *(CSN4)'	'mercator4v5.0: component *(CSN4) of COP9 signalosome complex & prot-scriber: cop signalosome complex subunit & swissprot: COP9 signalosome complex subunit 4 & original description: none'	AT5G42970	COP8	AT5G42970.1	57.529	0	ortholog_one2many	AT5G42970.1	encodes subunit 4 of COP9 signalosome complex. sequence is similar to a subunit of the 19S regulatory particle of the 26S proteasome. recessive mutation causes derepression of photomorphogenesis.	COP9 SIGNALOSOME SUBUNIT 4 (CSN4);EMBRYO DEFECTIVE 134 (EMB134);CONSTITUTIVE PHOTOMORPHOGENIC 14 (COP14);CONSTITUTIVE PHOTOMORPHOGENIC 8 (COP8); (ATS4);FUSCA 8 (FUS8);FUSCA 4 (FUS4)	NA	XP_010646395.1 COP9 signalosome complex subunit 4-like	259	1	1.5e-175	1	Vitis vinifera	1		NA	NA	IPR040134;noIPR	;
Vitvi00g04158	1.61674	-4.35478	1	1	Vitvi00g04158	'35.1'	'not assigned.annotated'	'mercator4v5.0: not classified & prot-scriber: trehalose 6 phosphate & swissprot: Probable alpha,alpha-trehalose-phosphate synthase [UDP-forming] 9 & original description: none'	NA	NA	NA	NA	NA	NA	NA	NA	NA	NA	CAN75827.1hypothetical protein VITISV_012551	242	1	8.3e-92	0.9655	Vitis vinifera	0.9655	2	GO:0003824;GO:0005992	NA	noIPR;IPR001830	;GO:0005992/GO:0003824
Vitvi00g04159	1.24363	-4.12145	0.651036	0.992965	Vitvi00g04159	'35.1'	'not assigned.annotated'	'mercator4v5.0: not classified & prot-scriber: hect type e3 ubiquitin transferase & swissprot: E3 ubiquitin-protein ligase UPL1 & original description: none'	NA	NA	NA	NA	NA	NA	NA	NA	NA	NA	RVW78565.1Plasma membrane ATPase 4	120	1	2.1e-47	0.988	Vitis vinifera	0.988	1	GO:0004842	EC:2	noIPR;noIPR;noIPR;noIPR;IPR000569;IPR035983	;;;;GO:0004842;GO:0004842
Vitvi00g04168	0.118665	-3.95827	1	1	Vitvi00g04168	'35.1'	'not assigned.annotated'	'mercator4v5.0: not classified & prot-scriber: replication factor c large subunit & swissprot: no annotation & original description: none'	AT1G04730	CTF18	AT1G04730.1	68.3036	0	ortholog_one2many	AT1G04730.1	Necessary for sister chromatid cohesion. Acts in synergy with ETG1.	CHROMOSOME TRANSMISSION FIDELITY 18 (CTF18)	NA	XP_002265379.2 chromosome transmission fidelity protein 18 homolog	224	4	1.5e-109	0.9087	Vitis vinifera	0.9029	2	GO:0005524;GO:0016887	NA	IPR003593;IPR027417;IPR003959;noIPR;noIPR;noIPR;IPR027417	;;GO:0016887/GO:0005524;;;;
Vitvi00g04169	-0.0648845	-1.62812	0.879891	1	Vitvi00g04169	'35.1'	'not assigned.annotated'	'mercator4v5.0: not classified & prot-scriber: aaa domain containing protein & swissprot: no annotation & original description: none'	NA	NA	NA	NA	NA	NA	NA	NA	NA	NA	RVW85781.1hypothetical protein CK203_055385	153	1	7.7e-83	0.7977	Vitis vinifera	0.7977		NA	NA	noIPR;noIPR	;
Vitvi00g04176	0.535378	-0.449961	0.0725932	0.403729	Vitvi00g04176	'35.1'	'not assigned.annotated'	'mercator4v5.0: not classified & prot-scriber: intron maturas2 domain containing protein & swissprot: no annotation & original description: none'	NA	NA	NA	NA	NA	NA	NA	NA	NA	NA	ACS15182.1 maturase	267	19	6.1e-174	0.9536	Vitis vinifera/Vitis riparia x Vitis cinerea	0.9843	5	GO:0003964;GO:0005739;GO:0006278;GO:0006315;GO:0090615	EC:2.7.7.49	IPR024937;noIPR;noIPR;noIPR	GO:0006397;;;
Vitvi00g04177	-0.634492	-3.83643	0.753925	1	Vitvi00g04177	'35.1'	'not assigned.annotated'	'mercator4v5.0: not classified & prot-scriber: reverse transcriptase domain containing protein & swissprot: no annotation & original description: none'	ATMG00520	matR	ATMG00520.1	71.3483	0	ortholog_one2many	ATMG00520.1	Intron maturase, type II family protein;(source:Araport11)	(MATR)	NA	PKU61784.1putative mitochondrial protein ymf40	356	1	7.9e-216	0.8351	Dendrobium catenatum	0.8351		NA	NA	noIPR;noIPR;noIPR	;;
Vitvi00g04178	0.879203	-1.53327	0.0673921	0.385821	Vitvi00g04178	'35.1'	'not assigned.annotated'	'mercator4v5.0: not classified & prot-scriber: cytochrome c protein & swissprot: no annotation & original description: none'	NA	NA	NA	NA	NA	NA	NA	NA	NA	NA	RVW82016.1putative mitochondrial protein	84	2	6.1e-44	0.8929	Vitis vinifera	0.8929		NA	NA	noIPR;noIPR	;
Vitvi00g04179	0.0304769	-4.12245	1	1	Vitvi00g04179	'35.1'	'not assigned.annotated'	'mercator4v5.0: not classified & prot-scriber: bnacnng12840d protein & swissprot: Uncharacterized mitochondrial protein AtMg00530 & original description: none'	ATMG00530	NA	ATMG00530.1	84.2105	0	ortholog_one2many	ATMG00530.1	hypothetical protein;(source:Araport11)	(ORF109)	NA	CAN65988.1hypothetical protein VITISV_042145	76	3	1.5e-47	0.9605	Vitis vinifera	0.9867	1	GO:0016021	NA	noIPR	NA
Vitvi00g04182	0.194665	4.17797	0.289781	0.781054	Vitvi00g04182	'16.6.1.2.1'	'RNA processing.organelle machinery.pre-RNA splicing.mitochondrial RNA splicing.maturase *(MatR)'	'mercator4v5.0: maturase *(MatR) & prot-scriber: maturas2 domain containing protein & swissprot: no annotation & original description: none'	ATMG00520	matR	ATMG00520.1	89.7397	0	ortholog_one2many	ATMG00520.1	Intron maturase, type II family protein;(source:Araport11)	(MATR)	NA	QWQ55703.1maturase R	653	6	0	0.9463	Vitis vinifera	0.9712	2	GO:0005739;GO:0006397	NA	IPR024937;noIPR;noIPR;noIPR;noIPR	GO:0006397;;;;
Vitvi00g04183	0.661236	0.17242	0.0111958	0.114299	Vitvi00g04183	'35.1'	'not assigned.annotated'	'mercator4v5.0: not classified & prot-scriber: duf 4283 domain containing protein & swissprot: no annotation & original description: none'	NA	NA	NA	NA	NA	NA	NA	NA	NA	NA	YP_010048797.1hypothetical protein J6695_mgp18	80	4	4.5e-52	0.9657	Aquilaria sinensis	0.975	1	GO:0005739	NA	NA	NA
Vitvi00g04184	-0.547443	-3.74134	0.822182	1	Vitvi00g04184	'35.2'	'not assigned.not annotated'	'mercator4v5.0: not classified & prot-scriber: no annotation & swissprot: no annotation & original description: none'	NA	NA	NA	NA	NA	NA	NA	NA	NA	NA	CAN65989.1hypothetical protein VITISV_042146	94	1	2.6e-50	1	Vitis vinifera	1		NA	NA	NA	NA
Vitvi00g04185	1.83636	-3.85889	0.0921286	0.463981	Vitvi00g04185	'35.2'	'not assigned.not annotated'	'mercator4v5.0: not classified & prot-scriber: no annotation & swissprot: no annotation & original description: none'	NA	NA	NA	NA	NA	NA	NA	NA	NA	NA	CAN65989.1hypothetical protein VITISV_042146	145	1	1.5e-78	0.9173	Vitis vinifera	0.9173		NA	NA	NA	NA
Vitvi00g04187	0.115488	-0.503738	0.771902	1	Vitvi00g04187	'1.1.2.1'	'Photosynthesis.photophosphorylation.cytochrome b6/f complex.apocytochrome f component *(PetA)'	'mercator4v5.0: apocytochrome f component *(PetA) of cytochrome b6/f complex & prot-scriber: cytochrome f & swissprot: Cytochrome f & original description: none'	ATCG00540	petA	ATCG00540.1	91.875	0	ortholog_one2one	ATCG00540.1	Encodes cytochrome f apoprotein; involved in photosynthetic electron transport chain; encoded by the chloroplast genome and is transcriptionally repressed by a nuclear gene HCF2.	PHOTOSYNTHETIC ELECTRON TRANSFER A (PETA)	NA	YP_009235356.1cytochrome f	320	20	5.4e-227	0.9956	Vitis monticola/Vitis arizonica/Vitis yeshanensis/Vitis vinifera/Vitis palmata/Vitis baileyana/Vitis biformis/Vitis piasezkii/Vitis aestivalis/Vitis labrusca/Vitis riparia x Vitis cinerea/Vitis vinifera subsp. caucasica/Vitis x champinii/Vitis cordifolia/	1	8	GO:0005506;GO:0005739;GO:0009055;GO:0009535;GO:0015979;GO:0020037;GO:0022900;GO:0031361	EC:1	IPR002325;noIPR;IPR002325;IPR024094;IPR036826;noIPR;noIPR;noIPR;IPR002325;IPR002325;IPR036826;IPR011054;IPR024058	GO:0020037/GO:0005506/GO:0009055/GO:0031361/GO:0015979;;GO:0020037/GO:0005506/GO:0009055/GO:0031361/GO:0015979;;;;;;GO:0020037/GO:0005506/GO:0009055/GO:0031361/GO:0015979;GO:0020037/GO:0005506/GO:0009055/GO:0031361/GO:0015979;;;
Vitvi00g04188	0.0158173	-0.818336	1	1	Vitvi00g04188	'1.1.1.5.3.1.6'	'Photosynthesis.photophosphorylation.photosystem II.photosynthetic acclimation.non-photochemical quenching (NPQ).qE/qZ-type quenching.regulatory protein *(YCF10)'	'mercator4v5.0: regulatory protein *(YCF10) of non-photochemical quenching & prot-scriber: chloroplast envelope membrane protein & swissprot: Chloroplast envelope membrane protein & original description: none'	ATCG00530	cemA	ATCG00530.1	81.2227	0	ortholog_one2one	ATCG00530.1	CemA-like proton extrusion protein-like protein;(source:Araport11)	(YCF10)	NA	YP_009019803.1envelope membrane protein	229	13	8.3e-165	0.9872	Vitis monticola/Vitis arizonica/Vitis yeshanensis/Vitis vinifera/Vitis palmata/Vitis baileyana/Vitis biformis/Vitis piasezkii/Vitis aestivalis/Vitis labrusca/Vitis riparia x Vitis cinerea/Vitis vinifera subsp. caucasica/Vitis x champinii/Vitis cordifolia/	1	4	GO:0009706;GO:0015078;GO:0016021;GO:1902600	EC:7	IPR004282;noIPR;IPR004282;IPR004282	GO:0016021;;GO:0016021;GO:0016021
Vitvi00g04189	0.12087	-2.22973	0.898662	1	Vitvi00g04189	'1.1.4.3.4'	'Photosynthesis.photophosphorylation.photosystem I.assembly and maintenance.assembly factor *(YCF4)'	'mercator4v5.0: protein involved in PS-I assembly *(YCF4) & prot-scriber: nicto photosystem i assembly proten ycf & swissprot: Photosystem I assembly protein Ycf4 & original description: none'	ATCG00520	ycf4	ATCG00520.1	89.2473	0	ortholog_one2one	ATCG00520.1	Encodes a protein required for photosystem I assembly and stability. In cyanobacteria, loss of function mutation in this gene increases PSII/PSI ratio without any influence on photoautotrophic growth.	(YCF4)	NA	YP_009235354.1photosystem I assembly protein ycf4	186	14	1.8e-131	0.9827	Vitis monticola/Vitis arizonica/Vitis yeshanensis/Vitis vinifera/Vitis palmata/Vitis biformis/Vitis piasezkii/Vitis aestivalis/Vitis labrusca/Vitis riparia x Vitis cinerea/Vitis vinifera subsp. caucasica/Vitis x champinii/Vitis cordifolia/Vitis retordii/V	1	5	GO:0005739;GO:0009522;GO:0009535;GO:0015979;GO:0016021	NA	IPR003359;noIPR;noIPR;IPR003359	GO:0016021/GO:0009579/GO:0009522/GO:0015979;;;GO:0016021/GO:0009579/GO:0009522/GO:0015979
Vitvi00g04190	0.00420916	-2.00003	1	1	Vitvi00g04190	'5.1.3.2.2' AND '50.6.4'	'Lipid metabolism.fatty acid metabolism.acetyl-CoA carboxylation.polymeric acetyl-CoA carboxylase complex.carboxyltransferase subunit beta' AND 'Enzyme classification.EC_6 ligases.EC_6.4 ligase forming carbon-carbon bond'	'mercator4v5.0: carboxyltransferase subunit beta of polymeric acetyl-CoA carboxylase complex & prot-scriber: acetyl coenzyme a crboxylse crboxyl trnsferse subunit bet chloroplstic & swissprot: Acetyl-coenzyme A carboxylase carboxyl transferase subunit beta, chloroplastic & original description: none' AND 'mercator4v5.0: EC_6.4 ligase forming carbon-carbon bond & prot-scriber: acetyl coenzyme a cr…	ATCG00500	accD	ATCG00500.1	85.1695	0	ortholog_one2one	ATCG00500.1	Encodes the carboxytransferase beta subunit of the Acetyl-CoA carboxylase (ACCase) complex in plastids. This complex catalyzes the carboxylation of acetyl-CoA to produce malonyl-CoA, the first committed step in fatty acid synthesis.	ACETYL-COA CARBOXYLASE CARBOXYL TRANSFERASE SUBUNIT BETA (ACCD)	NA	YP_009235352.1acetyl-CoA carboxylase carboxyltransferase beta subunit	236	18	4.3e-162	0.9962	Vitis monticola/Vitis arizonica/Vitis yeshanensis/Vitis vinifera/Vitis palmata/Vitis baileyana/Vitis piasezkii/Vitis aestivalis/Vitis labrusca/Vitis riparia x Vitis cinerea/Vitis vinifera subsp. caucasica/Vitis x champinii/Vitis cordifolia/Vitis retordii/	1	8	GO:0003989;GO:0005524;GO:0006633;GO:0008270;GO:0009317;GO:0009570;GO:0016743;GO:2001295	EC:6.4.1.2;EC:2.1.3	IPR000438;IPR034733;noIPR;noIPR;noIPR;IPR011762;IPR000438;IPR029045	GO:0003989/GO:0009317/GO:0006633;;;;;;GO:0003989/GO:0009317/GO:0006633;
Vitvi00g04191	0.0696887	-0.551067	0.850812	1	Vitvi00g04191	'1.2.1.1.1'	'Photosynthesis.calvin cycle.ribulose-1,5-bisphosphat carboxylase/oxygenase (RuBisCo) activity.RuBisCo heterodimer.large subunit'	'mercator4v5.0: large subunit of ribulose-1,5-bisphosphat carboxylase/oxygenase heterodimer & prot-scriber: ribulose bisphosphate carboxylase large chain & swissprot: Ribulose bisphosphate carboxylase large chain & original description: none'	ATCG00490	rbcL	ATCG00490.1	95.7895	0	ortholog_one2one	ATCG00490.1	large subunit of RUBISCO. Protein is tyrosine-phosphorylated and its phosphorylation state is modulated in response to ABA in Arabidopsis thaliana seeds.	(RBCL)	NA	YP_009306946.1ribulose-1,5-bisphosphate carboxylase/oxygenase large subunit	475	20	0	0.9973	Vitis x labruscana/Vitis coignetiae/Vitis californica/Vitis yeshanensis/Vitis vinifera/Vitis hancockii/Vitis amurensis/Vitis piasezkii/Vitis vinifera subsp. sylvestris/Vitis vinifera subsp. caucasica/Vitis retordii/Vitis adenoclada/Vitis ficifolia/Vitis h	1	7	GO:0000287;GO:0004497;GO:0005739;GO:0009507;GO:0009853;GO:0016984;GO:0019253	EC:4.1.1.39;EC:1	IPR036376;IPR000685;IPR017443;IPR036422;IPR033966;noIPR;noIPR;IPR033966;noIPR;IPR020878;IPR020888;IPR020888;IPR036422;IPR036376	GO:0000287;GO:0000287;GO:0016984/GO:0015977;GO:0016984/GO:0015977;;;;;;GO:0000287/GO:0016984/GO:0015977;GO:0000287/GO:0016984/GO:0015977;GO:0000287/GO:0016984/GO:0015977;GO:0016984/GO:0015977;GO:0000287
Vitvi00g04192	1.86948	-3.48909	0.0531308	0.329509	Vitvi00g04192	'35.1'	'not assigned.annotated'	'mercator4v5.0: not classified & prot-scriber: f atpase protein & swissprot: no annotation & original description: none'	NA	NA	NA	NA	NA	NA	NA	NA	NA	NA	KAB1225125.1hypothetical protein CJ030_MR1G018002	99	1	1.9e-47	0.9634	Morella rubra	0.9634	1	GO:0005739	NA	noIPR;IPR008686;noIPR	;;
Vitvi00g04194	-0.330134	-3.92041	1	1	Vitvi00g04194	'35.1'	'not assigned.annotated'	'mercator4v5.0: not classified & prot-scriber: intron maturas2 domain containing protein & swissprot: no annotation & original description: none'	NA	NA	NA	NA	NA	NA	NA	NA	NA	NA	ACS15225.1 ORF106	105	1	2e-71	1	Vitis vinifera/Vitis riparia x Vitis cinerea	1	2	GO:0005739;GO:0006397	NA	IPR024937	GO:0006397
Vitvi00g04195	1.91211	-3.98433	0.295867	0.787724	Vitvi00g04195	'35.2'	'not assigned.not annotated'	'mercator4v5.0: not classified & prot-scriber: no annotation & swissprot: no annotation & original description: none'	NA	NA	NA	NA	NA	NA	NA	NA	NA	NA	RDY13481.1hypothetical protein CR513_01604, partial	96	2	1.6e-12	0.9211	Mucuna pruriens	0.9211		NA	NA	NA	NA
Vitvi00g04196	2.33627	-4.27403	0.518293	0.938351	Vitvi00g04196	'35.1'	'not assigned.annotated'	'mercator4v5.0: not classified & prot-scriber: retrotransposon & swissprot: no annotation & original description: none'	NA	NA	NA	NA	NA	NA	NA	NA	NA	NA	CAB4071425.1unnamed protein product	60	1	1.2e-13	0.9024	Lactuca saligna	0.9024		NA	NA	NA	NA
Vitvi00g04197	0.673974	-2.74112	0.490064	0.938351	Vitvi00g04197	'35.2'	'not assigned.not annotated'	'mercator4v5.0: not classified & prot-scriber: no annotation & swissprot: no annotation & original description: none'	NA	NA	NA	NA	NA	NA	NA	NA	NA	NA	PIN03589.1hypothetical protein CDL12_23886	111	3	1.8e-15	0.8471	Handroanthus impetiginosus	0.8182		NA	NA	noIPR	NA
Vitvi00g04198	0.295041	-1.79629	0.547948	0.954088	Vitvi00g04198	'35.2'	'not assigned.not annotated'	'mercator4v5.0: not classified & prot-scriber: no annotation & swissprot: no annotation & original description: none'	NA	NA	NA	NA	NA	NA	NA	NA	NA	NA	QCE02900.1hypothetical protein DEO72_LG8g916	78	1	1e-28	0.8108	Vigna unguiculata	0.8108		NA	NA	noIPR	NA
Vitvi00g04199	0.762455	-2.91204	0.328558	0.826867	Vitvi00g04199	'35.2'	'not assigned.not annotated'	'mercator4v5.0: not classified & prot-scriber: no annotation & swissprot: no annotation & original description: none'	NA	NA	NA	NA	NA	NA	NA	NA	NA	NA	GER47758.1hypothetical protein STAS_24885	454	1	1.6e-07	0.7119	Striga asiatica	0.7119		NA	NA	noIPR;noIPR;noIPR;noIPR;noIPR	;;;;
Vitvi00g04208	0.487024	-0.194074	0.11455	0.520986	Vitvi00g04208	'35.1'	'not assigned.annotated'	'mercator4v5.0: not classified & prot-scriber: nadh quinone oxidoreductase subunit d & swissprot: NADH dehydrogenase [ubiquinone] iron-sulfur protein 2 & original description: none'	NA	NA	NA	NA	NA	NA	NA	NA	NA	NA	KAF5200876.1 Nadh-quinone oxidoreductase subunit d	96	20	3.1e-64	0.9917	Artemisia annua/Rhamnella rubrinervis/Thalictrum thalictroides/Frankia symbiont of Coriaria ruscifolia/Lactuca sativa	1	6	GO:0005747;GO:0006120;GO:0008137;GO:0016021;GO:0048038;GO:0051287	EC:7.1.1.2;EC:1.6.5.11;EC:1.6.5.2	IPR029014;IPR001135;noIPR;IPR022885;IPR029014	;GO:0048038/GO:0016651/GO:0051287;;GO:0016651;
Vitvi00g04211	-1.5673	-4.35714	1	1	Vitvi00g04211	'35.2'	'not assigned.not annotated'	'mercator4v5.0: not classified & prot-scriber: no annotation & swissprot: no annotation & original description: none'	NA	NA	NA	NA	NA	NA	NA	NA	NA	NA	PKU59527.1hypothetical protein MA16_Dca028546	133	1	7.1e-15	0.8667	Dendrobium catenatum	0.8667		NA	NA	NA	NA
Vitvi00g04215	0.145219	-2.19855	0.858931	1	Vitvi00g04215	'35.2'	'not assigned.not annotated'	'mercator4v5.0: not classified & prot-scriber: no annotation & swissprot: no annotation & original description: none'	NA	NA	NA	NA	NA	NA	NA	NA	NA	NA	---NA---	463				NA			NA	NA	noIPR;noIPR	;
Vitvi00g04218	1.5986	-4.35647	1	1	Vitvi00g04218	'35.1'	'not assigned.annotated'	'mercator4v5.0: not classified & prot-scriber: ef hand domain containing protein & swissprot: no annotation & original description: none'	NA	NA	NA	NA	NA	NA	NA	NA	NA	NA	THG12377.1hypothetical protein TEA_018737	219	1	1.4e-38	0.92	Camellia sinensis var. sinensis	0.92	1	GO:0006364	NA	NA	NA
Vitvi00g04219	0.0373194	-4.12283	1	1	Vitvi00g04219	'1.1.2.9.2.1'	'Photosynthesis.photophosphorylation.cytochrome b6/f complex.assembly.CCS cytochrome f/c6 maturation system (system II).assembly factor *(CcsA/YCF5)'	'mercator4v5.0: assembly factor CcsA of CCS cytochrome f/c6 maturation system (system II) & prot-scriber: cytochrome c biogenesis protein sa & swissprot: Cytochrome c biogenesis protein CcsA & original description: none'	ATCG01040	ccsA	ATCG01040.1	61.3636	0	ortholog_one2one	ATCG01040.1	Cytochrome C assembly protein;(source:Araport11)	(YCF5)	NA	YP_009428225.1cytochrome c biogenesis protein	132	9	1.3e-89	0.9857	Vitis acerifolia/Vitis cinerea	0.9924	4	GO:0009535;GO:0016021;GO:0017004;GO:0020037	NA	IPR002541;IPR017562;IPR045062;noIPR	GO:0020037/GO:0017004;GO:0017004;GO:0020037/GO:0017004;
Vitvi00g04220	-0.871768	-3.79942	0.552613	0.956911	Vitvi00g04220	'35.1'	'not assigned.annotated'	'mercator4v5.0: not classified & prot-scriber: lirtu nad p h quinone oxidoreductase cain 4 clorolastic & swissprot: NAD(P)H-quinone oxidoreductase chain 4, chloroplastic & original description: none'	ATCG01050	NA	ATCG01050.1	58.6538	0	ortholog_one2one	ATCG01050.1	Represents a plastid-encoded subunit of a NAD(P)H dehydrogenase complex. Its mRNA is edited at four positions. Translation data is not available for this gene.	(NDHD)	NA	YP_009534039.1NADH dehydrogenase subunit 4	104	20	6.2e-65	1	Vitis baileyana/Vitis peninsularis/Vitis acerifolia/Vitis sp. Wen 12937/Vitis labrusca/Vitis riparia/Vitis mustangensis/Vitis cinerea var. floridana	1	5	GO:0008137;GO:0009535;GO:0016021;GO:0042773;GO:0048038	EC:7.1.1.2;EC:1.6.5.11;EC:1.6.5.2	noIPR;IPR003918	;GO:0008137/GO:0042773
Vitvi00g04221	0.0952822	-1.83284	0.960644	1	Vitvi00g04221	'2.4.6.1.8'	'Cellular respiration.oxidative phosphorylation.ATP synthase complex.membrane MF0 subcomplex.subunit A6L'	'mercator4v5.0: subunit A6L of ATP synthase membrane MF0 subcomplex & prot-scriber: mitochondrial protein ymf & swissprot: Putative ATP synthase protein YMF19 & original description: none'	ATMG00480	AT2G07707	ATMG00480.1	83.0189	0	ortholog_many2many	ATMG00480.1	Encodes subunit 8 of the mitochondrial F(O) ATP synthase complex.	(ORFB);ATP SYNTHASE 8 (ATP8)	NA	YP_002608379.1ATPase subunit 8	159	20	3.2e-114	0.9839	Vitis vinifera/Vitis riparia x Vitis cinerea	1	8	GO:0004129;GO:0015986;GO:0016021;GO:0019646;GO:0031966;GO:0045263;GO:0046933;GO:0046961	EC:7.1.3.1;EC:7.1.2.2;EC:1.9;EC:6;EC:7.1.1.9	IPR003319;IPR009455;IPR044975	;GO:0016021/GO:0005739;
Vitvi00g04222	0.050852	-0.581047	0.918499	1	Vitvi00g04222	'2.4.5.1.3'	'Cellular respiration.oxidative phosphorylation.cytochrome c oxidase complex.core components.component *(COX3)'	'mercator4v5.0: component *(COX3) of cytochrome c oxidase complex & prot-scriber: cytochrome c oxidase subunit & swissprot: Cytochrome c oxidase subunit 3 & original description: none'	ATMG00730	NA	ATMG00730.1	93.5849	0	ortholog_one2many	ATMG00730.1	Encodes cytochrome c oxidase subunit 3.	CYTOCHROME C OXIDASE SUBUNIT 3 (COX3)	NA	YP_002608380.1cytochrome c oxidase subunit 3	265	20	1.1e-196	0.9774	Vitis vinifera/Vitis riparia x Vitis cinerea	1	6	GO:0004129;GO:0005739;GO:0006123;GO:0015453;GO:0016021;GO:1902600	EC:1.9;EC:7.1.1.9	noIPR;IPR000298;IPR013833;IPR024791;noIPR;IPR000298;IPR033945;IPR035973	;GO:0004129/GO:0016020;GO:0022904/GO:0004129/GO:0016020;GO:0019646/GO:0009055/GO:0016020;;GO:0004129/GO:0016020;GO:0004129;GO:0009055/GO:0016020
Vitvi00g04223	1.25315	-4.12227	0.651036	0.992965	Vitvi00g04223	'2.3.6.1.4'	'Cellular respiration.tricarboxylic acid cycle.succinate dehydrogenase complex.components.membrane-anchor component *(SDH4)'	'mercator4v5.0: membrane-anchor component *(SDH4) of succinate dehydrogenase complex & prot-scriber: succinate dehydrogenase subunit 4 mitochondrial & swissprot: no annotation & original description: none'	NA	NA	NA	NA	NA	NA	NA	NA	NA	NA	YP_002608381.1succinate dehydrogenase subunit 4	60	3	6.2e-34	0.9944	Vitis vinifera	1	2	GO:0005743;GO:0016021	NA	NA	NA
Vitvi00g04224	2.15061	-3.92038	0.168446	0.626922	Vitvi00g04224	'35.1'	'not assigned.annotated'	'mercator4v5.0: not classified & prot-scriber: cytochrome c oxidase subunit & swissprot: Uncharacterized mitochondrial protein AtMg01280 & original description: none'	NA	NA	NA	NA	NA	NA	NA	NA	NA	NA	XP_019073771.1PREDICTED: uncharacterized protein LOC109122067	177	2	5.5e-86	0.9926	Vitis vinifera	0.9926		NA	NA	noIPR	NA
Vitvi00g04225	-2.32117	-4.27338	0.518293	0.938351	Vitvi00g04225	'35.2'	'not assigned.not annotated'	'mercator4v5.0: not classified & prot-scriber: no annotation & swissprot: no annotation & original description: none'	NA	NA	NA	NA	NA	NA	NA	NA	NA	NA	---NA---	117				NA			NA	NA	NA	NA
Vitvi00g04227	-1.5673	-4.35714	1	1	Vitvi00g04227	'35.2'	'not assigned.not annotated'	'mercator4v5.0: not classified & prot-scriber: no annotation & swissprot: no annotation & original description: none'	NA	NA	NA	NA	NA	NA	NA	NA	NA	NA	CAN65169.1hypothetical protein VITISV_029403	411	1	1e-268	0.9684	Vitis vinifera	0.9684		NA	NA	noIPR;noIPR	;
Vitvi00g04229	-1.99007	-3.19941	0.0353796	0.255354	Vitvi00g04229	'35.2'	'not assigned.not annotated'	'mercator4v5.0: not classified & prot-scriber: no annotation & swissprot: no annotation & original description: none'	NA	NA	NA	NA	NA	NA	NA	NA	NA	NA	CAB4093308.1unnamed protein product	87	2	4.5e-14	0.8605	Lactuca saligna	0.8605	4	GO:0015232;GO:0015886;GO:0016021;GO:0017004	EC:7	NA	NA
Vitvi00g04230	-1.08675	-3.9226	0.55798	0.958687	Vitvi00g04230	'35.2'	'not assigned.not annotated'	'mercator4v5.0: not classified & prot-scriber: no annotation & swissprot: no annotation & original description: none'	NA	NA	NA	NA	NA	NA	NA	NA	NA	NA	---NA---	88				NA			NA	NA	IPR008527	NA
Vitvi00g04238	1.59474	-4.35673	1	1	Vitvi00g04238	'35.1'	'not assigned.annotated'	'mercator4v5.0: not classified & prot-scriber: pentatricopeptide repeat containing protein & swissprot: Putative pentatricopeptide repeat-containing protein At1g56570 & original description: none'	AT1G56570	PGN	AT1G56570.2	43.4211	0	ortholog_one2many	AT1G56570.1	Encodes a mitochondria-localized E+-type pentatricopeptide repeat protein involved in C to U editing in mitochondria and chloroplasts. Functions in defense against necrotrophic fungi and abiotic stress tolerance.	PENTATRICOPEPTIDE REPEAT PROTEIN FOR GERMINATION ON NACL (PGN)	NA	RVW68463.1putative pentatricopeptide repeat-containing protein	304	1	1.4e-189	0.957	Vitis vinifera	0.957	1	GO:0005515	NA	IPR011990;IPR011990;IPR002885;noIPR;noIPR;IPR002885;noIPR	GO:0005515;GO:0005515;;;;;
Vitvi00g04240	-1.60891	-4.04023	0.408416	0.896026	Vitvi00g04240	'35.1'	'not assigned.annotated'	'mercator4v5.0: not classified & prot-scriber: solute carrier family member & swissprot: no annotation & original description: none'	NA	NA	NA	NA	NA	NA	NA	NA	NA	NA	XP_034691384.1E3 ubiquitin-protein ligase WAV3-like	136	5	2.3e-38	0.9878	Vitis vinifera	0.9878	3	GO:0005381;GO:0016021;GO:0034755	EC:7	IPR009716;noIPR;noIPR	GO:0016021/GO:0005381/GO:0034755;;
Vitvi00g04242	0.0803927	6.4157	0.521531	0.939326	Vitvi00g04242	'18.13.2.7' AND '27.6.4'	'Protein modification.protein folding.FKBP-type chaperone activities.peptidyl-prolyl cis-trans isomerase *(ROF)' AND 'Multi-process regulation.phosphoinositide signalling.phosphoinositide signalling effector *(ROF)'	'mercator4v5.0: peptidyl-prolyl cis-trans isomerase *(ROF) & prot-scriber: quality protein peptidyl prolyl cis trans isomerase fkbp & swissprot: Peptidyl-prolyl cis-trans isomerase FKBP65 & original description: none' AND 'mercator4v5.0: phosphoinositide signalling effector *(ROF) & prot-scriber: quality protein peptidyl prolyl cis trans isomerase fkbp & swissprot: Peptidyl-prolyl cis-trans isome…	AT5G48570	AT5G48570	AT5G48570.1	78.8091	1	ortholog_many2many	AT5G48570.1	Encodes one of the 36 carboxylate clamp (CC)-tetratricopeptide repeat (TPR) proteins (Prasad 2010, Pubmed ID: 20856808) with potential to interact with Hsp90/Hsp70 as co-chaperones.	(ROF2); (FKBP65); (ATFKBP65)	NA	XP_002263566.2 peptidyl-prolyl cis-trans isomerase FKBP62	571	3	0	0.9994	Vitis vinifera	1	5	GO:0000413;GO:0003755;GO:0005515;GO:0005737;GO:0061077	EC:5.2.1.8	noIPR;IPR019734;IPR001440;noIPR;noIPR;IPR001179;IPR011990;noIPR;noIPR;noIPR;noIPR;noIPR;noIPR;noIPR;IPR001179;IPR001179;IPR001179;IPR019734;noIPR;IPR011990;noIPR;noIPR	;GO:0005515;GO:0005515;;;GO:0003755;GO:0005515;;;;;;;;GO:0003755;GO:0003755;GO:0003755;GO:0005515;;GO:0005515;;
Vitvi00g04243	0.0249202	7.86014	0.841312	1	Vitvi00g04243	'22.2.1.1.1'	'Vesicle trafficking.retrograde trafficking.Coat protein I (COPI) coatomer machinery.coat protein complex.subunit alpha'	'mercator4v5.0: subunit alpha of coat protein complex & prot-scriber: quality protein coatomer subunit alpha & swissprot: Coatomer subunit alpha-1 & original description: none'	AT1G62020	AT1G62020	AT1G62020.1	85.7964	1	ortholog_one2many	AT1G62020.1	Member of the Coat Protein I (COPI) complex is a seven-subunit coatomer complex consisting of the &#945;, &#946;, &#946;&#8242;, &#947;, &#948;, &#949;, and &#950; proteins. COPI is required for retrograde transport from the Golgi to the endoplasmic reticulum, Golgi maintenance, and cell plate formation. Required for the acceptance of compatible pollen.	ALPHA1 COAT PROTEIN (alpha1-COP)	NA	RVW36267.1Coatomer subunit alpha-1	1218	4	0	0.9873	Vitis vinifera	1	6	GO:0000139;GO:0005198;GO:0005515;GO:0006886;GO:0016192;GO:0030126	NA	noIPR;IPR020472;IPR001680;IPR015943;IPR010714;noIPR;IPR006692;IPR001680;IPR016391;noIPR;noIPR;IPR019775;noIPR;noIPR;IPR001680;noIPR;noIPR;IPR001680;noIPR;IPR001680;IPR001680;IPR001680;noIPR;IPR011045;IPR036322	;;GO:0005515;GO:0005515;GO:0005198/GO:0005515/GO:0030126/GO:0006886/GO:0016192;;GO:0005198/GO:0030117/GO:0006886/GO:0016192;GO:0005515;;;;;;;GO:0005515;;;GO:0005515;;GO:0005515;GO:0005515;GO:0005515;;;GO:0005515
Vitvi00g04245	0.0228456	7.12782	0.814353	1	Vitvi00g04245	'17.1.2.1.35'	'Protein biosynthesis.ribosome biogenesis.large ribosomal subunit (LSU).LSU proteome.component *(eL32)'	'mercator4v5.0: component *(eL32) of large ribosomal-subunit (LSU) proteome & prot-scriber: 60s ribosomal protein l32 1 & swissprot: 60S ribosomal protein L32-1 & original description: none'	NA	NA	NA	NA	NA	NA	NA	NA	NA	NA	XP_034691991.160S ribosomal protein L32-1-like isoform X1	133	20	3.8e-88	0.9914	Vitis riparia	1	3	GO:0003735;GO:0006412;GO:0022625	NA	IPR001515;IPR001515;IPR001515;noIPR;IPR001515;IPR036351	GO:0006412/GO:0005840/GO:0003735;GO:0006412/GO:0005840/GO:0003735;GO:0006412/GO:0005840/GO:0003735;;GO:0006412/GO:0005840/GO:0003735;
Vitvi00g04247	0.278125	-2.77133	0.790968	1	Vitvi00g04247	'35.1'	'not assigned.annotated'	'mercator4v5.0: not classified & prot-scriber: midasin & swissprot: no annotation & original description: none'	NA	NA	NA	NA	NA	NA	NA	NA	NA	NA	CBI22306.3unnamed protein product, partial	76	2	3.1e-17	0.8657	Vitis vinifera	0.9038	2	GO:0005524;GO:0005634	NA	NA	NA
Vitvi00g04248	1.24163	-4.1216	0.651036	0.992965	Vitvi00g04248	'35.1'	'not assigned.annotated'	'mercator4v5.0: not classified & prot-scriber: zinc finger ccch domain containing protein & swissprot: Zinc finger CCCH domain-containing protein 48 & original description: none'	NA	NA	NA	NA	NA	NA	NA	NA	NA	NA	XP_034711275.1zinc finger CCCH domain-containing protein 48-like	120	1	2e-52	0.6443	Vitis riparia	0.6443	1	GO:0046872	NA	IPR000571;noIPR;IPR000571;noIPR;noIPR;IPR044715;IPR000571;IPR036855	GO:0046872;;GO:0046872;;;;GO:0046872;GO:0046872
Vitvi00g04249	2.56662	-4.23962	0.518293	0.938351	Vitvi00g04249	'35.2'	'not assigned.not annotated'	'mercator4v5.0: not classified & prot-scriber: no annotation & swissprot: no annotation & original description: none'	NA	NA	NA	NA	NA	NA	NA	NA	NA	NA	CAN72636.1hypothetical protein VITISV_035416	267	2	1.4e-107	0.7914	Vitis vinifera	0.8675		NA	NA	noIPR;noIPR	;
Vitvi00g04250	-0.130137	-2.20035	0.891183	1	Vitvi00g04250	'35.2'	'not assigned.not annotated'	'mercator4v5.0: not classified & prot-scriber: no annotation & swissprot: no annotation & original description: none'	NA	NA	NA	NA	NA	NA	NA	NA	NA	NA	CAN72635.1hypothetical protein VITISV_035415	422	1	1.6e-163	0.6506	Vitis vinifera	0.6506		NA	NA	NA	NA
Vitvi00g04252	-0.524655	-3.70285	0.653924	0.99444	Vitvi00g04252	'19.4.5.7.3' AND '50.3.4'	'Protein homeostasis.proteolysis.metallopeptidase activities.carboxypeptidase activities.M28-class carboxypeptidase' AND 'Enzyme classification.EC_3 hydrolases.EC_3.4 hydrolase acting on peptide bond (peptidase)'	'mercator4v5.0: M28-class carboxypeptidase & prot-scriber: peptidase m28 domain containing protein & swissprot: Probable glutamate carboxypeptidase PLA3 & original description: none' AND 'mercator4v5.0: EC_3.4 hydrolase acting on peptide bond (peptidase) & prot-scriber: peptidase m28 domain containing protein & swissprot: Probable glutamate carboxypeptidase PLA3 & original description: none'	AT3G54720	AMP1	AT3G54720.1	57.2559	0	ortholog_one2many	AT3G54720.1	Encodes glutamate carboxypeptidase. Various alleles show-increased cotyledon number and rate of leaf initiation, show transformation of leaves to cotyledons, altered flowering time and photomorphogenesis and an increased level of cytokinin biosynthesis. Involved in ethylene enhanced hypocotyl elongation in the light. Strong genetic interaction between TGH and AMP1.	ALTERED MERISTEM PROGRAM 1 (AMP1);CONSTITUTIVE MORPHOGENESIS 2 (COP2);HAUPTLING (HPT);PRIMORDIA TIMING (PT);MULTIFOLIA (MFO1); (MFO1); (ATAMP1)	NA	XP_010646730.1 probable glutamate carboxypeptidase 2	379	2	2.7e-271	0.9986	Vitis vinifera	0.9973	1	GO:0008235	EC:3.4	IPR007484;noIPR;noIPR;IPR039373;noIPR;noIPR;noIPR;noIPR	GO:0008235;;;;;;;
Vitvi00g04253	2.3389	-4.27384	0.518293	0.938351	Vitvi00g04253	'35.1'	'not assigned.annotated'	'mercator4v5.0: not classified & prot-scriber: peptidase m28 domain containing protein & swissprot: Probable glutamate carboxypeptidase AMP1 & original description: none'	NA	NA	NA	NA	NA	NA	NA	NA	NA	NA	XP_010646730.1 probable glutamate carboxypeptidase 2	150	1	2e-95	1	Vitis vinifera	1		NA	NA	noIPR;noIPR;IPR039373	;;
Vitvi00g04254	-1.58023	-4.35625	1	1	Vitvi00g04254	'35.1'	'not assigned.annotated'	'mercator4v5.0: not classified & prot-scriber: c2 domain containing protein & swissprot: no annotation & original description: none'	NA	NA	NA	NA	NA	NA	NA	NA	NA	NA	RVX14511.1hypothetical protein CK203_017254	384	1	3.1e-87	0.801	Vitis vinifera	0.801		NA	NA	noIPR;noIPR	;
Vitvi00g04260	-0.226001	0.425501	0.552033	0.95669	Vitvi00g04260	'35.1'	'not assigned.annotated'	'mercator4v5.0: not classified & prot-scriber: family domain containing protein & swissprot: no annotation & original description: none'	AT3G15550	AT3G15550	AT3G15550.1	41.0714	0	ortholog_one2many	AT3G15550.1	trichohyalin;(source:Araport11)	NA	NA	CBI36233.3unnamed protein product, partial	560	3	4.3e-186	1	Vitis vinifera	1		NA	NA	noIPR;noIPR	;
Vitvi00g04261	0.150223	-3.15799	1	1	Vitvi00g04261	'35.1'	'not assigned.annotated'	'mercator4v5.0: not classified & prot-scriber: eukaryotic translation initiation factor subunit a & swissprot: no annotation & original description: none'	NA	NA	NA	NA	NA	NA	NA	NA	NA	NA	XP_002285218.1PREDICTED: uncharacterized protein LOC100256639	101	4	5.4e-47	0.9965	Vitis vinifera	1		NA	NA	noIPR;noIPR	;
Vitvi00g04262	0.9188	-2.73471	0.147443	0.596806	Vitvi00g04262	'24.2.3.1.2' AND '25.4.4.13'	'Solute transport.carrier-mediated transport.APC superfamily.SulP family.molybdate transporter *(MOT)' AND 'Nutrient uptake.transition metal homeostasis.transport.molybdate transporter *(MOT)'	'mercator4v5.0: molybdate transporter *(MOT) & prot-scriber: molybdate transporter & swissprot: Molybdate transporter 2 & original description: none' AND 'mercator4v5.0: molybdate transporter *(MOT) & prot-scriber: molybdate transporter & swissprot: Molybdate transporter 2 & original description: none'	AT1G80310	MOT2	AT1G80310.1	68.1529	1	ortholog_one2many	AT1G80310.1	MOT2 encodes a molybdate transporter which locates to the vacuolar membrane. Loss-of-function (knock out) mutants show elevated molydate levels in rosette leaves and in fully senescent leaves, but decreased MoO4 levels in seeds. Under conditions of molybdate deficiency leaves from mot2::tDNA mutants show strongly reduced nitrate reductase activity. The mot2 gene is slightly expressed in young and…	MOLYBDATE TRANSPORTER 2 (MOT2)	NA	XP_002285217.1 molybdate transporter 2	471	2	0	0.9713	Vitis vinifera	0.9724	3	GO:0015098;GO:0015689;GO:0016021	EC:7	IPR031563;noIPR;IPR031563	GO:0015098/GO:0015689;;GO:0015098/GO:0015689
Vitvi00g04263	-0.892443	0.216344	0.729149	1	Vitvi00g04263	'35.1'	'not assigned.annotated'	'mercator4v5.0: not classified & prot-scriber: retrovirus pol yprotein from transposon re & swissprot: no annotation & original description: none'	AT1G52780	AT1G52780	AT1G52780.1	40.2379	1	ortholog_one2many	AT1G52780.1	Putative regeneration determinant regulated by TCSA.	NA	NA	XP_019077553.1PREDICTED: uncharacterized protein LOC100266929	1009	4	0	0.9943	Vitis vinifera	1	1	GO:0016021	NA	IPR021319;IPR021319;noIPR	;;
Vitvi00g04264	-1.06666	-3.92234	0.571489	0.966794	Vitvi00g04264	'35.1'	'not assigned.annotated'	'mercator4v5.0: not classified & prot-scriber: retrovirus pol yprotein from transposon re & swissprot: no annotation & original description: none'	AT1G52780	AT1G52780	AT1G52780.1	38.7795	1	ortholog_one2many	AT1G52780.1	Putative regeneration determinant regulated by TCSA.	NA	NA	RVW77121.1Retrovirus-related Pol polyprotein from transposon RE1	1016	3	0	0.9748	Vitis vinifera	0.9901	1	GO:0016021	NA	IPR021319;noIPR;IPR021319	;;
Vitvi00g04265	0.748904	-3.96413	0.719619	1	Vitvi00g04265	'35.1'	'not assigned.annotated'	'mercator4v5.0: not classified & prot-scriber: tubulin beta chain & swissprot: Tubulin beta-9 chain & original description: none'	NA	NA	NA	NA	NA	NA	NA	NA	NA	NA	XP_010662749.1 tubulin beta-1 chain-like	162	20	1.7e-95	0.9815	Vitis vinifera	0.9926	7	GO:0000226;GO:0000278;GO:0003924;GO:0005200;GO:0005525;GO:0005737;GO:0005874	EC:3.6.1	IPR000217;IPR002453;IPR003008;IPR036525;IPR003008;IPR000217;noIPR;IPR013838;IPR036525	GO:0005874/GO:0007017;GO:0007017/GO:0005874/GO:0005525/GO:0005200;GO:0005525/GO:0003924;;GO:0005525/GO:0003924;GO:0005874/GO:0007017;;;
Vitvi00g04266	-0.322518	4.8896	0.0345122	0.251741	Vitvi00g04266	'35.1'	'not assigned.annotated'	'mercator4v5.0: not classified & prot-scriber: hydrolase 4 domain containing protein & swissprot: Caffeoylshikimate esterase & original description: none'	AT1G52760	LysoPL2	AT1G52760.1	73.9645	1	ortholog_one2many	AT1G52760.1	Encodes caffeoyl shikimate esterase and is involved in lignin biosynthesis. CSE converts caffeoyl shikimate to caffiate. Loss of function mutations have reduced lignin content and collapsed vessel elements. It is also reported to function as a lysophospholipase 2 (LysoPL2) involved in tolerance to cadmium-induced oxidative stress. Binds Acyl-CoA-binding protein 2 (ACBP2).	LYSOPHOSPHOLIPASE 2 (LysoPL2);CAFFEOYL SHIKIMATE ESTERASE (CSE); (ATMAGL3)	NA	XP_002285258.1 caffeoylshikimate esterase	169	4	1.6e-116	1	Vitis vinifera	1		NA	NA	IPR000073;IPR029058;IPR022742;noIPR;noIPR;IPR029058	;;;;;
Vitvi00g04267	0.406581	1.67835	0.0998935	0.483248	Vitvi00g04267	'35.1'	'not assigned.annotated'	'mercator4v5.0: not classified & prot-scriber: hydrolase 4 domain containing protein & swissprot: Caffeoylshikimate esterase & original description: none'	AT1G52760	LysoPL2	AT1G52760.1	80.1471	1	ortholog_one2many	AT1G52760.1	Encodes caffeoyl shikimate esterase and is involved in lignin biosynthesis. CSE converts caffeoyl shikimate to caffiate. Loss of function mutations have reduced lignin content and collapsed vessel elements. It is also reported to function as a lysophospholipase 2 (LysoPL2) involved in tolerance to cadmium-induced oxidative stress. Binds Acyl-CoA-binding protein 2 (ACBP2).	LYSOPHOSPHOLIPASE 2 (LysoPL2);CAFFEOYL SHIKIMATE ESTERASE (CSE); (ATMAGL3)	NA	XP_002285258.1 caffeoylshikimate esterase	136	6	7.6e-93	0.9988	Vitis vinifera	1		NA	NA	IPR022742;IPR029058;noIPR;noIPR;IPR029058	;;;;
Vitvi00g04268	-0.417744	0.397406	0.599699	0.980384	Vitvi00g04268	'24.1.1.1.2'	'Solute transport.primary active transport.V-type ATPase complex.membrane V0 subcomplex.subunit c'	'mercator4v5.0: subunit c of V-type ATPase membrane V0 subcomplex & prot-scriber: v type proton atpase proteolipid subunit c & swissprot: V-type proton ATPase subunit c''1 & original description: none'	AT2G25610	AT2G25610	AT2G25610.2	79.1045	0	ortholog_many2many	AT2G25610.2	ATPase, F0/V0 complex, subunit C protein;(source:Araport11)	(VHA-C")	NA	RVW28733.1V-type proton ATPase subunit c''2	134	1	7.5e-83	0.9925	Vitis vinifera	0.9925	4	GO:0015078;GO:0016021;GO:0033179;GO:1902600	EC:7	IPR000245;noIPR;IPR002379;noIPR;noIPR;noIPR;IPR035921	GO:1902600/GO:0015078/GO:0033179;;GO:1902600/GO:0015078/GO:0033177;;;;
Vitvi00g04273	-0.29711	3.59758	0.0421584	0.285172	Vitvi00g04273	'24.2.1.1.9' AND '28.2.1.9.1'	'Solute transport.carrier-mediated transport.DMT superfamily.NST-TPT group.nucleotide sugar transporter *(ROCK)' AND 'Plant reproduction.gametogenesis.male gametophyt.exine formation.UDP-sugar transporter *(ROCK/TEX2)'	'mercator4v5.0: nucleotide sugar transporter *(ROCK) & prot-scriber: of udp n acetylglucosamie trasporter rock & swissprot: UDP-N-acetylglucosamine transporter ROCK1 & original description: none' AND 'mercator4v5.0: UDP-sugar transporter *(ROCK/TEX2) & prot-scriber: of udp n acetylglucosamie trasporter rock & swissprot: UDP-N-acetylglucosamine transporter ROCK1 & original description: none'	AT5G65000	AT5G65000	AT5G65000.1	75.5352	1	ortholog_one2many	AT5G65000.1	Encodes an ER-localized facilitator of UDP-N-acetylglucosamine (UDP-GlcNAc) and UDP-N-acetylgalactosamine (UDP-GalNAc) transport. It also regulates the cytokinin signal in meristematic cells through modulating activity of cytokinin oxidases/dehydrogenases. Finally, it is an important part of the ER quality control system, which determines the fate of aberrant proteins in the secretory pathway.	(TEX2);REPRESSOR OF CYTOKININ DEFICIENCY 1 (ROCK1)	NA	XP_002268717.2 CMP-sialic acid transporter 5	327	2	1.3e-224	0.9969	Vitis vinifera	1	3	GO:0015165;GO:0030173;GO:0090481	EC:7	IPR007271;noIPR;IPR007271;noIPR;IPR007271;noIPR	GO:0016021/GO:0090481/GO:0000139/GO:0015165;;GO:0016021/GO:0090481/GO:0000139/GO:0015165;;GO:0016021/GO:0090481/GO:0000139/GO:0015165;
Vitvi00g04274	0.135379	4.01521	0.415823	0.900874	Vitvi00g04274	'17.6.1.2.21'	'Protein biosynthesis.organelle machinery.mitochondrial ribosome biogenesis.large ribosomal subunit proteome.component *(uL23m)'	'mercator4v5.0: component *(uL23m) of large mitoribosomal-subunit proteome & prot-scriber: 50s ribosomal protein l23 & swissprot: no annotation & original description: none'	AT4G39880	AT4G39880	AT4G39880.1	50.2222	1	ortholog_one2many	AT4G39880.1	Ribosomal protein L23/L15e family protein;(source:Araport11)	RIBOSOMAL PROTEIN UL23M (UL23M)	NA	CAN63891.1hypothetical protein VITISV_012657	225	1	3.4e-142	1	Vitis vinifera	1	7	GO:0000139;GO:0003735;GO:0005840;GO:0006412;GO:0015165;GO:0016021;GO:0090481	EC:7	IPR012677;IPR013025;noIPR;noIPR;noIPR;IPR013025;noIPR;IPR012678	;GO:0006412/GO:0005840/GO:0003735;;;;GO:0006412/GO:0005840/GO:0003735;;GO:0006412/GO:0005840/GO:0003735
Vitvi00g04275	-1.58023	-4.35625	1	1	Vitvi00g04275	'19.2.2.12.4.2.23'	'Protein homeostasis.ubiquitin-proteasome system.ubiquitin-fold protein conjugation.CULLIN-based E3 ubiquitin ligase activities.CUL3-based E3 ubiquitin ligase complexes.BTB/POZ substrate adaptor component activities.substrate adaptor *(DOT3)'	'mercator4v5.0: substrate adaptor *(DOT3) of CUL3-based E3 ubiquitin ligase complex & prot-scriber: btb poz domain containing protein & swissprot: BTB/POZ domain-containing protein DOT3 & original description: none'	AT5G10250	DOT3	AT5G10250.2	57.76	0	ortholog_one2many	AT5G10250.2	Encodes a protein with an N-terminal BTB/POZ domain and a C-terminal NPH3 family domain. dot3 mutants have defects in shoot and primary root growth and produce an aberrant parallel venation pattern in juvenile leaves.	NA	NA	XP_034689741.1BTB/POZ domain-containing protein DOT3	625	1	0	0.9968	Vitis riparia	0.9968	1	GO:0005515	NA	noIPR;IPR000210;IPR011333;IPR027356;IPR000210;noIPR;noIPR;noIPR;IPR043454;noIPR;IPR000210;IPR027356;IPR011333	;GO:0005515;;;GO:0005515;;;;;;GO:0005515;;
Vitvi00g04276	0.434692	-3.23468	0.696139	1	Vitvi00g04276	'35.1'	'not assigned.annotated'	'mercator4v5.0: not classified & prot-scriber: duf 4283 domain containing protein & swissprot: no annotation & original description: none'	NA	NA	NA	NA	NA	NA	NA	NA	NA	NA	RVX23084.1hypothetical protein CK203_000370	522	1	2.4e-300	0.7608	Vitis vinifera	0.7608		NA	NA	IPR025558;noIPR;noIPR	;;
Vitvi00g04277	-0.16724	-0.343855	0.573609	0.968073	Vitvi00g04277	'35.1'	'not assigned.annotated'	'mercator4v5.0: not classified & prot-scriber: reverse transcriptase domain containing protein & swissprot: no annotation & original description: none'	NA	NA	NA	NA	NA	NA	NA	NA	NA	NA	RVW26710.1Transposon TX1 uncharacterized 149 kDa protein	346	2	3.8e-222	0.9769	Vitis vinifera	0.9826		NA	NA	NA	NA
Vitvi12g04207	8.64201	-0.694186	0.00082764	0.0147468	Vitvi12g04207	'35.1'	'not assigned.annotated'	'mercator4v5.0: not classified & prot-scriber: f box domain containing protein & swissprot: no annotation & original description: none'	NA	NA	NA	NA	NA	NA	NA	NA	NA	NA	XP_002275082.1PREDICTED: uncharacterized protein LOC100251039	88	15	3.5e-55	0.9939	Vitis vinifera/Vitis riparia	1		NA	NA	IPR022251;IPR022251;noIPR	;;
Vitvi00g04280	-0.0848167	4.788	0.744452	1	Vitvi00g04280	'35.1'	'not assigned.annotated'	'mercator4v5.0: not classified & prot-scriber: potassium channel subfamily k member & swissprot: no annotation & original description: none'	AT4G39900	AT4G39900	AT4G39900.1	36.2595	1	ortholog_one2many	AT4G39900.1	adenine deaminase;(source:Araport11)	NA	NA	XP_003635450.1PREDICTED: uncharacterized protein LOC100853798 isoform X1	262	3	6.6e-192	0.9936	Vitis vinifera	1	1	GO:0016021	NA	noIPR;noIPR	;
Vitvi00g04281	2.33203	-4.27433	0.518293	0.938351	Vitvi00g04281	'35.2'	'not assigned.not annotated'	'mercator4v5.0: not classified & prot-scriber: no annotation & swissprot: no annotation & original description: none'	NA	NA	NA	NA	NA	NA	NA	NA	NA	NA	---NA---	118				NA			NA	NA	noIPR;noIPR	;
Vitvi00g04282	-1.35514	-1.1491	0.00336899	0.0452977	Vitvi00g04282	'24.2.13'	'Solute transport.carrier-mediated transport.solute transporter *(MTCC)'	'mercator4v5.0: solute transporter *(MTCC) & prot-scriber: adp atp carrier protein & swissprot: Probable mitochondrial adenine nucleotide transporter BTL3 & original description: none'	NA	NA	NA	NA	NA	NA	NA	NA	NA	NA	XP_002270363.1 probable mitochondrial adenine nucleotide transporter BTL3	413	2	6.5e-275	0.9964	Vitis vinifera	1	2	GO:0016021;GO:0055085	NA	IPR002067;IPR023395;IPR018108;noIPR;noIPR;IPR018108;IPR018108;IPR018108;IPR023395	GO:0055085;;;;;;;;
Vitvi00g04283	-0.0516038	3.54178	0.701155	1	Vitvi00g04283	'13.2.1.2.3' AND '15.3.2.1.1' AND '18.4.2.1.3' AND '50.2.7'	'Cell division.cell cycle organisation.cell cycle control.CYCLIN-dependent protein kinase complex.catalytic component *(CDKC)' AND 'RNA biosynthesis.RNA polymerase II-dependent transcription.RNA polymerase-II phosphorylation/dephosphorylation.CTDK-I protein kinase complex.catalytic component *(CDKC-1/CTK1)' AND 'Protein modification.phosphorylation.CMGC protein kinase superfamily.CDK protein kina…	'mercator4v5.0: catalytic component *(CDKC) of cyclin-dependent kinase complex & prot-scriber: cyclin dependent kinase c 1 & swissprot: Cyclin-dependent kinase C-1 & original description: none' AND 'mercator4v5.0: catalytic component *(CDKC-1/CTK1) of polymerase-II kinase complex & prot-scriber: cyclin dependent kinase c 1 & swissprot: Cyclin-dependent kinase C-1 & original description: none' AND…	AT5G10270	CDKC;1	AT5G10270.1	77.7778	1	ortholog_many2many	AT5G10270.1	Encodes CDKC;1, part of a CDKC kinase complex that is targeted by Cauliflower mosaic virus (CaMV) for transcriptional activation of viral genes. Also regulates plant growth and development.	CYCLIN-DEPENDENT KINASE C;1 (CDKC;1)	NA	XP_003634832.2 cyclin-dependent kinase C-1	513	2	0	0.9493	Vitis vinifera	0.9513	3	GO:0004672;GO:0005524;GO:0006468	EC:2.7.1	IPR000719;noIPR;noIPR;IPR000719;noIPR;noIPR;noIPR;noIPR;noIPR;noIPR;IPR008271;IPR017441;IPR000719;noIPR;IPR011009	GO:0005524/GO:0004672/GO:0006468;;;GO:0005524/GO:0004672/GO:0006468;;;;;;;GO:0004672/GO:0006468;GO:0005524;GO:0005524/GO:0004672/GO:0006468;;
Vitvi00g04284	-0.700867	-3.7062	0.689786	1	Vitvi00g04284	'35.1'	'not assigned.annotated'	'mercator4v5.0: not classified & prot-scriber: cg domain containing protein & swissprot: Calmodulin-binding transcription activator 3 & original description: none'	NA	NA	NA	NA	NA	NA	NA	NA	NA	NA	RVX23168.1Calmodulin-binding transcription activator 3	371	1	2.8e-190	0.9966	Vitis vinifera	0.9966	3	GO:0003677;GO:0005516;GO:0005634	NA	noIPR;noIPR;noIPR;IPR005559	;;;GO:0003677
Vitvi00g04286	0.823665	-2.659	0.285646	0.776143	Vitvi00g04286	'35.1'	'not assigned.annotated'	'mercator4v5.0: not classified & prot-scriber: heat shock cognate kda protein & swissprot: Heat shock 70 kDa protein 1 & original description: none'	NA	NA	NA	NA	NA	NA	NA	NA	NA	NA	RVW18921.1Heat shock cognate 70 kDa protein	446	2	1.1e-276	0.9966	Vitis vinifera	0.9978	2	GO:0005524;GO:0016887	NA	IPR013126;IPR012347;IPR029048;IPR013126;noIPR;noIPR;IPR029047;IPR009078;IPR029048	GO:0016887/GO:0005524;;;GO:0016887/GO:0005524;;;;;
Vitvi00g04287	0.68496	-3.8591	0.743313	1	Vitvi00g04287	'20.2.4.5'	'Cytoskeleton organisation.microfilament network.myosin microfilament-based motor protein activities.myosin adaptor protein *(MadB)'	'mercator4v5.0: myosin adaptor protein *(MadB) & prot-scriber: bem1p pb domain containing protein & swissprot: Protein CLMP1 & original description: none'	NA	NA	NA	NA	NA	NA	NA	NA	NA	NA	RVW18427.1Protein CLMP1	338	2	1.7e-195	0.9061	Vitis vinifera	0.9062		NA	NA	noIPR;noIPR;IPR044517;noIPR;IPR044517;noIPR	;;;;;
Vitvi00g04292	-2.30097	-4.27486	0.518293	0.938351	Vitvi00g04292	'35.2'	'not assigned.not annotated'	'mercator4v5.0: not classified & prot-scriber: no annotation & swissprot: no annotation & original description: none'	NA	NA	NA	NA	NA	NA	NA	NA	NA	NA	CAA2979185.1Hypothetical predicted protein	81	1	1.8e-20	0.8689	Olea europaea subsp. europaea	0.8689		NA	NA	NA	NA
Vitvi00g04294	1.01058	-2.58516	0.158419	0.610459	Vitvi00g04294	'35.2'	'not assigned.not annotated'	'mercator4v5.0: not classified & prot-scriber: no annotation & swissprot: no annotation & original description: none'	NA	NA	NA	NA	NA	NA	NA	NA	NA	NA	CAN73974.1hypothetical protein VITISV_023798	174	1	1.7e-80	0.8851	Vitis vinifera	0.8851		NA	NA	noIPR;noIPR;noIPR	;;
Vitvi00g04295	0.0210839	-4.274	1	1	Vitvi00g04295	'35.2'	'not assigned.not annotated'	'mercator4v5.0: not classified & prot-scriber: no annotation & swissprot: no annotation & original description: none'	NA	NA	NA	NA	NA	NA	NA	NA	NA	NA	KAF9591314.1hypothetical protein IFM89_003626	71	2	3.1e-30	0.9609	Coptis chinensis	0.9385		NA	NA	NA	NA
Vitvi00g04296	-2.79212	-4.19644	0.277439	0.765326	Vitvi00g04296	'35.1'	'not assigned.annotated'	'mercator4v5.0: not classified & prot-scriber: zf rvt domain containing protein & swissprot: no annotation & original description: none'	NA	NA	NA	NA	NA	NA	NA	NA	NA	NA	KYP44518.1Putative ribonuclease H protein At1g65750 family	115	14	5.8e-23	0.6083	Cajanus cajan	0.6216		NA	NA	NA	NA
Vitvi00g04297	-2.78266	-4.19718	0.277439	0.765326	Vitvi00g04297	'35.1'	'not assigned.annotated'	'mercator4v5.0: not classified & prot-scriber: line reverse transcriptase & swissprot: no annotation & original description: none'	NA	NA	NA	NA	NA	NA	NA	NA	NA	NA	KAF7806788.1putative ribonuclease H protein At1g65750 family	111	4	1.3e-16	0.725	Populus trichocarpa	0.7571		NA	NA	NA	NA
Vitvi00g04298	-0.318335	-1.61123	0.412952	0.899091	Vitvi00g04298	'35.1'	'not assigned.annotated'	'mercator4v5.0: not classified & prot-scriber: cytochrome c biogenesis protein f & swissprot: Cytochrome c biogenesis CcmF C-terminal-like mitochondrial protein & original description: none'	ATMG00180	ccmFC	ATMG00180.1	68.8136	0	ortholog_one2one	ATMG00180.1	cytochrome c biogenesis orf452	CYTOCHROME C BIOGENESIS 452 (CCB452);CCMF HOMOLOG C-TERMINUS (CCMFC)	NA	YP_002608351.1cytochrome c biogenesis FC	295	11	2.1e-186	0.9276	Camellia sinensis var. sinensis	0.9254	3	GO:0005739;GO:0016021;GO:0017004	NA	noIPR;noIPR;IPR044955	;;GO:0017004
Vitvi00g04299	-1.56947	-4.35699	1	1	Vitvi00g04299	'35.1'	'not assigned.annotated'	'mercator4v5.0: not classified & prot-scriber: cytochrome c biogenesis protein mf & swissprot: no annotation & original description: none'	NA	NA	NA	NA	NA	NA	NA	NA	NA	NA	GEV98097.1cytochrome c biogenesis CcmF C-terminal-like mitochondrial protein	56	4	1.8e-23	0.9536	Ricinus communis	0.9434		NA	NA	NA	NA
Vitvi00g04301	-0.16233	-0.925335	0.690828	1	Vitvi00g04301	'35.1'	'not assigned.annotated'	'mercator4v5.0: not classified & prot-scriber: ccmf c domain containing protein & swissprot: Cytochrome c biogenesis CcmF C-terminal-like mitochondrial protein & original description: none'	NA	NA	NA	NA	NA	NA	NA	NA	NA	NA	YP_002608351.1cytochrome c biogenesis FC	305	2	9.2e-180	0.998	Vitis vinifera	1	2	GO:0005739;GO:0017004	NA	IPR032523;noIPR;noIPR;IPR044955;noIPR	;;;GO:0017004;
Vitvi00g04302	1.59842	-4.35648	1	1	Vitvi00g04302	'35.2'	'not assigned.not annotated'	'mercator4v5.0: not classified & prot-scriber: no annotation & swissprot: no annotation & original description: none'	NA	NA	NA	NA	NA	NA	NA	NA	NA	NA	---NA---	159				NA			NA	NA	NA	NA
Vitvi00g04313	0.209946	-2.3799	0.868494	1	Vitvi00g04313	'27.7.2' AND '50.3.6'	'Multi-process regulation.pyrophosphate homeostasis.plastidial pyrophosphatase' AND 'Enzyme classification.EC_3 hydrolases.EC_3.6 hydrolase acting on acid anhydride'	'mercator4v5.0: plastidial pyrophosphatase & prot-scriber: inorganic pyrophosphatase 2 & swissprot: Soluble inorganic pyrophosphatase 6, chloroplastic & original description: none' AND 'mercator4v5.0: EC_3.6 hydrolase acting on acid anhydride & prot-scriber: inorganic pyrophosphatase 2 & swissprot: Soluble inorganic pyrophosphatase 6, chloroplastic & original description: none'	AT5G09650	PPa6	AT5G09650.1	76.1404	1	ortholog_one2many	AT5G09650.1	Encodes a protein with inorganic pyrophosphatase activity.	PYROPHOSPHORYLASE 6 (PPa6);PYROPHOSPHORYLASE 6 (AtPPa6)	NA	XP_034681590.1soluble inorganic pyrophosphatase 6, chloroplastic-like	285	1	1.1e-208	0.9965	Vitis riparia	0.9965	4	GO:0000287;GO:0004427;GO:0005737;GO:0006796	EC:3.6.1.1	IPR036649;IPR008162;IPR008162;noIPR;noIPR;IPR008162;IPR036649	GO:0006796/GO:0005737/GO:0004427/GO:0000287;GO:0006796/GO:0005737/GO:0004427/GO:0000287;GO:0006796/GO:0005737/GO:0004427/GO:0000287;;;GO:0006796/GO:0005737/GO:0004427/GO:0000287;GO:0006796/GO:0005737/GO:0004427/GO:0000287
Vitvi00g04314	0.484312	0.754462	0.720262	1	Vitvi00g04314	'35.1'	'not assigned.annotated'	'mercator4v5.0: not classified & prot-scriber: pentatricopeptide repeat containing protein mitochondrial & swissprot: Pentatricopeptide repeat-containing protein At2g27800, mitochondrial & original description: none'	AT2G27800	AT2G27800	AT2G27800.1	56.2667	1	ortholog_one2many	AT2G27800.1	Tetratricopeptide repeat (TPR)-like superfamily protein;(source:Araport11)	NA	NA	RVW47079.1Pentatricopeptide repeat-containing protein, mitochondrial	375	1	8.1e-213	1	Vitis vinifera	1	1	GO:0005515	NA	IPR002885;IPR002885;IPR011990;IPR011990;IPR002885;IPR002885;noIPR;noIPR;IPR002885;IPR002885;IPR002885	;;GO:0005515;GO:0005515;;;;;;;
Vitvi00g04315	-0.212441	0.199568	0.514542	0.938351	Vitvi00g04315	'24.2.2.12'	'Solute transport.carrier-mediated transport.MFS superfamily.organic anion transporter *(OATP)'	'mercator4v5.0: organic anion transporter *(OATP) & prot-scriber: mfs domain containing protein & swissprot: Probable sphingolipid transporter spinster homolog 2 & original description: none'	AT2G22730	AT2G22730	AT2G22730.2	59.0604	0	ortholog_many2many	AT2G22730.2	Major facilitator superfamily protein;(source:Araport11)	NA	NA	XP_010646722.1 probable sphingolipid transporter spinster homolog 2	298	4	2.3e-200	0.9771	Vitis vinifera	0.9797	2	GO:0022857;GO:0055085	EC:7	IPR036259;IPR011701;noIPR;noIPR;noIPR;noIPR;IPR020846;IPR036259	;GO:0055085/GO:0022857;;;;;GO:0022857;
Vitvi00g04316	-0.552156	-0.964615	0.231122	0.726646	Vitvi00g04316	'24.2.2.12'	'Solute transport.carrier-mediated transport.MFS superfamily.organic anion transporter *(OATP)'	'mercator4v5.0: organic anion transporter *(OATP) & prot-scriber: mfs domain containing protein & swissprot: Probable sphingolipid transporter spinster homolog 2 & original description: none'	AT2G22730	AT2G22730	AT2G22730.2	49.7462	0	ortholog_many2many	AT2G22730.2	Major facilitator superfamily protein;(source:Araport11)	NA	NA	XP_010646722.1 probable sphingolipid transporter spinster homolog 2	197	5	1.9e-71	0.9194	Vitis vinifera	0.9209	3	GO:0016021;GO:0022857;GO:0055085	EC:7	IPR004156;noIPR;noIPR;IPR036259	GO:0055085/GO:0016020;;;
Vitvi00g04317	0.15966	0.842027	0.518248	0.938351	Vitvi00g04317	'17.6.1.3.18'	'Protein biosynthesis.organelle machinery.mitochondrial ribosome biogenesis.small ribosomal subunit proteome.component *(uS19m)'	'mercator4v5.0: component *(uS19m) of small mitoribosomal-subunit proteome & prot-scriber: 30s ribosomal protein s19 & swissprot: Ribosomal protein S19, mitochondrial & original description: none'	AT5G47320	RPS19	AT5G47320.1	58.5106	0	ortholog_one2many	AT5G47320.1	Nuclear encoded mitochondrial ribosome subunit. The mRNA is cell-to-cell mobile.	RIBOSOMAL PROTEIN US19M (US19M);RIBOSOMAL PROTEIN S19 (RPS19)	NA	YP_002608369.1ribosomal protein S19	94	13	1.8e-62	0.9861	Vitis vinifera/Vitis riparia x Vitis cinerea	1	5	GO:0000028;GO:0003723;GO:0003735;GO:0005763;GO:0006412	NA	IPR002222;IPR002222;IPR023575;IPR002222;noIPR;noIPR;IPR002222;IPR020934;IPR002222;IPR023575	GO:0006412/GO:0005840/GO:0003735;GO:0006412/GO:0005840/GO:0003735;GO:0006412/GO:0005840/GO:0003735;GO:0006412/GO:0005840/GO:0003735;;;GO:0006412/GO:0005840/GO:0003735;GO:0003723;GO:0006412/GO:0005840/GO:0003735;GO:0006412/GO:0005840/GO:0003735
Vitvi00g04318	0.0921795	-0.581577	0.867648	1	Vitvi00g04318	'1.1.1.2.1.2'	'Photosynthesis.photophosphorylation.photosystem II.PS-II complex.reaction center complex.component *(D2/PsbD)'	'mercator4v5.0: component *(PsbD/D2) of PS-II reaction center complex & prot-scriber: nicto photosystem ii cp reaction center protein & swissprot: Photosystem II CP43 reaction center protein & original description: none'	ATCG00280	psbC	ATCG00280.1	44.7028	0	ortholog_one2one	ATCG00280.1	chloroplast gene encoding a CP43 subunit of the photosystem II reaction center. promoter contains a blue-light responsive element.	PHOTOSYSTEM II REACTION CENTER PROTEIN C (PSBC)	NA	PWA68774.1photosynthetic reaction centre, L/M, Photosystem antenna protein-like protein, plastid	774	20	0	0.9089	Artemisia annua	0.9444	9	GO:0005506;GO:0009523;GO:0009535;GO:0009772;GO:0010242;GO:0016021;GO:0016168;GO:0018298;GO:0045156	EC:1.10.3.9	IPR000484;IPR044900;IPR005868;IPR000484;IPR000932;IPR005869;IPR036854;noIPR;IPR000932;IPR000484;IPR005868;IPR036854;IPR036001	GO:0019684/GO:0045156/GO:0009772;;GO:0045156/GO:0016020/GO:0019684/GO:0009523/GO:0015979;GO:0019684/GO:0045156/GO:0009772;GO:0016020/GO:0009521/GO:0009767/GO:0019684/GO:0016168;GO:0045156/GO:0016020/GO:0009523/GO:0015979/GO:0009772/GO:0016168;GO:0019684/G
Vitvi00g04319	-2.30499	-4.27456	0.518293	0.938351	Vitvi00g04319	'35.1'	'not assigned.annotated'	'mercator4v5.0: not classified & prot-scriber: nadh ubiquinone oxidoreductase & swissprot: no annotation & original description: none'	NA	NA	NA	NA	NA	NA	NA	NA	NA	NA	KAA3449943.1NADH dehydrogenase 1A	58	1	1.1e-27	0.8621	Gossypium australe	0.8621	2	GO:0005886;GO:0016021	NA	NA	NA
Vitvi00g04320	1.25302	-3.53616	0.224227	0.717819	Vitvi00g04320	'35.1'	'not assigned.annotated'	'mercator4v5.0: not classified & prot-scriber: nadh ubiquinone oxidoreductase & swissprot: no annotation & original description: none'	NA	NA	NA	NA	NA	NA	NA	NA	NA	NA	AIC83405.1 orf101b	61	8	1.3e-36	0.9813	Nelumbo nucifera	1	3	GO:0005739;GO:0005886;GO:0016021	NA	NA	NA
Vitvi00g04321	-0.70999	-4.19633	1	1	Vitvi00g04321	'35.2'	'not assigned.not annotated'	'mercator4v5.0: not classified & prot-scriber: no annotation & swissprot: no annotation & original description: none'	NA	NA	NA	NA	NA	NA	NA	NA	NA	NA	CBI33205.3unnamed protein product, partial	238	1	2e-44	0.9744	Vitis vinifera	0.9744		NA	NA	noIPR	NA
Vitvi00g04325	2.33415	-4.27418	0.518293	0.938351	Vitvi00g04325	'35.2'	'not assigned.not annotated'	'mercator4v5.0: not classified & prot-scriber: no annotation & swissprot: no annotation & original description: none'	NA	NA	NA	NA	NA	NA	NA	NA	NA	NA	---NA---	131				NA			NA	NA	NA	NA
Vitvi00g04326	-1.56947	-4.35699	1	1	Vitvi00g04326	'35.2'	'not assigned.not annotated'	'mercator4v5.0: not classified & prot-scriber: no annotation & swissprot: no annotation & original description: none'	NA	NA	NA	NA	NA	NA	NA	NA	NA	NA	CBI33208.3unnamed protein product, partial	72	1	2.9e-33	1	Vitis vinifera	1		NA	NA	NA	NA
Vitvi00g04331	0.031116	-4.2745	1	1	Vitvi00g04331	'35.2'	'not assigned.not annotated'	'mercator4v5.0: not classified & prot-scriber: no annotation & swissprot: no annotation & original description: none'	NA	NA	NA	NA	NA	NA	NA	NA	NA	NA	---NA---	102				NA			NA	NA	NA	NA
Vitvi00g04336	0.455625	4.51444	9.25654e-05	0.00245174	Vitvi00g04336	'50.4.4'	'Enzyme classification.EC_4 lyases.EC_4.4 carbon-sulfur lyase'	'mercator4v5.0: EC_4.4 carbon-sulfur lyase & prot-scriber: 1 aminocyclopropane carboxylate synthase & swissprot: Probable aminotransferase ACS10 & original description: none'	AT1G62960	ACS10	AT1G62960.1	68.2584	1	ortholog_one2many	AT1G62960.1	Encodes an aminotransferase with broad specificity for aspartate and aromatic amino aids such as tyrosine and phenylalanine. It does not act on branched chain amino acids and does not have ACC synthase activity.	ACC SYNTHASE 10 (ACS10)	NA	XP_002281504.4 probable aminotransferase ACS10	356	3	1.3e-256	1	Vitis vinifera	1	3	GO:0008483;GO:0009058;GO:0030170	EC:2.6.1	noIPR;IPR015421;IPR015422;IPR004839;noIPR;noIPR;noIPR;IPR015424	;GO:0003824;GO:0003824;GO:0030170/GO:0009058;;;;
Vitvi00g04337	0.0740173	2.87432	0.765359	1	Vitvi00g04337	'18.4.1.7' AND '50.2.7'	'Protein modification.phosphorylation.TKL protein kinase superfamily.LRR-VII protein kinase' AND 'Enzyme classification.EC_2 transferases.EC_2.7 transferase transferring phosphorus-containing group'	'mercator4v5.0: LRR-VII protein kinase & prot-scriber: leucine rich receptor serine threonine protein kinase & swissprot: Probable LRR receptor-like serine/threonine-protein kinase At1g12460 & original description: none' AND 'mercator4v5.0: EC_2.7 transferase transferring phosphorus-containing group & prot-scriber: leucine rich receptor serine threonine protein kinase & swissprot: Probable LRR re…	AT1G12460	AT1G12460	AT1G12460.1	63.1101	0	ortholog_many2many	AT1G12460.1	Leucine-rich repeat protein kinase family protein;(source:Araport11)	NA	NA	XP_002275029.3 probable LRR receptor-like serine/threonine-protein kinase At1g12460	881	2	0	1	Vitis vinifera	1	5	GO:0004672;GO:0005515;GO:0005524;GO:0006468;GO:0016021	EC:2.7.1	IPR003591;IPR001611;IPR032675;IPR013210;IPR000719;noIPR;noIPR;IPR032675;noIPR;noIPR;noIPR;noIPR;noIPR;IPR001611;IPR000719;noIPR;noIPR;IPR011009	;GO:0005515;;;GO:0005524/GO:0004672/GO:0006468;;;;;;;;;GO:0005515;GO:0005524/GO:0004672/GO:0006468;;;
Vitvi00g04584	7.72761	-1.52891	0.00188884	0.0286219	Vitvi00g04584	'50.2.7'	'Enzyme classification.EC_2 transferases.EC_2.7 transferase transferring phosphorus-containing group'	'mercator4v5.0: EC_2.7 transferase transferring phosphorus-containing group & prot-scriber: lrr receptor kinase & swissprot: LRR receptor kinase SERK2 & original description: none'	NA	NA	NA	NA	NA	NA	NA	NA	NA	NA	RVX23877.1LRR receptor kinase SERK2	249	7	1e-167	0.9785	Vitis vinifera	0.9875	4	GO:0004674;GO:0005524;GO:0006468;GO:0016021	EC:2.7.1	IPR000719;IPR000719;noIPR;noIPR;noIPR;IPR008271;IPR000719;IPR011009	GO:0005524/GO:0004672/GO:0006468;GO:0005524/GO:0004672/GO:0006468;;;;GO:0004672/GO:0006468;GO:0005524/GO:0004672/GO:0006468;
Vitvi00g04339	0.115691	3.24621	0.481378	0.938351	Vitvi00g04339	'24.2.5.1.1'	'Solute transport.carrier-mediated transport.BART superfamily.BASS family.2-keto acid transporter *(BAT)'	'mercator4v5.0: 2-keto acid transporter *(BAT) & prot-scriber: ileal sodium bile acid cotransporter & swissprot: Probable sodium/metabolite cotransporter BASS5, chloroplastic & original description: none'	AT4G22840	AT4G22840	AT4G22840.1	59.2417	1	ortholog_many2many	AT4G22840.1	Sodium Bile acid symporter family;(source:Araport11)	BILE ACID SODIUM SYMPORTER 6 (BASS6)	NA	XP_010661664.1 probable sodium/metabolite cotransporter BASS5, chloroplastic	422	3	4.7e-291	0.9836	Vitis vinifera	0.9976	1	GO:0016020	NA	IPR038770;IPR002657;IPR004710;noIPR	;GO:0016020;;
Vitvi00g04340	0.178977	-4.12575	1	1	Vitvi00g04340	'35.1'	'not assigned.annotated'	'mercator4v5.0: not classified & prot-scriber: ycf protein & swissprot: no annotation & original description: none'	AT4G22830	AT4G22830	AT4G22830.2	38.2075	0	ortholog_one2many	AT4G22830.2	YCF49-like protein;(source:Araport11)	NA	NA	RVW50695.1Ycf49-like protein	212	1	2.4e-125	0.9227	Vitis vinifera	0.9227	1	GO:0016021	NA	IPR019634;noIPR	;
Vitvi00g04343	-0.403018	0.998652	0.099024	0.480756	Vitvi00g04343	'50.1.12'	'Enzyme classification.EC_1 oxidoreductases.EC_1.13 oxidoreductase acting on single donor with incorporation of molecular oxygen (oxygenase)'	'mercator4v5.0: EC_1.13 oxidoreductase acting on single donor with incorporation of molecular oxygen (oxygenase) & prot-scriber: linoleate 9s lipoxygenase & swissprot: Linoleate 9S-lipoxygenase 6 (Fragment) & original description: none'	NA	NA	NA	NA	NA	NA	NA	NA	NA	NA	RVW73445.1Linoleate 9S-lipoxygenase 6	618	3	0	0.9829	Vitis vinifera	0.995	5	GO:0005515;GO:0006633;GO:0016702;GO:0031408;GO:0046872	EC:1.13.11	IPR001246;IPR013819;IPR001024;IPR001024;noIPR;IPR013819;noIPR;noIPR;noIPR;IPR027433;noIPR;IPR000907;noIPR;IPR020833;IPR020834;IPR001024;IPR013819;IPR036226;IPR036392	GO:0016491;GO:0016702/GO:0046872;GO:0005515;GO:0005515;;GO:0016702/GO:0046872;;;;;;GO:0016702/GO:0046872;;GO:0016702/GO:0046872;GO:0016702/GO:0046872;GO:0005515;GO:0016702/GO:0046872;;GO:0005515
Vitvi00g04344	-0.0165512	5.6605	0.876011	1	Vitvi00g04344	'2.4.1.4.11'	'Cellular respiration.oxidative phosphorylation.NADH dehydrogenase complex.non-core modules.component *(C1-Fd)'	'mercator4v5.0: component *(C1-Fd) of NADH dehydrogenase complex & prot-scriber: 2fe 2s ferredoxin protein & swissprot: no annotation & original description: none'	AT3G07480	AT3G07480	AT3G07480.1	61.9632	0	ortholog_one2many	AT3G07480.1	Forms an accessory complex I subunit that is part of the bridge domain, which connects the membrane and the peripheral arm of mitochondrial complex I.	MITOCHONDRIAL COMPLEX I FERREDOXIN (C1-FDX)	NA	XP_003634833.1PREDICTED: uncharacterized protein LOC100854844	163	4	1.4e-101	0.9954	Vitis vinifera	0.9939	3	GO:0009055;GO:0022900;GO:0051536	EC:1	IPR012675;noIPR;noIPR;IPR036010	;;;GO:0051536
Vitvi00g04345	-0.00514271	-0.320098	1	1	Vitvi00g04345	'27.8.2'	'Multi-process regulation.calcium-dependent signalling.calcium sensor *(CML)'	'mercator4v5.0: calcium sensor *(CML) & prot-scriber: calmodulin protein & swissprot: Calmodulin-like protein 3 & original description: none'	AT3G07490	AGD11	AT3G07490.1	85.0649	1	ortholog_many2many	AT3G07490.1	A member of ARF GAP domain (AGD), A thaliana has 15 members, grouped into four classes.	ARF-GAP DOMAIN 11 (AGD11);CALMODULIN-LIKE 3 (CML3); (ATCML3)	NA	XP_003632448.1 calmodulin-like protein 3	154	2	1.8e-104	1	Vitis amurensis/Vitis vinifera/Vitis riparia	1	1	GO:0005509	NA	noIPR;IPR002048;noIPR;noIPR;IPR002048;noIPR;noIPR;IPR018247;IPR018247;IPR018247;IPR018247;IPR002048;IPR002048;IPR002048;IPR002048;IPR002048;IPR011992	;GO:0005509;;;GO:0005509;;;;;;;GO:0005509;GO:0005509;GO:0005509;GO:0005509;GO:0005509;
Vitvi00g04346	-1.57593	-4.35654	1	1	Vitvi00g04346	'35.2'	'not assigned.not annotated'	'mercator4v5.0: not classified & prot-scriber: no annotation & swissprot: no annotation & original description: none'	NA	NA	NA	NA	NA	NA	NA	NA	NA	NA	CAN61509.1hypothetical protein VITISV_000628	143	1	4.8e-97	1	Vitis vinifera	1		NA	NA	NA	NA
Vitvi00g04347	-1.58023	-4.35625	1	1	Vitvi00g04347	'35.1'	'not assigned.annotated'	'mercator4v5.0: not classified & prot-scriber: ribonuclease h superfamily protein & swissprot: no annotation & original description: none'	NA	NA	NA	NA	NA	NA	NA	NA	NA	NA	---NA---	90				NA			NA	NA	NA	NA
Vitvi00g04348	1.62672	-4.05163	0.442397	0.91865	Vitvi00g04348	'35.1'	'not assigned.annotated'	'mercator4v5.0: not classified & prot-scriber: rnase h domain containing protein & swissprot: no annotation & original description: none'	NA	NA	NA	NA	NA	NA	NA	NA	NA	NA	KAF7804220.1putative ribonuclease H protein At1g65750 family	144	2	9.2e-29	0.5647	Senna tora	0.5683		NA	NA	NA	NA
Vitvi00g04349	0.0226687	-4.27389	1	1	Vitvi00g04349	'35.2'	'not assigned.not annotated'	'mercator4v5.0: not classified & prot-scriber: no annotation & swissprot: no annotation & original description: none'	NA	NA	NA	NA	NA	NA	NA	NA	NA	NA	GER39089.1ABC-2 type transporter	116	1	4.7e-11	0.75	Striga asiatica	0.75		NA	NA	NA	NA
Vitvi00g04350	0.809343	-3.53488	0.539454	0.94913	Vitvi00g04350	'35.2'	'not assigned.not annotated'	'mercator4v5.0: not classified & prot-scriber: no annotation & swissprot: no annotation & original description: none'	NA	NA	NA	NA	NA	NA	NA	NA	NA	NA	YP_009049661.1hypothetical protein	106	3	5.4e-63	0.9439	Capsicum baccatum/Capsicum annuum/Capsicum annuum var. glabriusculum	0.9533	1	GO:0005739	NA	NA	NA
Vitvi00g04351	0.599507	4.45468	0.000686782	0.0126065	Vitvi00g04351	'35.1'	'not assigned.annotated'	'mercator4v5.0: not classified & prot-scriber: cytochrome c oxidase 1+2 & swissprot: Cytochrome c oxidase subunit 2 & original description: none'	ATMG00160	cox2	ATMG00160.1	62.2517	0	ortholog_one2one	ATMG00160.1	cytochrome c oxidase subunit 2	CYTOCHROME OXIDASE 2 (COX2)	NA	AUR27270.1putative cytochrome c oxidase subunit 2	302	4	7.2e-140	0.7207	Helianthus annuus	0.7444	5	GO:0004129;GO:0005507;GO:0005739;GO:0016021;GO:0042773	EC:1.9;EC:7.1.1.9	noIPR;IPR011759;IPR036257;IPR008972;IPR002429;noIPR;IPR011759;IPR002429;IPR036257;IPR008972	;GO:0016021/GO:0022900;;;GO:0004129/GO:0005507/GO:0016020;;GO:0016021/GO:0022900;GO:0004129/GO:0005507/GO:0016020;;
Vitvi00g04353	0.0455078	-3.98565	1	1	Vitvi00g04353	'35.2'	'not assigned.not annotated'	'mercator4v5.0: not classified & prot-scriber: no annotation & swissprot: no annotation & original description: none'	NA	NA	NA	NA	NA	NA	NA	NA	NA	NA	---NA---	215				NA			NA	NA	NA	NA
Vitvi00g04354	0.180951	-0.0510042	0.552916	0.956916	Vitvi00g04354	'2.4.6.1.3'	'Cellular respiration.oxidative phosphorylation.ATP synthase complex.membrane MF0 subcomplex.subunit c'	'mercator4v5.0: subunit c of ATP synthase membrane MF0 subcomplex & prot-scriber: atp synthase 0 subunit mitochondrial & swissprot: no annotation & original description: none'	AT2G07671	AT2G07671	AT2G07671.1	94.5946	0	ortholog_many2many	AT2G07671.1	ATP synthase subunit C family protein;(source:Araport11)	NA	NA	ALE29234.1ATPase subunit 9	74	20	6.4e-39	0.9953	Heuchera parviflora var. saurensis	1	6	GO:0000276;GO:0005524;GO:0008289;GO:0015078;GO:0015986;GO:0016021	EC:7	IPR000454;IPR002379;IPR038662;noIPR;IPR000454;IPR020537;IPR000454;noIPR;IPR035921	GO:0045263/GO:0015078/GO:0015986;GO:1902600/GO:0015078/GO:0033177;;;GO:0045263/GO:0015078/GO:0015986;;GO:0045263/GO:0015078/GO:0015986;;
Vitvi00g04355	0.451031	-2.31337	0.5283	0.94303	Vitvi00g04355	'35.1'	'not assigned.annotated'	'mercator4v5.0: not classified & prot-scriber: atp synt ab n domain containing protein & swissprot: no annotation & original description: none'	NA	NA	NA	NA	NA	NA	NA	NA	NA	NA	RXH88095.1hypothetical protein DVH24_042166	366	1	1.4e-22	0.6957	Malus domestica	0.6957		NA	NA	NA	NA
Vitvi00g04356	1.59702	-4.35657	1	1	Vitvi00g04356	'35.1'	'not assigned.annotated'	'mercator4v5.0: not classified & prot-scriber: rna directed dna polymerase reversetranscriptase family protein & swissprot: no annotation & original description: none'	NA	NA	NA	NA	NA	NA	NA	NA	NA	NA	XP_015868752.1uncharacterized protein LOC107406162	126	1	1.8e-32	0.7586	Ziziphus jujuba	0.7586	4	GO:0005739;GO:0009987;GO:0016020;GO:0046872	NA	NA	NA
Vitvi00g04357	1.25088	-4.12152	0.651036	0.992965	Vitvi00g04357	'35.1'	'not assigned.annotated'	'mercator4v5.0: not classified & prot-scriber: retrotran gag 3 domain containing protein & swissprot: no annotation & original description: none'	NA	NA	NA	NA	NA	NA	NA	NA	NA	NA	CAN71471.1hypothetical protein VITISV_038995	324	1	2.7e-229	1	Vitis vinifera	1		NA	NA	noIPR;noIPR	;
Vitvi00g04358	-0.503824	-1.0303	0.798383	1	Vitvi00g04358	'22.5.2.6.2'	'Vesicle trafficking.multi-pathway trafficking regulation.vesicle tethering.TRAPP-II complex-specific components.component *(TRS130/CLUB)'	'mercator4v5.0: component *(TRS130/CLUB) of TRAPP-II complex-specific components & prot-scriber: trafficking protein particle complex ii specific subunit homolog & swissprot: Trafficking protein particle complex II-specific subunit 130 homolog & original description: none'	AT5G54440	CLUB	AT5G54440.1	85.8064	0	ortholog_one2many	AT5G54440.1	Encodes a putative TRAPPII tethering factor required for cell plate assembly during cytokinesis. Part of multi-protein complex, acting as guanine nucleotide exchange factors (GEFs) and possibly as tethers, regulating intracellular trafficking.	CLUB (CLUB); (AtTRS130); (TRAPPC10); (TRS130)	NA	XP_002281921.2 trafficking protein particle complex II-specific subunit 130 homolog	310	3	2.9e-212	0.9989	Vitis vinifera	1	6	GO:0000919;GO:0005802;GO:0005829;GO:0006891;GO:0034498;GO:1990071	NA	noIPR;noIPR;IPR045126	;;GO:0048193/GO:1990071
Vitvi00g04359	-0.216582	1.58858	0.411684	0.898652	Vitvi00g04359	'18.13.1.1'	'Protein modification.protein folding.Cyclophilin-type chaperone activities.peptidyl-prolyl cis-trans isomerase *(CYP37/CYP38)'	'mercator4v5.0: peptidyl-prolyl cis-trans isomerase *(CYP37/CYP38) & prot-scriber: ppiase cyclophilin type domain containing protein & swissprot: Peptidyl-prolyl cis-trans isomerase CYP37, chloroplastic & original description: none'	AT3G15520	AT3G15520	AT3G15520.1	65.4867	1	ortholog_one2many	AT3G15520.1	Cyclophilin-like peptidyl-prolyl cis-trans isomerase family protein;(source:Araport11). Localized to thylakoid lumen. Induced by high light.	CYCLOPHILIN 37 (CYP37)	NA	XP_034679676.1peptidyl-prolyl cis-trans isomerase CYP37, chloroplastic isoform X1	452	2	0	0.9956	Vitis vinifera	1	2	GO:0000413;GO:0003755	EC:5.2.1.8	IPR023222;IPR029000;IPR002130;IPR044259;IPR002130;IPR029000	;;GO:0003755/GO:0000413;;GO:0003755/GO:0000413;
Vitvi00g04360	0.154025	3.4808	0.381579	0.879934	Vitvi00g04360	'35.1'	'not assigned.annotated'	'mercator4v5.0: not classified & prot-scriber: afu atp dependent rna helicase dbp & swissprot: DEAD-box ATP-dependent RNA helicase 16 & original description: none'	AT4G34910	AT4G34910	AT4G34910.1	49.7567	0	ortholog_one2many	AT4G34910.1	P-loop containing nucleoside triphosphate hydrolases superfamily protein;(source:Araport11)	NA	NA	XP_002273641.3 DEAD-box ATP-dependent RNA helicase 16	822	5	0	0.9892	Vitis vinifera	0.9982	5	GO:0003676;GO:0004386;GO:0005524;GO:0016021;GO:0016787	EC:3	noIPR;IPR001650;IPR014001;IPR001650;IPR027417;IPR027417;IPR011545;noIPR;noIPR;noIPR;noIPR;noIPR;IPR007248;noIPR;IPR007248;IPR001650;IPR014001;noIPR;noIPR;IPR027417	;;;;;;GO:0005524/GO:0003676;;;;;;GO:0016021;;GO:0016021;;;;;
Vitvi00g04361	-1.0099	0.754155	0.0121747	0.121714	Vitvi00g04361	'50.1.13' AND '9.1.5.2'	'Enzyme classification.EC_1 oxidoreductases.EC_1.14 oxidoreductase acting on paired donor with incorporation or reduction of molecular oxygen' AND 'Secondary metabolism.terpenoids.cycloartenol biosynthesis.squalene epoxidase'	'mercator4v5.0: EC_1.14 oxidoreductase acting on paired donor with incorporation or reduction of molecular oxygen & prot-scriber: squalene monooxygenase 1 2 & swissprot: Squalene monooxygenase SE2 & original description: none' AND 'mercator4v5.0: squalene epoxidase & prot-scriber: squalene monooxygenase 1 2 & swissprot: Squalene monooxygenase SE2 & original description: none'	AT4G37760	SQE3	AT4G37760.1	77.7778	0	ortholog_many2many	AT4G37760.1	squalene epoxidase 3;(source:Araport11)	SQUALENE EPOXIDASE 3 (SQE3)	NA	XP_003635346.2 squalene epoxidase 3	522	5	0	0.9769	Vitis vinifera	1	5	GO:0004506;GO:0005783;GO:0016021;GO:0016126;GO:0050660	EC:1.14.13;EC:1.14.14.17	noIPR;IPR036188;noIPR;IPR013698;IPR040125;noIPR;IPR036188	;;;GO:0050660/GO:0016021/GO:0004506;GO:0016126/GO:0004506;;
Vitvi00g04362	0.763475	-2.38143	0.205096	0.689807	Vitvi00g04362	'50.2.3'	'Enzyme classification.EC_2 transferases.EC_2.3 acyltransferase'	'mercator4v5.0: EC_2.3 acyltransferase & prot-scriber: chalcone synthase protein & swissprot: Stilbene synthase 4 & original description: none'	AT5G13930	TT4	AT5G13930.1	68.6567	0	ortholog_one2many	AT5G13930.1	Encodes chalcone synthase (CHS), a key enzyme involved in the biosynthesis of flavonoids. Required for the accumulation of purple anthocyanins in leaves and stems. Also involved in the regulation of auxin transport and the modulation of root gravitropism. The mRNA is cell-to-cell mobile.	(ATCHS);TRANSPARENT TESTA 4 (TT4);CHALCONE SYNTHASE (CHS)	NA	XP_034711793.1stilbene synthase 2-like	134	20	7.9e-87	0.9962	Vitis riparia	1	2	GO:0030639;GO:0050350	EC:2.3.1.95	IPR001099;IPR016039;IPR011141;noIPR;IPR016039	;GO:0016746;GO:0016747/GO:0009058;;GO:0016746
Vitvi00g04368	-1.25657	-3.35783	0.143142	0.588161	Vitvi00g04368	'35.1'	'not assigned.annotated'	'mercator4v5.0: not classified & prot-scriber: protein kinase domain containing & swissprot: no annotation & original description: none'	NA	NA	NA	NA	NA	NA	NA	NA	NA	NA	CBI31011.3unnamed protein product, partial	126	1	9e-67	0.9478	Vitis vinifera	0.9478		NA	NA	NA	NA
Vitvi00g04369	-0.332721	2.61071	0.0643418	0.373882	Vitvi00g04369	'18.4.1.12' AND '50.2.7'	'Protein modification.phosphorylation.TKL protein kinase superfamily.LRR-XII protein kinase' AND 'Enzyme classification.EC_2 transferases.EC_2.7 transferase transferring phosphorus-containing group'	'mercator4v5.0: LRR-XII protein kinase & prot-scriber: ectin domain containing receptor kinase 1 & swissprot: LRR receptor-like serine/threonine-protein kinase GSO1 & original description: none' AND 'mercator4v5.0: EC_2.7 transferase transferring phosphorus-containing group & prot-scriber: ectin domain containing receptor kinase 1 & swissprot: LRR receptor-like serine/threonine-protein kinase GSO…	NA	NA	NA	NA	NA	NA	NA	NA	NA	NA	XP_010655739.2 probable LRR receptor-like serine/threonine-protein kinase At3g47570	1140	1	0	0.8747	Vitis vinifera	0.8747	4	GO:0004672;GO:0005515;GO:0005524;GO:0006468	EC:2.7.1	IPR000719;IPR003591;noIPR;IPR032675;IPR013210;IPR001611;IPR000719;IPR032675;noIPR;noIPR;IPR032675;noIPR;noIPR;noIPR;noIPR;IPR008271;IPR000719;noIPR;IPR011009;noIPR;noIPR	GO:0005524/GO:0004672/GO:0006468;;;;;GO:0005515;GO:0005524/GO:0004672/GO:0006468;;;;;;;;;GO:0004672/GO:0006468;GO:0005524/GO:0004672/GO:0006468;;;;
Vitvi00g04371	2.02322	1.44377	0.0876978	0.451267	Vitvi00g04371	'50.1.3'	'Enzyme classification.EC_1 oxidoreductases.EC_1.3 oxidoreductase acting on CH-CH group of donor'	'mercator4v5.0: EC_1.3 oxidoreductase acting on CH-CH group of donor & prot-scriber: 12 oxophytodienoate reductase protein & swissprot: 12-oxophytodienoate reductase 2 & original description: none'	AT1G76690	OPR2	AT1G76690.1	75.1979	0	ortholog_many2many	AT1G76690.1	Encodes one of the closely related 12-oxophytodienoic acid reductases. This enzyme is not expected to participate in jasmonic acid biosynthesis because during in vitro assays, it shows very little activity with the naturally occurring OPDA isomer. Shows activity towards 2,4,6-trinitrotoluene. Expressed predominately in root. Predicted to be a cytosolic protein.	12-OXOPHYTODIENOATE REDUCTASE 2 (OPR2);ARABIDOPSIS 12-OXOPHYTODIENOATE REDUCTASE 2 (ATOPR2)	NA	XP_002281348.1 putative 12-oxophytodienoate reductase 11	379	3	3.6e-289	0.985	Vitis vinifera	1	2	GO:0010181;GO:0016491	EC:1	IPR001155;IPR013785;noIPR;noIPR;noIPR;noIPR	GO:0010181/GO:0016491;GO:0003824;;;;
Vitvi00g04372	-0.691668	-4.06703	1	1	Vitvi00g04372	'50.1.3'	'Enzyme classification.EC_1 oxidoreductases.EC_1.3 oxidoreductase acting on CH-CH group of donor'	'mercator4v5.0: EC_1.3 oxidoreductase acting on CH-CH group of donor & prot-scriber: 12 oxophytodienoate reductase protein & swissprot: 12-oxophytodienoate reductase 1 & original description: none'	AT1G76680	OPR1	AT1G76680.2	73.2759	0	ortholog_many2many	AT1G76680.2	Encodes a member of an alpha/beta barrel fold family of FMN-containing oxidoreductases. One of the closely related 12-oxophytodienoic acid reductases. This enzyme is not expected to participate in jasmonic acid biosynthesis because during in vitro assays, it shows very little activity with the naturally occurring OPDA isomer. Shows activity towards 2,4,6-trinitrotoluene. Expressed predominately i…	12-OXOPHYTODIENOATE REDUCTASE 1 (OPR1)	NA	XP_003634577.1 putative 12-oxophytodienoate reductase 11	348	9	3e-262	0.9907	Vitis vinifera	1	2	GO:0010181;GO:0016491	EC:1	IPR013785;IPR001155;noIPR;noIPR;noIPR;noIPR	GO:0003824;GO:0010181/GO:0016491;;;;
Vitvi00g04383	-0.0203512	-2.33111	1	1	Vitvi00g04383	'16.1.6.11'	'RNA processing.pre-RNA splicing.spliceosome-associated non-snRNP factor activities.splicing factor *(PRP38)'	'mercator4v5.0: splicing factor *(PRP38) & prot-scriber: pre mrna splicing factor & swissprot: Pre-mRNA-splicing factor 38 & original description: none'	AT2G40650	AT2G40650	AT2G40650.1	56.4972	1	ortholog_one2one	AT2G40650.1	PRP38 family protein;(source:Araport11)	(PRP38)	NA	XP_002283131.1 pre-mRNA-splicing factor 38	354	20	4.6e-119	0.9827	Vitis vinifera	1	3	GO:0000398;GO:0016021;GO:0071011	NA	IPR005037;noIPR;noIPR;noIPR;noIPR;noIPR;IPR005037	;;;;;;
Vitvi00g04386	0.227857	6.37313	0.0387034	0.270669	Vitvi00g04386	'16.1.6.11'	'RNA processing.pre-RNA splicing.spliceosome-associated non-snRNP factor activities.splicing factor *(PRP38)'	'mercator4v5.0: splicing factor *(PRP38) & prot-scriber: pre mrna splicing factor & swissprot: Pre-mRNA-splicing factor 38 & original description: none'	NA	NA	NA	NA	NA	NA	NA	NA	NA	NA	XP_002283131.1 pre-mRNA-splicing factor 38	393	4	4.4e-184	0.9857	Vitis vinifera	1	2	GO:0000398;GO:0071011	NA	IPR005037;noIPR;noIPR;noIPR;noIPR;IPR005037;noIPR	;;;;;;
Vitvi00g04389	1.59842	-4.35648	1	1	Vitvi00g04389	'35.1'	'not assigned.annotated'	'mercator4v5.0: not classified & prot-scriber: serine threonine protein kinase atr & swissprot: no annotation & original description: none'	NA	NA	NA	NA	NA	NA	NA	NA	NA	NA	RVW66983.1hypothetical protein CK203_066082	103	1	5.1e-43	0.9545	Vitis vinifera	0.9545		NA	NA	NA	NA
Vitvi00g04397	0.043443	4.03965	0.862644	1	Vitvi00g04397	'35.1'	'not assigned.annotated'	'mercator4v5.0: not classified & prot-scriber: duf 632 domain containing protein & swissprot: Protein ROLLING AND ERECT LEAF 2 & original description: none'	AT5G25590	AT5G25590	AT5G25590.1	64.4283	1	ortholog_one2many	AT5G25590.1	DNA ligase (DUF630 and DUF632);(source:Araport11)	NA	NA	XP_034683956.1protein ALTERED PHOSPHATE STARVATION RESPONSE 1	551	2	0	0.9982	Vitis vinifera	1		NA	NA	noIPR;noIPR;IPR006867;noIPR;noIPR;noIPR;noIPR;noIPR	;;;;;;;
Vitvi00g04398	-1.25974	-2.63652	0.134735	0.569757	Vitvi00g04398	'35.1'	'not assigned.annotated'	'mercator4v5.0: not classified & prot-scriber: nitrate regulatory gene protein & swissprot: no annotation & original description: none'	NA	NA	NA	NA	NA	NA	NA	NA	NA	NA	RVW54016.1Nitrate regulatory gene2 protein	97	1	1.3e-63	0.9897	Vitis vinifera	0.9897	1	GO:0016021	NA	noIPR;noIPR	;
Vitvi00g04399	-0.251535	2.74114	0.236161	0.731163	Vitvi00g04399	'35.1'	'not assigned.annotated'	'mercator4v5.0: not classified & prot-scriber: two on hemoglobin & swissprot: Two-on-two hemoglobin-3 & original description: none'	AT4G32690	GLB3	AT4G32690.1	79.8817	1	ortholog_one2many	AT4G32690.1	Encodes a hemoglobin (Hb) with a central domain similar to the 'truncated Hbs of bacteria, protozoa and fungi. The 3D structure of these types of Hbs is a 2-on-2 arrangement of alpha-helices as opposed to the 3-on-3 arrangement of the standard globin fold. This type of Hb is not found in animals or yeast.	HEMOGLOBIN 3 (GLB3);ARABIDOPSIS HEMOGLOBIN 3 (ATGLB3); (AHB3)	NA	XP_002284484.1 two-on-two hemoglobin-3	169	2	1.2e-121	0.997	Vitis vinifera	1	4	GO:0005344;GO:0015671;GO:0019825;GO:0020037	NA	IPR001486;IPR012292;IPR044203;noIPR;IPR009050	GO:0019825;GO:0020037/GO:0019825;GO:0015671/GO:0005344;;
Vitvi00g04400	0.0220941	1.19099	0.944773	1	Vitvi00g04400	'18.4.2.2' AND '50.2.7'	'Protein modification.phosphorylation.CMGC protein kinase superfamily.CLK/LAMMER protein kinase' AND 'Enzyme classification.EC_2 transferases.EC_2.7 transferase transferring phosphorus-containing group'	'mercator4v5.0: CLK/LAMMER protein kinase & prot-scriber: dual specificity protein kinase clk & swissprot: Serine/threonine-protein kinase AFC3 & original description: none' AND 'mercator4v5.0: EC_2.7 transferase transferring phosphorus-containing group & prot-scriber: dual specificity protein kinase clk & swissprot: Serine/threonine-protein kinase AFC3 & original description: none'	AT4G32660	AME3	AT4G32660.1	65.6319	1	ortholog_one2many	AT4G32660.1	Encodes protein kinase AME3.	(AME3)	NA	XP_002284488.1 serine/threonine-protein kinase AFC3 isoform X1	451	2	9.9e-300	0.9988	Vitis vinifera	1	3	GO:0004674;GO:0005524;GO:0046777	EC:2.7.1	IPR000719;noIPR;IPR000719;noIPR;noIPR;noIPR;noIPR;noIPR;noIPR;IPR008271;IPR000719;noIPR;IPR011009	GO:0005524/GO:0004672/GO:0006468;;GO:0005524/GO:0004672/GO:0006468;;;;;;;GO:0004672/GO:0006468;GO:0005524/GO:0004672/GO:0006468;;
Vitvi00g04403	1.05324	-2.88811	0.214771	0.705576	Vitvi00g04403	'35.1'	'not assigned.annotated'	'mercator4v5.0: not classified & prot-scriber: arath glutathione s tranferae & swissprot: Probable glutathione S-transferase parC & original description: none'	NA	NA	NA	NA	NA	NA	NA	NA	NA	NA	XP_019072465.1 probable glutathione S-transferase parC	114	7	1.5e-79	0.9837	Vitis vinifera	1	3	GO:0004364;GO:0005737;GO:0006749	EC:2.5.1.18	noIPR;IPR004046;noIPR;noIPR;IPR010987;IPR045074;IPR036282	;;;;;GO:0004364/GO:0006749;
Vitvi00g04404	-3.14589	-4.12321	0.152907	0.598432	Vitvi00g04404	'4.2.2.8.3.1' AND '4.3.2.1.1' AND '50.2.2'	'Amino acid metabolism.aspartate group amino acid biosynthesis.aspartate-derived amino acids.isoleucine.acetolactate synthase complex.catalytic component' AND 'Amino acid metabolism.pyruvate group amino acid biosynthesis.pyruvate-derived amino acids.acetolactate synthase complex.catalytic component' AND 'Enzyme classification.EC_2 transferases.EC_2.2 transferase transferring aldehyde or ketonic g…	'mercator4v5.0: catalytic component of acetolactate synthase complex & prot-scriber: acetolactate synthase 1 chloroplastic & swissprot: Acetolactate synthase, chloroplastic & original description: none' AND 'mercator4v5.0: catalytic component of acetolactate synthase complex & prot-scriber: acetolactate synthase 1 chloroplastic & swissprot: Acetolactate synthase, chloroplastic & original descript…	AT3G48560	CSR1	AT3G48560.1	64.9518	0	ortholog_one2many	AT3G48560.1	Catalyzes the formation of acetolactate from pyruvate, the first step in valine and isoleucine biosynthesis. Requires FAD, thiamine pyrophosphate and Mg. Inhibited by the sulphonylurea herbicide, chlorsulphuron, and the imidazolinone herbicide, imazapyr. The obtained crystal structure of acetohydroxyacid synthase AHAS, EC 2.2.1.6)in complex with herbicides of the sulphonylurea and imidazolinone f…	CHLORSULFURON/IMIDAZOLINONE RESISTANT 1 (CSR1);ACETOLACTATE SYNTHASE (ALS);ACETOHYDROXY ACID SYNTHASE (AHAS);TRIAZOLOPYRIMIDINE RESISTANT 5 (TZP5);IMIDAZOLE RESISTANT 1 (IMR1)	NA	XP_019081497.1 acetolactate synthase 2, chloroplastic	311	5	4e-176	0.9945	Vitis vinifera	1	8	GO:0000287;GO:0003984;GO:0005948;GO:0009097;GO:0009099;GO:0009635;GO:0030976;GO:0050660	EC:2.2.1.6	IPR012000;noIPR;noIPR;IPR012001;noIPR;noIPR;noIPR;IPR029061;IPR029035	GO:0000287/GO:0030976;;;GO:0030976;;;;;
Vitvi00g04406	1.59474	-4.35673	1	1	Vitvi00g04406	'50.2.3'	'Enzyme classification.EC_2 transferases.EC_2.3 acyltransferase'	'mercator4v5.0: EC_2.3 acyltransferase & prot-scriber: chalcone synthase protein & swissprot: Stilbene synthase 4 & original description: none'	NA	NA	NA	NA	NA	NA	NA	NA	NA	NA	RVW58540.1Chalcone synthase	187	8	1.1e-129	0.9814	Vitis vinifera	0.9947	2	GO:0009058;GO:0050350	EC:2.3.1.95	IPR001099;IPR016039;noIPR;noIPR;IPR011141;IPR016039	;GO:0016746;;;GO:0016747/GO:0009058;GO:0016746
Vitvi00g04407	0.46182	0.866521	0.359509	0.859811	Vitvi00g04407	'50.2.3'	'Enzyme classification.EC_2 transferases.EC_2.3 acyltransferase'	'mercator4v5.0: EC_2.3 acyltransferase & prot-scriber: chalcone synthase protein & swissprot: Stilbene synthase 6 & original description: none'	NA	NA	NA	NA	NA	NA	NA	NA	NA	NA	AFN21521.1stilbene synthase	246	20	7.2e-132	0.9306	Vitis pseudoreticulata	0.9306	4	GO:0005737;GO:0006952;GO:0030639;GO:0050350	EC:2.3.1.95	IPR016039;IPR001099;noIPR;IPR011141;noIPR;IPR018088;IPR016039	GO:0016746;;;GO:0016747/GO:0009058;;GO:0016746/GO:0009058;GO:0016746
Vitvi00g04408	1.41156	-1.26595	0.239233	0.734679	Vitvi00g04408	'50.2.3'	'Enzyme classification.EC_2 transferases.EC_2.3 acyltransferase'	'mercator4v5.0: EC_2.3 acyltransferase & prot-scriber: chalcone synthase protein & swissprot: Stilbene synthase 3 & original description: none'	NA	NA	NA	NA	NA	NA	NA	NA	NA	NA	XP_034711554.1stilbene synthase 5-like	265	20	1e-181	0.9159	Vitis riparia	0.9164	4	GO:0004315;GO:0006633;GO:0030639;GO:0050350	EC:2.3.1.41;EC:2.3.1.85;EC:2.3.1.95	IPR001099;IPR013751;IPR016039;IPR016039;IPR016039;IPR012328;noIPR;noIPR;IPR011141;noIPR;IPR016039;IPR016039	;GO:0004315/GO:0006633;GO:0016746;GO:0016746;GO:0016746;;;;GO:0016747/GO:0009058;;GO:0016746;GO:0016746
Vitvi00g04409	0.950742	-4.03404	0.728237	1	Vitvi00g04409	'35.1'	'not assigned.annotated'	'mercator4v5.0: not classified & prot-scriber: aai domain containing protein & swissprot: no annotation & original description: none'	NA	NA	NA	NA	NA	NA	NA	NA	NA	NA	RVW50838.1hypothetical protein CK203_101834	138	2	3.2e-77	1	Vitis vinifera	1	1	GO:0005576	NA	IPR036312;IPR016140;noIPR;noIPR;IPR036312	;;;;
Vitvi00g04411	1.03165	7.32167	2.53085e-05	0.000819013	Vitvi00g04411	'35.1'	'not assigned.annotated'	'mercator4v5.0: not classified & prot-scriber: aai domain containing protein & swissprot: no annotation & original description: none'	NA	NA	NA	NA	NA	NA	NA	NA	NA	NA	XP_010662612.1PREDICTED: uncharacterized protein LOC104882174	111	3	2.4e-77	0.997	Vitis vinifera	1	1	GO:0005576	NA	IPR016140;IPR036312;noIPR;noIPR;IPR036312	;;;;
Vitvi13g00517	6.28377	-0.743511	6.804e-09	5.07973e-07	Vitvi13g00517	'35.1'	'not assigned.annotated'	'mercator4v5.0: not classified & prot-scriber: benzyl alcohol o transferase & swissprot: Uncharacterized acetyltransferase At3g50280 & original description: none'	AT2G39980	AT2G39980	AT2G39980.1	66.1191	1	ortholog_one2one	AT2G39980.1	HXXXD-type acyl-transferase family protein;(source:Araport11)	NA	NA	XP_002276050.1 uncharacterized acetyltransferase At3g50280	487	4	0	0.9959	Vitis vinifera	1	1	GO:0016747	EC:2.3.1	IPR003480;IPR023213;IPR023213;noIPR;noIPR;noIPR	GO:0016747;;;;;
Vitvi00g04413	0.0181923	-4.27361	1	1	Vitvi00g04413	'35.2'	'not assigned.not annotated'	'mercator4v5.0: not classified & prot-scriber: no annotation & swissprot: no annotation & original description: none'	NA	NA	NA	NA	NA	NA	NA	NA	NA	NA	CAN74569.1hypothetical protein VITISV_034080	203	1	1.1e-45	0.8522	Vitis vinifera	0.8522		NA	NA	noIPR;noIPR;noIPR;noIPR;noIPR	;;;;
Vitvi00g04414	0.0393312	-4.12298	1	1	Vitvi00g04414	'35.1'	'not assigned.annotated'	'mercator4v5.0: not classified & prot-scriber: heat shock kda protein 10 mitochondrial & swissprot: Heat shock 70 kDa protein, mitochondrial & original description: none'	AT5G09590	MTHSC70-2	AT5G09590.1	58.5938	0	ortholog_many2many	AT5G09590.1	heat shock protein 70 (Hsc70-5); nuclear	MITOCHONDRIAL HSO70 2 (MTHSC70-2);HEAT SHOCK PROTEIN 70-10 (HSP70-10);HEAT SHOCK COGNATE (HSC70-5)	NA	CAN82673.1hypothetical protein VITISV_034253	128	1	5.9e-56	0.9423	Vitis vinifera	0.9423	2	GO:0005524;GO:0016887	NA	IPR013126;IPR029047;IPR029047;noIPR;IPR013126;noIPR;IPR013126;IPR029047	GO:0016887/GO:0005524;;;;GO:0016887/GO:0005524;;GO:0016887/GO:0005524;
Vitvi00g04415	0.691443	-2.53632	0.254352	0.755686	Vitvi00g04415	'35.1'	'not assigned.annotated'	'mercator4v5.0: not classified & prot-scriber: kix 2 domain containing protein & swissprot: Mediator of RNA polymerase II transcription subunit 15a & original description: none'	NA	NA	NA	NA	NA	NA	NA	NA	NA	NA	RVW59252.1Mediator of RNA polymerase II transcription subunit 15a	194	3	7.3e-88	0.7812	Vitis vinifera	0.7835	4	GO:0003713;GO:0005634;GO:0031490;GO:0045893	NA	IPR036546;IPR036529;noIPR;IPR044661;noIPR	;GO:0006355/GO:0003712;;GO:0003713/GO:0031490;
Vitvi00g04416	1.94731	-3.45432	0.236991	0.731693	Vitvi00g04416	'35.1'	'not assigned.annotated'	'mercator4v5.0: not classified & prot-scriber: replication protein a kd dn binding subunit b & swissprot: Replication protein A 70 kDa DNA-binding subunit B & original description: none'	NA	NA	NA	NA	NA	NA	NA	NA	NA	NA	RVX20043.1Replication protein A 70 kDa DNA-binding subunit B	247	7	2.3e-69	0.7004	Vitis vinifera	0.9512	7	GO:0003677;GO:0005634;GO:0006260;GO:0006281;GO:0006310;GO:0016740;GO:0051276	EC:2	IPR013955;IPR031657;noIPR;noIPR;noIPR;noIPR;IPR001917;IPR012340;IPR012340	;;;;;;GO:0016740;;
Vitvi00g04418	1.5986	-4.35647	1	1	Vitvi00g04418	'35.1'	'not assigned.annotated'	'mercator4v5.0: not classified & prot-scriber: oxidored q6 domain containing protein & swissprot: no annotation & original description: none'	NA	NA	NA	NA	NA	NA	NA	NA	NA	NA	CAN60442.1hypothetical protein VITISV_015567	109	1	4.8e-65	0.9817	Vitis vinifera	0.9817		NA	NA	noIPR;noIPR	;
Vitvi00g04419	0.129906	-1.70256	0.735705	1	Vitvi00g04419	'2.4.1.2.2'	'Cellular respiration.oxidative phosphorylation.NADH dehydrogenase complex.module Q (electron output).component *(NQO5/ND9)'	'mercator4v5.0: component *(NQO5/ND9) of NADH dehydrogenase electron output (module Q) & prot-scriber: nadh dehydrogenase [ubiquinone] iron sulfur protein 3 & swissprot: NADH dehydrogenase [ubiquinone] iron-sulfur protein 3 & original description: none'	ATMG00070	NA	ATMG00070.1	93.4132	0	ortholog_one2one	ATMG00070.1	NADH dehydrogenase subunit 9	NADH DEHYDROGENASE SUBUNIT 9 (NAD9)	NA	XP_034680280.1 NADH dehydrogenase [ubiquinone] iron-sulfur protein 3-like	167	5	1.3e-120	0.984	Vitis riparia	0.994	3	GO:0005747;GO:0008137;GO:0022900	EC:7.1.1.2;EC:1.6.5.11;EC:1.6.5.2	IPR001268;IPR037232;noIPR;IPR020396;IPR037232	GO:0008137;;;GO:0016651;
Vitvi00g04421	1.59842	-4.35648	1	1	Vitvi00g04421	'35.1'	'not assigned.annotated'	'mercator4v5.0: not classified & prot-scriber: retrovirus pol yprotein from transposon tnt & swissprot: Retrovirus-related Pol polyprotein from transposon TNT 1-94 & original description: none'	NA	NA	NA	NA	NA	NA	NA	NA	NA	NA	RVW75706.1Retrovirus-related Pol polyprotein from transposon TNT 1-94	446	3	2.2e-254	0.8849	Vitis vinifera	0.8834	3	GO:0003676;GO:0008270;GO:0015074	NA	IPR036397;IPR025724;IPR001584;noIPR;noIPR;noIPR;noIPR;noIPR;noIPR;IPR001584;IPR036875;IPR012337	GO:0003676;;GO:0015074;;;;;;;GO:0015074;GO:0008270/GO:0003676;
Vitvi00g04425	-0.716298	-4.19618	1	1	Vitvi00g04425	'35.1'	'not assigned.annotated'	'mercator4v5.0: not classified & prot-scriber: disease resistance protein rpp & swissprot: Putative disease resistance protein RGA3 & original description: none'	NA	NA	NA	NA	NA	NA	NA	NA	NA	NA	RVW25254.1putative disease resistance RPP13-like protein 1	320	1	1e-124	0.593	Vitis vinifera	0.593	2	GO:0006952;GO:0043531	NA	noIPR;noIPR;IPR002182;IPR027417;IPR042197;noIPR;IPR041118;IPR044974;noIPR;IPR038005;IPR027417	;;GO:0043531;;;;;GO:0006952;;;
Vitvi00g04428	3.71682	-3.98419	0.048372	0.311261	Vitvi00g04428	'35.1'	'not assigned.annotated'	'mercator4v5.0: not classified & prot-scriber: mitovirus rna dependent polymerase & swissprot: no annotation & original description: none'	NA	NA	NA	NA	NA	NA	NA	NA	NA	NA	CAN64513.1hypothetical protein VITISV_004352	183	1	9e-105	0.9943	Vitis vinifera	0.9943		NA	NA	noIPR;noIPR;noIPR	;;
Vitvi00g04433	0.323808	-0.750598	0.350304	0.848526	Vitvi00g04433	'35.1'	'not assigned.annotated'	'mercator4v5.0: not classified & prot-scriber: nadh subunit & swissprot: no annotation & original description: none'	NA	NA	NA	NA	NA	NA	NA	NA	NA	NA	CAB4272149.1unnamed protein product	90	1	4.9e-11	0.8667	Prunus armeniaca	0.8667		NA	NA	noIPR;noIPR	;
Vitvi00g04434	0.752268	0.626222	0.00524169	0.0645615	Vitvi00g04434	'35.1'	'not assigned.annotated'	'mercator4v5.0: not classified & prot-scriber: nadh ubiquinone oxidoreductase chain & swissprot: NADH-ubiquinone oxidoreductase chain 2 & original description: none'	NA	NA	NA	NA	NA	NA	NA	NA	NA	NA	TXG46226.1hypothetical protein EZV62_028257	91	1	9e-48	0.9121	Acer yangbiense	0.9121	2	GO:0005739;GO:0016021	NA	NA	NA
Vitvi00g04436	-0.404906	-3.3116	0.704441	1	Vitvi00g04436	'35.2'	'not assigned.not annotated'	'mercator4v5.0: not classified & prot-scriber: no annotation & swissprot: no annotation & original description: none'	NA	NA	NA	NA	NA	NA	NA	NA	NA	NA	KAB8477456.1hypothetical protein FH972_025322	100	1	5.9e-25	0.6863	Carpinus fangiana	0.6863		NA	NA	NA	NA
Vitvi00g04438	-0.0096507	-4.27779	1	1	Vitvi00g04438	'35.1'	'not assigned.annotated'	'mercator4v5.0: not classified & prot-scriber: ribosomal s7 domain containing protein & swissprot: no annotation & original description: none'	NA	NA	NA	NA	NA	NA	NA	NA	NA	NA	EXB33946.1hypothetical protein L484_005845	84	2	6.2e-18	0.9753	Morus notabilis	0.975		NA	NA	noIPR	NA
Vitvi00g04439	0.753922	-4.19577	1	1	Vitvi00g04439	'35.1'	'not assigned.annotated'	'mercator4v5.0: not classified & prot-scriber: ypt rab gap domain of gyp1p superfamily protein & swissprot: no annotation & original description: none'	NA	NA	NA	NA	NA	NA	NA	NA	NA	NA	EEF24045.1conserved hypothetical protein	74	1	9.2e-35	0.942	Ricinus communis	0.942		NA	NA	noIPR;noIPR	;
Vitvi00g04440	2.3389	-4.27384	0.518293	0.938351	Vitvi00g04440	'35.2'	'not assigned.not annotated'	'mercator4v5.0: not classified & prot-scriber: no annotation & swissprot: no annotation & original description: none'	NA	NA	NA	NA	NA	NA	NA	NA	NA	NA	---NA---	62				NA			NA	NA	NA	NA
Vitvi00g04441	-1.56947	-4.35699	1	1	Vitvi00g04441	'35.1'	'not assigned.annotated'	'mercator4v5.0: not classified & prot-scriber: trna guanine n 1 methyltrasferase & swissprot: no annotation & original description: none'	NA	NA	NA	NA	NA	NA	NA	NA	NA	NA	GER38171.1tRNA (guanine-N(1)-)-methyltransferase	126	1	5.1e-28	0.9048	Striga asiatica	0.9048	2	GO:0008168;GO:0032259	EC:2.1.1	noIPR;noIPR	;
Vitvi00g04442	-0.0180184	-2.42201	1	1	Vitvi00g04442	'35.1'	'not assigned.annotated'	'mercator4v5.0: not classified & prot-scriber: nadh ubiquinone oxidoreductase chain & swissprot: no annotation & original description: none'	NA	NA	NA	NA	NA	NA	NA	NA	NA	NA	KAF3945961.1hypothetical protein CMV_027718	86	1	2.8e-46	0.9651	Castanea mollissima	0.9651		NA	NA	noIPR;noIPR	;
Vitvi00g04443	0.110921	-1.15694	0.782525	1	Vitvi00g04443	'35.2'	'not assigned.not annotated'	'mercator4v5.0: not classified & prot-scriber: no annotation & swissprot: no annotation & original description: none'	NA	NA	NA	NA	NA	NA	NA	NA	NA	NA	OWM62561.1hypothetical protein CDL15_Pgr000055	62	1	1.3e-32	0.9355	Punica granatum	0.9355		NA	NA	noIPR;noIPR;noIPR	;;
Vitvi00g04448	0.0983117	0.592693	0.7221	1	Vitvi00g04448	'2.4.1.4.3'	'Cellular respiration.oxidative phosphorylation.NADH dehydrogenase complex.non-core modules.component *(NDUFS4/18kDa)'	'mercator4v5.0: non-core component *(NDUFS4/18kDa) of NADH dehydrogenase complex & prot-scriber: nadh dehydrogenase [ubiquinone] iron sulfur protein 4 mitochondrial & swissprot: NADH dehydrogenase [ubiquinone] iron-sulfur protein 4, mitochondrial & original description: none'	NA	NA	NA	NA	NA	NA	NA	NA	NA	NA	RVW57368.1NADH dehydrogenase [ubiquinone] iron-sulfur protein 4, mitochondrial	66	5	2.4e-43	0.997	Vitis vinifera	1	4	GO:0005743;GO:0016651;GO:0022900;GO:0070469	EC:1.6	IPR006885;IPR038532;noIPR;IPR006885	GO:0022900/GO:0016651;;;GO:0022900/GO:0016651
Vitvi00g04449	0.0326433	-1.29606	1	1	Vitvi00g04449	'4.1.1.1.1'	'Amino acid metabolism.glutamate group amino acid biosynthesis.glutamate-derived amino acids.ornithine.N-acetylglutamate synthase'	'mercator4v5.0: N-acetylglutamate synthase & prot-scriber: amino acid n acetyltrasferase & swissprot: Probable amino-acid acetyltransferase NAGS1, chloroplastic & original description: none'	AT4G37670	NAGS2	AT4G37670.2	54.4615	1	ortholog_many2many	AT4G37670.2	N-acetyl-l-glutamate synthase 2;(source:Araport11)	N-ACETYL-L-GLUTAMATE SYNTHASE 2 (NAGS2)	NA	XP_002264391.3 probable amino-acid acetyltransferase NAGS1, chloroplastic	650	1	0	0.9383	Vitis vinifera	0.9383	3	GO:0004042;GO:0005737;GO:0006526	EC:2.3.1.1	IPR010167;IPR001048;IPR000182;IPR036393;IPR036393;noIPR;IPR010167;IPR000182;IPR010167;noIPR;IPR033719;IPR016181;IPR036393	GO:0005737/GO:0006526/GO:0004042;;GO:0008080;;;;GO:0005737/GO:0006526/GO:0004042;GO:0008080;GO:0005737/GO:0006526/GO:0004042;;;;
Vitvi00g04451	-0.0772133	0.822094	0.737058	1	Vitvi00g04451	'6.1.1.3'	'Nucleotide metabolism.purines.ribonucleotide (RN) anabolism.glycinamide RN transformylase *(PUR3)'	'mercator4v5.0: glycinamide RN transformylase *(PUR3) & prot-scriber: phosphoribosylglycinamide formyltransferase & swissprot: Phosphoribosylglycinamide formyltransferase, chloroplastic & original description: none'	AT1G31220	AT1G31220	AT1G31220.1	55.3333	1	ortholog_one2many	AT1G31220.1	N10-formyltetrahydrofolate-dependent phosphoribosylglycinamide formyltransferase that catalyzes the conversion of phosphoribosyl glycineamide to phosphoribosyl N-formylglycineamide	NA	NA	RVW45878.1Phosphoribosylglycinamide formyltransferase, chloroplastic	300	4	1.2e-220	0.9967	Vitis vinifera	0.9967	3	GO:0004644;GO:0006189;GO:0009507	EC:2.1.2.2	IPR004607;IPR002376;noIPR;noIPR;IPR001555;IPR004607;IPR004607;IPR036477	GO:0004644/GO:0006189;GO:0016742/GO:0009058;;;;GO:0004644/GO:0006189;GO:0004644/GO:0006189;GO:0016742/GO:0009058
Vitvi00g04452	-0.0626766	5.08728	0.609456	0.985704	Vitvi00g04452	'12.4.1.1.4'	'Chromatin organisation.nucleosome remodeling.SWI/SNF chromatin remodeling complexes.ATPase module.SMARCJ component *(BDH)'	'mercator4v5.0: SMARCJ component *(BDH) of SWI/SNF chromatin remodeling complex & prot-scriber: complex subunit isoform x1 & swissprot: no annotation & original description: none'	AT4G22320	AT4G22320	AT4G22320.1	54.2714	1	ortholog_one2many	AT4G22320.1	A subunit shared by BRM-, SYD-, and MINU1/2-associated SWI/SNF chromatin remodeling complexes. An ortholog of the human SWI/SNF subunits BCL7a/b/c.	(BCL7A);BCL-DOMAIN HOMOLOG 1 (BDH1)	NA	XP_034698380.1uncharacterized protein LOC117923963 isoform X3	199	4	1.3e-96	0.8623	Vitis riparia	0.8995		NA	NA	noIPR;noIPR;noIPR;noIPR;noIPR;noIPR;noIPR	;;;;;;
Vitvi00g04453	-0.0341434	4.64277	0.816719	1	Vitvi00g04453	'24.2.22.2' AND '5.1.1.5.2'	'Solute transport.carrier-mediated transport.MPC pyruvate carrier complex.component *(MPC2)' AND 'Lipid metabolism.fatty acid metabolism.citrate shuttle.MPC pyruvate carrier complex.component *(MPC2)'	'mercator4v5.0: component *(MPC2) of MPC pyruvate carrier complex & prot-scriber: mitochondrial pyruvate carrier & swissprot: Mitochondrial pyruvate carrier 4 & original description: none' AND 'mercator4v5.0: component *(MPC2) of mitochondrial pyruvate transporter & prot-scriber: mitochondrial pyruvate carrier & swissprot: Mitochondrial pyruvate carrier 4 & original description: none'	AT4G22310	AT4G22310	AT4G22310.1	88.8889	1	ortholog_many2many	AT4G22310.1	Uncharacterized protein family (UPF0041);(source:Araport11)	MITOCHONDRIAL PYRUVATE CARRIER 3 (MPC3)	NA	XP_034696986.1mitochondrial pyruvate carrier 4	108	4	8e-77	0.9977	Vitis riparia	1	2	GO:0005743;GO:0006850	NA	IPR005336;noIPR;noIPR	GO:0005743/GO:0006850;;
Vitvi00g04454	0.00848369	-0.133053	1	1	Vitvi00g04454	'18.2.7' AND '26.10.2.5'	'Protein modification.acetylation.protein deacetylase *(TIPSY)' AND 'External stimuli response.pathogen.effector-triggered immunity (ETI) machinery.immunity suppressor *(SOBER/TIPSY)'	'mercator4v5.0: protein deacetylasen *(TIPSY) & prot-scriber: abhydrolase 2 domain containing protein & swissprot: Probable carboxylesterase SOBER1-like & original description: none' AND 'mercator4v5.0: immunity suppressor (SOBER/TIPSY) of effector-triggered immunity (ETI) network & prot-scriber: abhydrolase 2 domain containing protein & swissprot: Probable carboxylesterase SOBER1-like & original…	AT4G22300	SOBER1	AT4G22300.1	68.2243	0	ortholog_many2many	AT4G22300.1	Formerly known as SOBER1, this locus was split in the TAIR10 annotation into AT4G22300 and AT4G22305. This locus is now known as TIPSY1 and AT4G22305 corresponds to SOBER1.	(TIPSY1);SUPPRESSOR OF AVRBST-ELICITED RESISTANCE 1 (SOBER1)	NA	XP_019074095.1 probable carboxylesterase SOBER1-like	214	4	7.6e-154	0.993	Vitis vinifera	1	1	GO:0016787	EC:3	IPR029058;IPR003140;noIPR;noIPR;IPR029058	;GO:0016787;;;
Vitvi00g04455	-0.125066	0.89611	0.67883	1	Vitvi00g04455	'18.2.7' AND '26.10.2.5'	'Protein modification.acetylation.protein deacetylase *(TIPSY)' AND 'External stimuli response.pathogen.effector-triggered immunity (ETI) machinery.immunity suppressor *(SOBER/TIPSY)'	'mercator4v5.0: protein deacetylasen *(TIPSY) & prot-scriber: abhydrolase 2 domain containing protein & swissprot: Probable carboxylesterase SOBER1-like & original description: none' AND 'mercator4v5.0: immunity suppressor (SOBER/TIPSY) of effector-triggered immunity (ETI) network & prot-scriber: abhydrolase 2 domain containing protein & swissprot: Probable carboxylesterase SOBER1-like & original…	AT4G22300	SOBER1	AT4G22300.1	68.7747	1	ortholog_many2many	AT4G22300.1	Formerly known as SOBER1, this locus was split in the TAIR10 annotation into AT4G22300 and AT4G22305. This locus is now known as TIPSY1 and AT4G22305 corresponds to SOBER1.	(TIPSY1);SUPPRESSOR OF AVRBST-ELICITED RESISTANCE 1 (SOBER1)	NA	XP_019074095.1 probable carboxylesterase SOBER1-like	253	3	2.8e-181	0.9974	Vitis vinifera	1	1	GO:0016787	EC:3	IPR003140;IPR029058;noIPR;noIPR;IPR029058	GO:0016787;;;;
Vitvi00g04460	-1.57593	-4.35654	1	1	Vitvi00g04460	'35.2'	'not assigned.not annotated'	'mercator4v5.0: not classified & prot-scriber: no annotation & swissprot: no annotation & original description: none'	NA	NA	NA	NA	NA	NA	NA	NA	NA	NA	XP_010655372.1 lysine-specific demethylase JMJ25	139	3	8.9e-62	0.8478	Vitis vinifera	0.8551	2	GO:0008168;GO:0032259	EC:2.1.1	noIPR;noIPR;noIPR;noIPR;noIPR	;;;;
Vitvi00g04461	-3.25268	-4.1013	0.152907	0.598432	Vitvi00g04461	'35.2'	'not assigned.not annotated'	'mercator4v5.0: not classified & prot-scriber: no annotation & swissprot: no annotation & original description: none'	NA	NA	NA	NA	NA	NA	NA	NA	NA	NA	---NA---	91				NA			NA	NA	NA	NA
Vitvi00g04462	-0.162903	0.474505	0.487435	0.938351	Vitvi00g04462	'21.2.5.2.1'	'Cell wall organisation.hemicellulose.arabinogalactan.modification.beta-1,3-galactosidase *(GH43)'	'mercator4v5.0: beta-1,3-galactosidase *(GH43) & prot-scriber: glycosyl hydrolase family protein isoform & swissprot: no annotation & original description: none'	AT3G49880	AT3G49880	AT3G49880.1	62.0253	0	ortholog_one2many	AT3G49880.1	glycosyl hydrolase family protein 43;(source:Araport11)	(GH43B)	NA	CAN65326.1hypothetical protein VITISV_018102	158	3	1.3e-107	0.9979	Vitis vinifera	1	1	GO:0016021	NA	IPR023296;noIPR;noIPR;noIPR	;;;
Vitvi00g04466	-5.80581	-2.99182	0.0118144	0.118903	Vitvi00g04466	'35.1'	'not assigned.annotated'	'mercator4v5.0: not classified & prot-scriber: biogenesis of lysosome organelles complex subunit & swissprot: no annotation & original description: none'	NA	NA	NA	NA	NA	NA	NA	NA	NA	NA	XP_002269358.1PREDICTED: uncharacterized protein LOC100257623	124	2	6.9e-34	1	Vitis vinifera/Vitis riparia	1	2	GO:0006886;GO:0031083	NA	noIPR;noIPR;IPR017246	;;GO:0031083/GO:0006886
Vitvi00g04467	0.64283	6.23911	0.271601	0.765326	Vitvi00g04467	'11.7.1.2' AND '50.1.12'	'Phytohormone action.jasmonic acid.biosynthesis.13-lipoxygenase *(LOX)' AND 'Enzyme classification.EC_1 oxidoreductases.EC_1.13 oxidoreductase acting on single donor with incorporation of molecular oxygen (oxygenase)'	'mercator4v5.0: 13-lipoxygenase *(LOX) & prot-scriber: 13s lipoxygenase 2 1 chloroplastic & swissprot: Linoleate 13S-lipoxygenase 2-1, chloroplastic & original description: none' AND 'mercator4v5.0: EC_1.13 oxidoreductase acting on single donor with incorporation of molecular oxygen (oxygenase) & prot-scriber: 13s lipoxygenase 2 1 chloroplastic & swissprot: Linoleate 13S-lipoxygenase 2-1, chlorop…	AT3G45140	LOX2	AT3G45140.1	57.3643	1	ortholog_one2many	AT3G45140.1	Chloroplast lipoxygenase required for wound-induced jasmonic acid accumulation in Arabidopsis.Mutants are resistant to Staphylococcus aureus and accumulate salicylic acid upon infection. The mRNA is cell-to-cell mobile.	LIPOXYGENASE 2 (LOX2);ARABIODOPSIS THALIANA LIPOXYGENASE 2 (ATLOX2)	NA	XP_002263854.1 linoleate 13S-lipoxygenase 2-1, chloroplastic	903	3	0	0.9923	Vitis vinifera	1	6	GO:0005515;GO:0006633;GO:0016702;GO:0031408;GO:0034440;GO:0046872	EC:1.13.11	IPR013819;IPR001246;IPR001024;IPR013819;noIPR;noIPR;IPR001024;IPR027433;noIPR;noIPR;noIPR;IPR000907;noIPR;IPR020834;IPR020833;IPR013819;IPR001024;IPR042057;IPR036226;IPR036392	GO:0016702/GO:0046872;GO:0016491;GO:0005515;GO:0016702/GO:0046872;;;GO:0005515;;;;;GO:0016702/GO:0046872;;GO:0016702/GO:0046872;GO:0016702/GO:0046872;GO:0016702/GO:0046872;GO:0005515;;;GO:0005515
Vitvi00g04469	-4.38121	-3.72362	0.0357776	0.257327	Vitvi00g04469	'35.1'	'not assigned.annotated'	'mercator4v5.0: not classified & prot-scriber: lrrnt 2 domain containing protein & swissprot: Receptor-like protein EIX2 & original description: none'	NA	NA	NA	NA	NA	NA	NA	NA	NA	NA	XP_019077737.1 LRR receptor-like serine/threonine-protein kinase ERECTA	392	2	1.2e-107	0.668	Vitis vinifera	0.6396	1	GO:0005515	NA	noIPR;IPR003591;IPR032675;IPR001611;IPR032675;noIPR;noIPR;noIPR;noIPR;IPR001611;noIPR	;;;GO:0005515;;;;;;GO:0005515;
Vitvi00g04470	-0.0564385	2.18778	0.837402	1	Vitvi00g04470	'18.1.1.6.3' AND '18.3.1.3.3' AND '50.3.2'	'Protein modification.glycosylation.N-linked glycosylation.complex N-glycan maturation.class-I alpha-mannosidase I' AND 'Protein modification.lipidation.glycophosphatidylinositol (GPI) anchor addition.GPI anchor remodeling.GPI lipid remodeling O-acyl transferase' AND 'Enzyme classification.EC_3 hydrolases.EC_3.2 glycosylase'	'mercator4v5.0: class-I alpha-mannosidase I & prot-scriber: mannosyl oligosaccharide 1 2 alpha mannosidase 5 & swissprot: Mannosyl-oligosaccharide 1,2-alpha-mannosidase MNS1 & original description: none' AND 'mercator4v5.0: GPI lipid remodeling O-acyl transferase & prot-scriber: mannosyl oligosaccharide 1 2 alpha mannosidase 5 & swissprot: Mannosyl-oligosaccharide 1,2-alpha-mannosidase MNS1 & ori…	AT1G51590	MNS1	AT1G51590.1	55.6405	0	ortholog_many2many	AT1G51590.1	Encodes an alpha-mannosidase I enzyme responsible for N-glycan maturation.	ALPHA-MANNOSIDASE 1 (MNS1);ALPHA-MANNOSIDASE IB (MANIB)	NA	XP_003632926.1 mannosyl-oligosaccharide 1,2-alpha-mannosidase MNS1	523	3	8.1e-239	0.9795	Vitis vinifera	0.9795	6	GO:0000139;GO:0004571;GO:0005509;GO:0005783;GO:0005975;GO:0006491	EC:3.2.1.113;EC:3.2.1.24	IPR001382;IPR001382;IPR012341;noIPR;noIPR;IPR036026	GO:0004571/GO:0005509/GO:0016020;GO:0004571/GO:0005509/GO:0016020;GO:0005975;;;GO:0004571/GO:0005509/GO:0016020
Vitvi00g04471	0.284401	-3.19679	0.899556	1	Vitvi00g04471	'35.1'	'not assigned.annotated'	'mercator4v5.0: not classified & prot-scriber: glycerol uptake protein & swissprot: no annotation & original description: none'	NA	NA	NA	NA	NA	NA	NA	NA	NA	NA	RVW14788.1Glycerol uptake protein 1	121	2	2.6e-67	0.9709	Vitis vinifera	0.9709	1	GO:0016021	NA	NA	NA
Vitvi00g04472	0.467964	1.62985	0.0169192	0.155451	Vitvi00g04472	'16.6.2.2.5.55'	'RNA processing.organelle machinery.RNA modification.C-to-U RNA editing.PPR-type RNA editing factor activities.RNA editing factor *(ECD1)'	'mercator4v5.0: RNA editing factor *(ECD1) & prot-scriber: quality protein pentatricopeptide repeat containing & swissprot: Pentatricopeptide repeat-containing protein At3g49170, chloroplastic & original description: none'	AT3G49170	EMB2261	AT3G49170.1	65.7944	1	ortholog_one2many	AT3G49170.1	Tetratricopeptide repeat (TPR)-like superfamily protein;(source:Araport11)	EMBRYO DEFECTIVE 2261 (EMB2261); (ECD1)	NA	RVW18973.1Pentatricopeptide repeat-containing protein, chloroplastic	535	11	0	0.9975	Vitis vinifera	1	2	GO:0005515;GO:0008270	NA	IPR002885;IPR032867;IPR002885;IPR011990;IPR002885;IPR011990;noIPR;noIPR;IPR002885;IPR002885;IPR002885;IPR002885;IPR002885	;GO:0008270;;GO:0005515;;GO:0005515;;;;;;;
Vitvi00g04473	-2.79971	-4.19585	0.277439	0.765326	Vitvi00g04473	'35.1'	'not assigned.annotated'	'mercator4v5.0: not classified & prot-scriber: non specific serine threonine protein kinase & swissprot: no annotation & original description: none'	NA	NA	NA	NA	NA	NA	NA	NA	NA	NA	CAN71174.1hypothetical protein VITISV_037665	294	1	1.6e-143	0.8123	Vitis vinifera	0.8123		NA	NA	noIPR;noIPR;noIPR	;;
Vitvi00g04475	-0.505785	-1.30385	0.694938	1	Vitvi00g04475	'35.1'	'not assigned.annotated'	'mercator4v5.0: not classified & prot-scriber: auxin transport protein big & swissprot: no annotation & original description: none'	NA	NA	NA	NA	NA	NA	NA	NA	NA	NA	CAN73601.1hypothetical protein VITISV_041446	205	2	6.9e-54	0.9112	Vitis vinifera	0.879	12	GO:0003713;GO:0005829;GO:0009506;GO:0009620;GO:0009640;GO:0009733;GO:0009826;GO:0009926;GO:0010311;GO:0031490;GO:0045893;GO:0048281	NA	noIPR;noIPR	;
Vitvi00g04481	-1.55329	-4.0523	0.438941	0.916094	Vitvi00g04481	'35.1'	'not assigned.annotated'	'mercator4v5.0: not classified & prot-scriber: lysosomal alpha mannosidase & swissprot: Alpha-mannosidase At3g26720 & original description: none'	NA	NA	NA	NA	NA	NA	NA	NA	NA	NA	XP_034706987.1alpha-mannosidase At3g26720-like	338	3	9.8e-71	0.5563	Vitis riparia	0.5552	4	GO:0004559;GO:0006013;GO:0016620;GO:0030246	EC:3.2.1.24;EC:1.2.1	IPR020831;noIPR;IPR015341;IPR020829;IPR037094;noIPR;noIPR;noIPR;noIPR;noIPR;IPR028995;IPR011013;noIPR	GO:0016620;;GO:0006013/GO:0004559;GO:0016620;GO:0006013/GO:0004559;;;;;;;GO:0003824/GO:0030246/GO:0005975;
Vitvi00g04482	-0.851137	-4.14995	1	1	Vitvi00g04482	'35.2'	'not assigned.not annotated'	'mercator4v5.0: not classified & prot-scriber: no annotation & swissprot: no annotation & original description: none'	NA	NA	NA	NA	NA	NA	NA	NA	NA	NA	RVX15487.1GTP-binding protein YPTM2	90	1	1.6e-24	0.931	Vitis vinifera	0.931	2	GO:0003924;GO:0005525	EC:3.6.1	NA	NA
Vitvi03g00300	5.85995	-2.98111	0.000437186	0.00872084	Vitvi03g00300	'50.2.1'	'Enzyme classification.EC_2 transferases.EC_2.1 transferase transferring one-carbon group'	'mercator4v5.0: EC_2.1 transferase transferring one-carbon group & prot-scriber: salicylic acid carboxyl methyltransferase & swissprot: S-adenosyl-L-methionine:benzoic acid/salicylic acid carboxyl methyltransferase 3 & original description: none'	NA	NA	NA	NA	NA	NA	NA	NA	NA	NA	XP_034682117.1salicylate carboxymethyltransferase-like	219	4	1e-153	0.984	Vitis riparia	0.9863	3	GO:0008168;GO:0032259;GO:0046872	EC:2.1.1	noIPR;IPR005299;IPR042086;noIPR;IPR005299;IPR029063	;GO:0008168;;;GO:0008168;
Vitvi00g04484	-2.1915	-4.28962	0.518293	0.938351	Vitvi00g04484	'35.2'	'not assigned.not annotated'	'mercator4v5.0: not classified & prot-scriber: no annotation & swissprot: no annotation & original description: none'	NA	NA	NA	NA	NA	NA	NA	NA	NA	NA	GER47758.1hypothetical protein STAS_24885	136	1	6.1e-08	0.7222	Striga asiatica	0.7222		NA	NA	noIPR;noIPR;noIPR;noIPR	;;;
Vitvi00g04485	1.91895	-1.58152	0.136572	0.573333	Vitvi00g04485	'35.1'	'not assigned.annotated'	'mercator4v5.0: not classified & prot-scriber: 4 coumarate coa ligase protein & swissprot: Oxalate--CoA ligase & original description: none'	AT3G48990	AAE3	AT3G48990.1	67.1506	1	ortholog_one2many	AT3G48990.1	Encodes an oxalyl-CoA synthetase and is required for oxalate degradation, for normal seed development, and for defense against an oxalate-producing fungal pathogen.	ACYL-ACTIVATING ENZYME 3 (AAE3)	NA	XP_002267459.1 oxalate--CoA ligase	551	3	0	0.8705	Vitis vinifera	0.8804	2	GO:0006631;GO:0031956	EC:6.2.1.2	noIPR;IPR000873;noIPR;IPR025110;IPR042099;noIPR;noIPR;noIPR;noIPR;IPR020845;noIPR;noIPR	;;;;;;;;;;;
Vitvi00g04486	-0.0779543	7.18352	0.581924	0.972527	Vitvi00g04486	'20.1.1.2'	'Cytoskeleton organisation.microtubular network.alpha-beta-Tubulin heterodimer.beta-Tubulin component *(TUB)'	'mercator4v5.0: beta-Tubulin component *(TUB) of alpha-beta-Tubulin heterodimer & prot-scriber: tubulin beta chain & swissprot: Tubulin beta-1 chain & original description: none'	AT5G23860	TUB8	AT5G23860.1	97.1047	0	ortholog_one2many	AT5G23860.1	beta-tubulin, preferentially expressed in endodermal and phloem cells of primary roots and in the vascular tissues of leaves, stems, and flowers. The mRNA is cell-to-cell mobile.	TUBULIN BETA 8 (TUB8)	NA	XP_002267380.1 tubulin beta-1 chain	449	20	0	0.9936	Vitis vinifera/Vitis riparia	1	7	GO:0000226;GO:0000278;GO:0003924;GO:0005200;GO:0005525;GO:0005737;GO:0005874	EC:3.6.1	noIPR;IPR000217;IPR002453;IPR018316;IPR003008;IPR036525;IPR037103;IPR018316;IPR003008;IPR023123;noIPR;noIPR;IPR000217;noIPR;IPR013838;IPR017975;noIPR;IPR036525;IPR008280	;GO:0005874/GO:0007017;GO:0007017/GO:0005874/GO:0005525/GO:0005200;;GO:0005525/GO:0003924;;;;GO:0005525/GO:0003924;;;;GO:0005874/GO:0007017;;;GO:0005874/GO:0007017/GO:0005525;;;
Vitvi00g04488	0.107558	2.17433	0.591008	0.97646	Vitvi00g04488	'35.1'	'not assigned.annotated'	'mercator4v5.0: not classified & prot-scriber: kat regulatory nsl complex subunit & swissprot: no annotation & original description: none'	NA	NA	NA	NA	NA	NA	NA	NA	NA	NA	XP_003635084.1 INO80 complex subunit D	237	3	1.2e-161	0.9875	Vitis vinifera	1	4	GO:0043981;GO:0043982;GO:0043984;GO:0044545	NA	IPR025927;IPR026316;noIPR	;GO:0000123;
Vitvi00g04489	-0.121157	2.0355	0.535615	0.948113	Vitvi00g04489	'1.3.1' AND '50.3.1'	'Photosynthesis.photorespiration.phosphoglycolate phosphatase' AND 'Enzyme classification.EC_3 hydrolases.EC_3.1 hydrolase acting on ester bond'	'mercator4v5.0: phosphoglycolate phosphatase & prot-scriber: of phosphoglycolate phosphatase & swissprot: Phosphoglycolate phosphatase 1A, chloroplastic & original description: none' AND 'mercator4v5.0: EC_3.1 hydrolase acting on ester bond & prot-scriber: of phosphoglycolate phosphatase & swissprot: Phosphoglycolate phosphatase 1A, chloroplastic & original description: none'	AT5G36700	PGLP1	AT5G36700.4	78.3198	0	ortholog_many2many	AT5G36700.1	2-phosphoglycolate phosphatase 1;(source:Araport11)	2-PHOSPHOGLYCOLATE PHOSPHATASE 1 (PGLP1); (ATPGLP1)	NA	XP_019073668.1 phosphoglycolate phosphatase 1B, chloroplastic	362	3	6.1e-261	0.9825	Vitis vinifera	1	2	GO:0016311;GO:0016791	EC:3.1.3	IPR023214;noIPR;IPR006357;IPR006357;IPR006357;IPR006349;IPR023214;noIPR;noIPR;noIPR;noIPR;noIPR;noIPR;IPR036412	;;;;;GO:0016791;;;;;;;;
Vitvi00g04490	-0.141322	2.56293	0.435391	0.913313	Vitvi00g04490	'24.2.1.1.6'	'Solute transport.carrier-mediated transport.DMT superfamily.NST-TPT group.nucleotide sugar transporter *(UTR6)'	'mercator4v5.0: nucleotide sugar transporter *(UTR6) & prot-scriber: cmp sialic acid transporter & swissprot: CMP-sialic acid transporter 3 & original description: none'	NA	NA	NA	NA	NA	NA	NA	NA	NA	NA	XP_019073675.1 CMP-sialic acid transporter 2	217	2	4.9e-134	0.9908	Vitis vinifera	1	4	GO:0000139;GO:0015165;GO:0016021;GO:0090481	EC:7	IPR007271;noIPR;IPR007271;noIPR	GO:0016021/GO:0090481/GO:0000139/GO:0015165;;GO:0016021/GO:0090481/GO:0000139/GO:0015165;
Vitvi00g04497	0.0444799	-3.84987	1	1	Vitvi00g04497	'35.1'	'not assigned.annotated'	'mercator4v5.0: not classified & prot-scriber: g type lectin s receptor erine threonine protein kinae & swissprot: G-type lectin S-receptor-like serine/threonine-protein kinase At1g11300 & original description: none'	NA	NA	NA	NA	NA	NA	NA	NA	NA	NA	XP_019074175.1 G-type lectin S-receptor-like serine/threonine-protein kinase SD1-13	632	1	0	0.6914	Vitis vinifera	0.6914	2	GO:0004674;GO:0048544	EC:2.7.1	IPR003609;IPR001480;IPR021820;IPR000858;IPR003609;IPR036426;noIPR;IPR001480;noIPR;noIPR;noIPR;noIPR;noIPR;IPR000742;IPR003609;IPR001480;IPR001480;noIPR;IPR036426	;;GO:0004674;GO:0048544;;;;;;;;;;;;;;;
Vitvi00g04498	0.728951	-2.00542	0.172733	0.633858	Vitvi00g04498	'35.1'	'not assigned.annotated'	'mercator4v5.0: not classified & prot-scriber: g type lectin s receptor erine threonine protein kinae & swissprot: no annotation & original description: none'	NA	NA	NA	NA	NA	NA	NA	NA	NA	NA	XP_019074174.1 G-type lectin S-receptor-like serine/threonine-protein kinase SD1-13	103	4	3.9e-66	0.9703	Vitis vinifera	0.9796	6	GO:0004672;GO:0005524;GO:0006468;GO:0016021;GO:0030246;GO:0048544	EC:2.7.1	IPR000858;noIPR;noIPR	GO:0048544;;
Vitvi00g04499	0.0162358	1.19191	0.950163	1	Vitvi00g04499	'35.1'	'not assigned.annotated'	'mercator4v5.0: not classified & prot-scriber: g type lectin s receptor erine threonine protein kinae & swissprot: G-type lectin S-receptor-like serine/threonine-protein kinase At1g11330 & original description: none'	NA	NA	NA	NA	NA	NA	NA	NA	NA	NA	RVW76131.1G-type lectin S-receptor-like serine/threonine-protein kinase	434	1	1.4e-262	1	Vitis vinifera	1	6	GO:0004672;GO:0005524;GO:0006468;GO:0016021;GO:0030246;GO:0048544	EC:2.7.1	IPR001480;IPR036426;IPR001480;IPR000858;noIPR;noIPR;noIPR;noIPR;IPR022272;IPR001480;IPR001480;IPR001480;IPR001480;IPR036426;IPR036426	;;;GO:0048544;;;;;;;;;;;
Vitvi00g04500	0.0339475	1.94823	0.880232	1	Vitvi00g04500	'35.1'	'not assigned.annotated'	'mercator4v5.0: not classified & prot-scriber: g type lectin s receptor erine threonine protein kinae & swissprot: G-type lectin S-receptor-like serine/threonine-protein kinase At1g11300 & original description: none'	NA	NA	NA	NA	NA	NA	NA	NA	NA	NA	XP_010647320.1 G-type lectin S-receptor-like serine/threonine-protein kinase At1g11300	239	3	1.5e-80	0.9929	Vitis vinifera	1	6	GO:0004674;GO:0005524;GO:0006468;GO:0016021;GO:0030246;GO:0048544	EC:2.7.1	IPR001480;IPR001480;IPR036426;IPR021820;noIPR;noIPR;noIPR;noIPR;IPR001480;IPR001480;IPR036426	;;;GO:0004674;;;;;;;
Vitvi00g04501	0.0772706	-0.339002	0.86572	1	Vitvi00g04501	'35.1'	'not assigned.annotated'	'mercator4v5.0: not classified & prot-scriber: receptor threonine protein kinase & swissprot: G-type lectin S-receptor-like serine/threonine-protein kinase At1g11300 & original description: none'	NA	NA	NA	NA	NA	NA	NA	NA	NA	NA	RVW76130.1G-type lectin S-receptor-like serine/threonine-protein kinase SD1-29	151	4	4.1e-60	0.9216	Vitis vinifera	0.9316	7	GO:0005524;GO:0006468;GO:0016021;GO:0030246;GO:0048544;GO:0106310;GO:0106311	EC:2.7.11.1	noIPR;IPR021820;noIPR;noIPR;noIPR;IPR011009	;GO:0004674;;;;
Vitvi00g04503	-0.295063	-1.48693	0.803648	1	Vitvi00g04503	'35.1'	'not assigned.annotated'	'mercator4v5.0: not classified & prot-scriber: ef hand domain containing protein & swissprot: Calcium-binding protein PBP1 & original description: none'	NA	NA	NA	NA	NA	NA	NA	NA	NA	NA	XP_002263028.1 calcium-binding protein PBP1	113	1	3.3e-76	1	Vitis vinifera/Vitis riparia	1	1	GO:0005509	NA	noIPR;IPR002048;IPR044205;noIPR;IPR018247;IPR002048;IPR011992	;GO:0005509;GO:0005509;;;GO:0005509;
Vitvi00g04504	0.125902	0.0525475	0.784234	1	Vitvi00g04504	'50.2.7'	'Enzyme classification.EC_2 transferases.EC_2.7 transferase transferring phosphorus-containing group'	'mercator4v5.0: EC_2.7 transferase transferring phosphorus-containing group & prot-scriber: g type lectin s receptor erine threonine protein kinae & swissprot: Receptor-like serine/threonine-protein kinase SD1-8 & original description: none'	NA	NA	NA	NA	NA	NA	NA	NA	NA	NA	XP_019074110.1 receptor-like serine/threonine-protein kinase SD1-7 isoform X2	443	12	3.6e-299	0.9691	Vitis vinifera	0.993	5	GO:0004672;GO:0005524;GO:0005975;GO:0006468;GO:0008061	EC:2.7.1	IPR000719;noIPR;IPR001245;noIPR;noIPR;noIPR;noIPR;IPR008271;IPR000719;IPR011009	GO:0005524/GO:0004672/GO:0006468;;GO:0004672/GO:0006468;;;;;GO:0004672/GO:0006468;GO:0005524/GO:0004672/GO:0006468;
Vitvi00g04505	-0.011123	3.09257	0.950677	1	Vitvi00g04505	'50.2.7' AND '50.3.2'	'Enzyme classification.EC_2 transferases.EC_2.7 transferase transferring phosphorus-containing group' AND 'Enzyme classification.EC_3 hydrolases.EC_3.2 glycosylase'	'mercator4v5.0: EC_2.7 transferase transferring phosphorus-containing group & prot-scriber: g type lectin s receptor erine threonine protein kinae & swissprot: Putative cysteine-rich receptor-like protein kinase 35 & original description: none' AND 'mercator4v5.0: EC_3.2 glycosylase & prot-scriber: g type lectin s receptor erine threonine protein kinae & swissprot: Putative cysteine-rich receptor…	NA	NA	NA	NA	NA	NA	NA	NA	NA	NA	CBI35714.3unnamed protein product, partial	1240	1	0	0.9089	Vitis vinifera	0.9089	5	GO:0004672;GO:0005524;GO:0005975;GO:0006468;GO:0008061	EC:2.7.1	IPR011583;IPR000719;IPR029070;IPR001223;IPR029070;noIPR;noIPR;noIPR;noIPR;IPR001223;IPR001245;noIPR;noIPR;noIPR;noIPR;noIPR;noIPR;noIPR;noIPR;IPR008271;IPR001223;IPR000719;IPR001223;noIPR;noIPR;IPR011009;IPR017853;IPR029070;IPR029070;IPR017853	GO:0008061;GO:0005524/GO:0004672/GO:0006468;;GO:0005975;;;;;;GO:0005975;GO:0004672/GO:0006468;;;;;;;;;GO:0004672/GO:0006468;GO:0005975;GO:0005524/GO:0004672/GO:0006468;GO:0005975;;;;;;;
Vitvi00g04507	0.271032	3.67471	0.0981312	0.478276	Vitvi00g04507	'50.2.7' AND '50.3.2'	'Enzyme classification.EC_2 transferases.EC_2.7 transferase transferring phosphorus-containing group' AND 'Enzyme classification.EC_3 hydrolases.EC_3.2 glycosylase'	'mercator4v5.0: EC_2.7 transferase transferring phosphorus-containing group & prot-scriber: g type lectin s receptor erine threonine protein kinae & swissprot: G-type lectin S-receptor-like serine/threonine-protein kinase B120 & original description: none' AND 'mercator4v5.0: EC_3.2 glycosylase & prot-scriber: g type lectin s receptor erine threonine protein kinae & swissprot: G-type lectin S-rec…	NA	NA	NA	NA	NA	NA	NA	NA	NA	NA	RVW19560.1putative cysteine-rich receptor-like protein kinase 35	781	13	0	0.9775	Vitis vinifera	0.9987	5	GO:0004672;GO:0005524;GO:0005975;GO:0006468;GO:0008061	EC:2.7.1	IPR000719;IPR011583;IPR000719;noIPR;noIPR;IPR001223;noIPR;IPR029070;noIPR;noIPR;noIPR;IPR008271;IPR000719;IPR001223;noIPR;IPR017853;IPR029070;IPR011009	GO:0005524/GO:0004672/GO:0006468;GO:0008061;GO:0005524/GO:0004672/GO:0006468;;;GO:0005975;;;;;;GO:0004672/GO:0006468;GO:0005524/GO:0004672/GO:0006468;GO:0005975;;;;
Vitvi00g04509	-0.308997	2.40585	0.117478	0.528838	Vitvi00g04509	'50.2.4'	'Enzyme classification.EC_2 transferases.EC_2.4 glycosyltransferase'	'mercator4v5.0: EC_2.4 glycosyltransferase & prot-scriber: udp glycosyltransferase & swissprot: Putative UDP-rhamnose:rhamnosyltransferase 1 & original description: none'	NA	NA	NA	NA	NA	NA	NA	NA	NA	NA	RVX09806.1putative UDP-rhamnose:rhamnosyltransferase 1	453	1	0	0.9978	Vitis vinifera	0.9978	2	GO:0008194;GO:0016021	EC:2.4	noIPR;IPR002213;noIPR;noIPR;noIPR;IPR002213;noIPR	;GO:0008194;;;;GO:0008194;
Vitvi00g04514	-0.264494	9.03048	0.125382	0.549714	Vitvi00g04514	'50.3.2'	'Enzyme classification.EC_3 hydrolases.EC_3.2 glycosylase'	'mercator4v5.0: EC_3.2 glycosylase & prot-scriber: pectate lyase 3 domain containing protein & swissprot: Probable polygalacturonase & original description: none'	AT3G61490	AT3G61490	AT3G61490.4	69.9374	1	ortholog_one2many	AT3G61490.4	Pectin lyase-like superfamily protein;(source:Araport11)	POLYGALACTURONASE CLADE F 9 (PGF9)	NA	XP_003633958.1 probable polygalacturonase	479	5	0	0.9975	Vitis vinifera	1	4	GO:0004650;GO:0005618;GO:0005975;GO:0016021	EC:3.2.1.15	IPR012334;IPR000743;noIPR;noIPR;IPR011050	;GO:0004650/GO:0005975;;;
Vitvi00g04517	-1.91849	-4.3223	1	1	Vitvi00g04517	'35.1'	'not assigned.annotated'	'mercator4v5.0: not classified & prot-scriber: quality protein midasin & swissprot: no annotation & original description: none'	NA	NA	NA	NA	NA	NA	NA	NA	NA	NA	CAN78415.1hypothetical protein VITISV_037204	94	1	1.1e-58	1	Vitis vinifera	1		NA	NA	noIPR;noIPR	;
Vitvi00g04519	0.839206	-1.58272	0.354531	0.853663	Vitvi00g04519	'19.2.2.12.4.2.4'	'Protein homeostasis.ubiquitin-proteasome system.ubiquitin-fold protein conjugation.CULLIN-based E3 ubiquitin ligase activities.CUL3-based E3 ubiquitin ligase complexes.BTB/POZ substrate adaptor component activities.substrate adaptor *(BT)'	'mercator4v5.0: substrate adaptor BT of CUL3-BTB E3 ubiquitin ligase complex & prot-scriber: btb poz and taz domain containing protein & swissprot: BTB/POZ and TAZ domain-containing protein 4 & original description: none'	AT5G67480	BT4	AT5G67480.2	61.791	1	ortholog_many2many	AT5G67480.2	BTB and TAZ domain protein. Located in cytoplasm and expressed in fruit, flower and leaves.	BTB AND TAZ DOMAIN PROTEIN 4 (BT4)	NA	XP_003632492.1 BTB/POZ and TAZ domain-containing protein 4	335	2	1.9e-250	0.9985	Vitis vinifera	1	2	GO:0005515;GO:0046872	NA	IPR000210;IPR000197;IPR035898;IPR000197;IPR011333;noIPR;IPR000210;noIPR;noIPR;IPR044513;IPR000210;noIPR;IPR011333;IPR035898	GO:0005515;;;;;;GO:0005515;;;;GO:0005515;;;
Vitvi00g04520	-1.50166	-0.934014	0.0158831	0.148387	Vitvi00g04520	'13.2.1.1.4'	'Cell division.cell cycle organisation.cell cycle control.CYCLIN regulatory protein activities.regulatory protein *(CYCD)'	'mercator4v5.0: regulatory protein *(CYCD) of cell cycle & prot-scriber: cyclin d5 1 protein & swissprot: Cyclin-D5-1 & original description: none'	NA	NA	NA	NA	NA	NA	NA	NA	NA	NA	XP_003632504.2 cyclin-D5-1	330	3	1.7e-235	0.9949	Vitis vinifera	1	7	GO:0000079;GO:0000307;GO:0005634;GO:0005737;GO:0016538;GO:0044772;GO:0051301	EC:2.7.1	IPR004367;IPR013763;IPR004367;noIPR;IPR006671;noIPR;noIPR;IPR039361;IPR013763;IPR036915	;;;;;;;;;
Vitvi00g04521	-0.198845	1.97169	0.40275	0.893933	Vitvi00g04521	'13.2.2.1.4.2'	'Cell division.cell cycle organisation.chromatin condensation.condensin I/II complex.condensin-II-specific components.component *(CAP-G2)'	'mercator4v5.0: component *(CAP-G2) of condensin II complex & prot-scriber: condensin complex subunit g2 & swissprot: no annotation & original description: none'	AT1G64960	HEB1	AT1G64960.2	50.25	1	ortholog_one2many	AT1G64960.2	ARM repeat superfamily protein;(source:Araport11)	(CAP-G2)	NA	RVX23326.1Condensin-2 complex subunit G2	1200	4	0	0.8894	Vitis vinifera	0.9175	1	GO:0005634	NA	IPR011989;IPR024741;noIPR;noIPR;noIPR;noIPR;IPR016024	;GO:0005634;;;;;
Vitvi00g04522	-0.12329	5.23602	0.358853	0.85884	Vitvi00g04522	'24.1.2.2.2'	'Solute transport.primary active transport.P-type ATPase superfamily.P2 family.P2B-type calcium cation-transporting ATPase *(ACA)'	'mercator4v5.0: P2B-type calcium cation-transporting ATPase *(ACA) & prot-scriber: calcium transporting atpase 1 & swissprot: Calcium-transporting ATPase 2, plasma membrane-type & original description: none'	AT4G37640	ACA2	AT4G37640.1	80.5247	0	ortholog_many2many	AT4G37640.1	Encodes a calmodulin-regulated Ca(2+)-pump located in the endoplasmic reticulum. Belongs to plant 2B ATPase's with an N-terminal autoinhibitor.	CALCIUM ATPASE 2 (ACA2)	NA	RVX23323.1Calcium-transporting ATPase 2, plasma membrane-type	991	3	0	0.9969	Vitis vinifera	0.999	7	GO:0005388;GO:0005516;GO:0005524;GO:0005887;GO:0043231;GO:0070588;GO:0140603	EC:3.6.1;EC:7.2.2.10	IPR001757;noIPR;IPR004014;IPR006068;IPR004014;noIPR;IPR023214;IPR001757;noIPR;IPR023299;noIPR;noIPR;noIPR;IPR006408;noIPR;IPR044492;noIPR;noIPR;IPR018303;noIPR;IPR023299;IPR023298;IPR008250;IPR036412	GO:0016021/GO:0005215/GO:0140603/GO:0005524;;;;;;;GO:0016021/GO:0005215/GO:0140603/GO:0005524;;GO:0000166;;;;GO:0070588/GO:0016020/GO:0005388/GO:0005524;;;;;;;GO:0000166;;;
Vitvi00g04523	0.0607155	-3.35535	1	1	Vitvi00g04523	'19.2.2.1.1'	'Protein homeostasis.ubiquitin-proteasome system.ubiquitin-fold protein conjugation.UBQ conjugation (ubiquitylation).UBQ ubiquitin-fold protein'	'mercator4v5.0: UBQ ubiquitin-fold protein & prot-scriber: orysj polyubiquitin & swissprot: Polyubiquitin & original description: none'	AT1G55060	UBQ12	AT1G55060.1	43.299	0	ortholog_one2one	AT1G55060.1	Ubiquitin-like gene, believed to be a pseudogene because of amino acid substitutions in 3 of the 5 ubiquitin repeats found in the UBQ12 gene product	UBIQUITIN 12 (UBQ12)	NA	XP_034706443.1polyubiquitin-like isoform X1	388	20	4.5e-234	0.8888	Vitis vinifera	0.8928	6	GO:0005634;GO:0005737;GO:0016567;GO:0019941;GO:0031386;GO:0031625	NA	IPR019956;IPR000626;noIPR;IPR000626;noIPR;noIPR;noIPR;noIPR;noIPR;IPR019954;IPR019954;IPR019954;IPR000626;IPR000626;IPR000626;IPR000626;IPR000626;noIPR;noIPR;noIPR;IPR029071;IPR029071;IPR029071;IPR029071;IPR029071	;GO:0005515;;GO:0005515;;;;;;;;;GO:0005515;GO:0005515;GO:0005515;GO:0005515;GO:0005515;;;;;;;;
Vitvi00g04527	-1.27817	-2.96342	0.319385	0.817969	Vitvi00g04527	'17.2.24' AND '50.6.1'	'Protein biosynthesis.aminoacyl-tRNA synthetase activities.valine-tRNA ligase' AND 'Enzyme classification.EC_6 ligases.EC_6.1 ligase forming carbon-oxygen bond'	'mercator4v5.0: valine-tRNA ligase & prot-scriber: pig valine trna ligase & swissprot: Valine--tRNA ligase, mitochondrial 1 & original description: none' AND 'mercator4v5.0: EC_6.1 ligase forming carbon-oxygen bond & prot-scriber: pig valine trna ligase & swissprot: Valine--tRNA ligase, mitochondrial 1 & original description: none'	AT1G14610	TWN2	AT1G14610.1	69.3587	0	ortholog_many2many	AT1G14610.1	Required for proper proliferation of basal cells.	VALYL TRNA SYNTHETASE (VALRS);TWIN 2 (TWN2)	NA	XP_010662530.1 valine--tRNA ligase, mitochondrial 1 isoform X1	842	5	0	0.9983	Vitis vinifera	0.9988	4	GO:0002161;GO:0004832;GO:0005524;GO:0006438	EC:6.1.1.9;EC:3.1.1.1	noIPR;noIPR;IPR002303;IPR002300;noIPR;IPR014729;IPR037118;IPR002303;IPR009008;IPR013155;IPR002303;noIPR;IPR033705;IPR009008;noIPR;IPR009080	;;GO:0000166/GO:0005524/GO:0006438/GO:0004832;GO:0000166/GO:0004812/GO:0005524/GO:0006418;;;;GO:0000166/GO:0005524/GO:0006438/GO:0004832;GO:0002161/GO:0006418;GO:0006418/GO:0004812;GO:0000166/GO:0005524/GO:0006438/GO:0004832;;;GO:0002161/GO:0006418;;GO:00
Vitvi00g04528	0.945295	0.626225	0.577279	0.969715	Vitvi00g04528	'15.5.9.1.5' AND '26.5.3.4.2'	'RNA biosynthesis.transcriptional regulation.AP2/ERF transcription factor superfamily.transcription factor (ERF) activities.subgroup ERF-III transcription factor' AND 'External stimuli response.temperature.cold response.ICE-CBF cold acclimation transcriptional cascade.transcription factor *(CBF/DREB1)'	'mercator4v5.0: subgroup ERF-III transcription factor & prot-scriber: dehydration responsive element binding protein & swissprot: Dehydration-responsive element-binding protein 1A & original description: none' AND 'mercator4v5.0: transcription factor *(CBF/DREB1) & prot-scriber: dehydration responsive element binding protein & swissprot: Dehydration-responsive element-binding protein 1A & origina…	AT4G25490	CBF1	AT4G25490.1	57.7982	1	ortholog_many2many	AT4G25490.1	Transcriptional activator that binds to the DRE/CRT regulatory element and induces COR (cold-regulated) gene expression increasing plant freezing tolerance. It encodes a member of the DREB subfamily A-1 of ERF/AP2 transcription factor family (CBF1). The protein contains one AP2 domain. There are six members in this subfamily, including CBF1, CBF2, and CBF3. This gene is involved in response to lo…	C-REPEAT/DRE BINDING FACTOR 1 (CBF1); (ATCBF1);DRE BINDING PROTEIN 1B (DREB1B)	NA	XP_002280097.1 dehydration-responsive element-binding protein 1B isoform X1	218	12	1e-157	0.9943	Vitis aestivalis/Vitis rupestris/Vitis hybrid cultivar/Vitis vinifera/Vitis labrusca/Vitis riparia	1	4	GO:0003677;GO:0003700;GO:0005634;GO:0006355	NA	IPR001471;IPR001471;IPR001471;IPR036955;noIPR;noIPR;noIPR;noIPR;IPR001471;IPR001471;IPR016177	GO:0003700/GO:0006355;GO:0003700/GO:0006355;GO:0003700/GO:0006355;GO:0003700/GO:0006355;;;;;GO:0003700/GO:0006355;GO:0003700/GO:0006355;GO:0003677
Vitvi00g04533	1.60516	1.98808	0.481994	0.938351	Vitvi00g04533	'24.2.2.9'	'Solute transport.carrier-mediated transport.MFS superfamily.anion transporter *(NRT1/PTR)'	'mercator4v5.0: anion transporter *(NRT1/PTR) & prot-scriber: protein nrt ptr family & swissprot: Protein NRT1/ PTR FAMILY 5.10 & original description: none'	NA	NA	NA	NA	NA	NA	NA	NA	NA	NA	XP_010665397.1 protein NRT1/ PTR FAMILY 5.10	369	3	4.2e-261	0.9991	Vitis vinifera	1	3	GO:0016021;GO:0022857;GO:0055085	EC:7	IPR000109;IPR036259;noIPR;IPR000109;IPR036259	GO:0055085/GO:0022857/GO:0016020;;;GO:0055085/GO:0022857/GO:0016020;
Vitvi00g04534	-0.706567	-4.19638	1	1	Vitvi00g04534	'35.2'	'not assigned.not annotated'	'mercator4v5.0: not classified & prot-scriber: no annotation & swissprot: no annotation & original description: none'	NA	NA	NA	NA	NA	NA	NA	NA	NA	NA	KAF7825001.1Protein NRT1/ PTR FAMILY 5.16	107	1	8.5e-07	0.5313	Senna tora	0.5312		NA	NA	noIPR;noIPR	;
Vitvi00g04537	-0.0911509	-0.529808	0.828383	1	Vitvi00g04537	'35.1'	'not assigned.annotated'	'mercator4v5.0: not classified & prot-scriber: 50s ribosomal protein l2 & swissprot: 60S ribosomal protein L2, mitochondrial & original description: none'	NA	NA	NA	NA	NA	NA	NA	NA	NA	NA	GER48855.1ribosomal protein L2	284	2	3e-88	0.7659	Amborella trichopoda	0.6416	3	GO:0003735;GO:0005840;GO:0006412	NA	IPR022669;IPR014722;IPR023575;IPR014726;IPR022669;IPR002222;noIPR;noIPR;noIPR;IPR002171;IPR022671;IPR023575;IPR008991	GO:0006412/GO:0005840/GO:0003735;;GO:0006412/GO:0005840/GO:0003735;;GO:0006412/GO:0005840/GO:0003735;GO:0006412/GO:0005840/GO:0003735;;;;GO:0006412/GO:0005840/GO:0003735;GO:0006412/GO:0005840/GO:0003735;GO:0006412/GO:0005840/GO:0003735;
Vitvi00g04538	0.262124	-0.0790329	0.49131	0.938351	Vitvi00g04538	'35.1'	'not assigned.annotated'	'mercator4v5.0: not classified & prot-scriber: ribosomal protein l2 & swissprot: no annotation & original description: none'	NA	NA	NA	NA	NA	NA	NA	NA	NA	NA	RWR83733.1Ribosomal protein L2	82	1	1.2e-32	0.8861	Cinnamomum micranthum f. kanehirae	0.8861	1	GO:0005840	NA	NA	NA
Vitvi00g04539	0.851086	-2.66206	0.201695	0.685008	Vitvi00g04539	'35.1'	'not assigned.annotated'	'mercator4v5.0: not classified & prot-scriber: 60s ribosomal protein l2 mitochondrial & swissprot: no annotation & original description: none'	NA	NA	NA	NA	NA	NA	NA	NA	NA	NA	XP_022866432.1uncharacterized protein LOC111386211	55	2	3.4e-28	0.9909	Olea europaea var. sylvestris	0.9818		NA	NA	NA	NA
Vitvi00g04540	0.480227	-0.236687	0.107044	0.502235	Vitvi00g04540	'17.6.1.2.2'	'Protein biosynthesis.organelle machinery.mitochondrial ribosome biogenesis.large ribosomal subunit proteome.component *(uL2m)'	'mercator4v5.0: component *(uL2m) of large mitoribosomal-subunit proteome & prot-scriber: 50s ribosomal protein l2 & swissprot: 60S ribosomal protein L2, mitochondrial & original description: none'	NA	NA	NA	NA	NA	NA	NA	NA	NA	NA	YP_002608368.1ribosomal protein L2	297	2	1.4e-213	1	Vitis vinifera	1	4	GO:0003723;GO:0003735;GO:0005762;GO:0032543	NA	IPR002171;noIPR;IPR022666;noIPR;noIPR;IPR002171;noIPR;IPR012340	GO:0006412/GO:0005840/GO:0003735;;GO:0006412/GO:0005840/GO:0003735;;;GO:0006412/GO:0005840/GO:0003735;;
Vitvi00g04545	0.0291318	-4.27434	1	1	Vitvi00g04545	'35.1'	'not assigned.annotated'	'mercator4v5.0: not classified & prot-scriber: dimer tnp hat domain containing protein & swissprot: no annotation & original description: none'	NA	NA	NA	NA	NA	NA	NA	NA	NA	NA	CAN61453.1hypothetical protein VITISV_029791	137	1	2e-50	0.7731	Vitis vinifera	0.7731		NA	NA	NA	NA
Vitvi00g04548	2.82633	-4.19566	0.277439	0.765326	Vitvi00g04548	'35.2'	'not assigned.not annotated'	'mercator4v5.0: not classified & prot-scriber: no annotation & swissprot: no annotation & original description: none'	NA	NA	NA	NA	NA	NA	NA	NA	NA	NA	---NA---	282				NA			NA	NA	NA	NA
Vitvi00g04557	0.419299	-3.53722	0.813308	1	Vitvi00g04557	'35.1'	'not assigned.annotated'	'mercator4v5.0: not classified & prot-scriber: glyco trans 2 domain containing protein & swissprot: no annotation & original description: none'	NA	NA	NA	NA	NA	NA	NA	NA	NA	NA	RVW34413.1putative xyloglucan glycosyltransferase 6	123	1	6.9e-43	0.9878	Vitis vinifera	0.9878	2	GO:0016021;GO:0016740	EC:2	NA	NA
Vitvi00g04558	0.154981	3.97775	0.277348	0.765326	Vitvi00g04558	'22.5.3.1.4.1'	'Vesicle trafficking.multi-pathway trafficking regulation.target membrane fusion.SNARE membrane fusion complexes.Qc-type SNARE components.SYP5-group component'	'mercator4v5.0: Qc-type SYP5-group component of SNARE membrane fusion complex & prot-scriber: t snare coiled coil homology domain conaining proein & swissprot: Syntaxin-51 & original description: none'	NA	NA	NA	NA	NA	NA	NA	NA	NA	NA	XP_010647220.2 syntaxin-51	156	3	9.2e-84	0.9957	Vitis vinifera	1		NA	NA	IPR000727;noIPR;IPR000727;noIPR;noIPR;IPR000727;noIPR;noIPR	;;;;;;;
Vitvi00g04561	-0.398623	-2.1798	0.497975	0.938351	Vitvi00g04561	'35.1'	'not assigned.annotated'	'mercator4v5.0: not classified & prot-scriber: pentatricopeptide repeat containing protein & swissprot: Pentatricopeptide repeat-containing protein At1g71420 & original description: none'	AT1G71420	AT1G71420	AT1G71420.1	45.6044	0	ortholog_one2many	AT1G71420.1	Tetratricopeptide repeat (TPR)-like superfamily protein;(source:Araport11)	NA	NA	RVW12744.1Pentatricopeptide repeat-containing protein	364	1	2.7e-256	0.898	Vitis vinifera	0.898	1	GO:0005515	NA	IPR011990;IPR002885;IPR002885;IPR011990;IPR011990;noIPR;noIPR;noIPR;IPR002885	GO:0005515;;;GO:0005515;GO:0005515;;;;
Vitvi00g04562	-0.299174	-1.2713	0.586424	0.974446	Vitvi00g04562	'35.2'	'not assigned.not annotated'	'mercator4v5.0: not classified & prot-scriber: no annotation & swissprot: no annotation & original description: none'	NA	NA	NA	NA	NA	NA	NA	NA	NA	NA	RVW60304.1hypothetical protein CK203_084060	89	1	2e-47	0.9762	Vitis vinifera	0.9762		NA	NA	NA	NA
Vitvi06g00799	5.79488	-1.82291	5.97581e-11	6.30497e-09	Vitvi06g00799	'35.1'	'not assigned.annotated'	'mercator4v5.0: not classified & prot-scriber: non specific lipid transfer protein & swissprot: Non-specific lipid-transfer protein Cor a 8.0101 & original description: none'	NA	NA	NA	NA	NA	NA	NA	NA	NA	NA	XP_002276372.1 non-specific lipid-transfer protein 1	119	3	1.3e-78	0.9972	Vitis vinifera	1	4	GO:0005576;GO:0006869;GO:0008289;GO:0016020	NA	IPR000528;IPR016140;IPR016140;IPR036312;noIPR;IPR000528;IPR000528;noIPR;IPR036312	GO:0006869/GO:0008289;;;;;GO:0006869/GO:0008289;GO:0006869/GO:0008289;;
Vitvi00g04564	1.47847	4.61911	4.2125e-09	3.21068e-07	Vitvi00g04564	'50.3.2'	'Enzyme classification.EC_3 hydrolases.EC_3.2 glycosylase'	'mercator4v5.0: EC_3.2 glycosylase & prot-scriber: glucan endo beta glucosidase basic isoform & swissprot: Glucan endo-1,3-beta-glucosidase, basic isoform & original description: none'	NA	NA	NA	NA	NA	NA	NA	NA	NA	NA	XP_034680591.1glucan endo-1,3-beta-glucosidase, basic isoform-like	345	10	3.3e-245	0.9794	Vitis riparia	0.9884	2	GO:0005975;GO:0042973	EC:3.2.1.21;EC:3.2.1.39	noIPR;IPR000490;noIPR;IPR044965;IPR000490;IPR017853	;GO:0004553/GO:0005975;;GO:0004553/GO:0005975;GO:0004553/GO:0005975;
Vitvi17g04214	5.70244	-3.0769	6.46378e-07	3.16775e-05	Vitvi17g04214	'35.1'	'not assigned.annotated'	'mercator4v5.0: not classified & prot-scriber: homeobox domain containing protein & swissprot: no annotation & original description: none'	NA	NA	NA	NA	NA	NA	NA	NA	NA	NA	CAN60545.1hypothetical protein VITISV_043340	99	1	6.5e-66	1	Vitis vinifera	1	8	GO:0000785;GO:0000976;GO:0003691;GO:0005730;GO:0006357;GO:0032991;GO:0042803;GO:1990841	NA	noIPR	NA
Vitvi00g04566	-0.390193	-3.63721	0.854998	1	Vitvi00g04566	'21.4.2.4'	'Cell wall organisation.cell wall proteins.expansin activities.beta-like-class expansin'	'mercator4v5.0: beta-like-class expansin & prot-scriber: expansin b1 protein & swissprot: Expansin-like B1 & original description: none'	AT4G17030	EXLB1	AT4G17030.1	50.1992	0	ortholog_one2many	AT4G17030.1	Encodes EXLB1 (expansin-like B1), a member of the expansin family.	EXPANSIN-LIKE B1 (ATEXLB1); (EXPR);EXPANSIN-LIKE B1 (EXLB1); (ATEXPR1); (ATHEXP BETA 3.1); (AT-EXPR)	NA	RVW50829.1Expansin-like B1	251	1	1.6e-191	1	Vitis vinifera	1	1	GO:0005576	NA	IPR007118;IPR009009;IPR036749;IPR007117;IPR036908;noIPR;noIPR;IPR007117;IPR007112;IPR036749;IPR036908	GO:0005576;;;;;;;;;;
Vitvi00g04567	1.53727	-3.12138	0.168278	0.626845	Vitvi00g04567	'35.2'	'not assigned.not annotated'	'mercator4v5.0: not classified & prot-scriber: no annotation & swissprot: no annotation & original description: none'	NA	NA	NA	NA	NA	NA	NA	NA	NA	NA	---NA---	76				NA			NA	NA	NA	NA
Vitvi00g04568	0.0950757	0.30364	0.972728	1	Vitvi00g04568	'3.3.2'	'Carbohydrate metabolism.trehalose metabolism.trehalose-6-phosphate phosphatase'	'mercator4v5.0: trehalose-6-phosphate phosphatase & prot-scriber: trehalose 6 phosphate phosphatase & swissprot: Probable trehalose-phosphate phosphatase F & original description: none'	NA	NA	NA	NA	NA	NA	NA	NA	NA	NA	XP_002264471.2 probable trehalose-phosphate phosphatase F	393	4	3.2e-290	0.9917	Vitis vinifera	1	3	GO:0004805;GO:0005992;GO:0016311	EC:3.1.3.12	IPR006379;IPR003337;IPR003337;noIPR;IPR023214;IPR044651;noIPR;noIPR;IPR036412	;GO:0005992/GO:0003824;GO:0005992/GO:0003824;;;GO:0005992/GO:0004805;;;
Vitvi00g04569	-0.0844542	3.99604	0.812057	1	Vitvi00g04569	'50.2.2'	'Enzyme classification.EC_2 transferases.EC_2.2 transferase transferring aldehyde or ketonic group'	'mercator4v5.0: EC_2.2 transferase transferring aldehyde or ketonic group & prot-scriber: transaldolase protein & swissprot: no annotation & original description: none'	AT1G12230	AT1G12230	AT1G12230.2	75.2525	1	ortholog_one2many	AT1G12230.2	Aldolase superfamily protein;(source:Araport11)	(GSM2-LIKE)	NA	XP_034673709.1transaldolase isoform X1	396	4	9.4e-280	0.9842	Vitis vinifera	1	4	GO:0004801;GO:0005737;GO:0005975;GO:0009052	EC:2.2.1.2	IPR013785;IPR001585;IPR001585;noIPR;IPR004730;noIPR	GO:0003824;GO:0005975;GO:0005975;;GO:0004801/GO:0006098/GO:0005737;
Vitvi00g04570	-0.0732296	0.00521696	0.812979	1	Vitvi00g04570	'50.3.2'	'Enzyme classification.EC_3 hydrolases.EC_3.2 glycosylase'	'mercator4v5.0: EC_3.2 glycosylase & prot-scriber: acid beta fructofuranosidase 1 & swissprot: no annotation & original description: none'	NA	NA	NA	NA	NA	NA	NA	NA	NA	NA	RVW50648.1Acid beta-fructofuranosidase	150	4	3.5e-96	0.9814	Vitis vinifera	0.98	4	GO:0004575;GO:0005775;GO:0005975;GO:0016021	EC:3.2.1.20;EC:3.2.1.26;EC:3.2.1.48	IPR021792;noIPR;noIPR	GO:0004564/GO:0004575;;
Vitvi00g04573	0.116879	1.07464	0.770545	1	Vitvi00g04573	'16.1.1.2.9.2'	'RNA processing.pre-RNA splicing.U2-type major spliceosome.U2 snRNP complex.U2AF pre-RNA splicing factor heterodimer.large subunit *(U2AF2/U2AF65)'	'mercator4v5.0: large subunit of U2AF pre-RNA splicing auxiliary factor complex & prot-scriber: splicing factor u2af large subunit & swissprot: Splicing factor U2af large subunit B & original description: none'	AT1G60900	AT1G60900	AT1G60900.1	59.7561	0	ortholog_many2many	AT1G60900.1	Putative U2A65 splicing factor which functions in abscisic acid mediated flowering via regulating the precursor messenger RNA splicing of ABI5 and FLC in shoot apex. Regulates flowering time and displays a redundant role in pollen tube growth together with AtU2AF65a.	(ATU2AF65B); (U2AF65B)	NA	RVX08492.1Splicing factor U2af large subunit B	164	10	1.9e-99	0.9957	Vitis vinifera	1	4	GO:0003723;GO:0005634;GO:0006397;GO:0008380	NA	IPR012677;noIPR;noIPR;noIPR;IPR035979	;;;;GO:0003676
Vitvi00g04577	0.214299	-0.953762	0.578474	0.970864	Vitvi00g04577	'35.1'	'not assigned.annotated'	'mercator4v5.0: not classified & prot-scriber: nadh ubiquinone oxidoreductase chain & swissprot: no annotation & original description: none'	NA	NA	NA	NA	NA	NA	NA	NA	NA	NA	CAN71466.1hypothetical protein VITISV_038987	239	1	4.4e-118	1	Vitis vinifera	1		NA	NA	noIPR;noIPR;noIPR	;;
Vitvi00g04578	0.569126	-3.74375	0.79147	1	Vitvi00g04578	'35.2'	'not assigned.not annotated'	'mercator4v5.0: not classified & prot-scriber: no annotation & swissprot: no annotation & original description: none'	NA	NA	NA	NA	NA	NA	NA	NA	NA	NA	KAF1856924.1hypothetical protein Lal_00002145	71	2	5.5e-25	0.963	Lupinus albus	0.9464		NA	NA	noIPR;noIPR	;
Vitvi00g04579	0.012091	-3.74158	1	1	Vitvi00g04579	'35.1'	'not assigned.annotated'	'mercator4v5.0: not classified & prot-scriber: retrotrans gag domain containing protein & swissprot: no annotation & original description: none'	NA	NA	NA	NA	NA	NA	NA	NA	NA	NA	CAN71468.1hypothetical protein VITISV_038992	267	1	1.3e-162	0.9375	Vitis vinifera	0.9375		NA	NA	noIPR;IPR005162;noIPR	;;
Vitvi00g04580	2.33415	-4.27418	0.518293	0.938351	Vitvi00g04580	'35.1'	'not assigned.annotated'	'mercator4v5.0: not classified & prot-scriber: reverse transcriptase ty copia pe domain containing protein & swissprot: Retrovirus-related Pol polyprotein from transposon RE1 & original description: none'	NA	NA	NA	NA	NA	NA	NA	NA	NA	NA	CAN71469.1hypothetical protein VITISV_038993	396	1	4.6e-297	1	Vitis vinifera	1		NA	NA	noIPR;noIPR	;
Vitvi00g04581	0.501942	0.834821	0.0908897	0.460254	Vitvi00g04581	'35.1'	'not assigned.annotated'	'mercator4v5.0: not classified & prot-scriber: spry domain containing protein & swissprot: no annotation & original description: none'	AT4G21500	AT4G21500	AT4G21500.1	39.0438	1	ortholog_many2many	AT4G21500.1	transmembrane protein;(source:Araport11)	NA	NA	XP_003635001.1PREDICTED: uncharacterized protein LOC100854501	251	3	3.8e-181	0.9934	Vitis vinifera	1	1	GO:0016021	NA	noIPR	NA
Vitvi00g04582	0.0726409	1.25803	0.823527	1	Vitvi00g04582	'2.4.2.1.2'	'Cellular respiration.oxidative phosphorylation.alternative NAD(P)H dehydrogenase activities.type-II NAD(P)H dehydrogenase activities.NAD(P)H dehydrogenase *(NDB)'	'mercator4v5.0: NAD(P)H dehydrogenase *(NDB) & prot-scriber: nadh ubiquinone reductase non electrogenic & swissprot: External alternative NAD(P)H-ubiquinone oxidoreductase B2, mitochondrial & original description: none'	AT4G05020	NDB2	AT4G05020.2	76.5009	1	ortholog_many2many	AT4G05020.2	Miitochondrial alternative NADH dehydrogenase.	NAD(P)H DEHYDROGENASE B2 (NDB2)	NA	XP_034698206.1external alternative NAD(P)H-ubiquinone oxidoreductase B2, mitochondrial-like isoform X3	583	6	0	0.9576	Vitis riparia	0.9966	5	GO:0005509;GO:0005743;GO:0005777;GO:0006116;GO:0050136	EC:1.6.5.11;EC:1.6.5.2	noIPR;IPR002048;IPR023753;noIPR;noIPR;IPR045024;IPR018247;IPR002048;IPR036188;IPR011992;IPR036188	;GO:0005509;GO:0016491;;;GO:0003954/GO:0006116;;GO:0005509;;;
Vitvi05g02249	5.60439	1.2892	8.68901e-10	7.70335e-08	Vitvi05g02249	'35.1'	'not assigned.annotated'	'mercator4v5.0: not classified & prot-scriber: acidic endochitinase & swissprot: Endochitinase EP3 & original description: none'	NA	NA	NA	NA	NA	NA	NA	NA	NA	NA	XP_002275534.1 chitinase 5	269	2	1.6e-198	0.9963	Vitis vinifera	1	5	GO:0004568;GO:0005975;GO:0006032;GO:0008061;GO:0016998	EC:3.2.1.14	IPR001002;IPR036861;IPR016283;noIPR;IPR001002;IPR000726;noIPR;noIPR;noIPR;IPR000726;IPR000726;IPR018371;IPR001002;noIPR;noIPR;IPR023346;IPR036861	GO:0008061;GO:0008061;GO:0005975/GO:0004568;;GO:0008061;GO:0006032/GO:0004568/GO:0016998;;;;GO:0006032/GO:0004568/GO:0016998;GO:0006032/GO:0004568/GO:0016998;GO:0008061;GO:0008061;;;;GO:0008061
Vitvi00g04585	0.436327	5.88368	4.61812e-05	0.00137912	Vitvi00g04585	'11.2.2.1'	'Phytohormone action.auxin.perception and signal transduction.substrate adaptor of SCF E3 ubiquitin ligase *(TIR1/AFB)'	'mercator4v5.0: substrate adaptor of SCF E3 ubiquitin ligase *(TIR1/AFB) & prot-scriber: f box domain containing protein & swissprot: Protein TRANSPORT INHIBITOR RESPONSE 1 & original description: none'	NA	NA	NA	NA	NA	NA	NA	NA	NA	NA	XP_002272850.1 protein TRANSPORT INHIBITOR RESPONSE 1	581	4	0	0.9961	Vitis vinifera	1	5	GO:0005515;GO:0009734;GO:0016567;GO:0019005;GO:0031146	NA	IPR006553;IPR001810;IPR041101;IPR032675;IPR041567;noIPR;noIPR;noIPR;IPR036047;noIPR	;GO:0005515;;;;;;;GO:0005515;
Vitvi00g04586	-1.23895	-4.03084	0.536543	0.948225	Vitvi00g04586	'35.1'	'not assigned.annotated'	'mercator4v5.0: not classified & prot-scriber: replication protein a kd dn binding subunit b & swissprot: Replication protein A 70 kDa DNA-binding subunit B & original description: none'	AT5G08020	RPA70B	AT5G08020.1	40.625	0	ortholog_many2many	AT5G08020.1	Encodes a homolog of Replication Protein A. rpa70b mutants are hypersensitive to UV-B radiation and MMS treatments suggesting a role for this protein in DNA damage repair. The mRNA is cell-to-cell mobile.	ARABIDOPSIS THALIANA RPA70-KDA SUBUNIT B (ATRPA70B);REPLICATION PROTEIN A 1B (RPA1B);RPA70-KDA SUBUNIT B (RPA70B)	NA	RVW25205.1Replication protein A 70 kDa DNA-binding subunit B	224	12	3.4e-60	0.9549	Vitis vinifera	0.9694	9	GO:0000724;GO:0003684;GO:0005662;GO:0006268;GO:0006289;GO:0007004;GO:0043047;GO:0046872;GO:0051321	NA	IPR013955;noIPR;noIPR;noIPR;IPR012340	;;;;
Vitvi00g04588	0.993003	-3.86547	0.759885	1	Vitvi00g04588	'50.2.3'	'Enzyme classification.EC_2 transferases.EC_2.3 acyltransferase'	'mercator4v5.0: EC_2.3 acyltransferase & prot-scriber: chalcone synthase protein & swissprot: Stilbene synthase 1 & original description: none'	AT5G13930	TT4	AT5G13930.1	53.6585	0	ortholog_one2many	AT5G13930.1	Encodes chalcone synthase (CHS), a key enzyme involved in the biosynthesis of flavonoids. Required for the accumulation of purple anthocyanins in leaves and stems. Also involved in the regulation of auxin transport and the modulation of root gravitropism. The mRNA is cell-to-cell mobile.	(ATCHS);TRANSPARENT TESTA 4 (TT4);CHALCONE SYNTHASE (CHS)	STS2b	RVW29440.1Stilbene synthase 2	205	20	2.1e-94	0.9963	Vitis vinifera	1	3	GO:0006633;GO:0030639;GO:0050350	EC:2.3.1.95	IPR001099;IPR016039;IPR011141;noIPR;IPR016039	;GO:0016746;GO:0016747/GO:0009058;;GO:0016746
Vitvi00g04589	2.14968	-3.92029	0.155803	0.604417	Vitvi00g04589	'35.1'	'not assigned.annotated'	'mercator4v5.0: not classified & prot-scriber: duf 4283 domain containing protein & swissprot: no annotation & original description: none'	NA	NA	NA	NA	NA	NA	NA	NA	NA	NA	RVW40735.1hypothetical protein CK203_099847	223	1	7.8e-149	0.991	Vitis vinifera	0.991		NA	NA	noIPR;noIPR	;
Vitvi00g04590	-0.668859	-3.85736	0.796428	1	Vitvi00g04590	'35.1'	'not assigned.annotated'	'mercator4v5.0: not classified & prot-scriber: duf 4283 domain containing protein & swissprot: no annotation & original description: none'	NA	NA	NA	NA	NA	NA	NA	NA	NA	NA	RVW40735.1hypothetical protein CK203_099847	205	1	1.1e-100	0.9949	Vitis vinifera	0.9949		NA	NA	noIPR;noIPR;noIPR	;;
Vitvi00g04591	1.82599	-4.0018	0.246131	0.74443	Vitvi00g04591	'35.1'	'not assigned.annotated'	'mercator4v5.0: not classified & prot-scriber: duf 4283 domain containing protein & swissprot: no annotation & original description: none'	NA	NA	NA	NA	NA	NA	NA	NA	NA	NA	CAN76280.1hypothetical protein VITISV_013228	153	1	9.1e-89	0.9726	Vitis vinifera	0.9726		NA	NA	IPR025558;noIPR;noIPR	;;
Vitvi00g04592	-2.73549	-3.77509	0.153455	0.599681	Vitvi00g04592	'35.1'	'not assigned.annotated'	'mercator4v5.0: not classified & prot-scriber: epimerase domain containing protein & swissprot: no annotation & original description: none'	NA	NA	NA	NA	NA	NA	NA	NA	NA	NA	CBI24949.3unnamed protein product, partial	55	1	9.4e-31	1	Vitis vinifera	1		NA	NA	noIPR;noIPR;noIPR	;;
Vitvi00g04593	-1.37686	-4.08751	0.651036	0.992965	Vitvi00g04593	'35.1'	'not assigned.annotated'	'mercator4v5.0: not classified & prot-scriber: epimerase domain containing protein & swissprot: Phenylacetaldehyde reductase & original description: none'	NA	NA	NA	NA	NA	NA	NA	NA	NA	NA	CBI24951.3unnamed protein product, partial	63	1	1.8e-39	1	Vitis vinifera	1		NA	NA	noIPR;noIPR;noIPR	;;
Vitvi00g04594	-0.828454	0.423955	0.625806	0.992965	Vitvi00g04594	'35.1'	'not assigned.annotated'	'mercator4v5.0: not classified & prot-scriber: bifunctional dihydroflavonol 4 reductase & swissprot: Phenylacetaldehyde reductase & original description: none'	NA	NA	NA	NA	NA	NA	NA	NA	NA	NA	XP_010659458.1 cinnamoyl-CoA reductase 1	347	4	8.4e-228	0.9074	Vitis vinifera	0.9395	1	GO:0016616	EC:1.1.1	noIPR;IPR001509;noIPR;noIPR;noIPR;noIPR;noIPR;IPR036291	;GO:0003824;;;;;;
Vitvi00g04595	-0.287723	-0.778136	0.437075	0.91534	Vitvi00g04595	'35.1'	'not assigned.annotated'	'mercator4v5.0: not classified & prot-scriber: membrane protein of er body & swissprot: no annotation & original description: none'	NA	NA	NA	NA	NA	NA	NA	NA	NA	NA	XP_010647261.1 membrane protein of ER body-like protein	236	3	1.5e-143	0.9547	Vitis vinifera	1	4	GO:0005384;GO:0016021;GO:0030026;GO:0071421	EC:7	noIPR;noIPR;noIPR;IPR008217;noIPR	;;;GO:0030026/GO:0005384;
Vitvi00g04596	0.0669029	-1.16271	0.917182	1	Vitvi00g04596	'50.2.7'	'Enzyme classification.EC_2 transferases.EC_2.7 transferase transferring phosphorus-containing group'	'mercator4v5.0: EC_2.7 transferase transferring phosphorus-containing group & prot-scriber: g type lectin s receptor erine threonine protein kinae & swissprot: G-type lectin S-receptor-like serine/threonine-protein kinase At4g11900 & original description: none'	NA	NA	NA	NA	NA	NA	NA	NA	NA	NA	XP_010646957.1 cysteine-rich receptor-like protein kinase 10	258	6	6.7e-148	0.9865	Vitis vinifera	0.991	5	GO:0004672;GO:0005524;GO:0006468;GO:0016021;GO:0030246	EC:2.7.1	IPR000719;noIPR;noIPR;IPR000719;noIPR;noIPR;IPR008271;IPR000719;IPR011009	GO:0005524/GO:0004672/GO:0006468;;;GO:0005524/GO:0004672/GO:0006468;;;GO:0004672/GO:0006468;GO:0005524/GO:0004672/GO:0006468;
Vitvi00g04597	-0.55518	-1.613	0.186729	0.660354	Vitvi00g04597	'35.1'	'not assigned.annotated'	'mercator4v5.0: not classified & prot-scriber: arath cysteine rich receptor protein kinase & swissprot: Cysteine-rich repeat secretory protein 38 & original description: none'	NA	NA	NA	NA	NA	NA	NA	NA	NA	NA	XP_034697796.1cysteine-rich receptor-like protein kinase 10	197	2	1.6e-120	0.9566	Vitis riparia	0.9643	5	GO:0004672;GO:0005524;GO:0006468;GO:0016021;GO:0030246	EC:2.7.1	IPR038408;IPR002902;noIPR;noIPR;IPR002902	;;;;
Vitvi00g04599	-0.411105	1.53156	0.0907557	0.460121	Vitvi00g04599	'18.4.1.17' AND '50.2.7'	'Protein modification.phosphorylation.TKL protein kinase superfamily.DUF26 protein kinase' AND 'Enzyme classification.EC_2 transferases.EC_2.7 transferase transferring phosphorus-containing group'	'mercator4v5.0: DUF26 protein kinase & prot-scriber: arath cysteine rich receptor protein kinase & swissprot: Cysteine-rich receptor-like protein kinase 29 & original description: none' AND 'mercator4v5.0: EC_2.7 transferase transferring phosphorus-containing group & prot-scriber: arath cysteine rich receptor protein kinase & swissprot: Cysteine-rich receptor-like protein kinase 29 & original des…	NA	NA	NA	NA	NA	NA	NA	NA	NA	NA	XP_019073983.1 cysteine-rich receptor-like protein kinase 15	552	4	0	0.983	Vitis vinifera	0.9909	5	GO:0004674;GO:0005524;GO:0005886;GO:0006468;GO:0016021	EC:2.7.1	IPR000719;IPR000719;IPR038408;noIPR;noIPR;IPR002902;noIPR;noIPR;noIPR;noIPR;noIPR;noIPR;noIPR;IPR017441;IPR008271;IPR002902;IPR000719;noIPR;IPR011009	GO:0005524/GO:0004672/GO:0006468;GO:0005524/GO:0004672/GO:0006468;;;;;;;;;;;;GO:0005524;GO:0004672/GO:0006468;;GO:0005524/GO:0004672/GO:0006468;;
Vitvi00g04602	0.0864249	0.139485	0.787499	1	Vitvi00g04602	'19.4.2.3'	'Protein homeostasis.proteolysis.serine-type peptidase activities.DEG-type protease'	'mercator4v5.0: protease *(Deg) & prot-scriber: protease do 1 chloroplastic & swissprot: Protease Do-like 5, chloroplastic & original description: none'	AT4G18370	DEG5	AT4G18370.1	62.6198	0	ortholog_one2many	AT4G18370.1	Encodes DEG5. Forms a hexamer with DEG8 in the thylakoid lumen. Involved in the cleavage of photodamaged D2 protein of photosystem II (PSII).	DEGRADATION OF PERIPLASMIC PROTEINS 5 (DEG5);DEGP PROTEASE 5 (DEGP5);PROTEASE HHOA PRECUSOR (HHOA)	NA	XP_002271488.3 protease Do-like 5, chloroplastic	313	4	2.2e-218	0.9719	Vitis vinifera	0.9936	2	GO:0004252;GO:0006508	EC:3.4.21	IPR001940;IPR043504;noIPR;IPR043504;noIPR;noIPR;IPR009003	GO:0004252/GO:0006508;;;;;;
Vitvi00g04604	0.068703	6.05297	0.620383	0.990966	Vitvi00g04604	'35.1'	'not assigned.annotated'	'mercator4v5.0: not classified & prot-scriber: rna binding kh domain containing protein & swissprot: KH domain-containing protein At4g18375 & original description: none'	AT5G46190	AT5G46190	AT5G46190.2	54.9425	0	ortholog_many2many	AT5G46190.2	RNA-binding KH domain-containing protein;(source:Araport11)	(ATKH26)	NA	XP_002278367.1 KH domain-containing protein At4g18375	435	4	5.5e-301	0.9871	Vitis vinifera	1	4	GO:0003729;GO:0005634;GO:0005737;GO:0010468	NA	IPR004087;IPR036612;IPR036612;IPR036612;IPR004088;noIPR;noIPR;noIPR;noIPR;noIPR;noIPR;noIPR;noIPR;IPR036612;IPR036612;IPR036612	GO:0003676;GO:0003723;GO:0003723;GO:0003723;GO:0003723;;;;;;;;;GO:0003723;GO:0003723;GO:0003723
Vitvi00g04605	0.443133	0.293397	0.251336	0.751118	Vitvi00g04605	'35.1'	'not assigned.annotated'	'mercator4v5.0: not classified & prot-scriber: elongation factor 1 gamma & swissprot: no annotation & original description: none'	NA	NA	NA	NA	NA	NA	NA	NA	NA	NA	RVW26164.1Elongation factor 1-gamma	129	1	5.2e-67	0.6755	Vitis vinifera	0.6755	1	GO:0006518	NA	noIPR;noIPR	;
Vitvi00g04606	0.161246	7.48088	0.0913246	0.461649	Vitvi00g04606	'17.4.1.2.2'	'Protein biosynthesis.translation elongation.eEF1 aminoacyl-tRNA binding factor activity.eEF1B eEF1A-GDP-recycling complex.component *(eEF1B-gamma)'	'mercator4v5.0: component *(eEF1B-gamma) of eEF1B eEF1A-GDP-recycling complex & prot-scriber: elongation factor 1 gamma & swissprot: Elongation factor 1-gamma 2 & original description: none'	AT1G09640	AT1G09640	AT1G09640.1	77.5943	0	ortholog_many2many	AT1G09640.1	Translation elongation factor EF1B, gamma chain;(source:Araport11)	NA	NA	XP_002278756.2 elongation factor 1-gamma	424	3	1.2e-301	0.9953	Vitis vinifera	1	6	GO:0003746;GO:0004364;GO:0005515;GO:0006414;GO:0006749;GO:0016021	EC:2.5.1.18	IPR001662;IPR001662;IPR036433;IPR004045;noIPR;noIPR;IPR004046;noIPR;IPR040079;noIPR;noIPR;noIPR;IPR044628;IPR010987;IPR004045;IPR001662;noIPR;noIPR;IPR036282;IPR036249;IPR036433	GO:0006414/GO:0003746;GO:0006414/GO:0003746;GO:0006414/GO:0003746;GO:0006749/GO:0005515;;;;;;;;;GO:0004364;;GO:0006749/GO:0005515;GO:0006414/GO:0003746;;;;;GO:0006414/GO:0003746
Vitvi00g04609	1.02957	2.48973	0.136768	0.573629	Vitvi00g04609	'50.4.3' AND '9.2.1.1.1'	'Enzyme classification.EC_4 lyases.EC_4.3 carbon-nitrogen lyase' AND 'Secondary metabolism.phenolics.p-coumaroyl-CoA biosynthesis.phenylalanine ammonia lyase activity.phenylalanine ammonia lyase *(PAL)'	'mercator4v5.0: EC_4.3 carbon-nitrogen lyase & prot-scriber: phenylalanine ammonia lyase & swissprot: Phenylalanine ammonia-lyase (Fragment) & original description: none' AND 'mercator4v5.0: phenylalanine ammonia lyase *(PAL) & prot-scriber: phenylalanine ammonia lyase & swissprot: Phenylalanine ammonia-lyase (Fragment) & original description: none'	AT3G53260	PAL2	AT3G53260.1	84.7403	0	ortholog_many2many	AT3G53260.1	Encodes phenylalanine lyase. Arabidopsis has four PALs: AT2G37040 (PAL1), AT3G53260 (PAL2), AT5G04230 (PAL3) and AT3G10340 (PAL4).	(ATPAL2);PHENYLALANINE AMMONIA-LYASE 2 (PAL2)	NA	XP_003633987.1 phenylalanine ammonia-lyase-like	308	20	5.1e-216	0.9968	Vitis vinifera	1	4	GO:0005737;GO:0006559;GO:0009800;GO:0045548	EC:4.3.1.24;EC:4.3.1.25	noIPR;IPR023144;IPR001106;noIPR;IPR001106;IPR008948	;;;;;GO:0003824
Vitvi00g04610	0.0352324	3.01516	0.846614	1	Vitvi00g04610	'19.2.2.10.7.1'	'Protein homeostasis.ubiquitin-proteasome system.ubiquitin-fold protein conjugation.U-Box E3 ubiquitin ligase activities.group-VII.bifunctional co-chaperone and E3 ubiquitin ligase *(CHIP)'	'mercator4v5.0: bifunctional co-chaperone and E3 ubiquitin ligase *(CHIP) & prot-scriber: ring type e3 ubiquitin transferase & swissprot: E3 ubiquitin-protein ligase CHIP & original description: none'	AT3G07370	CHIP	AT3G07370.1	63.354	1	ortholog_many2many	AT3G07370.1	Encodes AtCHIP, a new class of E3 ubiquitin ligases with three tetratricopeptide repeats and a U-box domain, structurally similar to the animal CHIP proteins. Plays an important role in plant cellular metabolism under temperature stress conditions. Functions as an E3 ubiquitin ligase of protein phosphatase 2A subunits and alters plant response to abscisic acid treatment. Belongs to one of the 36 …	CARBOXYL TERMINUS OF HSC70-INTERACTING PROTEIN (ATCHIP);CARBOXYL TERMINUS OF HSC70-INTERACTING PROTEIN (CHIP)	NA	RVW34404.1E3 ubiquitin-protein ligase CHIP	161	5	4.8e-111	1	Vitis vinifera	1	2	GO:0004842;GO:0016567	EC:2	IPR003613;IPR003613;IPR013083;noIPR;noIPR;IPR003613;noIPR;noIPR	GO:0016567/GO:0004842;GO:0016567/GO:0004842;;;;GO:0016567/GO:0004842;;
Vitvi00g04616	-0.969348	-2.76908	0.205047	0.689807	Vitvi00g04616	'24.1.3.2.2'	'Solute transport.primary active transport.ABC superfamily.ABC2 family.subfamily ABCG transporter'	'mercator4v5.0: subfamily ABCG transporter & prot-scriber: abc transporter g family member & swissprot: Pleiotropic drug resistance protein 1 & original description: none'	NA	NA	NA	NA	NA	NA	NA	NA	NA	NA	XP_010654715.1 pleiotropic drug resistance protein 1-like	271	10	1.5e-172	0.9863	Vitis vinifera	0.9963	4	GO:0005524;GO:0016021;GO:0042626;GO:0055085	EC:7	IPR013525;noIPR;noIPR	GO:0016020;;
Vitvi00g04617	1.00256	1.36281	0.0851527	0.444689	Vitvi00g04617	'24.1.3.2.2'	'Solute transport.primary active transport.ABC superfamily.ABC2 family.subfamily ABCG transporter'	'mercator4v5.0: subfamily ABCG transporter & prot-scriber: abc transporter g family member & swissprot: Pleiotropic drug resistance protein 1 & original description: none'	NA	NA	NA	NA	NA	NA	NA	NA	NA	NA	XP_010654716.1 pleiotropic drug resistance protein 1	977	9	0	0.9794	Vitis vinifera	0.9959	4	GO:0005524;GO:0016021;GO:0055085;GO:0140359	EC:7	IPR003593;IPR043926;IPR003439;IPR003439;IPR013581;IPR027417;IPR027417;IPR013525;noIPR;noIPR;noIPR;noIPR;IPR003439;IPR003439;IPR034003;IPR027417;IPR027417	;GO:0140359;GO:0005524;GO:0005524;;;;GO:0016020;;;;;GO:0005524;GO:0005524;;;
Vitvi00g04618	1.10144	0.707079	0.179385	0.646477	Vitvi00g04618	'15.5.35.3'	'RNA biosynthesis.transcriptional regulation.BSD-type transcription factor activities.transcription factor'	'mercator4v5.0: transcription factor & prot-scriber: bsd domain containing protein & swissprot: no annotation & original description: none'	NA	NA	NA	NA	NA	NA	NA	NA	NA	NA	RVW57375.1hypothetical protein CK203_089550	233	4	2.2e-153	0.9727	Vitis vinifera	1		NA	NA	noIPR;noIPR;noIPR;noIPR;noIPR;noIPR;noIPR	;;;;;;
Vitvi00g04620	-0.165594	2.14996	0.426243	0.908225	Vitvi00g04620	'1.1.1.5.3.1.8'	'Photosynthesis.photophosphorylation.photosystem II.photosynthetic acclimation.non-photochemical quenching (NPQ).qE/qZ-type quenching.regulatory protein *(NPQ7)'	'mercator4v5.0: regulatory protein *(NPQ7) of non-photochemical quenching & prot-scriber: ycf protein isoform & swissprot: Ycf20-like protein & original description: none'	AT1G65420	NPQ7	AT1G65420.1	56	1	ortholog_one2many	AT1G65420.1	Chloroplast localized YCF20-like gene involved in nonphotochemical quenching. Has overlapping functions with npq6.	NONPHOTOCHEMICAL QUENCHING 7 (NPQ7)	NA	XP_019073670.1 ycf20-like protein isoform X1	225	1	2.2e-158	0.9911	Vitis vinifera	0.9911	1	GO:0016021	NA	IPR007572;noIPR;IPR007572	;;
Vitvi00g04621	-0.00337045	3.53079	0.987738	1	Vitvi00g04621	'35.1'	'not assigned.annotated'	'mercator4v5.0: not classified & prot-scriber: metallophos domain containing protein & swissprot: Putative metallophosphoesterase At3g03305 & original description: none'	AT3G03305	AT3G03305	AT3G03305.1	58.9286	1	ortholog_one2many	AT3G03305.1	Calcineurin-like metallo-phosphoesterase superfamily protein;(source:Araport11)	NA	NA	XP_002266886.2 putative metallophosphoesterase At3g03305	728	2	0	0.9952	Vitis vinifera	1	1	GO:0016787	EC:3	IPR004843;IPR029052;noIPR;IPR029052	GO:0016787;;;
Vitvi00g04622	0.10117	3.95112	0.483336	0.938351	Vitvi00g04622	'19.2.2.11.1'	'Protein homeostasis.ubiquitin-proteasome system.ubiquitin-fold protein conjugation.RBR E3 ubiquitin ligase activities.E3 ubiquitin ligase *(RBR-Ariadne)'	'mercator4v5.0: RBR-Ariadne-class E3 ubiquitin ligase & prot-scriber: rbr type e3 ubiquitin transferase & swissprot: Probable E3 ubiquitin-protein ligase ARI8 & original description: none'	AT1G65430	ARI8	AT1G65430.1	78.6885	1	ortholog_one2many	AT1G65430.1	IBR domain-containing protein;(source:Araport11)	ARABIDOPSIS ARIADNE 8 (ATARI8);ARIADNE 8 (ARI8)	NA	XP_002268068.2 probable E3 ubiquitin-protein ligase ARI8 isoform X2	305	5	6.1e-219	0.9876	Vitis vinifera	1	3	GO:0004842;GO:0016567;GO:0046872	EC:2	IPR001876;noIPR;noIPR;IPR002867;noIPR;noIPR;noIPR;IPR031127;IPR001876;IPR001876;IPR044066;IPR036443;noIPR	;;;;;;;GO:0016567/GO:0004842;;;;;
Vitvi00g04624	0.125753	11.6656	0.27704	0.765326	Vitvi00g04624	'10.1.2' AND '50.1.11'	'Redox homeostasis.reactive oxygen scavenging.catalase' AND 'Enzyme classification.EC_1 oxidoreductases.EC_1.11 oxidoreductase acting on peroxide as acceptor'	'mercator4v5.0: catalase & prot-scriber: catalase isozyme & swissprot: Catalase isozyme 1 & original description: none' AND 'mercator4v5.0: EC_1.11 oxidoreductase acting on peroxide as acceptor & prot-scriber: catalase isozyme & swissprot: Catalase isozyme 1 & original description: none'	AT1G20620	CAT3	AT1G20620.6	77.8455	0	ortholog_one2many	AT1G20620.6	Catalase, catalyzes the breakdown of hydrogen peroxide (H2O2) into water and oxygen.The mRNA is cell-to-cell mobile.It is a target for SUMOlaytion (PMID: 21413927).Transnitrosylates GSNOR1 and mutants suppress the gnsnor1 phenotype.	REPRESSOR OF GSNOR1 (ROG1)	NA	XP_003631925.1 catalase isozyme 1	492	4	0	0.999	Vitis vinifera	1	8	GO:0004096;GO:0005777;GO:0005886;GO:0020037;GO:0042542;GO:0042744;GO:0046872;GO:0098869	EC:1.11.1.6	IPR018028;IPR011614;IPR024711;IPR010582;noIPR;IPR011614;noIPR;IPR018028;noIPR;IPR002226;IPR024708;IPR018028;noIPR;IPR020835	GO:0020037/GO:0006979/GO:0004096;GO:0020037/GO:0004096;GO:0020037/GO:0006979/GO:0004096;;;GO:0020037/GO:0004096;;GO:0020037/GO:0006979/GO:0004096;;GO:0020037;GO:0004096;GO:0020037/GO:0006979/GO:0004096;;GO:0020037
Vitvi00g04625	-0.146369	2.41048	0.392295	0.887197	Vitvi00g04625	'35.1'	'not assigned.annotated'	'mercator4v5.0: not classified & prot-scriber: mynd type domain containing protein & swissprot: no annotation & original description: none'	AT4G21890	AT4G21890	AT4G21890.1	29.0679	1	ortholog_one2many	AT4G21890.1	zinc finger MYND domain protein;(source:Araport11)	NA	NA	XP_002266891.1 zinc finger MYND domain-containing protein 15	633	3	0	0.9989	Vitis vinifera	1		NA	NA	noIPR;IPR002893;noIPR;noIPR;noIPR;noIPR;IPR002893;IPR002893;noIPR	;;;;;;;;
Vitvi00g04629	0.75254	2.89837	0.00018431	0.00432535	Vitvi00g04629	'24.1.3.1.2'	'Solute transport.primary active transport.ABC superfamily.ABC1 family.subfamily ABCC transporter'	'mercator4v5.0: subfamily ABCC transporter & prot-scriber: abc transporter c family member & swissprot: ABC transporter C family member 3 & original description: none'	NA	NA	NA	NA	NA	NA	NA	NA	NA	NA	RVX14879.1ABC transporter C family member 3	1380	4	0	0.9142	Vitis vinifera	0.9163	6	GO:0000325;GO:0005524;GO:0005774;GO:0016021;GO:0055085;GO:0140359	EC:7	IPR003593;IPR027417;IPR003439;IPR036640;IPR011527;IPR027417;IPR003439;noIPR;noIPR;noIPR;IPR011527;IPR003439;IPR011527;noIPR;IPR044746;IPR044726;IPR027417;IPR036640;IPR027417;IPR036640	;;GO:0005524;GO:0016021/GO:0005524;GO:0016021/GO:0055085/GO:0005524/GO:0140359;;GO:0005524;;;;GO:0016021/GO:0055085/GO:0005524/GO:0140359;GO:0005524;GO:0016021/GO:0055085/GO:0005524/GO:0140359;;GO:0140359;GO:0140359;;GO:0016021/GO:0005524;;GO:0016021/GO:0
Vitvi00g04630	3.13414	-4.13326	0.152907	0.598432	Vitvi00g04630	'24.1.3.1.2'	'Solute transport.primary active transport.ABC superfamily.ABC1 family.subfamily ABCC transporter'	'mercator4v5.0: subfamily ABCC transporter & prot-scriber: abc type xenobiotic transporter & swissprot: ABC transporter C family member 3 & original description: none'	NA	NA	NA	NA	NA	NA	NA	NA	NA	NA	RVX14878.1ABC transporter C family member 3	1296	3	0	0.7866	Vitis vinifera	0.8075	5	GO:0005524;GO:0005783;GO:0016021;GO:0055085;GO:0140359	EC:7	IPR003593;IPR003439;IPR036640;IPR003439;IPR027417;IPR010580;IPR027417;IPR036640;IPR011527;noIPR;noIPR;noIPR;noIPR;IPR017871;IPR011527;IPR003439;IPR003439;IPR011527;noIPR;IPR044746;IPR027417;IPR036640;IPR036640;IPR027417	;GO:0005524;GO:0016021/GO:0005524;GO:0005524;;GO:0005783;;GO:0016021/GO:0005524;GO:0016021/GO:0055085/GO:0005524/GO:0140359;;;;;GO:0005524;GO:0016021/GO:0055085/GO:0005524/GO:0140359;GO:0005524;GO:0005524;GO:0016021/GO:0055085/GO:0005524/GO:0140359;;GO:01
Vitvi00g04631	-0.221976	1.26615	0.524768	0.941283	Vitvi00g04631	'15.6.2.2'	'RNA biosynthesis.organelle machinery.transcriptional regulation.mTERF-type transcription factor'	'mercator4v5.0: mTERF-type transcription factor & prot-scriber: transcription termination factor mtef chloroplastic & swissprot: Transcription termination factor MTEF1, chloroplastic & original description: none'	AT2G03050	EMB93	AT2G03050.2	53.0351	1	ortholog_one2many	AT2G03050.2	A locus involved in embryogenesis. Mutations in this locus result in embryo lethality.	EMBRYO DEFECTIVE 93 (EMB93);SINGLET OXYGEN-LINKED DEATH ACTIVATOR 10 (SOLDAT10)	NA	XP_002271162.1 transcription termination factor MTEF1, chloroplastic	313	4	3e-211	0.992	Vitis vinifera	1	3	GO:0003690;GO:0006353;GO:0006355	NA	IPR003690;IPR038538;IPR003690;noIPR;IPR003690	GO:0003690/GO:0006355;;GO:0003690/GO:0006355;;GO:0003690/GO:0006355
Vitvi00g04632	-0.182552	-3.58468	1	1	Vitvi00g04632	'35.1'	'not assigned.annotated'	'mercator4v5.0: not classified & prot-scriber: duf 4283 domain containing protein & swissprot: no annotation & original description: none'	NA	NA	NA	NA	NA	NA	NA	NA	NA	NA	RVX18713.1putative ribonuclease H protein	363	3	2.2e-198	0.7365	Vitis vinifera	0.7443	2	GO:0065007;GO:0110165	NA	noIPR;noIPR;noIPR	;;
Vitvi00g04633	0.224991	-2.08779	0.683065	1	Vitvi00g04633	'35.1'	'not assigned.annotated'	'mercator4v5.0: not classified & prot-scriber: duf 4283 domain containing protein & swissprot: no annotation & original description: none'	NA	NA	NA	NA	NA	NA	NA	NA	NA	NA	CAN77071.1hypothetical protein VITISV_022593	102	1	6.9e-31	0.7426	Vitis vinifera	0.7426		NA	NA	noIPR	NA
Vitvi00g04634	0.0611646	3.40722	0.746694	1	Vitvi00g04634	'35.1'	'not assigned.annotated'	'mercator4v5.0: not classified & prot-scriber: 4 coumarate coa ligase & swissprot: Probable acyl-activating enzyme 2 & original description: none'	AT2G17650	AT2G17650	AT2G17650.1	69.322	1	ortholog_one2many	AT2G17650.1	AMP-dependent synthetase and ligase family protein;(source:Araport11)	NA	NA	XP_034682414.1probable acyl-activating enzyme 1, peroxisomal isoform X1	590	2	0	0.964	Vitis riparia	0.9932		NA	NA	noIPR;IPR000873;IPR042099;IPR025110;noIPR;noIPR;IPR020845;noIPR;noIPR	;;;;;;;;
Vitvi00g04635	0.828749	-4.17742	1	1	Vitvi00g04635	'50.4.3'	'Enzyme classification.EC_4 lyases.EC_4.3 carbon-nitrogen lyase'	'mercator4v5.0: EC_4.3 carbon-nitrogen lyase & prot-scriber: str synth domain containing protein & swissprot: Protein STRICTOSIDINE SYNTHASE-LIKE 5 & original description: none'	NA	NA	NA	NA	NA	NA	NA	NA	NA	NA	XP_019075079.1 protein STRICTOSIDINE SYNTHASE-LIKE 5-like	379	2	3.1e-276	0.9894	Vitis vinifera	1	2	GO:0009058;GO:0016844	EC:4.3.3.2	IPR018119;IPR011042;noIPR;noIPR;noIPR	GO:0016844/GO:0009058;;;;
Vitvi00g04636	0.231417	5.52556	0.0321165	0.240043	Vitvi00g04636	'50.4.3'	'Enzyme classification.EC_4 lyases.EC_4.3 carbon-nitrogen lyase'	'mercator4v5.0: EC_4.3 carbon-nitrogen lyase & prot-scriber: str synth domain containing protein & swissprot: Protein STRICTOSIDINE SYNTHASE-LIKE 5 & original description: none'	NA	NA	NA	NA	NA	NA	NA	NA	NA	NA	XP_002274023.1 protein STRICTOSIDINE SYNTHASE-LIKE 5	379	6	2.1e-279	0.9921	Vitis vinifera	1	3	GO:0005773;GO:0009058;GO:0016844	EC:4.3.3.2	IPR018119;IPR011042;noIPR;noIPR;noIPR	GO:0016844/GO:0009058;;;;
Vitvi00g04639	2.14726	-0.310723	0.167	0.625345	Vitvi00g04639	'35.1'	'not assigned.annotated'	'mercator4v5.0: not classified & prot-scriber: quality protein pentatricopeptide repeat containing chloroplastic & swissprot: Pentatricopeptide repeat-containing protein At4g16390, chloroplastic & original description: none'	AT4G16390	SVR7	AT4G16390.1	70.4036	0	ortholog_one2many	AT4G16390.1	Encodes a pentatricopeptide repeat protein, SVR7 (SUPPRESSOR OF VARIEGATION7), required for FtsH-mediated chloroplast biogenesis. It is involved in accumulation and translation of chloroplast ATP synthase subunits.	SUPPRESSOR OF VARIEGATION 7 (SVR7)	NA	XP_002269600.2 pentatricopeptide repeat-containing protein At4g16390, chloroplastic	223	6	8.6e-121	0.99	Vitis vinifera	0.9892	2	GO:0005515;GO:0009507	NA	IPR002885;IPR011990;IPR002885;IPR002885;noIPR;noIPR;IPR002885;IPR002885;IPR002885	;GO:0005515;;;;;;;
Vitvi00g04640	0.24626	2.07559	0.459148	0.929913	Vitvi00g04640	'35.1'	'not assigned.annotated'	'mercator4v5.0: not classified & prot-scriber: quality protein pentatricopeptide repeat containing chloroplastic & swissprot: Pentatricopeptide repeat-containing protein At4g16390, chloroplastic & original description: none'	AT4G16390	SVR7	AT4G16390.1	63.4006	0	ortholog_one2many	AT4G16390.1	Encodes a pentatricopeptide repeat protein, SVR7 (SUPPRESSOR OF VARIEGATION7), required for FtsH-mediated chloroplast biogenesis. It is involved in accumulation and translation of chloroplast ATP synthase subunits.	SUPPRESSOR OF VARIEGATION 7 (SVR7)	NA	XP_002269600.2 pentatricopeptide repeat-containing protein At4g16390, chloroplastic	347	5	9.5e-154	0.9991	Vitis vinifera	1	2	GO:0005515;GO:0009507	NA	IPR002885;IPR002885;IPR002885;IPR011990;IPR002885;noIPR;noIPR;noIPR;noIPR;IPR002885;IPR002885;IPR002885;IPR002885;IPR002885;noIPR	;;;GO:0005515;;;;;;;;;;;
Vitvi00g04641	1.59842	-4.35648	1	1	Vitvi00g04641	'13.2.1.1.4'	'Cell division.cell cycle organisation.cell cycle control.CYCLIN regulatory protein activities.regulatory protein *(CYCD)'	'mercator4v5.0: regulatory protein *(CYCD) of cell cycle & prot-scriber: b cyclin & swissprot: Cyclin-D3-1 & original description: none'	AT4G34160	CYCD3;1	AT4G34160.1	59.5745	0	ortholog_one2many	AT4G34160.1	encodes a cyclin D-type protein involved in the switch from cell proliferation to the final stages of differentiation. The gene is transcriptionally regulated by cytokinin and brassinosteroid. Protein interacts with cyclin-dependent kinase inhibitor ICK1.	CYCLIN D3;1 (CYCD3;1); (CYCD3)	NA	CBI25754.3unnamed protein product, partial	141	1	1.1e-93	1	Vitis vinifera	1		NA	NA	IPR013763;IPR006671;noIPR;noIPR;IPR039361;noIPR;IPR006671;IPR013763;IPR036915	;;;;;;;;
Vitvi00g04643	0.125876	3.33775	0.494771	0.938351	Vitvi00g04643	'7.12.3.1.4'	'Coenzyme metabolism.iron-sulfur cluster assembly machinery.cytosolic CIA system.assembly phase.redox-dependent regulator *(BolA2)'	'mercator4v5.0: redox-dependent regulator (BolA2) of iron-sulfur cluster assembly machinery & prot-scriber: bola protein & swissprot: Protein BOLA2 & original description: none'	AT5G09830	AT5G09830	AT5G09830.1	69.8925	1	ortholog_one2many	AT5G09830.1	Encodes a cytosolic BolA protein. Plays a repressive role in the tolerance against excess iron and methyl viologen-induced oxidative stress.	HOMOLOG OF E.COLI BOLA 2 (BOLA2);BOLA3 (BOLA3)	NA	XP_002282721.1 protein BOLA2 isoform X2	93	1	3e-56	1	Vitis vinifera/Vitis riparia	1	7	GO:0005634;GO:0005829;GO:0006879;GO:0006979;GO:0010039;GO:0051537;GO:0097428	NA	IPR002634;IPR002634;IPR036065;noIPR;IPR045115;IPR036065	;;;;GO:0097428/GO:0051537;
Vitvi00g04648	-1.08245	-3.92137	0.59256	0.977238	Vitvi00g04648	'1.1.8.1.3.1'	'Photosynthesis.photophosphorylation.chlororespiration.NADH dehydrogenase-like (NDH) complex.subcomplex B.component *(PnsB1/NDF1)'	'mercator4v5.0: component *(PnsB1/NDF1) of NDH subcomplex B & prot-scriber: quality protein photosynthetic ndh subunit of subcomplex b 1 chloroplastic & swissprot: Photosynthetic NDH subunit of subcomplex B 1, chloroplastic & original description: none'	AT1G15980	PnsB1	AT1G15980.1	75.9494	1	ortholog_one2many	AT1G15980.1	encodes a novel subunit of the chloroplast NAD(P)H dehydrogenase complex, involved in cyclic electron flow around photosystem I to produce ATP.	NAD(P)H DEHYDROGENASE SUBUNIT 48 (NDH48);PHOTOSYNTHETIC NDH SUBCOMPLEX B 1 (PnsB1);NDH-DEPENDENT CYCLIC ELECTRON FLOW 1 (NDF1)	NA	XP_002264393.2 photosynthetic NDH subunit of subcomplex B 1, chloroplastic	395	2	2.6e-287	0.9987	Vitis vinifera	1	3	GO:0009535;GO:0009773;GO:0010598	NA	noIPR;noIPR;IPR044983;noIPR	;;GO:0010598/GO:0009773/GO:0009507;
Vitvi00g04649	-0.403957	-0.141457	0.299149	0.790829	Vitvi00g04649	'5.2.5.2'	'Lipid metabolism.glycerolipid metabolism.phosphatidylcholine biosynthesis.phosphotidyl-base N-methyltransferase'	'mercator4v5.0: phosphotidyl-base N-methyltransferase & prot-scriber: phosphatidyl n methylethaolamie methyltrasferase & swissprot: Phosphatidyl-N-methylethanolamine N-methyltransferase & original description: none'	AT1G80860	PLMT	AT1G80860.2	81.0976	1	ortholog_one2many	AT1G80860.1	Encodes a single-copy phospholipid N-methyltransferase, involved in phosphatidylcholine biosynthesis. Has specific activity towards phosphatidylmonomethylethanolamine and phosphatidyldimethylethanolamine, but not phosphatidylethanolamine.	ARABIDOPSIS PHOSPHOLIPID N-METHYLTRANSFERASE (ATPLMT);PHOSPHOLIPID N-METHYLTRANSFERASE (PLMT)	NA	XP_002265564.1 phosphatidyl-N-methylethanolamine N-methyltransferase isoform X1	164	3	1.9e-122	1	Vitis vinifera	1	2	GO:0006656;GO:0008757	EC:2.1.1	IPR007318;noIPR;IPR024960;IPR024960	;;GO:0008757/GO:0006656;GO:0008757/GO:0006656
Vitvi00g04653	-2.02398	-4.31024	1	1	Vitvi00g04653	'50.1.1'	'Enzyme classification.EC_1 oxidoreductases.EC_1.1 oxidoreductase acting on CH-OH group of donor'	'mercator4v5.0: EC_1.1 oxidoreductase acting on CH-OH group of donor & prot-scriber: aldo ket red domain containing protein & swissprot: Probable aldo-keto reductase 1 & original description: none'	NA	NA	NA	NA	NA	NA	NA	NA	NA	NA	XP_002278850.1 perakine reductase isoform X1	347	4	1.4e-254	0.9919	Vitis vinifera	1	1	GO:0047834	EC:1.1.1.122	noIPR;IPR036812;IPR023210;noIPR;noIPR;noIPR;noIPR;IPR036812	;;GO:0047834;;;;;
Vitvi00g04654	-0.51751	2.05502	0.0695154	0.393207	Vitvi00g04654	'11.6.1.4' AND '50.1.13'	'Phytohormone action.gibberellin.biosynthesis.ent-kaurenoic acid oxidase *(KO1)' AND 'Enzyme classification.EC_1 oxidoreductases.EC_1.14 oxidoreductase acting on paired donor with incorporation or reduction of molecular oxygen'	'mercator4v5.0: ent-kaurenoic acid oxidase *(KO1) & prot-scriber: ent kaurene oxidase chloroplastic & swissprot: Ent-kaurene oxidase, chloroplastic & original description: none' AND 'mercator4v5.0: EC_1.14 oxidoreductase acting on paired donor with incorporation or reduction of molecular oxygen & prot-scriber: ent kaurene oxidase chloroplastic & swissprot: Ent-kaurene oxidase, chloroplastic & ori…	AT5G25900	GA3	AT5G25900.1	63.7795	0	ortholog_one2many	AT5G25900.1	Encodes a member of the CYP701A cytochrome p450 family that is involved in later steps of the gibberellin biosynthetic pathway.	ARABIDOPSIS THALIANA ENT-KAURENE OXIDASE 1 (ATKO1);GA REQUIRING 3 (GA3);CYTOCHROME P450 701 A3 (CYP701A3)	NA	XP_002282197.1 ent-kaurene oxidase, chloroplastic	508	4	0	0.9956	Vitis vinifera	1	8	GO:0005506;GO:0005783;GO:0009686;GO:0009707;GO:0010241;GO:0016021;GO:0020037;GO:0052615	EC:1.14.14.86;EC:1.14.13	IPR002401;IPR036396;IPR001128;noIPR;IPR044225;IPR017972;IPR036396	GO:0020037/GO:0005506/GO:0004497/GO:0016705;GO:0020037/GO:0005506/GO:0004497/GO:0016705;GO:0020037/GO:0005506/GO:0004497/GO:0016705;;GO:0020037/GO:0005506/GO:0052615/GO:0009686/GO:0010241;GO:0005506/GO:0016705;GO:0020037/GO:0005506/GO:0004497/GO:0016705
Vitvi00g04655	0.440903	-3.62379	0.831458	1	Vitvi00g04655	'21.4.1.3.2'	'Cell wall organisation.cell wall proteins.hydroxyproline-rich glycoprotein activities.extensin activities.LRR-domain extensin'	'mercator4v5.0: LRR-domain extensin & prot-scriber: quality protein pollen specific leucine rich repeat extensin & swissprot: Pollen-specific leucine-rich repeat extensin-like protein 3 & original description: none'	AT3G19020	AT3G19020	AT3G19020.1	52.6316	0	ortholog_many2many	AT3G19020.1	Pollen expressed protein required for pollen tube growth. Along with other members of the LRX family, interacts with RALF4 to control pollen tube growth and integrity. Loss of function results in premature pollen tube rupture and reduced fertility.	LEUCINE-RICH REPEAT/EXTENSIN 8 (LRX8)	NA	XP_034675112.1pollen-specific leucine-rich repeat extensin-like protein 1	798	2	4e-166	0.9432	Vitis riparia	0.8863	1	GO:0005515	NA	noIPR;IPR032675;IPR001611;noIPR;noIPR;noIPR;noIPR;noIPR	;;GO:0005515;;;;;
Vitvi00g04657	0.102218	3.03726	0.538627	0.94899	Vitvi00g04657	'18.8.1'	'Protein modification.S-glutathionylation.glutaredoxin'	'mercator4v5.0: glutaredoxin & prot-scriber: fsh domain containing protein & swissprot: no annotation & original description: none'	AT5G65400	AT5G65400	AT5G65400.2	24.5283	0	ortholog_one2many	AT5G65400.2	alpha/beta-Hydrolases superfamily protein;(source:Araport11)	NA	NA	XP_010646332.1 esterase AGAP003155	530	3	4.1e-116	0.9941	Vitis vinifera	0.9941		NA	NA	noIPR;IPR029058;IPR005645;noIPR;noIPR;noIPR;noIPR;noIPR;noIPR;noIPR;IPR036249;IPR029058	;;;;;;;;;;;
Vitvi00g04658	-1.20305	-4.12152	0.651036	0.992965	Vitvi00g04658	'35.1'	'not assigned.annotated'	'mercator4v5.0: not classified & prot-scriber: amino acid permease & swissprot: Amino acid permease 2 & original description: none'	AT1G77380	AAP3	AT1G77380.1	50	0	ortholog_one2many	AT1G77380.1	Amino acid permease which transports basic amino acids.	AMINO ACID PERMEASE 3 (AAP3); (ATAAP3)	NA	RVW67469.1Amino acid permease 2	112	1	6.7e-49	1	Vitis vinifera	1	2	GO:0006865;GO:0016021	NA	IPR013057;noIPR;noIPR	;;
Vitvi00g04659	-1.27506	-3.28408	0.466474	0.935811	Vitvi00g04659	'24.2.3.4.1'	'Solute transport.carrier-mediated transport.APC superfamily.AAAP family.amino acid transporter *(AAP)'	'mercator4v5.0: amino acid transporter *(AAP) & prot-scriber: amino acid permease protein & swissprot: Amino acid permease 2 & original description: none'	AT1G44100	AAP5	AT1G44100.1	66.242	0	ortholog_one2many	AT1G44100.1	amino acid permease 5	AMINO ACID PERMEASE 5 (AAP5)	NA	XP_034692395.1amino acid permease 3-like isoform X2	314	6	8.7e-207	0.9003	Vitis riparia	0.9021	2	GO:0006865;GO:0016021	NA	IPR013057;noIPR;noIPR;noIPR;noIPR	;;;;
Vitvi00g04662	0.102956	4.44844	0.438036	0.915939	Vitvi00g04662	'16.2.1.3.8'	'RNA processing.RNA modification.mRNA maturation.Cleavage and Polyadenylation Specificity Factor (CPSF) complex.E3 ubiquitin ligase component *(PQT3/MPE1)'	'mercator4v5.0: component *(MPE1) of Cleavage and Polyadenylation Specificity Factor (CPSF) complex & prot-scriber: dwnn domain containing protein & swissprot: E3 ubiquitin ligase PQT3-like & original description: none'	AT5G47430	AT5G47430	AT5G47430.6	59.9026	1	ortholog_many2many	AT5G47430.6	DWNN domain, a CCHC-type zinc finger;(source:Araport11)	NA	NA	XP_010646850.1 E3 ubiquitin-protein ligase RBBP6 isoform X1	616	5	0	0.9984	Vitis vinifera	0.9984	6	GO:0003676;GO:0005634;GO:0006397;GO:0008270;GO:0016567;GO:0061630	EC:2	noIPR;IPR014891;IPR013083;noIPR;IPR025829;noIPR;IPR014891;noIPR;noIPR;IPR033489;noIPR;IPR014891;noIPR;noIPR;IPR036875	;GO:0008270;;;;;GO:0008270;;;GO:0016567/GO:0006397/GO:0061630;;GO:0008270;;;GO:0008270/GO:0003676
Vitvi00g04663	0.018373	-4.2736	1	1	Vitvi00g04663	'35.1'	'not assigned.annotated'	'mercator4v5.0: not classified & prot-scriber: binding kh domain containing protein & swissprot: no annotation & original description: none'	NA	NA	NA	NA	NA	NA	NA	NA	NA	NA	CAN64750.1hypothetical protein VITISV_009292	237	1	6.9e-146	0.7516	Vitis vinifera	0.7516	1	GO:0003723	NA	IPR036612;IPR045071;noIPR	GO:0003723;;
Vitvi00g04664	0.164253	8.36236	0.0888142	0.454448	Vitvi00g04664	'18.13.2.7' AND '27.6.4'	'Protein modification.protein folding.FKBP-type chaperone activities.peptidyl-prolyl cis-trans isomerase *(ROF)' AND 'Multi-process regulation.phosphoinositide signalling.phosphoinositide signalling effector *(ROF)'	'mercator4v5.0: peptidyl-prolyl cis-trans isomerase *(ROF) & prot-scriber: quality protein peptidyl prolyl cis trans isomerase fkbp & swissprot: Peptidyl-prolyl cis-trans isomerase FKBP65 & original description: none' AND 'mercator4v5.0: phosphoinositide signalling effector *(ROF) & prot-scriber: quality protein peptidyl prolyl cis trans isomerase fkbp & swissprot: Peptidyl-prolyl cis-trans isome…	AT5G48570	AT5G48570	AT5G48570.1	78.8091	1	ortholog_many2many	AT5G48570.1	Encodes one of the 36 carboxylate clamp (CC)-tetratricopeptide repeat (TPR) proteins (Prasad 2010, Pubmed ID: 20856808) with potential to interact with Hsp90/Hsp70 as co-chaperones.	(ROF2); (FKBP65); (ATFKBP65)	NA	XP_002263566.2 peptidyl-prolyl cis-trans isomerase FKBP62	571	3	0	0.9994	Vitis vinifera	1	5	GO:0000413;GO:0003755;GO:0005515;GO:0005737;GO:0061077	EC:5.2.1.8	noIPR;IPR019734;IPR001440;noIPR;noIPR;IPR001179;IPR011990;noIPR;noIPR;noIPR;noIPR;noIPR;noIPR;noIPR;IPR001179;IPR001179;IPR001179;IPR019734;noIPR;IPR011990;noIPR;noIPR	;GO:0005515;GO:0005515;;;GO:0003755;GO:0005515;;;;;;;;GO:0003755;GO:0003755;GO:0003755;GO:0005515;;GO:0005515;;
Vitvi00g04665	0.0286534	6.19132	0.768886	1	Vitvi00g04665	'19.4.5.5.2' AND '50.3.4'	'Protein homeostasis.proteolysis.metallopeptidase activities.M48-class metallopeptidase activities.zinc metalloprotease *(STE24)' AND 'Enzyme classification.EC_3 hydrolases.EC_3.4 hydrolase acting on peptide bond (peptidase)'	'mercator4v5.0: zinc metalloprotease *(STE24) & prot-scriber: caax prenyl protease homolog & swissprot: CAAX prenyl protease 1 homolog & original description: none' AND 'mercator4v5.0: EC_3.4 hydrolase acting on peptide bond (peptidase) & prot-scriber: caax prenyl protease homolog & swissprot: CAAX prenyl protease 1 homolog & original description: none'	AT4G01320	ATSTE24	AT4G01320.1	86.7924	0	ortholog_one2many	AT4G01320.1	CAAX protease with broad substrate specificity. Localized exclusively to the endoplasmic reticulum.	(STE24); (ATSTE24)	NA	XP_002277525.1 CAAX prenyl protease 1 homolog	424	2	0	0.9976	Vitis vinifera	1	4	GO:0004222;GO:0030176;GO:0046872;GO:0071586	EC:3.4.24	noIPR;IPR001915;IPR032456;IPR027057;noIPR;IPR027057	;GO:0006508/GO:0004222;;GO:0071586/GO:0008233;;GO:0071586/GO:0008233
Vitvi00g04669	2.73626	-4.21181	0.277439	0.765326	Vitvi00g04669	'35.1'	'not assigned.annotated'	'mercator4v5.0: not classified & prot-scriber: pentatricopeptide repeat containing protein & swissprot: Pentatricopeptide repeat-containing protein At4g17616 & original description: none'	AT4G17616	AT4G17616	AT4G17616.1	47.2973	1	ortholog_one2many	AT4G17616.1	Pentatricopeptide repeat (PPR) superfamily protein;(source:Araport11)	NA	NA	RVW12319.1Pentatricopeptide repeat-containing protein	444	5	0	0.995	Vitis vinifera	0.9977	1	GO:0005515	NA	IPR011990;IPR002885;IPR002885;IPR002885;IPR011990;noIPR;noIPR;IPR002885;IPR002885	GO:0005515;;;;GO:0005515;;;;
Vitvi00g04671	1.12568	2.14046	5.83395e-09	4.38628e-07	Vitvi00g04671	'50.1.13'	'Enzyme classification.EC_1 oxidoreductases.EC_1.14 oxidoreductase acting on paired donor with incorporation or reduction of molecular oxygen'	'mercator4v5.0: EC_1.14 oxidoreductase acting on paired donor with incorporation or reduction of molecular oxygen & prot-scriber: cytochrome p450 81e8 & swissprot: Cytochrome P450 81Q32 & original description: none'	NA	NA	NA	NA	NA	NA	NA	NA	NA	CYP81V25	CBI18830.3unnamed protein product, partial	561	1	0	0.9679	Vitis vinifera	0.9679	4	GO:0004497;GO:0005506;GO:0016705;GO:0020037	EC:1.14	IPR001128;IPR002401;IPR001128;IPR036396;noIPR;noIPR;noIPR;IPR017972;IPR036396	GO:0020037/GO:0005506/GO:0004497/GO:0016705;GO:0020037/GO:0005506/GO:0004497/GO:0016705;GO:0020037/GO:0005506/GO:0004497/GO:0016705;GO:0020037/GO:0005506/GO:0004497/GO:0016705;;;;GO:0005506/GO:0016705;GO:0020037/GO:0005506/GO:0004497/GO:0016705
Vitvi00g04672	0.509964	-4.05163	1	1	Vitvi00g04672	'35.2'	'not assigned.not annotated'	'mercator4v5.0: not classified & prot-scriber: no annotation & swissprot: no annotation & original description: none'	NA	NA	NA	NA	NA	NA	NA	NA	NA	NA	CAN71464.1hypothetical protein VITISV_038985	88	1	4.2e-53	1	Vitis vinifera	1		NA	NA	NA	NA
Vitvi00g04674	0.611497	-0.312118	0.0342213	0.250293	Vitvi00g04674	'35.1'	'not assigned.annotated'	'mercator4v5.0: not classified & prot-scriber: reverse transcriptase domain containing protein & swissprot: no annotation & original description: none'	NA	NA	NA	NA	NA	NA	NA	NA	NA	NA	ACS15213.1 ORF145	84	9	1.1e-54	0.9749	Vitis vinifera	0.9881	1	GO:0005739	NA	noIPR;noIPR	;
Vitvi00g04676	-2.31306	-4.27397	0.518293	0.938351	Vitvi00g04676	'35.1'	'not assigned.annotated'	'mercator4v5.0: not classified & prot-scriber: atp synthase subunit c hloroplasti & swissprot: no annotation & original description: none'	NA	NA	NA	NA	NA	NA	NA	NA	NA	NA	CAN71465.1hypothetical protein VITISV_038986	266	1	1.2e-122	0.8313	Vitis vinifera	0.8313		NA	NA	noIPR;noIPR	;
Vitvi00g04681	-0.601914	-3.85453	0.869505	1	Vitvi00g04681	'35.1'	'not assigned.annotated'	'mercator4v5.0: not classified & prot-scriber: afu atp dependent rna helicase dbp & swissprot: DEAD-box ATP-dependent RNA helicase 16 & original description: none'	AT4G34910	AT4G34910	AT4G34910.1	70.5882	0	ortholog_one2many	AT4G34910.1	P-loop containing nucleoside triphosphate hydrolases superfamily protein;(source:Araport11)	NA	NA	XP_010647348.1 DEAD-box ATP-dependent RNA helicase 16	119	2	1.2e-74	1	Vitis vinifera	1	4	GO:0003676;GO:0003724;GO:0005524;GO:0016787	EC:3.6.4.13	noIPR;IPR027417;IPR011545;noIPR;noIPR;IPR014014;IPR014001;IPR027417	;;GO:0005524/GO:0003676;;;GO:0003724;;
Vitvi00g04685	-1.3269	-3.85751	0.382322	0.880189	Vitvi00g04685	'35.1'	'not assigned.annotated'	'mercator4v5.0: not classified & prot-scriber: cmp sialic acid transporter & swissprot: CMP-sialic acid transporter 4 & original description: none'	NA	NA	NA	NA	NA	NA	NA	NA	NA	NA	RVW57201.1CMP-sialic acid transporter 2	172	1	2.7e-63	1	Vitis vinifera	1	4	GO:0000139;GO:0015165;GO:0016021;GO:0090481	EC:7	IPR007271;noIPR	GO:0016021/GO:0090481/GO:0000139/GO:0015165;
Vitvi00g04686	0.200927	0.67496	0.72385	1	Vitvi00g04686	'35.1'	'not assigned.annotated'	'mercator4v5.0: not classified & prot-scriber: cg domain containing protein & swissprot: no annotation & original description: none'	NA	NA	NA	NA	NA	NA	NA	NA	NA	NA	CBI18819.3unnamed protein product, partial	60	1	5e-38	1	Vitis vinifera	1	4	GO:0003690;GO:0003712;GO:0005634;GO:0006357	NA	IPR005559;noIPR;noIPR;IPR005559	GO:0003677;;;GO:0003677
Vitvi00g04687	0.332466	2.04008	0.100604	0.483935	Vitvi00g04687	'50.2.7'	'Enzyme classification.EC_2 transferases.EC_2.7 transferase transferring phosphorus-containing group'	'mercator4v5.0: EC_2.7 transferase transferring phosphorus-containing group & prot-scriber: cyclin dependent kinase c 1 & swissprot: Cyclin-dependent kinase C-1 & original description: none'	AT5G10270	CDKC;1	AT5G10270.1	66.4516	1	ortholog_many2many	AT5G10270.1	Encodes CDKC;1, part of a CDKC kinase complex that is targeted by Cauliflower mosaic virus (CaMV) for transcriptional activation of viral genes. Also regulates plant growth and development.	CYCLIN-DEPENDENT KINASE C;1 (CDKC;1)	NA	XP_019074190.1 cyclin-dependent kinase C-1	465	3	4.9e-268	0.8824	Vitis vinifera	0.9021	3	GO:0004672;GO:0005524;GO:0006468	EC:2.7.1	noIPR;IPR000719;IPR000719;noIPR;noIPR;noIPR;noIPR;noIPR;noIPR;noIPR;noIPR;noIPR;noIPR;noIPR;noIPR;noIPR;IPR000719;IPR011009	;GO:0005524/GO:0004672/GO:0006468;GO:0005524/GO:0004672/GO:0006468;;;;;;;;;;;;;;GO:0005524/GO:0004672/GO:0006468;
Vitvi00g04688	0.101369	4.05867	0.517873	0.938351	Vitvi00g04688	'35.2'	'not assigned.not annotated'	'mercator4v5.0: not classified & prot-scriber: no annotation & swissprot: no annotation & original description: none'	NA	NA	NA	NA	NA	NA	NA	NA	NA	NA	---NA---	78				NA			NA	NA	NA	NA
Vitvi00g04689	-0.221518	4.49424	0.0936449	0.468096	Vitvi00g04689	'35.1'	'not assigned.annotated'	'mercator4v5.0: not classified & prot-scriber: disease resistance protein rga & swissprot: Putative disease resistance RPP13-like protein 1 & original description: none'	NA	NA	NA	NA	NA	NA	NA	NA	NA	NA	XP_019074048.1 putative disease resistance protein At3g14460	1312	1	0	1	Vitis vinifera	1	3	GO:0005515;GO:0006952;GO:0043531	NA	noIPR;noIPR;IPR002182;IPR032675;IPR032675;IPR041118;IPR042197;IPR036388;noIPR;IPR032675;IPR027417;noIPR;IPR044974;IPR044974;noIPR;IPR001611;IPR038005;noIPR;noIPR;IPR027417	;;GO:0043531;;;;;;;;;;GO:0006952;GO:0006952;;GO:0005515;;;;
Vitvi00g04690	-2.29895	-4.27501	0.518293	0.938351	Vitvi00g04690	'35.2'	'not assigned.not annotated'	'mercator4v5.0: not classified & prot-scriber: no annotation & swissprot: no annotation & original description: none'	NA	NA	NA	NA	NA	NA	NA	NA	NA	NA	KAG2668883.1hypothetical protein I3760_14G009800	99	3	6.2e-13	0.567	Carya illinoinensis	0.567		NA	NA	NA	NA
Vitvi00g04691	2.71709	-3.36649	0.0563158	0.341628	Vitvi00g04691	'12.3.2.3.1.4'	'Chromatin organisation.post-translational histone modification.histone acetylation.HD1-type histone deacetylase family.class-I histone deacetylase activities.histone deacetylase *(HDA8)'	'mercator4v5.0: histone deacetylase *(HDA8) & prot-scriber: histone deacetylase & swissprot: Histone deacetylase 9 & original description: none'	AT3G44680	HDA9	AT3G44680.1	79.1262	1	ortholog_one2many	AT3G44680.1	Encodes HDA9 (a RPD3-like histone deacetylase). Functions in promoting the onset of leaf senescence.The hda9 mutant shows enhanced H3K9 acetylation levels,based on immunodetection using H3K9ac antibodies. Negatively controls gene expression in concert with interacting proteins POWERDRESS (PWR), HIGH EXPRESSION OF OSMOTICALLY RESPONSIVE GENES 15 (HOS15), WRKY53, ELONGATED HYPOCOTYL 5 (HY5), ABA IN…	HISTONE DEACETYLASE 9 (HDA9); (HDA09); (ATHDA9);HISTONE DEACETYLASE 9 (HDAC9); (ATHDAC9)	NA	RVX02393.1Histone deacetylase 9	206	1	1.3e-142	0.8918	Vitis vinifera	0.8918	2	GO:0032041;GO:0070932	EC:3.5.1.98	IPR037138;IPR023801;noIPR;noIPR;IPR023696	;;;;
Vitvi00g04692	-0.146834	2.33123	0.472412	0.938351	Vitvi00g04692	'35.1'	'not assigned.annotated'	'mercator4v5.0: not classified & prot-scriber: double strand break repair protein mre & swissprot: no annotation & original description: none'	NA	NA	NA	NA	NA	NA	NA	NA	NA	NA	RVW86457.1hypothetical protein CK203_042213	136	2	1.7e-71	0.8713	Vitis vinifera	0.7751		NA	NA	noIPR;noIPR;noIPR	;;
Vitvi00g04695	-5.59953	-3.08247	0.0681392	0.387742	Vitvi00g04695	'24.2.3.3.2'	'Solute transport.carrier-mediated transport.APC superfamily.NCS-2 family.solute transporter *(NAT)'	'mercator4v5.0: solute transporter *(NAT) & prot-scriber: nucleobase ascorbate transporter protein & swissprot: Nucleobase-ascorbate transporter 11 & original description: none'	AT4G38050	AT4G38050	AT4G38050.1	78.7234	0	ortholog_one2many	AT4G38050.1	Xanthine/uracil permease family protein;(source:Araport11)	NA	NA	XP_034690400.1nucleobase-ascorbate transporter 11 isoform X1	94	3	3.7e-50	0.9964	Vitis riparia	1	3	GO:0016021;GO:0022857;GO:0055085	EC:7	IPR006043;noIPR;noIPR	GO:0055085/GO:0022857/GO:0016020;;
Vitvi00g04696	0.907056	-0.000151494	0.0203866	0.176873	Vitvi00g04696	'35.1'	'not assigned.annotated'	'mercator4v5.0: not classified & prot-scriber: ab hydrolase domain containing protein & swissprot: no annotation & original description: none'	AT4G39955	AT4G39955	AT4G39955.1	59.8101	0	ortholog_one2many	AT4G39955.1	alpha/beta-Hydrolases superfamily protein;(source:Araport11)	NA	NA	XP_034691118.12-hydroxy-6-oxononadienedioate/2-hydroxy-6-oxononatrienedioate hydrolase-like	316	5	2.3e-217	0.9925	Vitis vinifera	1	1	GO:0003824	NA	IPR000639;IPR000073;IPR000073;IPR029058;noIPR;noIPR;IPR029058	GO:0003824;;;;;;
Vitvi00g04697	3.45322	-4.05215	0.19846	0.680028	Vitvi00g04697	'35.1'	'not assigned.annotated'	'mercator4v5.0: not classified & prot-scriber: atpase 1 plasma membrane & swissprot: Plasma membrane ATPase 4 & original description: none'	NA	NA	NA	NA	NA	NA	NA	NA	NA	NA	CAN78898.1hypothetical protein VITISV_011188	103	1	1.5e-57	0.9898	Vitis vinifera	0.9898	1	GO:0000166	NA	IPR023214;IPR023299;noIPR;noIPR;noIPR	;GO:0000166;;;
Vitvi00g04699	-2.32117	-4.27338	0.518293	0.938351	Vitvi00g04699	'35.1'	'not assigned.annotated'	'mercator4v5.0: not classified & prot-scriber: atpase 1 plasma membrane type & swissprot: no annotation & original description: none'	NA	NA	NA	NA	NA	NA	NA	NA	NA	NA	RVW21811.1ATPase 1, plasma membrane-type	84	1	2.1e-44	0.9878	Vitis vinifera	0.9878	1	GO:0016021	NA	NA	NA
Vitvi00g04700	0.467728	-3.05224	0.606268	0.984471	Vitvi00g04700	'35.1'	'not assigned.annotated'	'mercator4v5.0: not classified & prot-scriber: protein kinase domain containing & swissprot: LRR receptor-like serine/threonine-protein kinase GHR1 & original description: none'	NA	NA	NA	NA	NA	NA	NA	NA	NA	NA	RVW21811.1ATPase 1, plasma membrane-type	149	1	4.7e-65	1	Vitis vinifera	1	1	GO:0016021	NA	noIPR;noIPR;noIPR;noIPR	;;;
Vitvi00g04705	-0.308889	3.30109	0.121455	0.539251	Vitvi00g04705	'21.3.1.1.3'	'Cell wall organisation.pectin.homogalacturonan.biosynthesis.methyltransferase *(CGR)'	'mercator4v5.0: methyltransferase *(CGR) & prot-scriber: protein domain containing & swissprot: Probable pectin methylesterase CGR2 & original description: none'	AT3G49720	AT3G49720	AT3G49720.2	58.1662	0	ortholog_many2many	AT3G49720.1	Encodes CGR2 (cotton Golgi-related 2). CGR2 and a close homologue CGR3 have overlapping roles in plant growth and pectin methylesterification in the Golgi apparatus.	(CGR2)	NA	XP_034689757.1probable pectin methylesterase CGR2	349	3	1.3e-184	0.9987	Vitis vinifera	1	2	GO:0008168;GO:0045488	EC:2.1.1	noIPR;IPR044689;noIPR	;GO:0008168/GO:0045488;
Vitvi00g04706	-0.327859	-1.52032	0.620911	0.991249	Vitvi00g04706	'35.1'	'not assigned.annotated'	'mercator4v5.0: not classified & prot-scriber: pentatricopeptide repeat containing protein & swissprot: Pentatricopeptide repeat-containing protein At3g49710 & original description: none'	NA	NA	NA	NA	NA	NA	NA	NA	NA	NA	XP_002268807.2 pentatricopeptide repeat-containing protein At3g49710	719	3	0	0.9949	Vitis vinifera	0.9972	2	GO:0005515;GO:0008270	NA	IPR011990;IPR011990;IPR002885;IPR002885;IPR002885;IPR011990;IPR032867;noIPR;noIPR;noIPR;noIPR;IPR002885;IPR002885;IPR002885;IPR002885;IPR002885;IPR002885;IPR011990	GO:0005515;GO:0005515;;;;GO:0005515;GO:0008270;;;;;;;;;;;GO:0005515
Vitvi00g04707	0.220583	5.82185	0.160892	0.615472	Vitvi00g04707	'35.1'	'not assigned.annotated'	'mercator4v5.0: not classified & prot-scriber: fyve type domain containing protein & swissprot: no annotation & original description: none'	NA	NA	NA	NA	NA	NA	NA	NA	NA	NA	RVW58703.1RUN and FYVE domain-containing protein 1	416	1	1.2e-256	0.9952	Vitis vinifera	0.9952	1	GO:0046872	NA	noIPR;noIPR;noIPR;noIPR;noIPR;noIPR;noIPR;noIPR;noIPR	;;;;;;;;
Vitvi00g04709	-0.0830372	1.57091	0.740886	1	Vitvi00g04709	'18.4.1.2' AND '50.2.7'	'Protein modification.phosphorylation.TKL protein kinase superfamily.LRR-II protein kinase' AND 'Enzyme classification.EC_2 transferases.EC_2.7 transferase transferring phosphorus-containing group'	'mercator4v5.0: LRR-II protein kinase & prot-scriber: lrr receptor kinase & swissprot: Probable LRR receptor-like serine/threonine-protein kinase At5g10290 & original description: none' AND 'mercator4v5.0: EC_2.7 transferase transferring phosphorus-containing group & prot-scriber: lrr receptor kinase & swissprot: Probable LRR receptor-like serine/threonine-protein kinase At5g10290 & original desc…	NA	NA	NA	NA	NA	NA	NA	NA	NA	NA	XP_010647381.1 probable LRR receptor-like serine/threonine-protein kinase At5g10290	470	1	5.1e-302	1	Vitis vinifera	1	4	GO:0004672;GO:0005515;GO:0005524;GO:0006468	EC:2.7.1	IPR000719;IPR003591;IPR000719;IPR032675;noIPR;noIPR;noIPR;noIPR;noIPR;IPR017441;IPR008271;IPR001611;IPR000719;noIPR;IPR011009	GO:0005524/GO:0004672/GO:0006468;;GO:0005524/GO:0004672/GO:0006468;;;;;;;GO:0005524;GO:0004672/GO:0006468;GO:0005515;GO:0005524/GO:0004672/GO:0006468;;
Vitvi00g04710	-3.23487	-4.10205	0.152907	0.598432	Vitvi00g04710	'35.1'	'not assigned.annotated'	'mercator4v5.0: not classified & prot-scriber: senescence domain containing protein & swissprot: Protein EARLY-RESPONSIVE TO DEHYDRATION 7, chloroplastic & original description: none'	NA	NA	NA	NA	NA	NA	NA	NA	NA	NA	XP_002278045.1 protein EARLY-RESPONSIVE TO DEHYDRATION 7, chloroplastic	424	3	5.3e-286	0.9415	Vitis vinifera	0.9422	1	GO:0005886	NA	noIPR;IPR009686;noIPR;IPR045036;noIPR	;;;;
Vitvi00g04712	-0.752699	-2.82822	0.265363	0.765326	Vitvi00g04712	'35.1'	'not assigned.annotated'	'mercator4v5.0: not classified & prot-scriber: f box domain containing protein & swissprot: no annotation & original description: none'	NA	NA	NA	NA	NA	NA	NA	NA	NA	NA	XP_034682461.1F-box protein PP2-B10-like	100	4	9.7e-42	0.8626	Vitis vinifera	0.9722	1	GO:0005515	NA	noIPR;noIPR;IPR036047	;;GO:0005515
Vitvi00g04713	-1.98968	-4.31425	1	1	Vitvi00g04713	'35.1'	'not assigned.annotated'	'mercator4v5.0: not classified & prot-scriber: fha domain containing protein & swissprot: Protein phosphatase 1 regulatory inhibitor subunit PPP1R8 homolog & original description: none'	NA	NA	NA	NA	NA	NA	NA	NA	NA	NA	RVW80411.1Protein phosphatase 1 regulatory inhibitor subunit PPP1R8-like	154	4	7.9e-74	0.9977	Vitis vinifera	1	1	GO:0003729	NA	noIPR;noIPR;noIPR	;;
Vitvi00g04717	-0.491477	2.93764	0.0419996	0.284511	Vitvi00g04717	'35.1'	'not assigned.annotated'	'mercator4v5.0: not classified & prot-scriber: nad p h deydrogenase quinone & swissprot: NADPH:quinone oxidoreductase & original description: none'	AT3G27890	NQR	AT3G27890.1	79.5918	1	ortholog_one2many	AT3G27890.1	Encodes NAD(P)H:quinone reductase which is an FMN binding protein that catalyzes the reduction of quinone substrates to hydroquinones.The enzyme activity was confirmed by in vitro assay.	NADPH:QUINONE OXIDOREDUCTASE (NQR)	NA	XP_002264859.1 NADPH:quinone oxidoreductase	196	5	4.3e-137	0.9878	Vitis vinifera	1	4	GO:0005829;GO:0008753;GO:0010181;GO:0050136	EC:1.6.5.10;EC:1.6.5.11;EC:1.6.5.2	IPR005025;IPR029039;noIPR;noIPR;IPR029039	GO:0016491;;;;
Vitvi00g04721	-0.140925	-1.11107	0.814476	1	Vitvi00g04721	'35.1'	'not assigned.annotated'	'mercator4v5.0: not classified & prot-scriber: protein kinase domain containing & swissprot: LRR receptor kinase SERK2 & original description: none'	NA	NA	NA	NA	NA	NA	NA	NA	NA	NA	XP_010647403.1 probable LRR receptor-like serine/threonine-protein kinase At5g10290 isoform X1	173	1	2.7e-81	1	Vitis vinifera	1	2	GO:0005515;GO:0016021	NA	IPR032675;noIPR;noIPR;IPR001611;noIPR	;;;GO:0005515;
Vitvi00g04724	-0.813802	-3.98475	0.718168	1	Vitvi00g04724	'15.5.32'	'RNA biosynthesis.transcriptional regulation.bHLH-type transcription factor'	'mercator4v5.0: bHLH-type transcription factor & prot-scriber: bhlh domain containing protein & swissprot: no annotation & original description: none'	AT2G22760	AT2G22760	AT2G22760.1	23.3051	0	ortholog_many2many	AT2G22760.1	basic helix-loop-helix (bHLH) DNA-binding superfamily protein;(source:Araport11)	NA	NA	XP_010647405.1 transcription factor bHLH25-like	236	1	5.8e-164	1	Vitis vinifera	1	1	GO:0046983	NA	IPR036638;noIPR;noIPR;noIPR;IPR036638	GO:0046983;;;;GO:0046983
Vitvi00g04728	-0.40447	2.64703	0.0789297	0.425411	Vitvi00g04728	'35.1'	'not assigned.annotated'	'mercator4v5.0: not classified & prot-scriber: s5 drbm domain containing protein & swissprot: no annotation & original description: none'	NA	NA	NA	NA	NA	NA	NA	NA	NA	NA	XP_019074209.1 30S ribosomal protein S5, chloroplastic-like	139	4	1.4e-87	0.9928	Vitis vinifera	1	5	GO:0003723;GO:0003735;GO:0005840;GO:0006412;GO:1990904	NA	noIPR;IPR000851	;GO:0006412/GO:0005840/GO:0003735
Vitvi00g04729	-1.18032	-3.67703	0.322634	0.821893	Vitvi00g04729	'35.1'	'not assigned.annotated'	'mercator4v5.0: not classified & prot-scriber: late embryogenesis abundant protein & swissprot: no annotation & original description: none'	AT5G44310	AT5G44310	AT5G44310.2	33.7037	1	ortholog_many2many	AT5G44310.2	Late embryogenesis abundant protein (LEA) family protein;(source:Araport11)	NA	NA	RVW37922.1 Desiccation-related protein PCC3-06	270	2	4.8e-38	0.9963	Vitis vinifera	1		NA	NA	noIPR;noIPR;noIPR;noIPR;noIPR;noIPR;noIPR;noIPR;noIPR;noIPR;noIPR;noIPR	;;;;;;;;;;;
Vitvi00g04730	-0.112705	1.09798	0.656018	0.995918	Vitvi00g04730	'35.1'	'not assigned.annotated'	'mercator4v5.0: not classified & prot-scriber: ras protein rab 11a & swissprot: Ras-related protein RABA4a & original description: none'	AT5G65270	RABA4a	AT5G65270.1	78	0	ortholog_one2many	AT5G65270.1	RAB GTPase homolog A4A;(source:Araport11)	RAB GTPASE HOMOLOG A4A (RABA4a);RAB GTPASE HOMOLOG A4A (AtRABA4a)	NA	XP_010647256.1 ras-related protein RABA4a-like	100	1	4e-62	1	Vitis vinifera	1	2	GO:0003924;GO:0005525	EC:3.6.1	noIPR;noIPR;IPR005225;IPR001806;IPR027417;noIPR;noIPR;noIPR;IPR027417	;;GO:0005525;GO:0005525/GO:0003924;;;;;
Vitvi00g04731	-1.4936	1.18338	1.034e-05	0.000378238	Vitvi00g04731	'24.1.3.2.2'	'Solute transport.primary active transport.ABC superfamily.ABC2 family.subfamily ABCG transporter'	'mercator4v5.0: subfamily ABCG transporter & prot-scriber: abc transporter g family member & swissprot: ABC transporter G family member 1 & original description: none'	NA	NA	NA	NA	NA	NA	NA	NA	NA	NA	RVX23986.1ABC transporter G family member 11	741	5	0	0.9959	Vitis vinifera	1	4	GO:0005524;GO:0016021;GO:0055085;GO:0140359	EC:7	IPR003593;IPR013525;IPR027417;IPR043926;IPR003439;noIPR;noIPR;noIPR;noIPR;IPR017871;IPR003439;noIPR;IPR027417	;GO:0016020;;GO:0140359;GO:0005524;;;;;GO:0005524;GO:0005524;;
Vitvi00g04733	1.03407	-4.0523	0.415837	0.900874	Vitvi00g04733	'35.1'	'not assigned.annotated'	'mercator4v5.0: not classified & prot-scriber: box domain containing protein & swissprot: no annotation & original description: none'	NA	NA	NA	NA	NA	NA	NA	NA	NA	NA	XP_002267850.2PREDICTED: uncharacterized protein LOC100265135	312	4	1.8e-205	0.9784	Vitis vinifera	1		NA	NA	IPR004320;noIPR;noIPR	;;
Vitvi00g04734	-0.122085	0.267685	0.679485	1	Vitvi00g04734	'35.1'	'not assigned.annotated'	'mercator4v5.0: not classified & prot-scriber: rab gap tbc domain containing protein & swissprot: no annotation & original description: none'	AT2G43490	AT2G43490	AT2G43490.7	73.9837	0	ortholog_many2many	AT2G43490.1	Ypt/Rab-GAP domain of gyp1p superfamily protein;(source:Araport11)	NA	NA	XP_010647411.1 TBC1 domain family member 16 isoform X1	123	2	8.4e-86	0.9837	Vitis vinifera	1		NA	NA	noIPR;noIPR;IPR000195;IPR035969	;;;
Vitvi00g04735	1.25115	-4.12243	0.651036	0.992965	Vitvi00g04735	'15.5.32'	'RNA biosynthesis.transcriptional regulation.bHLH-type transcription factor'	'mercator4v5.0: bHLH-type transcription factor & prot-scriber: bhlh domain containing protein & swissprot: Transcription factor bHLH25 & original description: none'	AT2G22770	NAI1	AT2G22770.1	26.4591	0	ortholog_many2many	AT2G22770.1	Regulates the development of ER bodies. also involves in response to the endophytic fungus Piriformospora indica.	(NAI1)	NA	XP_002276304.3 transcription factor bHLH25	257	4	2.8e-150	0.9463	Vitis vinifera	0.9822	2	GO:0005634;GO:0046983	NA	IPR011598;IPR011598;IPR036638;noIPR;noIPR;noIPR;IPR011598;IPR036638	GO:0046983;GO:0046983;GO:0046983;;;;GO:0046983;GO:0046983
Vitvi00g04737	-0.157384	3.91744	0.262742	0.764819	Vitvi00g04737	'18.4.1.35' AND '27.5.7' AND '50.2.7'	'Protein modification.phosphorylation.TKL protein kinase superfamily.RLCK-VI receptor-like protein kinase' AND 'Multi-process regulation.ROP-GTPase regulatory system.interactive protein kinase of ROP-GTPase activity *(RBK/RRK)' AND 'Enzyme classification.EC_2 transferases.EC_2.7 transferase transferring phosphorus-containing group'	'mercator4v5.0: RLCK-VI receptor-like protein kinase & prot-scriber: protein kinase domain containing & swissprot: Receptor-like cytosolic serine/threonine-protein kinase RBK1 & original description: none' AND 'mercator4v5.0: interactive protein kinase of ROP-GTPase activity *(RBK/RRK) & prot-scriber: protein kinase domain containing & swissprot: Receptor-like cytosolic serine/threonine-protein k…	AT5G65530	AT5G65530	AT5G65530.1	57.2034	1	ortholog_many2many	AT5G65530.1	Encodes a protein kinase involved in mediating resistance to fungi and also trichome branch number. Kinase activity is increased by ROP6 which also affects its sub-cellular localization (becomes localized to the cell periphery_	ARABIDOPSIS RECEPTOR-LIKE CYTOPLASMIC KINASE ATRLCK VI_A3 (ATRLCK VI_A3)	NA	XP_003635501.1 receptor-like cytosolic serine/threonine-protein kinase RBK1	472	2	0	0.9989	Vitis vinifera	1	3	GO:0004672;GO:0005524;GO:0006468	EC:2.7.1	IPR000719;IPR000719;noIPR;noIPR;noIPR;noIPR;noIPR;noIPR;noIPR;noIPR;noIPR;IPR017441;IPR008271;IPR000719;IPR011009	GO:0005524/GO:0004672/GO:0006468;GO:0005524/GO:0004672/GO:0006468;;;;;;;;;;GO:0005524;GO:0004672/GO:0006468;GO:0005524/GO:0004672/GO:0006468;
Vitvi00g04738	-1.57593	-4.35654	1	1	Vitvi00g04738	'35.1'	'not assigned.annotated'	'mercator4v5.0: not classified & prot-scriber: hydrophobic protein lti6b & swissprot: no annotation & original description: none'	NA	NA	NA	NA	NA	NA	NA	NA	NA	NA	CBI41081.3unnamed protein product, partial	61	1	1e-33	1	Vitis vinifera	1	1	GO:0016021	NA	IPR000612;IPR000612;noIPR	GO:0016021;GO:0016021;
Vitvi00g04742	-1.1299	-1.67773	0.0113888	0.115807	Vitvi00g04742	'50.2.7'	'Enzyme classification.EC_2 transferases.EC_2.7 transferase transferring phosphorus-containing group'	'mercator4v5.0: EC_2.7 transferase transferring phosphorus-containing group & prot-scriber: serine threonine protein kinase sty & swissprot: Serine/threonine-protein kinase STY46 & original description: none'	NA	NA	NA	NA	NA	NA	NA	NA	NA	NA	XP_010647421.1 serine/threonine-protein kinase STY46	261	8	1.8e-71	0.9945	Vitis vinifera	1	3	GO:0004672;GO:0005524;GO:0006468	EC:2.7.1	noIPR;noIPR;noIPR;IPR000719;IPR011009	;;;GO:0005524/GO:0004672/GO:0006468;
Vitvi00g04743	0.202248	0.943736	0.361304	0.862408	Vitvi00g04743	'35.1'	'not assigned.annotated'	'mercator4v5.0: not classified & prot-scriber: pentatricopeptide repeat containing protein & swissprot: Pentatricopeptide repeat-containing protein At5g66520 & original description: none'	NA	NA	NA	NA	NA	NA	NA	NA	NA	NA	XP_002270940.2 pentatricopeptide repeat-containing protein At5g66520	640	3	0	0.9885	Vitis vinifera	1	2	GO:0005515;GO:0008270	NA	IPR011990;IPR011990;IPR002885;IPR032867;IPR002885;IPR011990;IPR002885;noIPR;noIPR;IPR002885;IPR002885;IPR002885;IPR002885	GO:0005515;GO:0005515;;GO:0008270;;GO:0005515;;;;;;;
Vitvi00g04744	0.322613	2.43705	0.100277	0.483545	Vitvi00g04744	'35.1'	'not assigned.annotated'	'mercator4v5.0: not classified & prot-scriber: pi plc y box domain containing protein & swissprot: no annotation & original description: none'	NA	NA	NA	NA	NA	NA	NA	NA	NA	NA	CBI41083.3unnamed protein product, partial	131	3	6.6e-81	1	Vitis vinifera	1	2	GO:0005634;GO:0046872	NA	noIPR;noIPR;noIPR	;;
Vitvi00g04745	0.375793	-2.85639	0.74743	1	Vitvi00g04745	'15.5.57'	'RNA biosynthesis.transcriptional regulation.transcriptional co-regulator *(Oberon)'	'mercator4v5.0: transcriptional co-regulator *(Oberon) & prot-scriber: phd oberon domain containing protein & swissprot: OBERON-like protein & original description: none'	AT5G48160	OBE2	AT5G48160.1	58.4521	0	ortholog_one2many	AT5G48160.1	Encodes a nuclear PHD finger protein that is functionally redundant with OBE1 and plays an important role in the maintenance and/or establishment of the root and shoot apical meristems.	OBERON2 (OBE2)	NA	XP_002271018.2 OBERON-like protein	491	2	0	1	Vitis vinifera	1	2	GO:0005634;GO:0046872	NA	noIPR;noIPR;IPR004082;IPR001965;IPR032535;IPR032881;IPR004082;noIPR;noIPR;noIPR;IPR004082;noIPR	;;;;;;;;;;;
Vitvi00g04747	-0.383155	2.72209	0.0353233	0.255209	Vitvi00g04747	'21.3.3.1.2.1'	'Cell wall organisation.pectin.rhamnogalacturonan II.biosynthesis.2-keto-3-deoxymanno-octulosonic acid (KDO) biosynthesis.D-arabinose-5-phosphate isomerase'	'mercator4v5.0: D-arabinose-5-phosphate isomerase & prot-scriber: arabinose 5 phosphate isomerase kdsd & swissprot: Probable arabinose 5-phosphate isomerase & original description: none'	AT3G54690	SETH3	AT3G54690.1	73.4513	0	ortholog_one2many	AT3G54690.1	Sugar isomerase (SIS) family protein;(source:Araport11)	(SETH3)	NA	RVW53529.1putative arabinose 5-phosphate isomerase	339	3	3.3e-240	0.9901	Vitis vinifera	0.9941	4	GO:0005975;GO:0016853;GO:0097367;GO:1901135	EC:5	IPR004800;IPR000644;IPR004800;noIPR;noIPR;IPR001347;noIPR;IPR000644;IPR001347;IPR000644;IPR035474;noIPR;noIPR	GO:0016853/GO:0005975;;GO:0016853/GO:0005975;;;GO:1901135/GO:0097367;;;GO:1901135/GO:0097367;;;;
Vitvi00g04748	-0.168612	-0.529597	0.632656	0.992965	Vitvi00g04748	'35.1'	'not assigned.annotated'	'mercator4v5.0: not classified & prot-scriber: duf 547 domain containing protein & swissprot: no annotation & original description: none'	AT4G37080	AT4G37080	AT4G37080.3	72.043	0	ortholog_one2many	AT4G37080.2	ternary complex factor MIP1 leucine-zipper protein (Protein of unknown function, DUF547);(source:Araport11)	NA	NA	CBI25900.3unnamed protein product, partial	186	1	1.3e-130	1	Vitis vinifera	1		NA	NA	IPR006869;noIPR;noIPR	;;
Vitvi00g04749	0.793148	-3.93147	0.822068	1	Vitvi00g04749	'35.1'	'not assigned.annotated'	'mercator4v5.0: not classified & prot-scriber: copi c domain containing protein & swissprot: no annotation & original description: none'	NA	NA	NA	NA	NA	NA	NA	NA	NA	NA	CBI33295.3unnamed protein product, partial	108	4	1.4e-55	1	Vitis vinifera	1		NA	NA	noIPR;noIPR	;
Vitvi00g04750	0.486045	-1.51741	0.322449	0.821829	Vitvi00g04750	'35.1'	'not assigned.annotated'	'mercator4v5.0: not classified & prot-scriber: duf 4283 domain containing protein & swissprot: no annotation & original description: none'	NA	NA	NA	NA	NA	NA	NA	NA	NA	NA	RVX14061.1hypothetical protein CK203_011215	699	2	0	0.9706	Vitis vinifera	0.9728		NA	NA	IPR025558;noIPR;noIPR;noIPR;noIPR;noIPR;noIPR	;;;;;;
Vitvi00g04752	0.216084	1.22428	0.577045	0.969704	Vitvi00g04752	'18.13.2.7'	'Protein modification.protein folding.FKBP-type chaperone activities.peptidyl-prolyl cis-trans isomerase *(ROF)'	'mercator4v5.0: peptidyl-prolyl cis-trans isomerase *(ROF) & prot-scriber: quality protein peptidyl prolyl cis trans isomerase fkbp & swissprot: Peptidyl-prolyl cis-trans isomerase FKBP62 & original description: none'	AT3G25230	ROF1	AT3G25230.2	76.0807	0	ortholog_many2many	AT3G25230.2	Encodes a a high molecular weight member of the FK506 binding protein (FKBP) family. It has three FKBP12-like domains, tetratricopeptide repeats, and a putative calmodulin binding domain. Modulates thermotolerance by interacting with HSP90.1 and affecting the accumulation of HsfA2-regulated sHSPs. Belongs to one of the 36 carboxylate clamp (CC)-tetratricopeptide repeat (TPR) proteins (Prasad 2010…	ROTAMASE FKBP 1 (ROF1); (ATFKBP62);FK506 BINDING PROTEIN 62 (FKBP62)	NA	XP_002268161.3 peptidyl-prolyl cis-trans isomerase FKBP62	347	5	2.9e-238	0.9994	Vitis vinifera	1	5	GO:0000413;GO:0003755;GO:0005515;GO:0005737;GO:0061077	EC:5.2.1.8	noIPR;IPR019734;IPR011990;IPR001179;noIPR;IPR001440;noIPR;noIPR;noIPR;noIPR;noIPR;IPR001179;IPR019734;IPR011990;noIPR	;GO:0005515;GO:0005515;GO:0003755;;GO:0005515;;;;;;GO:0003755;GO:0005515;GO:0005515;
Vitvi00g04753	-0.303441	-3.15906	0.818599	1	Vitvi00g04753	'35.1'	'not assigned.annotated'	'mercator4v5.0: not classified & prot-scriber: protein heat stress associated & swissprot: no annotation & original description: none'	NA	NA	NA	NA	NA	NA	NA	NA	NA	NA	RVW14362.1Protein heat-stress-associated 32	80	1	1.2e-45	0.875	Vitis vinifera	0.875		NA	NA	noIPR	NA
Vitvi00g04754	-0.982245	-3.7617	0.512203	0.938351	Vitvi00g04754	'35.1'	'not assigned.annotated'	'mercator4v5.0: not classified & prot-scriber: phosphosulfolactate synthase protein & swissprot: Protein HEAT-STRESS-ASSOCIATED 32 & original description: none'	NA	NA	NA	NA	NA	NA	NA	NA	NA	NA	RVW86426.1Protein heat stress associated 32	110	6	3.1e-70	0.9939	Vitis vinifera	1	1	GO:0003824	NA	IPR003830;IPR013785;noIPR;noIPR;IPR036112	;GO:0003824;;;
Vitvi00g04756	1.24748	-4.12177	0.651036	0.992965	Vitvi00g04756	'35.1'	'not assigned.annotated'	'mercator4v5.0: not classified & prot-scriber: duf 295 domain containing protein & swissprot: no annotation & original description: none'	NA	NA	NA	NA	NA	NA	NA	NA	NA	NA	XP_019075630.1 putative F-box protein At5g55150 isoform X1	260	3	1.2e-172	0.899	Vitis vinifera	0.8942		NA	NA	IPR005174;noIPR;noIPR	;;
Vitvi00g04757	-0.401449	1.27891	0.239826	0.735795	Vitvi00g04757	'16.6.1.1.1.2.2'	'RNA processing.organelle machinery.pre-RNA splicing.plastidial RNA splicing.CFM-type splicing factor families.CRS2-CAF splicing factor complexes.component *(CAF)'	'mercator4v5.0: component *(CAF) of CRS2-CAF plastidial RNA splicing factor complexes & prot-scriber: crs associated factor 1 chloroplastic & swissprot: CRS2-associated factor 2, chloroplastic & original description: none'	AT1G23400	CAF2	AT1G23400.1	72.4551	1	ortholog_one2many	AT1G23400.1	Promotes the splicing of chloroplast group II introns.	ARABIDOPSIS THALIANA HOMOLOG OF MAIZE CAF2 (ATCAF2);CHLOROPLAST RNA SPLICING2-ASSOCIATED FACTOR 2 (CAF2)	NA	XP_034698773.1CRS2-associated factor 2, chloroplastic	334	3	5.2e-232	0.9898	Vitis riparia	0.9909	2	GO:0000373;GO:0003723	NA	IPR001890;IPR001890;IPR035920;noIPR;noIPR;IPR044599;noIPR;IPR001890;IPR035920	GO:0003723;GO:0003723;;;;GO:0000373;;GO:0003723;
Vitvi00g04758	-0.702377	-3.09426	0.583803	0.973617	Vitvi00g04758	'18.1.1.6.5' AND '50.2.4'	'Protein modification.glycosylation.N-linked glycosylation.complex N-glycan maturation.N-acetylglucosamine transferase *(GnT-I)' AND 'Enzyme classification.EC_2 transferases.EC_2.4 glycosyltransferase'	'mercator4v5.0: N-acetylglucosamine transferase *(GnT-I) & prot-scriber: alpha mannosyl glycoprotein 2 beta n acetylglucosamiyltrasferase & swissprot: Alpha-1,3-mannosyl-glycoprotein 2-beta-N-acetylglucosaminyltransferase & original description: none' AND 'mercator4v5.0: EC_2.4 glycosyltransferase & prot-scriber: alpha mannosyl glycoprotein 2 beta n acetylglucosamiyltrasferase & swissprot: Alpha-…	AT4G38240	CGL1	AT4G38240.2	83.1579	0	ortholog_one2many	AT4G38240.1	Encodes N-acetyl glucosaminyl transferase I, the first enzyme in the pathway of complex glycan biosynthesis.	COMPLEX GLYCAN LESS 1 (CGL1);COMPLEX GLYCAN LESS (CGL);N-ACETYLGLUCOSAMINYLTRANSFERASE I (GNTI)	NA	XP_010647433.1 alpha-1,3-mannosyl-glycoprotein 2-beta-N-acetylglucosaminyltransferase	95	7	8.5e-66	0.9789	Vitis vinifera	1	5	GO:0003827;GO:0005794;GO:0006486;GO:0016021;GO:0046872	EC:2.4.1.101	IPR004139;IPR029044;noIPR;noIPR;IPR029044	GO:0006486/GO:0008375;;;;
Vitvi00g04759	0.217981	-2.91722	0.882493	1	Vitvi00g04759	'35.1'	'not assigned.annotated'	'mercator4v5.0: not classified & prot-scriber: cop interacting protein isoform & swissprot: no annotation & original description: none'	NA	NA	NA	NA	NA	NA	NA	NA	NA	NA	XP_034696930.1COP1-interacting protein 7-like isoform X1	204	11	1.1e-122	0.9559	Vitis vinifera	0.9899		NA	NA	noIPR;noIPR;noIPR;noIPR	;;;
Vitvi00g04760	0.455138	-0.401268	0.770833	1	Vitvi00g04760	'35.1'	'not assigned.annotated'	'mercator4v5.0: not classified & prot-scriber: pentatricopeptide repeat containing protein chloroplastic & swissprot: Pentatricopeptide repeat-containing protein At2g13600 & original description: none'	NA	NA	NA	NA	NA	NA	NA	NA	NA	NA	XP_002273247.3 pentatricopeptide repeat-containing protein At2g21090-like isoform X1	596	3	0	0.9966	Vitis vinifera	1	1	GO:0005515	NA	IPR002885;IPR011990;IPR002885;IPR011990;IPR002885;noIPR;noIPR;IPR002885;IPR002885;IPR002885;IPR002885;IPR002885;IPR002885;IPR011990	;GO:0005515;;GO:0005515;;;;;;;;;;GO:0005515
Vitvi00g04762	-0.379023	1.8184	0.0494609	0.315564	Vitvi00g04762	'24.2.22.2' AND '5.1.1.5.2'	'Solute transport.carrier-mediated transport.MPC pyruvate carrier complex.component *(MPC2)' AND 'Lipid metabolism.fatty acid metabolism.citrate shuttle.MPC pyruvate carrier complex.component *(MPC2)'	'mercator4v5.0: component *(MPC2) of MPC pyruvate carrier complex & prot-scriber: mitochondrial pyruvate carrier & swissprot: Mitochondrial pyruvate carrier 4 & original description: none' AND 'mercator4v5.0: component *(MPC2) of mitochondrial pyruvate transporter & prot-scriber: mitochondrial pyruvate carrier & swissprot: Mitochondrial pyruvate carrier 4 & original description: none'	AT4G22310	AT4G22310	AT4G22310.1	91.4894	1	ortholog_many2many	AT4G22310.1	Uncharacterized protein family (UPF0041);(source:Araport11)	MITOCHONDRIAL PYRUVATE CARRIER 3 (MPC3)	NA	XP_034696986.1mitochondrial pyruvate carrier 4	94	18	3e-66	0.9876	Vitis riparia	1	3	GO:0005743;GO:0006850;GO:0016021	NA	IPR005336;noIPR;noIPR	GO:0005743/GO:0006850;;
Vitvi00g04763	0.487007	-1.66254	0.394278	0.888535	Vitvi00g04763	'35.1'	'not assigned.annotated'	'mercator4v5.0: not classified & prot-scriber: ab hydrolase domain containing protein & swissprot: no annotation & original description: none'	AT4G39955	AT4G39955	AT4G39955.1	59.5016	0	ortholog_one2many	AT4G39955.1	alpha/beta-Hydrolases superfamily protein;(source:Araport11)	NA	NA	XP_034691667.12-hydroxy-6-oxononadienedioate/2-hydroxy-6-oxononatrienedioate hydrolase-like isoform X1	321	3	7.4e-239	0.9865	Vitis vinifera	0.9938	1	GO:0003824	NA	noIPR;IPR000073;IPR000639;IPR000073;IPR029058;noIPR;noIPR;IPR029058	;;GO:0003824;;;;;
Vitvi00g04764	-0.0537283	-2.15874	0.926207	1	Vitvi00g04764	'35.1'	'not assigned.annotated'	'mercator4v5.0: not classified & prot-scriber: duf 4283 domain containing protein & swissprot: no annotation & original description: none'	NA	NA	NA	NA	NA	NA	NA	NA	NA	NA	RVW85108.1hypothetical protein CK203_032950	777	1	0	0.9101	Vitis vinifera	0.9101		NA	NA	noIPR;IPR025558;noIPR;noIPR;noIPR;noIPR;noIPR;noIPR;noIPR	;;;;;;;;
Vitvi00g04765	0.0245251	4.06875	0.86303	1	Vitvi00g04765	'27.3.3'	'Multi-process regulation.SnRK1-kinase regulatory system.regulatory protein *(FLZ) of SnRK1 complex'	'mercator4v5.0: regulatory protein *(FLZ) of SnRK1 complex & prot-scriber: flz type domain containing protein & swissprot: FCS-Like Zinc finger 6 & original description: none'	AT4G39795	AT4G39795	AT4G39795.1	34.375	1	ortholog_many2many	AT4G39795.1	hypothetical protein (DUF581);(source:Araport11)	NA	NA	XP_034689516.1FCS-Like Zinc finger 5-like	160	2	3.8e-109	0.9906	Vitis vinifera	1		NA	NA	IPR007650;noIPR;noIPR;noIPR;noIPR;IPR007650	;;;;;
Vitvi00g04767	0.0612604	1.35475	0.780641	1	Vitvi00g04767	'35.1'	'not assigned.annotated'	'mercator4v5.0: not classified & prot-scriber: domain containing protein & swissprot: Pentatricopeptide repeat-containing protein At5g64320, mitochondrial & original description: none'	AT5G64320	AT5G64320	AT5G64320.1	58.1994	0	ortholog_one2many	AT5G64320.1	MTL1 is a mitochondria localized PRR protein involved in mitochondrial protein translation and group II intron splicing.	MITOCHONDRIAL TRANSLATION FACTOR 1 (MTL1)	NA	---NA---	311				NA		1	GO:0005515	NA	IPR002885;IPR002885;IPR002885;IPR011990;noIPR;noIPR;IPR002885;IPR002885;IPR002885;IPR002885;IPR002885;IPR002885;IPR002885;IPR002885;IPR011990	;;;GO:0005515;;;;;;;;;;;GO:0005515
Vitvi00g04768	1.59702	-4.35657	1	1	Vitvi00g04768	'35.1'	'not assigned.annotated'	'mercator4v5.0: not classified & prot-scriber: pum hd domain containing protein & swissprot: Putative pumilio homolog 7, chloroplastic & original description: none'	NA	NA	NA	NA	NA	NA	NA	NA	NA	NA	RVW33623.1putative pumilio-like 7, chloroplastic	507	2	0	0.9951	Vitis vinifera	0.998	2	GO:0003723;GO:0006417	NA	IPR001313;IPR001313;IPR011989;noIPR;noIPR;noIPR;noIPR;IPR033133;IPR001313;IPR001313;IPR001313;IPR033712;IPR016024	GO:0003723;GO:0003723;;;;;;GO:0003723;GO:0003723;GO:0003723;GO:0003723;GO:0003723;
Vitvi00g04769	-0.326518	-0.832414	0.384426	0.880668	Vitvi00g04769	'35.1'	'not assigned.annotated'	'mercator4v5.0: not classified & prot-scriber: binding domain containing protein & swissprot: no annotation & original description: none'	AT4G16460	AT4G16460	AT4G16460.2	27.6995	0	ortholog_one2many	AT4G16460.1	zinc finger CCCH domain protein;(source:Araport11)	NA	NA	XP_010647441.1PREDICTED: uncharacterized protein LOC104878571	213	2	5e-124	0.993	Vitis vinifera	1		NA	NA	noIPR;noIPR;noIPR;noIPR	;;;
Vitvi00g04770	0.174709	-2.63614	0.900633	1	Vitvi00g04770	'35.1'	'not assigned.annotated'	'mercator4v5.0: not classified & prot-scriber: duf 4283 domain containing protein & swissprot: no annotation & original description: none'	NA	NA	NA	NA	NA	NA	NA	NA	NA	NA	RVX21324.1hypothetical protein CK203_002264	151	1	1.3e-07	0.661	Vitis vinifera	0.661		NA	NA	NA	NA
Vitvi00g04771	-0.0796656	-2.52264	1	1	Vitvi00g04771	'35.1'	'not assigned.annotated'	'mercator4v5.0: not classified & prot-scriber: adp ribosylation factor 2 & swissprot: no annotation & original description: none'	AT5G52210	GB1	AT5G52210.2	17.9012	0	ortholog_one2many	AT5G52210.1	A member of ARF-like GTPase family. A thaliana has 21 members, in two subfamilies, ARF and ARF-like (ARL) GTPases.	(ATARLB1);GTP-BINDING PROTEIN 1 (GB1);GTP-BINDING PROTEIN 1 (ATGB1)	NA	CAN79723.1hypothetical protein VITISV_018223	324	2	9.6e-57	0.9717	Vitis vinifera	0.9717	2	GO:0003924;GO:0005525	EC:3.6.1	IPR027417;IPR010341;IPR006689;IPR036005;noIPR;noIPR;noIPR;noIPR;IPR027417	;;GO:0005525/GO:0003924;;;;;;
Vitvi00g04772	-2.08159	-1.79123	0.0198347	0.174037	Vitvi00g04772	'35.1'	'not assigned.annotated'	'mercator4v5.0: not classified & prot-scriber: pentatricopeptide repeat containing protein & swissprot: Pentatricopeptide repeat-containing protein At3g49740 & original description: none'	NA	NA	NA	NA	NA	NA	NA	NA	NA	NA	RVW57577.1Pentatricopeptide repeat-containing protein	254	5	4.1e-173	0.9969	Vitis vinifera	1	1	GO:0005515	NA	IPR002885;IPR011990;IPR002885;IPR011990;IPR002885;noIPR;noIPR;IPR002885	;GO:0005515;;GO:0005515;;;;
Vitvi00g04775	0.305462	-2.41772	0.711537	1	Vitvi00g04775	'50.1.13'	'Enzyme classification.EC_1 oxidoreductases.EC_1.14 oxidoreductase acting on paired donor with incorporation or reduction of molecular oxygen'	'mercator4v5.0: EC_1.14 oxidoreductase acting on paired donor with incorporation or reduction of molecular oxygen & prot-scriber: cytochrome p450 82c4 & swissprot: Demethylepipodophyllotoxin synthase & original description: none'	NA	NA	NA	NA	NA	NA	NA	NA	NA	NA	RVW91443.1Cytochrome P450 82C4	158	2	1.5e-95	1	Vitis vinifera	1	5	GO:0004497;GO:0005506;GO:0016021;GO:0016705;GO:0020037	EC:1.14	IPR002401;IPR001128;IPR036396;noIPR;noIPR;IPR036396	GO:0020037/GO:0005506/GO:0004497/GO:0016705;GO:0020037/GO:0005506/GO:0004497/GO:0016705;GO:0020037/GO:0005506/GO:0004497/GO:0016705;;;GO:0020037/GO:0005506/GO:0004497/GO:0016705
Vitvi00g04777	-0.47859	4.77299	0.119906	0.535613	Vitvi00g04777	'19.4.3.1' AND '50.3.4'	'Protein homeostasis.proteolysis.aspartic-type peptidase activities.A1-class (Pepsin) protease' AND 'Enzyme classification.EC_3 hydrolases.EC_3.4 hydrolase acting on peptide bond (peptidase)'	'mercator4v5.0: A1-class (Pepsin) protease & prot-scriber: peptidase a1 domain containing protein & swissprot: Aspartyl protease family protein At5g10770 & original description: none' AND 'mercator4v5.0: EC_3.4 hydrolase acting on peptide bond (peptidase) & prot-scriber: peptidase a1 domain containing protein & swissprot: Aspartyl protease family protein At5g10770 & original description: none'	NA	NA	NA	NA	NA	NA	NA	NA	NA	NA	XP_003635520.1 aspartyl protease family protein At5g10770	327	5	1.1e-236	1	Vitis vinifera	1	2	GO:0004190;GO:0006508	EC:3.4.23	IPR021109;IPR032861;IPR021109;IPR032799;IPR001461;noIPR;IPR033121;IPR033873;IPR021109	;;;;GO:0004190/GO:0006508;;;;
Vitvi00g04778	0.0396315	0.942045	0.961748	1	Vitvi00g04778	'19.2.2.12.5.3.6'	'Protein homeostasis.ubiquitin-proteasome system.ubiquitin-fold protein conjugation.CULLIN-based E3 ubiquitin ligase activities.CUL4-based E3 ubiquitin ligase complexes.DCAF substrate adaptor component activities.substrate adaptor'	'mercator4v5.0: substrate adaptor of CUL4-based E3 ubiquitin ligase complex & prot-scriber: duf 2415 domain containing protein & swissprot: no annotation & original description: none'	NA	NA	NA	NA	NA	NA	NA	NA	NA	NA	XP_003635411.2 uncharacterized WD repeat-containing protein C2A9.03	364	2	5.2e-237	1	Vitis vinifera/Vitis riparia	1	1	GO:0005515	NA	IPR001680;IPR015943;IPR001680;noIPR;noIPR;noIPR;IPR001680;IPR011047	GO:0005515;GO:0005515;GO:0005515;;;;GO:0005515;
Vitvi00g04780	0.332074	-3.01574	0.760789	1	Vitvi00g04780	'35.1'	'not assigned.annotated'	'mercator4v5.0: not classified & prot-scriber: proton antipo m domain containing protein & swissprot: no annotation & original description: none'	NA	NA	NA	NA	NA	NA	NA	NA	NA	NA	RZB41094.1NADH-ubiquinone oxidoreductase chain 5	77	11	7.8e-46	0.9858	Solanum lycopersicum	0.987	5	GO:0005747;GO:0008137;GO:0015990;GO:0016021;GO:0042773	EC:7.1.1.2;EC:1.6.5.11;EC:1.6.5.2	noIPR;noIPR	;
Vitvi00g04781	0.110036	-1.98419	0.94091	1	Vitvi00g04781	'35.1'	'not assigned.annotated'	'mercator4v5.0: not classified & prot-scriber: nadh ubiquinone oxidoreductase chain & swissprot: NADH-ubiquinone oxidoreductase chain 5 & original description: none'	ATMG00513	NA	ATMG00513.1	95.8333	0	ortholog_one2one	ATMG00513.1	Mitochondrial NADH dehydrogenase subunit 5. The gene is trans-spliced from three different pre-cursors. Previously there were three AGI identifiers for the individual trans-spliced sections.	NADH DEHYDROGENASE 5.1 (NAD5.1);NADH DEHYDROGENASE SUBUNIT 5 (NAD5);NADH DEHYDROGENASE 5.2 (NAD5.2);NADH DEHYDROGENASE SUBUNIT 5.3 (NAD5.3);NADH DEHYDROGENASE SUBUNIT 5C (NAD5C);NADH DEHYDROGENASE 5A (NAD5A);NADH DEHYDROGENASE 5B (NAD5B)	NA	YP_002608337.1NADH dehydrogenase subunit 5	360	20	3.1e-251	0.9868	Vitis vinifera	1	7	GO:0005747;GO:0008137;GO:0009536;GO:0009579;GO:0015990;GO:0016021;GO:0042773	EC:7.1.1.2;EC:1.6.5.11;EC:1.6.5.2	noIPR;IPR001750;IPR003945;noIPR;noIPR	;;GO:0008137/GO:0042773;;
Vitvi00g04782	0.237981	2.89513	0.22295	0.716227	Vitvi00g04782	'35.1'	'not assigned.annotated'	'mercator4v5.0: not classified & prot-scriber: proton antipo m domain containing protein & swissprot: no annotation & original description: none'	NA	NA	NA	NA	NA	NA	NA	NA	NA	NA	KAF5935033.1hypothetical protein HYC85_026162	87	2	1.3e-52	0.9598	Camellia sinensis	0.9655	1	GO:0005739	NA	NA	NA
Vitvi00g04783	-0.313031	-1.86954	0.602514	0.982374	Vitvi00g04783	'17.6.1.3.6'	'Protein biosynthesis.organelle machinery.mitochondrial ribosome biogenesis.small ribosomal subunit proteome.component *(uS7m)'	'mercator4v5.0: component *(uS7m) of small mitoribosomal-subunit proteome & prot-scriber: 30s ribosomal protein s7 & swissprot: Ribosomal protein S7, mitochondrial & original description: none'	AT2G07696	RPS7	AT2G07696.1	93.2432	1	ortholog_one2many	AT2G07696.1	Ribosomal protein S7p/S5e family protein;(source:Araport11)	NA	NA	YP_002608360.1ribosomal protein S7	148	11	1.2e-99	0.9767	Vitis vinifera/Vitis riparia x Vitis cinerea	1	6	GO:0000028;GO:0003729;GO:0003735;GO:0005763;GO:0006412;GO:0019843	NA	IPR023798;IPR036823;IPR000235;IPR005717;IPR000235;noIPR;IPR034643;IPR036823	;;GO:0006412;GO:0006412/GO:0003735/GO:0015935;GO:0006412;;GO:0006412/GO:0005763/GO:0019843/GO:0003735;
Vitvi00g04784	-0.711685	-3.01733	0.350996	0.849345	Vitvi00g04784	'35.1'	'not assigned.annotated'	'mercator4v5.0: not classified & prot-scriber: cytochrome c oxidase subunit & swissprot: no annotation & original description: none'	NA	NA	NA	NA	NA	NA	NA	NA	NA	NA	CDP17406.1unnamed protein product	105	3	1.6e-29	0.817	Coffea canephora	0.8983		NA	NA	NA	NA
Vitvi00g04785	0.0226687	-4.27389	1	1	Vitvi00g04785	'35.2'	'not assigned.not annotated'	'mercator4v5.0: not classified & prot-scriber: no annotation & swissprot: no annotation & original description: none'	NA	NA	NA	NA	NA	NA	NA	NA	NA	NA	TXG46214.1hypothetical protein EZV62_028245	90	1	1.7e-20	0.8333	Acer yangbiense	0.8333	1	GO:0016021	NA	NA	NA
Vitvi00g04787	0.625626	3.90313	0.000433355	0.00869195	Vitvi00g04787	'50.2.4'	'Enzyme classification.EC_2 transferases.EC_2.4 glycosyltransferase'	'mercator4v5.0: EC_2.4 glycosyltransferase & prot-scriber: udp glycosyltransferase & swissprot: Linamarin synthase 2 & original description: none'	AT1G22370	UGT85A5	AT1G22370.2	53.6697	0	ortholog_many2many	AT1G22370.2	UDP-glucosyl transferase 85A5;(source:Araport11)	UDP-GLUCOSYL TRANSFERASE 85A5 (AtUGT85A5);UDP-GLUCOSYL TRANSFERASE 85A5 (UGT85A5)	NA	RVX23167.1Linamarin synthase 2	436	3	0	0.901	Vitis vinifera	0.9059	1	GO:0008194	EC:2.4	IPR002213;noIPR;noIPR;noIPR;noIPR;noIPR;noIPR;IPR002213;noIPR	GO:0008194;;;;;;;GO:0008194;
Vitvi00g04791	1.06346	-2.71447	0.136428	0.572974	Vitvi00g04791	'50.2.7'	'Enzyme classification.EC_2 transferases.EC_2.7 transferase transferring phosphorus-containing group'	'mercator4v5.0: EC_2.7 transferase transferring phosphorus-containing group & prot-scriber: quality protein g type lectin s receptor erine threonine kinae lecrk & swissprot: G-type lectin S-receptor-like serine/threonine-protein kinase LECRK1 & original description: none'	NA	NA	NA	NA	NA	NA	NA	NA	NA	NA	RVW93678.1G-type lectin S-receptor-like serine/threonine-protein kinase RLK1	543	1	0	1	Vitis vinifera	1	4	GO:0004672;GO:0005524;GO:0006468;GO:0030246	EC:2.7.1	noIPR;IPR000719;noIPR;noIPR;IPR000719;noIPR;noIPR;noIPR;noIPR;noIPR;noIPR;IPR008271;IPR000719;IPR011009;IPR036426	;GO:0005524/GO:0004672/GO:0006468;;;GO:0005524/GO:0004672/GO:0006468;;;;;;;GO:0004672/GO:0006468;GO:0005524/GO:0004672/GO:0006468;;
Vitvi00g04795	2.3389	-4.27384	0.518293	0.938351	Vitvi00g04795	'35.1'	'not assigned.annotated'	'mercator4v5.0: not classified & prot-scriber: duf 4283 domain containing protein & swissprot: no annotation & original description: none'	NA	NA	NA	NA	NA	NA	NA	NA	NA	NA	RVW31066.1putative ribonuclease H protein	598	3	3.8e-149	0.5732	Vitis vinifera	0.5477		NA	NA	IPR025558;noIPR;noIPR	;;
Vitvi00g04796	-0.770305	0.645452	0.0759623	0.416608	Vitvi00g04796	'35.1'	'not assigned.annotated'	'mercator4v5.0: not classified & prot-scriber: ap erf domain containing protein & swissprot: no annotation & original description: none'	NA	NA	NA	NA	NA	NA	NA	NA	NA	NA	RVW91475.1hypothetical protein CK203_038542	114	1	5.1e-76	0.9912	Vitis vinifera	0.9912		NA	NA	noIPR;noIPR;noIPR;noIPR	;;;
Vitvi00g04797	0.262279	7.99309	0.0150711	0.142628	Vitvi00g04797	'5.5.2.1' AND '50.1.13'	'Lipid metabolism.phytosterol metabolism.phytosterol C4-demethylation complex.methylsterol monooxygenase component *(SMO1)' AND 'Enzyme classification.EC_1 oxidoreductases.EC_1.14 oxidoreductase acting on paired donor with incorporation or reduction of molecular oxygen'	'mercator4v5.0: methylsterol monooxygenase SMO1 of phytosterol C4-demethylation complex & prot-scriber: methylsterol monooxygenase & swissprot: Methylsterol monooxygenase 1-1 & original description: none' AND 'mercator4v5.0: EC_1.14 oxidoreductase acting on paired donor with incorporation or reduction of molecular oxygen & prot-scriber: methylsterol monooxygenase & swissprot: Methylsterol monooxy…	AT4G22756	SMO1-2	AT4G22756.1	71.7105	1	ortholog_many2many	AT4G22756.1	Encodes a member of the SMO1 family of sterol 4alpha-methyl oxidases. More specifically functions as a 4,4-dimethyl-9beta,19-cyclopropylsterol-4alpha-methyl oxidase. Works together with SMO1-1 to maintain correct sterol composition and balance auxin and cytokinin activities during embryogenesis.	STEROL C4-METHYL OXIDASE 1-2 (SMO1-2);STEROL C4-METHYL OXIDASE 1 (SMO1); (ATSMO1-2);ARABIDOPSIS THALIANA STEROL 4-ALPHA-METHYL OXIDASE 1 (ATSMO1)	NA	XP_002270978.3 methylsterol monooxygenase 1-1	304	1	1.9e-228	0.9967	Vitis vinifera/Vitis riparia	0.9967	3	GO:0005506;GO:0008610;GO:0016491	EC:1	IPR006694;noIPR;noIPR	GO:0005506/GO:0008610/GO:0016491;;
Vitvi00g04798	0.102662	4.45973	0.392693	0.887335	Vitvi00g04798	'16.1.1.5.4'	'RNA processing.pre-RNA splicing.U2-type major spliceosome.U4-U6-U5 tri-snRNP complex.component *(USP39)'	'mercator4v5.0: component *(USP39) of U4/U6.U5 tri-snRNP complex & prot-scriber: ubiquitin carboxyl terminal hydrolase & swissprot: no annotation & original description: none'	NA	NA	NA	NA	NA	NA	NA	NA	NA	NA	XP_034698529.1U4/U6.U5 tri-snRNP-associated protein 2	260	3	3e-184	1	Vitis riparia	1	5	GO:0000245;GO:0004843;GO:0005681;GO:0008270;GO:0016579	EC:3.4.19.12	IPR001394;noIPR;noIPR;noIPR;noIPR;noIPR;IPR028889;IPR038765	GO:0016579/GO:0004843;;;;;;;
Vitvi00g04799	0.0946376	3.50929	0.63227	0.992965	Vitvi00g04799	'5.5.4.2'	'Lipid metabolism.phytosterol metabolism.phytosterol esterification.acyl-CoA:cholesterol acyltransferase'	'mercator4v5.0: acyl-CoA:cholesterol acyltransferase & prot-scriber: mboat 2 domain containing protein & swissprot: Acyl-CoA--sterol O-acyltransferase 1 & original description: none'	AT3G51970	ASAT1	AT3G51970.1	45.0549	0	ortholog_one2many	AT3G51970.1	acyl-CoA sterol acyl transferase 1;(source:Araport11)	ARABIDOPSIS THALIANA STEROL O-ACYLTRANSFERASE 1 (AtSAT1);ACYL-COA STEROL ACYL TRANSFERASE 1 (ASAT1); (ATASAT1)	NA	XP_002272250.3 acyl-CoA--sterol O-acyltransferase 1	364	4	1.5e-262	0.9993	Vitis vinifera	1	3	GO:0006629;GO:0008374;GO:0016021	EC:2.3.1	IPR017088;IPR032805;IPR044851;noIPR	GO:0008374;;GO:0006629/GO:0008374;
Vitvi00g04800	1.21377	0.934147	3.24602e-05	0.00100828	Vitvi00g04800	'18.4.1.24.1' AND '50.2.7'	'Protein modification.phosphorylation.TKL protein kinase superfamily.G-Lectin protein kinase families.SD-1 protein kinase' AND 'Enzyme classification.EC_2 transferases.EC_2.7 transferase transferring phosphorus-containing group'	'mercator4v5.0: SD-1 protein kinase & prot-scriber: g type lectin s receptor erine threonine protein kinae & swissprot: Putative G-type lectin S-receptor-like serine/threonine-protein kinase At1g61610 & original description: none' AND 'mercator4v5.0: EC_2.7 transferase transferring phosphorus-containing group & prot-scriber: g type lectin s receptor erine threonine protein kinae & swissprot: Puta…	NA	NA	NA	NA	NA	NA	NA	NA	NA	NA	XP_010644272.1 receptor-like serine/threonine-protein kinase SD1-8 isoform X2	787	5	0	0.7639	Vitis vinifera	0.72	6	GO:0005524;GO:0006468;GO:0030246;GO:0048544;GO:0106310;GO:0106311	EC:2.7.11.1	IPR000719;IPR003609;IPR000719;IPR003609;IPR004320;noIPR;IPR036426;noIPR;noIPR;noIPR;noIPR;IPR008271;IPR017441;IPR003609;IPR000719;noIPR;noIPR;IPR011009	GO:0005524/GO:0004672/GO:0006468;;GO:0005524/GO:0004672/GO:0006468;;;;;;;;;GO:0004672/GO:0006468;GO:0005524;;GO:0005524/GO:0004672/GO:0006468;;;
Vitvi00g04803	1.24716	-4.1218	0.651036	0.992965	Vitvi00g04803	'35.1'	'not assigned.annotated'	'mercator4v5.0: not classified & prot-scriber: abc transporter domain containing protein & swissprot: no annotation & original description: none'	NA	NA	NA	NA	NA	NA	NA	NA	NA	NA	CAN65166.1hypothetical protein VITISV_029400	225	1	6.1e-89	0.9527	Vitis vinifera	0.9527		NA	NA	NA	NA
Vitvi02g04110	4.76079	-3.58958	0.00169405	0.0261753	Vitvi02g04110	'50.1.13'	'Enzyme classification.EC_1 oxidoreductases.EC_1.14 oxidoreductase acting on paired donor with incorporation or reduction of molecular oxygen'	'mercator4v5.0: EC_1.14 oxidoreductase acting on paired donor with incorporation or reduction of molecular oxygen & prot-scriber: geraniol 10 hydroxylase & swissprot: Cytochrome P450 76C2 & original description: none'	NA	NA	NA	NA	NA	NA	NA	NA	NA	NA	RVX15477.1Cytochrome P450 76C4	187	1	2.4e-134	1	Vitis vinifera	1	4	GO:0004497;GO:0005506;GO:0016705;GO:0020037	EC:1.14	IPR001128;IPR002401;IPR001128;IPR036396;noIPR;noIPR;IPR017972;IPR036396	GO:0020037/GO:0005506/GO:0004497/GO:0016705;GO:0020037/GO:0005506/GO:0004497/GO:0016705;GO:0020037/GO:0005506/GO:0004497/GO:0016705;GO:0020037/GO:0005506/GO:0004497/GO:0016705;;;GO:0005506/GO:0016705;GO:0020037/GO:0005506/GO:0004497/GO:0016705
Vitvi00g04808	-0.312359	-2.30211	0.785604	1	Vitvi00g04808	'15.5.19'	'RNA biosynthesis.transcriptional regulation.MADS/AGL-type transcription factor'	'mercator4v5.0: MADS/AGL-type transcription factor & prot-scriber: agamous mads box protein agl & swissprot: Agamous-like MADS-box protein AGL61 & original description: none'	NA	NA	NA	NA	NA	NA	NA	NA	NA	NA	XP_003635577.1 agamous-like MADS-box protein AGL61	267	3	1.1e-147	0.9908	Vitis vinifera	1	3	GO:0003677;GO:0005634;GO:0046983	NA	IPR002100;IPR002100;IPR036879;IPR002100;noIPR;noIPR;IPR002100;IPR036879	GO:0046983/GO:0003677;GO:0046983/GO:0003677;GO:0046983/GO:0003677;GO:0046983/GO:0003677;;;GO:0046983/GO:0003677;GO:0046983/GO:0003677
Vitvi00g04809	0.306767	-0.601343	0.501868	0.938351	Vitvi00g04809	'19.4.2.3'	'Protein homeostasis.proteolysis.serine-type peptidase activities.DEG-type protease'	'mercator4v5.0: protease *(Deg) & prot-scriber: protease do 1 chloroplastic & swissprot: Protease Do-like 5, chloroplastic & original description: none'	AT4G18370	DEG5	AT4G18370.1	74.8603	0	ortholog_one2many	AT4G18370.1	Encodes DEG5. Forms a hexamer with DEG8 in the thylakoid lumen. Involved in the cleavage of photodamaged D2 protein of photosystem II (PSII).	DEGRADATION OF PERIPLASMIC PROTEINS 5 (DEG5);DEGP PROTEASE 5 (DEGP5);PROTEASE HHOA PRECUSOR (HHOA)	NA	XP_002271488.3 protease Do-like 5, chloroplastic	179	5	6.7e-108	1	Vitis vinifera	1	2	GO:0004252;GO:0006508	EC:3.4.21	IPR001940;IPR043504;noIPR;IPR043504;noIPR;noIPR;IPR009003	GO:0004252/GO:0006508;;;;;;
Vitvi00g04810	0.125547	1.2914	0.946	1	Vitvi00g04810	'35.1'	'not assigned.annotated'	'mercator4v5.0: not classified & prot-scriber: histone lysine n methyltrasferase & swissprot: no annotation & original description: none'	NA	NA	NA	NA	NA	NA	NA	NA	NA	NA	CAN82712.1hypothetical protein VITISV_030452	93	1	3.1e-58	1	Vitis vinifera	1		NA	NA	noIPR;noIPR;noIPR	;;
Vitvi00g04811	0.210607	2.56031	0.282879	0.773134	Vitvi00g04811	'35.1'	'not assigned.annotated'	'mercator4v5.0: not classified & prot-scriber: udp n acetylmuramoyl l aay d gutamate 6 iamiopimeate igase & swissprot: no annotation & original description: none'	AT4G37090	AT4G37090	AT4G37090.1	40.3727	1	ortholog_one2many	AT4G37090.1	UDP-N-acetylmuramoyl-L-alanyl-D-glutamate-2, 6-diaminopimelate ligase;(source:Araport11)	NA	NA	XP_003635578.2PREDICTED: uncharacterized protein LOC100853641	161	4	4.7e-75	0.9776	Vitis vinifera	1		NA	NA	noIPR;noIPR;noIPR;noIPR;noIPR;noIPR;noIPR	;;;;;;
Vitvi00g04812	-0.0663935	2.38191	0.693084	1	Vitvi00g04812	'35.1'	'not assigned.annotated'	'mercator4v5.0: not classified & prot-scriber: g type lectin s receptor erine threonine protein kinae & swissprot: G-type lectin S-receptor-like serine/threonine-protein kinase At1g11330 & original description: none'	NA	NA	NA	NA	NA	NA	NA	NA	NA	NA	XP_010646861.2 G-type lectin S-receptor-like serine/threonine-protein kinase At1g11330	388	3	1e-291	0.9931	Vitis vinifera	1	6	GO:0004672;GO:0005524;GO:0006468;GO:0016021;GO:0030246;GO:0048544	EC:2.7.1	IPR001480;IPR035446;IPR003609;IPR001480;IPR036426;IPR000858;noIPR;noIPR;IPR003609;IPR001480;IPR000742;noIPR;IPR001480;IPR036426	;;;;;GO:0048544;;;;;;;;
Vitvi00g04814	-1.76197	-3.37336	0.27954	0.768877	Vitvi00g04814	'25.2.2.1'	'Nutrient uptake.sulfur assimilation.sulfate assimilation.(phospho)adenosine phosphosulfate reductase *(APR)'	'mercator4v5.0: (phospho)adenosine phosphosulfate reductase *(APR) & prot-scriber: 5 adenylylsulfate reductase 1 chloroplastic & swissprot: 5'-adenylylsulfate reductase 3, chloroplastic & original description: none'	AT1G62180	45018	AT1G62180.1	61.2245	0	ortholog_many2many	AT1G62180.1	encodes a adenosine 5'-phosphosulfate reductase, involved in sulfate assimilation. Is a major effect locus for natural variation of shoot sulfate content in Arabidopsis.	5'ADENYLYLPHOSPHOSULFATE REDUCTASE 2 (APR2);ADENOSINE-5'-PHOSPHOSULFATE REDUCTASE (APSR);3'-PHOSPHOADENOSINE-5'-PHOSPHOSULFATE (PAPS) REDUCTASE HOMOLOG 43 (PRH43); (PRH); (ATAPR2)	NA	XP_019074258.1 5'-adenylylsulfate reductase 3, chloroplastic-like	147	4	3.7e-91	0.9948	Vitis vinifera	1	2	GO:0016671;GO:0019419	EC:1.8.4	IPR014729;noIPR;noIPR;noIPR	;;;
Vitvi00g04815	-0.0357411	-1.45253	1	1	Vitvi00g04815	'35.1'	'not assigned.annotated'	'mercator4v5.0: not classified & prot-scriber: alpha mannosyl glycoprotein 2 beta n acetylglucosamiyltrasferase & swissprot: Alpha-1,3-mannosyl-glycoprotein 2-beta-N-acetylglucosaminyltransferase & original description: none'	NA	NA	NA	NA	NA	NA	NA	NA	NA	NA	XP_003635422.1 alpha-1,3-mannosyl-glycoprotein 2-beta-N-acetylglucosaminyltransferase isoform X1	93	7	6.7e-32	0.9917	Vitis vinifera	1	5	GO:0003827;GO:0005794;GO:0006486;GO:0016021;GO:0046872	EC:2.4.1.101	IPR004139;noIPR;noIPR	GO:0006486/GO:0008375;;
Vitvi00g04816	-0.137033	3.86808	0.457661	0.929048	Vitvi00g04816	'35.1'	'not assigned.annotated'	'mercator4v5.0: not classified & prot-scriber: copi c domain containing protein & swissprot: no annotation & original description: none'	NA	NA	NA	NA	NA	NA	NA	NA	NA	NA	XP_010647516.1PREDICTED: uncharacterized protein LOC104878619	218	4	4.4e-142	0.9844	Vitis vinifera	0.9762		NA	NA	noIPR;noIPR	;
Vitvi00g04818	-0.266765	-3.35781	0.835425	1	Vitvi00g04818	'35.1'	'not assigned.annotated'	'mercator4v5.0: not classified & prot-scriber: dyw deaminase domain containing protein & swissprot: no annotation & original description: none'	NA	NA	NA	NA	NA	NA	NA	NA	NA	NA	KAE8668749.1hypothetical protein F3Y22_tig00112285pilonHSYRG00159	77	1	2.9e-14	0.5938	Hibiscus syriacus	0.5938		NA	NA	NA	NA
Vitvi00g04819	0.112371	-2.71583	1	1	Vitvi00g04819	'35.1'	'not assigned.annotated'	'mercator4v5.0: not classified & prot-scriber: dyw deaminase domain containing protein & swissprot: no annotation & original description: none'	NA	NA	NA	NA	NA	NA	NA	NA	NA	NA	RVW13810.1putative pentatricopeptide repeat-containing protein, chloroplastic	106	6	2.4e-13	0.7949	Vitis vinifera	0.8	1	GO:0008270	NA	NA	NA
Vitvi00g04820	1.59474	-4.35673	1	1	Vitvi00g04820	'35.1'	'not assigned.annotated'	'mercator4v5.0: not classified & prot-scriber: rna dependent polymerase & swissprot: no annotation & original description: none'	NA	NA	NA	NA	NA	NA	NA	NA	NA	NA	CAN70459.1hypothetical protein VITISV_033464	343	1	2.2e-128	0.7093	Vitis vinifera	0.7093		NA	NA	NA	NA
Vitvi00g04821	-0.321268	1.72148	0.144556	0.591023	Vitvi00g04821	'1.1.8.1.3.4'	'Photosynthesis.photophosphorylation.chlororespiration.NADH dehydrogenase-like (NDH) complex.subcomplex B.component *(PnsB4/NDF6)'	'mercator4v5.0: component *(PnsB4/NDF6) of NDH subcomplex B & prot-scriber: photosynthetic ndh subunit of subcomplex b 4 chloroplastic protein & swissprot: Photosynthetic NDH subunit of subcomplex B 4, chloroplastic & original description: none'	AT1G18730	PnsB4	AT1G18730.1	58.5635	0	ortholog_one2many	AT1G18730.1	likely a subunit of the chloroplast NAD(P)H dehydrogenase complex, involved in PSI cyclic electron transport. Located on the thylakoid membrane. Mutant has impaired NAD(P)H dehydrogenase activity. The mRNA is cell-to-cell mobile.	NDH DEPENDENT FLOW 6 (NDF6);PHOTOSYNTHETIC NDH SUBCOMPLEX B 4 (PnsB4)	NA	XP_003635591.1 photosynthetic NDH subunit of subcomplex B 4, chloroplastic-like	181	1	6.3e-134	1	Vitis vinifera/Vitis riparia	1	3	GO:0009535;GO:0009773;GO:0010598	NA	noIPR;IPR034570;noIPR	;GO:0010598/GO:0009535/GO:0009773;
Vitvi00g04822	0.303834	3.09653	0.175355	0.63898	Vitvi00g04822	'35.1'	'not assigned.annotated'	'mercator4v5.0: not classified & prot-scriber: thioredoxin domain containing protein & swissprot: no annotation & original description: none'	NA	NA	NA	NA	NA	NA	NA	NA	NA	NA	NP_001268012.1type II peroxiredoxin 1	122	5	2.2e-58	0.974	Vitis vinifera	0.97	3	GO:0004601;GO:0051920;GO:0098869	EC:1.11.1.24	NA	NA
Vitvi00g04823	0.183637	2.34081	0.242877	0.739668	Vitvi00g04823	'35.1'	'not assigned.annotated'	'mercator4v5.0: not classified & prot-scriber: thioredoxin domain containing protein & swissprot: no annotation & original description: none'	AT5G65840	AT5G65840	AT5G65840.1	69.3694	1	ortholog_one2many	AT5G65840.1	Thioredoxin superfamily protein;(source:Araport11)	NA	NA	XP_002269002.2 prostamide/prostaglandin F synthase	111	5	3.6e-79	0.9827	Vitis vinifera	1	3	GO:0016021;GO:0016209;GO:0098869	NA	IPR032801;noIPR;IPR032801	;;
Vitvi00g04824	0.0181923	-4.27361	1	1	Vitvi00g04824	'35.1'	'not assigned.annotated'	'mercator4v5.0: not classified & prot-scriber: cytochrome p450 78a5 & swissprot: Cytochrome P450 78A5 & original description: none'	AT1G74110	CYP78A10	AT1G74110.1	55.0459	0	ortholog_one2many	AT1G74110.1	member of CYP78A	CYTOCHROME P450, FAMILY 78, SUBFAMILY A, POLYPEPTIDE 10 (CYP78A10)	NA	XP_034674088.1cytochrome P450 78A5	109	4	1.7e-36	0.8769	Vitis riparia	0.878	5	GO:0004497;GO:0005506;GO:0016021;GO:0016705;GO:0020037	EC:1.14	IPR036396;noIPR;noIPR;IPR036396	GO:0020037/GO:0005506/GO:0004497/GO:0016705;;;GO:0020037/GO:0005506/GO:0004497/GO:0016705
Vitvi00g04825	-2.30701	-4.27441	0.518293	0.938351	Vitvi00g04825	'35.1'	'not assigned.annotated'	'mercator4v5.0: not classified & prot-scriber: duf 4283 domain containing protein & swissprot: no annotation & original description: none'	NA	NA	NA	NA	NA	NA	NA	NA	NA	NA	RVW88497.1hypothetical protein CK203_043834	488	1	5.6e-159	0.759	Vitis vinifera	0.759		NA	NA	noIPR	NA
Vitvi00g04829	-1.5673	-4.35714	1	1	Vitvi00g04829	'35.1'	'not assigned.annotated'	'mercator4v5.0: not classified & prot-scriber: pwwp domain containing protein & swissprot: no annotation & original description: none'	NA	NA	NA	NA	NA	NA	NA	NA	NA	NA	CAN76039.1hypothetical protein VITISV_032096	115	1	2.1e-69	1	Vitis vinifera	1		NA	NA	NA	NA
Vitvi18g04651	4.5368	-3.68969	0.00202525	0.0302225	Vitvi18g04651	'35.1'	'not assigned.annotated'	'mercator4v5.0: not classified & prot-scriber: adp ribosyl cyclase cyclic ribose hydrolase & swissprot: Disease resistance protein RUN1 & original description: none'	NA	NA	NA	NA	NA	NA	NA	NA	NA	NA	XP_034680094.1disease resistance protein RPV1-like	324	5	1.2e-203	0.955	Vitis riparia	0.9714	4	GO:0006952;GO:0007165;GO:0016787;GO:0043531	EC:3	noIPR;IPR027417;IPR042197;IPR002182;noIPR;IPR044974;IPR027417	;;;GO:0043531;;GO:0006952;
Vitvi00g04832	0.283286	-3.69044	1	1	Vitvi00g04832	'23.2.6.3'	'Protein translocation.mitochondrion.inner mitochondrion membrane Tat translocation system.component *(mtTatC'	'mercator4v5.0: component *(mtTatC) of mitochondrial Tat protein translocase system & prot-scriber: 30kda domain containing protein & swissprot: Uncharacterized tatC-like protein ymf16 & original description: none'	NA	NA	NA	NA	NA	NA	NA	NA	NA	NA	QWQ55704.1transport membrane protein	103	20	1.3e-61	0.981	Erythropalum scandens	1	2	GO:0005739;GO:0016021	NA	IPR002033;noIPR;IPR002033	GO:0016021;;GO:0016021
Vitvi00g04834	0.317687	1.81524	0.144167	0.589813	Vitvi00g04834	'35.1'	'not assigned.annotated'	'mercator4v5.0: not classified & prot-scriber: abhydrolase 3 domain containing protein & swissprot: Carboxylesterase 1 & original description: none'	AT5G62180	CXE20	AT5G62180.1	49.697	0	ortholog_one2many	AT5G62180.1	Carboxyesterase that binds stringolactones.	CARBOXYESTERASE 20 (CXE20);CARBOXYESTERASE 20 (AtCXE20)	NA	XP_002267605.1 carboxylesterase 1-like	330	2	1e-245	0.9939	Vitis vinifera	1	1	GO:0016787	EC:3	IPR013094;IPR029058;noIPR;noIPR;IPR029058	GO:0016787;;;;
Vitvi00g04835	0.124588	3.48916	0.374969	0.874267	Vitvi00g04835	'35.1'	'not assigned.annotated'	'mercator4v5.0: not classified & prot-scriber: f box lrr repeat protein & swissprot: no annotation & original description: none'	NA	NA	NA	NA	NA	NA	NA	NA	NA	NA	XP_010647619.1 F-box protein FBW2 isoform X1	307	1	1.6e-235	1	Vitis vinifera	1	1	GO:0005515	NA	noIPR;IPR032675;noIPR;noIPR;noIPR;IPR036047	;;;;;GO:0005515
Vitvi00g04837	0.19198	1.08544	0.517635	0.938351	Vitvi00g04837	'35.1'	'not assigned.annotated'	'mercator4v5.0: not classified & prot-scriber: transcription factor maf & swissprot: no annotation & original description: none'	NA	NA	NA	NA	NA	NA	NA	NA	NA	NA	XP_010647540.1PREDICTED: uncharacterized protein LOC104878641	150	1	7.1e-91	1	Vitis vinifera/Vitis riparia	1		NA	NA	IPR008004;noIPR;noIPR;noIPR;noIPR	;;;;
Vitvi00g04838	-0.467161	-1.16798	0.845723	1	Vitvi00g04838	'24.1.2.4.1.2' AND '5.7.3.1.1.1.2'	'Solute transport.primary active transport.P-type ATPase superfamily.P4 family.phospholipid flippase complex.regulatory component *(ALIS)' AND 'Lipid metabolism.lipid trafficking.endoplasmic reticulum-plastid lipid transfer.phospholipid transverse translocation.ATP-dependent machinery.ALA-ALIS flippase complex.regulatory component *(ALIS)'	'mercator4v5.0: regulatory component *(ALIS) of phospholipid flippase complex & prot-scriber: ala interacting subunit & swissprot: ALA-interacting subunit 1 & original description: none' AND 'mercator4v5.0: regulatory component *(ALIS) of ALA-ALIS flippase complex & prot-scriber: ala interacting subunit & swissprot: ALA-interacting subunit 1 & original description: none'	NA	NA	NA	NA	NA	NA	NA	NA	NA	NA	XP_002263924.3 ALA-interacting subunit 3	308	4	3.7e-217	0.9943	Vitis vinifera	1	1	GO:0016020	NA	IPR005045;IPR005045;noIPR;noIPR;IPR005045;noIPR	GO:0016020;GO:0016020;;;GO:0016020;
Vitvi00g04839	-0.977701	-2.5851	0.504915	0.938351	Vitvi00g04839	'35.1'	'not assigned.annotated'	'mercator4v5.0: not classified & prot-scriber: bfn domain containing protein & swissprot: Bifunctional nuclease 2 & original description: none'	NA	NA	NA	NA	NA	NA	NA	NA	NA	NA	XP_010647541.1 bifunctional nuclease 2	231	5	5e-162	0.9687	Vitis vinifera	1	2	GO:0004518;GO:0090305	EC:3.1	IPR003729;IPR036104;noIPR;noIPR;IPR003729;IPR036104	GO:0004518;GO:0004518;;;GO:0004518;GO:0004518
Vitvi00g04842	-0.36678	0.361986	0.132454	0.564035	Vitvi00g04842	'6.1.5.10'	'Nucleotide metabolism.purines.catabolism.ureidoglycine aminohydrolase *(UGly-AH)'	'mercator4v5.0: ureidoglycine aminohydrolase *(UGly-AH) & prot-scriber: s ureidoglycine aminohydrolae & swissprot: (S)-ureidoglycine aminohydrolase & original description: none'	NA	NA	NA	NA	NA	NA	NA	NA	NA	NA	XP_002267073.4 (S)-ureidoglycine aminohydrolase-like	143	2	1.6e-92	0.9813	Vitis vinifera	0.9925	1	GO:0071522	EC:3.5.3.26	IPR014710;noIPR;IPR044704;IPR011051	;;;
Vitvi00g04846	-0.105298	-0.794976	0.75997	1	Vitvi00g04846	'50.3.2'	'Enzyme classification.EC_3 hydrolases.EC_3.2 glycosylase'	'mercator4v5.0: EC_3.2 glycosylase & prot-scriber: gh domain containing protein & swissprot: Class V chitinase & original description: none'	NA	NA	NA	NA	NA	NA	NA	NA	NA	NA	XP_003635605.2 chitotriosidase-1-like	359	7	1.1e-267	0.9812	Vitis vinifera	0.9863	5	GO:0004672;GO:0005524;GO:0005975;GO:0006468;GO:0008061	EC:2.7.1	IPR011583;IPR029070;noIPR;IPR001223;noIPR;noIPR;IPR001223;noIPR;IPR017853;IPR029070	GO:0008061;;;GO:0005975;;;GO:0005975;;;
Vitvi00g04847	-1.40615	-1.08919	0.36667	0.865803	Vitvi00g04847	'35.1'	'not assigned.annotated'	'mercator4v5.0: not classified & prot-scriber: pgg domain containing protein & swissprot: no annotation & original description: none'	NA	NA	NA	NA	NA	NA	NA	NA	NA	NA	XP_034678502.1ankyrin repeat-containing protein ITN1-like isoform X6	270	9	1.8e-176	0.9722	Vitis vinifera	1	1	GO:0005515	NA	IPR002110;IPR020683;IPR036770;noIPR;noIPR;IPR036770	GO:0005515;;;;;
Vitvi00g04848	-1.58023	-4.35625	1	1	Vitvi00g04848	'24.3.4.2'	'Solute transport.channels.AMT family.ammonium transporter *(AMT2/3)'	'mercator4v5.0: ammonium transporter *(AMT2/3) & prot-scriber: ammonium transporter member & swissprot: Ammonium transporter 2 member 3 & original description: none'	NA	NA	NA	NA	NA	NA	NA	NA	NA	NA	XP_002270506.4 ammonium transporter 3 member 2	445	4	0	0.9927	Vitis vinifera	1	3	GO:0005887;GO:0008519;GO:0072488	EC:7	IPR002229;IPR024041;IPR029020;IPR001905;noIPR;noIPR;IPR018047;noIPR	GO:0005887;GO:0008519/GO:0015696/GO:0016020;;GO:0008519/GO:0072488/GO:0016020;;;GO:0008519/GO:0072488/GO:0016020;
Vitvi00g04849	0.511692	0.137341	0.0873846	0.450051	Vitvi00g04849	'35.1'	'not assigned.annotated'	'mercator4v5.0: not classified & prot-scriber: bfn domain containing protein & swissprot: Bifunctional nuclease 2 & original description: none'	NA	NA	NA	NA	NA	NA	NA	NA	NA	NA	XP_010647547.1 bifunctional nuclease 2	127	5	1.1e-78	0.9823	Vitis vinifera	0.9919	2	GO:0004518;GO:0005515	EC:3.1	IPR036104;IPR003729;IPR001943;noIPR;IPR003729;IPR036104	GO:0004518;GO:0004518;GO:0005515;;GO:0004518;GO:0004518
Vitvi00g04851	0.412984	-0.467547	0.235278	0.730383	Vitvi00g04851	'24.2.13'	'Solute transport.carrier-mediated transport.solute transporter *(MTCC)'	'mercator4v5.0: solute transporter *(MTCC) & prot-scriber: peroxisomal nicotinamide adenine dinucleotide carrier & swissprot: Peroxisomal nicotinamide adenine dinucleotide carrier & original description: none'	NA	NA	NA	NA	NA	NA	NA	NA	NA	NA	XP_002278260.2 peroxisomal nicotinamide adenine dinucleotide carrier isoform X1	149	4	2.1e-40	0.8513	Vitis vinifera	0.8017	3	GO:0006862;GO:0016021;GO:0055085	NA	IPR023395;IPR018108;noIPR;noIPR;IPR044712;noIPR;IPR018108;IPR023395	;;;;GO:0055085/GO:0006862;;;
Vitvi00g04853	1.5986	-4.35647	1	1	Vitvi00g04853	'35.2'	'not assigned.not annotated'	'mercator4v5.0: not classified & prot-scriber: no annotation & swissprot: no annotation & original description: none'	NA	NA	NA	NA	NA	NA	NA	NA	NA	NA	RVW66398.1hypothetical protein CK203_065262	131	1	2e-32	0.7882	Vitis vinifera	0.7882		NA	NA	NA	NA
Vitvi00g04854	-0.689484	-2.56393	0.247413	0.74642	Vitvi00g04854	'35.1'	'not assigned.annotated'	'mercator4v5.0: not classified & prot-scriber: dead box atp dependent rna helicase & swissprot: no annotation & original description: none'	NA	NA	NA	NA	NA	NA	NA	NA	NA	NA	RVW47957.1hypothetical protein CK203_096824	165	1	1.3e-51	0.7623	Vitis vinifera	0.7623		NA	NA	noIPR;noIPR	;
Vitvi00g04855	0.157573	4.25556	0.300482	0.792326	Vitvi00g04855	'16.2.4.1.4.1'	'RNA processing.RNA modification.tRNA modification.N6-threonylcarbamoyladenosine modification.KEOPS/EKC threonylcarbamoyl-AMP synthase complex.component *(KAE1)'	'mercator4v5.0: component *(KAE1) of tRNA N6-threonylcarbamoylation KEOPS/EKC complex & prot-scriber: n6 & swissprot: no annotation & original description: none'	NA	NA	NA	NA	NA	NA	NA	NA	NA	NA	XP_002267047.3 probable tRNA N6-adenosine threonylcarbamoyltransferase	220	2	1.7e-116	1	Vitis vinifera	1	2	GO:0000408;GO:0002949	NA	IPR013534;noIPR;IPR000905;IPR000905;IPR034680;IPR043129	;;;;GO:0002949/GO:0000408;
Vitvi00g04856	-4.24706	-3.80588	0.130578	0.560619	Vitvi00g04856	'11.4.3.2' AND '50.1.5'	'Phytohormone action.cytokinin.conjugation and degradation.cytokinin dehydrogenase *(CKX)' AND 'Enzyme classification.EC_1 oxidoreductases.EC_1.5 oxidoreductase acting on CH-NH group of donor'	'mercator4v5.0: cytokinin dehydrogenase *(CKX) & prot-scriber: cytokinin dehydrogenase & swissprot: Cytokinin dehydrogenase 3 & original description: none' AND 'mercator4v5.0: EC_1.5 oxidoreductase acting on CH-NH group of donor & prot-scriber: cytokinin dehydrogenase & swissprot: Cytokinin dehydrogenase 3 & original description: none'	NA	NA	NA	NA	NA	NA	NA	NA	NA	NA	XP_003635659.1 cytokinin dehydrogenase 3	412	14		0.9872	Vitis vinifera	0.9976	4	GO:0009690;GO:0016021;GO:0019139;GO:0071949	EC:1.5.99.12	IPR016170;IPR006094;IPR015345;IPR016169;IPR016167;noIPR;noIPR;IPR016166;IPR036318;IPR016164	;GO:0050660/GO:0016491;GO:0050660/GO:0009690/GO:0019139;;;;;GO:0071949;GO:0050660;GO:0050660/GO:0003824
Vitvi00g04860	-0.25386	2.86545	0.121	0.538477	Vitvi00g04860	'3.13.4.1'	'Carbohydrate metabolism.nucleotide sugar biosynthesis.UDP-D-galacturonic acid biosynthesis.UDP-D-glucuronic acid 4-epimerase'	'mercator4v5.0: UDP-D-glucuronic acid 4-epimerase & prot-scriber: udp glucuronate 4 epimerase & swissprot: UDP-glucuronate 4-epimerase 3 & original description: none'	AT4G12250	GAE5	AT4G12250.1	52.0875	0	ortholog_one2many	AT4G12250.1	UDP-D-glucuronate 4-epimerase	UDP-D-GLUCURONATE 4-EPIMERASE 5 (GAE5)	NA	XP_003635629.2 UDP-glucuronate 4-epimerase 3-like	503	3	4.8e-244	0.8966	Vitis vinifera	0.8974	2	GO:0003677;GO:0016021	NA	IPR016040;noIPR;IPR015300;noIPR;noIPR;noIPR;noIPR;IPR003340;IPR015300;IPR036291	;;;;;;;GO:0003677;;
Vitvi00g04862	-0.124599	1.59186	0.646304	0.992965	Vitvi00g04862	'24.1.2.4.1.2' AND '5.7.3.1.1.1.2'	'Solute transport.primary active transport.P-type ATPase superfamily.P4 family.phospholipid flippase complex.regulatory component *(ALIS)' AND 'Lipid metabolism.lipid trafficking.endoplasmic reticulum-plastid lipid transfer.phospholipid transverse translocation.ATP-dependent machinery.ALA-ALIS flippase complex.regulatory component *(ALIS)'	'mercator4v5.0: regulatory component *(ALIS) of phospholipid flippase complex & prot-scriber: ala interacting subunit & swissprot: ALA-interacting subunit 5 & original description: none' AND 'mercator4v5.0: regulatory component *(ALIS) of ALA-ALIS flippase complex & prot-scriber: ala interacting subunit & swissprot: ALA-interacting subunit 5 & original description: none'	NA	NA	NA	NA	NA	NA	NA	NA	NA	NA	XP_010647587.2 ALA-interacting subunit 3-like	291	4	9.9e-201	0.9921	Vitis vinifera	1	1	GO:0016020	NA	IPR005045;IPR005045;noIPR;noIPR;IPR005045;noIPR	GO:0016020;GO:0016020;;;GO:0016020;
Vitvi00g04863	-0.836357	-3.98385	0.72973	1	Vitvi00g04863	'35.2'	'not assigned.not annotated'	'mercator4v5.0: not classified & prot-scriber: no annotation & swissprot: no annotation & original description: none'	NA	NA	NA	NA	NA	NA	NA	NA	NA	NA	EEF27435.1conserved hypothetical protein	277	1	3.3e-30	0.6541	Ricinus communis	0.6541		NA	NA	noIPR;noIPR;noIPR	;;
Vitvi00g04865	-0.238619	-0.524337	0.45491	0.926972	Vitvi00g04865	'1.1.8.1.5.4'	'Photosynthesis.photophosphorylation.chlororespiration.NADH dehydrogenase-like (NDH) complex.electron donor-binding subcomplex E.component *(NdhV)'	'mercator4v5.0: component *(NdhV) of NDH electron donor-binding subcomplex E & prot-scriber: adenine dna glycosylase & swissprot: no annotation & original description: none'	AT2G04039	AT2G04039	AT2G04039.3	41.0891	1	ortholog_one2many	AT2G04039.3	NdhV is loosely associated with the NDH complex and is required for stabilizing NDH subcomplexes A and E.	(NDHV)	NA	XP_019074317.1PREDICTED: uncharacterized protein LOC100852760	202	4	3.4e-137	0.9759	Vitis vinifera	1		NA	NA	IPR021374;noIPR;IPR021374	;;
Vitvi00g04866	0.899975	0.328822	0.0221196	0.187137	Vitvi00g04866	'35.1'	'not assigned.annotated'	'mercator4v5.0: not classified & prot-scriber: endoglucanase & swissprot: Endoglucanase 12 & original description: none'	AT1G65610	KOR2	AT1G65610.1	64.3275	1	ortholog_one2many	AT1G65610.1	Six-hairpin glycosidases superfamily protein;(source:Araport11)	ARABIDOPSIS THALIANA GLYCOSYL HYDROLASE 9A2 (ATGH9A2);KORRIGAN 2 (KOR2); (ATKOR2)	NA	RVW57649.1Endoglucanase 12	342	3	2.9e-245	0.9949	Vitis vinifera	0.997	3	GO:0008810;GO:0016021;GO:0030245	EC:3.2.1.4	noIPR;IPR001701;IPR012341;noIPR;noIPR;IPR008928	;GO:0004553/GO:0005975;GO:0005975;;;GO:0005975
Vitvi00g04867	0.693839	-2.53667	0.264126	0.765326	Vitvi00g04867	'35.1'	'not assigned.annotated'	'mercator4v5.0: not classified & prot-scriber: g type lectin s receptor erine threonine protein kinae & swissprot: no annotation & original description: none'	NA	NA	NA	NA	NA	NA	NA	NA	NA	NA	XP_034698094.1G-type lectin S-receptor-like serine/threonine-protein kinase At1g11300	107	1	2.2e-64	0.9286	Vitis riparia	0.9286		NA	NA	IPR001480;IPR036426;noIPR;noIPR;IPR001480;IPR036426	;;;;;
Vitvi00g04868	0.0139228	0.833849	0.951328	1	Vitvi00g04868	'50.2.7'	'Enzyme classification.EC_2 transferases.EC_2.7 transferase transferring phosphorus-containing group'	'mercator4v5.0: EC_2.7 transferase transferring phosphorus-containing group & prot-scriber: g type lectin s receptor erine threonine protein kinae & swissprot: G-type lectin S-receptor-like serine/threonine-protein kinase At1g11330 & original description: none'	NA	NA	NA	NA	NA	NA	NA	NA	NA	NA	XP_034698093.1G-type lectin S-receptor-like serine/threonine-protein kinase At1g11330	165	1	3.6e-105	0.9939	Vitis riparia	0.9939	3	GO:0004672;GO:0005524;GO:0006468	EC:2.7.1	IPR001245;noIPR;noIPR;noIPR;IPR000719;IPR011009	GO:0004672/GO:0006468;;;;GO:0005524/GO:0004672/GO:0006468;
Vitvi00g04869	-0.0123605	0.968925	0.980252	1	Vitvi00g04869	'50.3.2'	'Enzyme classification.EC_3 hydrolases.EC_3.2 glycosylase'	'mercator4v5.0: EC_3.2 glycosylase & prot-scriber: acid beta fructofuranosidase 1 & swissprot: Acid beta-fructofuranosidase & original description: none'	AT1G62660	AT1G62660	AT1G62660.1	73.3032	0	ortholog_many2many	AT1G62660.1	Glycosyl hydrolases family 32 protein;(source:Araport11)	VACUOLAR INVERTASE 1 (VI1)	NA	XP_034673696.1acid beta-fructofuranosidase	221	5	1.7e-155	0.9942	Vitis riparia	1	4	GO:0004575;GO:0005775;GO:0005975;GO:0016021	EC:3.2.1.20;EC:3.2.1.26;EC:3.2.1.48	IPR001362;IPR023296;IPR013148;noIPR;noIPR;IPR018053;noIPR;IPR023296	GO:0004553/GO:0005975;;;;;GO:0004553/GO:0005975;;
Vitvi00g04870	0.357183	4.45372	0.00701593	0.0808019	Vitvi00g04870	'35.1'	'not assigned.annotated'	'mercator4v5.0: not classified & prot-scriber: glucuronosyltransferase pgsip & swissprot: Putative glucuronosyltransferase PGSIP7 & original description: none'	AT2G35710	PGSIP7	AT2G35710.1	70.1897	1	ortholog_many2many	AT2G35710.1	Nucleotide-diphospho-sugar transferases superfamily protein;(source:Araport11)	PLANT GLYCOGENIN-LIKE STARCH INITIATION PROTEIN 7 (PGSIP7)	NA	XP_010647629.1 putative glucuronosyltransferase PGSIP8	369	3	1.5e-277	0.9991	Vitis vinifera	1	2	GO:0016021;GO:0016757	EC:2.4	IPR029044;noIPR;noIPR;IPR029044	;;;
Vitvi00g04871	-0.0730595	-2.88655	1	1	Vitvi00g04871	'35.1'	'not assigned.annotated'	'mercator4v5.0: not classified & prot-scriber: nicto photosystem ii cp reaction center protein & swissprot: Photosystem II CP47 reaction center protein & original description: none'	NA	NA	NA	NA	NA	NA	NA	NA	NA	NA	QBX02627.1photosystem II protein B	242	20	4.6e-168	0.9989	Pelargonium praemorsum	0.9958	7	GO:0009523;GO:0009535;GO:0009772;GO:0016021;GO:0016168;GO:0018298;GO:0045156	EC:1	IPR000932;noIPR;IPR000932;noIPR;IPR036001	GO:0016020/GO:0009521/GO:0009767/GO:0019684/GO:0016168;;GO:0016020/GO:0009521/GO:0009767/GO:0019684/GO:0016168;;GO:0016020/GO:0009521/GO:0009767/GO:0019684/GO:0016168
Vitvi00g04872	-0.141261	0.686017	0.612934	0.987911	Vitvi00g04872	'35.2'	'not assigned.not annotated'	'mercator4v5.0: not classified & prot-scriber: no annotation & swissprot: no annotation & original description: none'	NA	NA	NA	NA	NA	NA	NA	NA	NA	NA	---NA---	113				NA			NA	NA	NA	NA
Vitvi00g04873	-0.428491	-2.21187	0.62427	0.992254	Vitvi00g04873	'35.1'	'not assigned.annotated'	'mercator4v5.0: not classified & prot-scriber: pgg domain containing protein & swissprot: no annotation & original description: none'	NA	NA	NA	NA	NA	NA	NA	NA	NA	NA	XP_034690373.1uncharacterized protein LOC117917980	194	2	2.8e-84	0.9029	Vitis riparia	0.9765	3	GO:0005515;GO:0007129;GO:1990918	NA	IPR002110;IPR036770;noIPR;noIPR;noIPR;IPR002110;noIPR;IPR036770	GO:0005515;;;;;GO:0005515;;
Vitvi00g04874	-0.76671	3.44778	0.000199042	0.00457437	Vitvi00g04874	'35.1'	'not assigned.annotated'	'mercator4v5.0: not classified & prot-scriber: reverse transcriptase ty copia pe domain containing protein & swissprot: no annotation & original description: none'	AT1G11440	AT1G11440	AT1G11440.1	27.2109	0	ortholog_one2many	AT1G11440.1	hypothetical protein;(source:Araport11)	NA	NA	XP_010647649.1PREDICTED: uncharacterized protein At5g39570, partial	294	4	1.2e-169	0.9947	Vitis vinifera	1	1	GO:0070300	NA	noIPR;IPR038943;IPR038943;noIPR	;GO:0070300;GO:0070300;
Vitvi00g04876	1.63231	-4.35343	1	1	Vitvi00g04876	'35.1'	'not assigned.annotated'	'mercator4v5.0: not classified & prot-scriber: calmodulin binding protein b & swissprot: no annotation & original description: none'	NA	NA	NA	NA	NA	NA	NA	NA	NA	NA	XP_010646160.1 calmodulin-binding protein 60 C isoform X2	77	2	1.1e-30	0.8182	Vitis vinifera	0.8182	1	GO:0005516	NA	noIPR;IPR012416	;GO:0005516
Vitvi00g04877	1.59474	-4.35673	1	1	Vitvi00g04877	'35.1'	'not assigned.annotated'	'mercator4v5.0: not classified & prot-scriber: is family transposase & swissprot: no annotation & original description: none'	NA	NA	NA	NA	NA	NA	NA	NA	NA	NA	SMB34157.1Mobile element protein	402	20	2.4e-297	0.9998	Escherichia coli	1	5	GO:0003677;GO:0004803;GO:0006313;GO:0016853;GO:0051213	EC:1;EC:5	IPR002559;noIPR;noIPR;IPR012337	GO:0006313/GO:0003677/GO:0004803;;;
Vitvi00g04879	-0.14246	-1.78433	0.757855	1	Vitvi00g04879	'35.1'	'not assigned.annotated'	'mercator4v5.0: not classified & prot-scriber: lrr receptor serine threonine protein kinase ios & swissprot: no annotation & original description: none'	NA	NA	NA	NA	NA	NA	NA	NA	NA	NA	RVX17164.1LRR receptor-like serine/threonine-protein kinase IOS1	92	3	8.8e-20	0.7277	Vitis vinifera	0.8525	2	GO:0016301;GO:0016310	EC:2.7	noIPR;noIPR	;
Vitvi00g04880	-0.0985517	1.01239	0.717832	1	Vitvi00g04880	'35.1'	'not assigned.annotated'	'mercator4v5.0: not classified & prot-scriber: cellulose synthase protein & swissprot: Cellulose synthase-like protein E6 & original description: none'	NA	NA	NA	NA	NA	NA	NA	NA	NA	NA	RVW87232.1Cellulose synthase-like protein E6	124	2	1.7e-70	0.9919	Vitis vinifera	0.9919	3	GO:0016021;GO:0016760;GO:0030244	EC:2.4.1.12	noIPR;noIPR	;
Vitvi00g04881	-1.7073	-3.07404	0.148747	0.598432	Vitvi00g04881	'35.1'	'not assigned.annotated'	'mercator4v5.0: not classified & prot-scriber: sulfate thio import atp binding protein & swissprot: no annotation & original description: none'	AT1G12030	AT1G12030	AT1G12030.1	44.9541	0	ortholog_many2many	AT1G12030.1	DUF506 gene family member	NA	NA	RVW45877.1hypothetical protein CK203_101134	218	2	2.6e-141	0.9717	Vitis vinifera	0.9721		NA	NA	IPR006502;IPR006502;noIPR;noIPR;noIPR;IPR006502	;;;;;
Vitvi00g04882	0.289788	-1.44234	0.598303	0.980182	Vitvi00g04882	'35.1'	'not assigned.annotated'	'mercator4v5.0: not classified & prot-scriber: cytochrome b6 & swissprot: Cytochrome b6 & original description: none'	ATCG00720	petB	ATCG00720.1	39.6166	0	ortholog_one2one	ATCG00720.1	Encodes the cytochrome b(6) subunit of the cytochrome b6f complex.	PHOTOSYNTHETIC ELECTRON TRANSFER B (PETB)	NA	QQO99521.1cytochrome b6	313	20	7.5e-73	1	Ziziphus attopensis	1	12	GO:0009523;GO:0009535;GO:0009772;GO:0016021;GO:0016168;GO:0018298;GO:0022904;GO:0042301;GO:0045156;GO:0045158;GO:0046872;GO:0050821	EC:1	IPR027387;IPR005797;IPR023530;noIPR;IPR005797;IPR005797;IPR016174	;GO:0016491/GO:0009055/GO:0016020;;;GO:0016491/GO:0009055/GO:0016020;GO:0016491/GO:0009055/GO:0016020;GO:0022904/GO:0016020
Vitvi00g04883	1.3479	-3.98477	0.26001	0.761345	Vitvi00g04883	'35.2'	'not assigned.not annotated'	'mercator4v5.0: not classified & prot-scriber: no annotation & swissprot: no annotation & original description: none'	NA	NA	NA	NA	NA	NA	NA	NA	NA	NA	CAN65989.1hypothetical protein VITISV_042146	145	1	1.5e-78	0.9173	Vitis vinifera	0.9173		NA	NA	NA	NA
Vitvi01g00002	-0.126285	-1.72964	0.881253	1	Vitvi01g00002	'35.1'	'not assigned.annotated'	'mercator4v5.0: not classified & prot-scriber: act domain containing protein acr & swissprot: ACT domain-containing protein ACR4 & original description: none'	AT1G69040	ACR4	AT1G69040.2	80.0926	1	ortholog_one2many	AT1G69040.2	ACT-domain containing protein involved in feedback regulation of amino acid metabolism	ACT DOMAIN REPEAT 4 (ACR4)	NA	XP_010650073.2 ACT domain-containing protein ACR4 isoform X1	432	2		0.9965	Vitis vinifera	1		NA	NA	noIPR;IPR002912;IPR040217;noIPR;IPR002912;IPR002912;IPR002912;noIPR;noIPR;noIPR;noIPR;noIPR;noIPR	;;;;;;;;;;;;
Vitvi01g00005	0.128193	5.05245	0.312905	0.810536	Vitvi01g00005	'35.1'	'not assigned.annotated'	'mercator4v5.0: not classified & prot-scriber: j domain containing protein & swissprot: no annotation & original description: none'	AT1G69060	AT1G69060	AT1G69060.1	30.5684	1	ortholog_one2one	AT1G69060.1	Chaperone DnaJ-domain superfamily protein;(source:Araport11)	NA	NA	XP_010650054.1PREDICTED: uncharacterized protein LOC100257674 isoform X1	651	2	0	0.9954	Vitis vinifera	1		NA	NA	noIPR;noIPR;IPR036869;noIPR;noIPR;noIPR;noIPR;noIPR;noIPR;noIPR;noIPR;noIPR;noIPR;noIPR;IPR001623;IPR036869	;;;;;;;;;;;;;;;
Vitvi01g00006	0.116996	6.82547	0.329163	0.8269	Vitvi01g00006	'17.1.3.2.1.6'	'Protein biosynthesis.ribosome biogenesis.small ribosomal subunit (SSU).SSU processome.pre-40S ribosomal subunit nuclear assembly.assembly factor *(UTP2/NOP14)'	'mercator4v5.0: SSU processome assembly factor *(UTP2/NOP14) & prot-scriber: nucleolar protein & swissprot: no annotation & original description: none'	AT1G69070	AT1G69070	AT1G69070.2	54.8488	1	ortholog_one2one	AT1G69070.2	nucleolar-like protein;(source:Araport11)	NA	NA	XP_010650046.1 nucleolar protein 14	959	2	0	0.9953	Vitis vinifera	1	1	GO:0032040	NA	noIPR;noIPR;noIPR;IPR007276;noIPR;noIPR;noIPR;noIPR;noIPR;noIPR;noIPR;noIPR;noIPR;IPR007276	;;;GO:0032040;;;;;;;;;;GO:0032040
Vitvi01g00011	1.18878	-0.298891	0.000169839	0.00405659	Vitvi01g00011	'15.5.19' AND '28.1.4.5' AND '28.1.4.8'	'RNA biosynthesis.transcriptional regulation.MADS/AGL-type transcription factor' AND 'Plant reproduction.flowering.floral meristem identity control.regulatory protein *(AP1/CAL/FUL)' AND 'Plant reproduction.flowering.floral meristem identity control.regulatory protein *(SEPALLATA)'	'mercator4v5.0: MADS/AGL-type transcription factor & prot-scriber: k box and mads transcription factor protein & swissprot: Agamous-like MADS-box protein MADS2 & original description: none' AND 'mercator4v5.0: regulatory protein *(AP1/CAL/FUL) of floral meristem identity control & prot-scriber: k box and mads transcription factor protein & swissprot: Agamous-like MADS-box protein MADS2 & original…	AT2G03710	45173	AT2G03710.1	60.0823	0	ortholog_one2one	AT2G03710.1	This gene belongs to the family of SEP genes. It is involved in the development of sepals, petals, stamens and carpels. Additionally, it plays a central role in the determination of flower meristem and organ identity.	SEPALLATA 4 (SEP4);AGAMOUS-LIKE 3 (AGL3)	NA	XP_002263410.2 MADS-box protein CMB1	243	2	3.8e-168	0.9979	Vitis vinifera/Vitis riparia	1	5	GO:0000978;GO:0000981;GO:0005634;GO:0045944;GO:0046983	NA	noIPR;noIPR;IPR002100;IPR002100;IPR036879;IPR002487;IPR002100;noIPR;noIPR;IPR002100;IPR002487;IPR002100;IPR033896;IPR036879	;;GO:0046983/GO:0003677;GO:0046983/GO:0003677;GO:0046983/GO:0003677;GO:0003700/GO:0005634/GO:0006355;GO:0046983/GO:0003677;;;GO:0046983/GO:0003677;GO:0003700/GO:0005634/GO:0006355;GO:0046983/GO:0003677;GO:0045944/GO:0000977;GO:0046983/GO:0003677
Vitvi01g00012	-1.01065	4.28176	1.84829e-07	1.01708e-05	Vitvi01g00012	'35.1'	'not assigned.annotated'	'mercator4v5.0: not classified & prot-scriber: protein big grain e & swissprot: Protein BIG GRAIN 1-like E & original description: none'	AT1G69160	AT1G69160	AT1G69160.1	46.13	1	ortholog_one2one	AT1G69160.1	suppressor;(source:Araport11)	BIG GRAIN LIKE 1 (BGL1)	NA	XP_002263547.1 protein BIG GRAIN 1-like E	323	1	2.5e-190	1	Vitis vinifera/Vitis riparia	1	2	GO:0005886;GO:0009734	NA	noIPR;noIPR;noIPR;noIPR;noIPR;IPR039621	;;;;;GO:0009734
Vitvi01g00014	-0.314009	0.990134	0.273804	0.765326	Vitvi01g00014	'35.1'	'not assigned.annotated'	'mercator4v5.0: not classified & prot-scriber: fyr c terminal domain ontaining protein & swissprot: no annotation & original description: none'	AT1G26330	AT1G26330	AT1G26330.2	35.4892	0	ortholog_one2one	AT1G26330.2	DNA binding protein;(source:Araport11)	NA	NA	XP_010649990.1PREDICTED: uncharacterized protein LOC100268093 isoform X3	1206	10	0	0.9838	Vitis vinifera	1	2	GO:0005515;GO:0005634	NA	IPR015943;noIPR;noIPR;noIPR;IPR040092;IPR003889;IPR003888;IPR036322	GO:0005515;;;;;GO:0005634;GO:0005634;GO:0005515
Vitvi01g00019	0.519997	-4.05281	1	1	Vitvi01g00019	'11.3.1.5' AND '50.1.13'	'Phytohormone action.brassinosteroid.biosynthesis.6-deoxocastasterone 6-oxidase *(BR6OX)' AND 'Enzyme classification.EC_1 oxidoreductases.EC_1.14 oxidoreductase acting on paired donor with incorporation or reduction of molecular oxygen'	'mercator4v5.0: 6-deoxocastasterone 6-oxidase *(BR6OX) & prot-scriber: cytochrome p450 85a1 & swissprot: Cytochrome P450 85A1 & original description: none' AND 'mercator4v5.0: EC_1.14 oxidoreductase acting on paired donor with incorporation or reduction of molecular oxygen & prot-scriber: cytochrome p450 85a1 & swissprot: Cytochrome P450 85A1 & original description: none'	NA	NA	NA	NA	NA	NA	NA	NA	NA	NA	XP_002273613.1 cytochrome P450 85A isoform X1	463	5	0	0.9904	Vitis vinifera	1	9	GO:0004497;GO:0005506;GO:0007275;GO:0010268;GO:0016021;GO:0016125;GO:0016132;GO:0016705;GO:0020037	EC:1.14	IPR001128;IPR002401;IPR036396;IPR001128;noIPR;noIPR;noIPR;IPR017972;IPR036396	GO:0020037/GO:0005506/GO:0004497/GO:0016705;GO:0020037/GO:0005506/GO:0004497/GO:0016705;GO:0020037/GO:0005506/GO:0004497/GO:0016705;GO:0020037/GO:0005506/GO:0004497/GO:0016705;;;;GO:0005506/GO:0016705;GO:0020037/GO:0005506/GO:0004497/GO:0016705
Vitvi01g00023	0.159391	4.22646	0.413804	0.899129	Vitvi01g00023	'21.8.1.7.2.2' AND '5.1.7.1.2'	'Cell wall organisation.cutin and suberin.cuticular lipid formation.alkane-forming pathway.electron supply module.electron shuttle hemoprotein *(Cyt-b5)' AND 'Lipid metabolism.fatty acid metabolism.fatty acid desaturation.electron supply.cytochrome electron shuttle hemoprotein *(Cyt-b5)'	'mercator4v5.0: electron shuttle component *(Cyt-b5) of CER1-CER3 alkane-forming complex & prot-scriber: cytochrome b5 heme binding domain containing protein & swissprot: Cytochrome b5 isoform A & original description: none' AND 'mercator4v5.0: cytochrome electron shuttle hemoprotein *(Cyt-b5) & prot-scriber: cytochrome b5 heme binding domain containing protein & swissprot: Cytochrome b5 isoform …	AT1G26340	CB5-A	AT1G26340.1	68.6567	1	ortholog_one2one	AT1G26340.1	encodes a member of the cytochromes b5 family of proteins that localizes to the outer envelope of the chloroplast. The C-terminal portion of the protein appears to be capable of inserting into a plant microsomal membrane in vitro.	(B5 #6);ARABIDOPSIS CYTOCHROME B5 ISOFORM A (ATCB5-A);CYTOCHROME B5 ISOFORM A (CB5-A)	NA	XP_002264175.1 cytochrome b5	134	2	3.1e-91	1	Vitis vinifera	1	6	GO:0009055;GO:0016021;GO:0020037;GO:0022900;GO:0043231;GO:0046872	EC:1	IPR001199;IPR001199;IPR036400;IPR001199;noIPR;noIPR;IPR018506;IPR001199;IPR036400	;;;;;;GO:0020037;;
Vitvi01g00024	-0.169943	3.39931	0.226661	0.720624	Vitvi01g00024	'7.5.3'	'Coenzyme metabolism.tetrahydrofolate metabolism.bifunctional dihydropterin diphosphokinase and dihydropteroate synthase'	'mercator4v5.0: bifunctional dihydropterin diphosphokinase and dihydropteroate synthase & prot-scriber: dihydropteroate synthase & swissprot: Folate synthesis bifunctional protein, mitochondrial & original description: none'	AT4G30000	AT4G30000	AT4G30000.2	67.7104	1	ortholog_one2many	AT4G30000.2	Encodes a bifunctional mitochondrial hydroxymethyldihydropterin pyrophosphokinase/ dihydropteroate synthase (HPPK/DHPS). Exists as a dimer.	(MITHPPK/DHPS)	NA	XP_019075040.1 folate synthesis bifunctional protein, mitochondrial	511	3	0	0.998	Vitis vinifera	1	8	GO:0003848;GO:0004156;GO:0005524;GO:0016301;GO:0016310;GO:0046654;GO:0046656;GO:0046872	EC:2.5.1.15;EC:2.7.6.3	IPR000550;IPR011005;IPR000550;IPR000489;IPR035907;IPR006390;noIPR;IPR045031;IPR000550;IPR000489;IPR000489;IPR000489;IPR006390;IPR000550;IPR011005;IPR035907	GO:0003848/GO:0009396;GO:0044237;GO:0003848/GO:0009396;GO:0042558;;GO:0004156/GO:0009396;;GO:0004156/GO:0009396;GO:0003848/GO:0009396;GO:0042558;GO:0042558;GO:0042558;GO:0004156/GO:0009396;GO:0003848/GO:0009396;GO:0044237;
Vitvi01g00025	0.0852948	4.0255	0.509435	0.938351	Vitvi01g00025	'15.6.1.2.2.13'	'RNA biosynthesis.organelle machinery.RNA polymerase activities.plastid-encoded RNA polymerase (PEP) complex.essential co-factor components.component *(FLN2)'	'mercator4v5.0: component *(FLN2) of plastid-encoded RNA polymerase & prot-scriber: quality protein fructokinase 2 chloroplastic & swissprot: Fructokinase-like 2, chloroplastic & original description: none'	AT1G69200	FLN2	AT1G69200.1	60.708	1	ortholog_one2one	AT1G69200.1	Encodes a fructokinase-like protein (AT3G54090/FLN1, AT1G69200/FLN2), a member of the pfkB-carbohydrate kinase family. FLN1 and FLN2 are potential plastidial thioredoxin z (TRX z) targets. Mutants display mutant chloroplast development, general plant growth and development defects and defects in PEP-dependent transcription. The mRNA is cell-to-cell mobile.	FRUCTOKINASE-LIKE 2 (FLN2)	NA	XP_002273674.2 fructokinase-like 2, chloroplastic isoform X2	565	3	0	0.9941	Vitis vinifera	1	6	GO:0000427;GO:0006355;GO:0009658;GO:0009662;GO:0042644;GO:0042793	NA	noIPR;IPR029056;IPR011611;noIPR;noIPR;noIPR;noIPR;noIPR;noIPR;noIPR;IPR029056	;;;;;;;;;;
Vitvi01g00026	-0.173657	5.51281	0.166866	0.625088	Vitvi01g00026	'3.9.1.2' AND '50.3.1'	'Carbohydrate metabolism.oxidative pentose phosphate pathway.oxidative phase.6-phosphogluconolactonase' AND 'Enzyme classification.EC_3 hydrolases.EC_3.1 hydrolase acting on ester bond'	'mercator4v5.0: 6-phosphogluconolactonase & prot-scriber: 6 phosphogluconolactonase 3 & swissprot: Probable 6-phosphogluconolactonase 1 & original description: none' AND 'mercator4v5.0: EC_3.1 hydrolase acting on ester bond & prot-scriber: 6 phosphogluconolactonase 3 & swissprot: Probable 6-phosphogluconolactonase 1 & original description: none'	AT1G13700	PGL1	AT1G13700.2	72.1805	1	ortholog_one2one	AT1G13700.1	Encodes a cytosolic 6-phosphogluconolactonase (PGL) thought to be involved in the oxidative pentose-phosphate pathway (OPPP).	6-PHOSPHOGLUCONOLACTONASE 1 (PGL1)	NA	XP_002264324.1 probable 6-phosphogluconolactonase 1	266	4	4e-195	0.9944	Vitis vinifera	1	4	GO:0005737;GO:0005975;GO:0009051;GO:0017057	EC:3.1.1.31;EC:3.1.1.1	IPR006148;noIPR;IPR005900;noIPR;IPR039104;IPR005900;IPR037171	GO:0005975;;GO:0017057/GO:0005975/GO:0006098;;;GO:0017057/GO:0005975/GO:0006098;
Vitvi01g00027	-0.902334	3.14732	2.42157e-05	0.000788646	Vitvi01g00027	'11.10.2.4.2' AND '18.4.1.16' AND '50.2.7'	'Phytohormone action.signalling peptides.CRP (cysteine-rich-peptide) category.RALF/RALFL-peptide activity.RALF-peptide receptor *(CrRLK1L)' AND 'Protein modification.phosphorylation.TKL protein kinase superfamily.CrlRLK1 protein kinase' AND 'Enzyme classification.EC_2 transferases.EC_2.7 transferase transferring phosphorus-containing group'	'mercator4v5.0: RALF-peptide receptor *(CrRLK1L) & prot-scriber: protein kinase domain containing & swissprot: Receptor-like protein kinase FERONIA & original description: none' AND 'mercator4v5.0: CrlRLK1 protein kinase & prot-scriber: protein kinase domain containing & swissprot: Receptor-like protein kinase FERONIA & original description: none' AND 'mercator4v5.0: EC_2.7 transferase transferri…	NA	NA	NA	NA	NA	NA	NA	NA	NA	NA	XP_002273707.2 receptor-like protein kinase FERONIA	924	1	0	1	Vitis vinifera	1	4	GO:0004601;GO:0004672;GO:0005524;GO:0006468	EC:2.7.1;EC:1.11.1	IPR000719;noIPR;noIPR;IPR001245;noIPR;IPR024788;noIPR;noIPR;noIPR;noIPR;IPR017441;IPR008271;IPR019794;IPR000719;noIPR;IPR011009	GO:0005524/GO:0004672/GO:0006468;;;GO:0004672/GO:0006468;;;;;;;GO:0005524;GO:0004672/GO:0006468;GO:0004601;GO:0005524/GO:0004672/GO:0006468;;
Vitvi01g00028	0.0589948	2.82764	0.714715	1	Vitvi01g00028	'35.1'	'not assigned.annotated'	'mercator4v5.0: not classified & prot-scriber: duf 150 domain containing protein & swissprot: no annotation & original description: none'	AT1G69210	AT1G69210	AT1G69210.1	49.8403	1	ortholog_one2one	AT1G69210.1	Uncharacterized protein family UPF0090;(source:Araport11)	NA	NA	XP_010649921.1PREDICTED: uncharacterized protein LOC100259261 isoform X3	313	7	6.2e-218	0.9775	Vitis vinifera	1	1	GO:0042274	NA	noIPR;noIPR;noIPR;noIPR;noIPR;IPR003728	;;;;;GO:0042274
Vitvi01g00029	0.0230748	6.04048	0.830257	1	Vitvi01g00029	'27.12.3' AND '27.14.1' AND '50.2.7'	'Multi-process regulation.RAM (Regulation of Ace2 and Morphogenesis) signalling.protein kinase component *(SIK1)' AND 'Multi-process regulation.MAP kinase cascade signalling.MAPKKK-kinase protein kinase' AND 'Enzyme classification.EC_2 transferases.EC_2.7 transferase transferring phosphorus-containing group'	'mercator4v5.0: protein kinase component *(SIK1) of RAM signalling pathway & prot-scriber: papan serine threonine protein kinase & swissprot: MAP3K epsilon protein kinase 1 & original description: none' AND 'mercator4v5.0: MAPKKK-kinase protein kinase & prot-scriber: papan serine threonine protein kinase & swissprot: MAP3K epsilon protein kinase 1 & original description: none' AND 'mercator4v5.0:…	AT1G69220	SIK1	AT1G69220.1	62.9808	1	ortholog_one2one	AT1G69220.1	Encodes serine/threonine kinase 1 (SIK1), a Hippo homolog. Regulates cell proliferation and cell expansion.	(SIK1)	NA	XP_034690422.1germinal center kinase 1 isoform X2	831	5	0	0.9933	Vitis vinifera	1	12	GO:0000775;GO:0001558;GO:0004672;GO:0005524;GO:0005634;GO:0005739;GO:0005769;GO:0005802;GO:0005886;GO:0006468;GO:0042127;GO:0043408	EC:2.7.1	IPR000719;noIPR;IPR000719;noIPR;noIPR;noIPR;noIPR;noIPR;noIPR;noIPR;noIPR;noIPR;noIPR;IPR017441;IPR000719;noIPR;IPR011009	GO:0005524/GO:0004672/GO:0006468;;GO:0005524/GO:0004672/GO:0006468;;;;;;;;;;;GO:0005524;GO:0005524/GO:0004672/GO:0006468;;
Vitvi02g01406	4.30759	7.60868	1.21941e-35	8.8958e-33	Vitvi02g01406	'35.1'	'not assigned.annotated'	'mercator4v5.0: not classified & prot-scriber: cryja pathogenesis thaumatin protein & swissprot: Thaumatin-like protein & original description: none'	NA	NA	NA	NA	NA	NA	NA	NA	NA	NA	XP_002282988.1 protein P21	225	9	2e-170	0.9847	Vitis vinifera	1	2	GO:0005576;GO:0006952	NA	IPR001938;IPR001938;IPR037176;IPR001938;IPR001938;noIPR;IPR001938;IPR017949;IPR001938;noIPR;IPR037176	;;;;;;;;;;
Vitvi01g00033	-0.0759819	7.19035	0.421521	0.905051	Vitvi01g00033	'20.1.5.1.4'	'Cytoskeleton organisation.microtubular network.microtubule dynamics.microtubule plus-end control.regulatory protein *(SPR1)'	'mercator4v5.0: microtubule plus-end-tracking protein *(SPR1) & prot-scriber: protein spiral & swissprot: no annotation & original description: none'	AT1G26355	SP1L1	AT1G26355.1	61.0687	1	ortholog_many2many	AT1G26355.1	SPIRAL1-LIKE1 belongs to a six-member gene family in Arabidopsis; all members share a high sequence similarity in amino- and carboxy-terminal regions. GUS expression was detected only in pollen; however, no endogenous transcript was found.	SPIRAL1-LIKE1 (SP1L1)	NA	XP_002265466.1 protein SPIRAL1-like 1	131	2	5.3e-68	1	Vitis vinifera	1	2	GO:0010005;GO:0043622	NA	noIPR;noIPR;IPR039613;noIPR	;;GO:0043622;
Vitvi01g00034	0.112902	5.14853	0.350785	0.849207	Vitvi01g00034	'35.1'	'not assigned.annotated'	'mercator4v5.0: not classified & prot-scriber: ab hydrolase domain containing protein & swissprot: Putative methylesterase 11, chloroplastic & original description: none'	AT1G69240	MES15	AT1G69240.1	57.6531	1	ortholog_one2many	AT1G69240.1	Encodes a protein predicted to act as a carboxylesterase. It has similarity to the SABP2 methyl salicylate esterase from tobacco but no enzymatic activity has been identified for this protein.	METHYL ESTERASE 15 (MES15);ROOT HAIR SPECIFIC 9 (RHS9);ARABIDOPSIS THALIANA METHYL ESTERASE 15 (ATMES15)	NA	XP_002265339.1 putative methylesterase 11, chloroplastic	392	3	3.2e-285	0.9983	Vitis vinifera	1	5	GO:0009694;GO:0009696;GO:0080030;GO:0080031;GO:0080032	EC:3.1.1.1	IPR029058;IPR000073;noIPR;noIPR;noIPR;noIPR;IPR029058	;;;;;;
Vitvi01g00035	-0.0561401	3.97406	0.705155	1	Vitvi01g00035	'35.1'	'not assigned.annotated'	'mercator4v5.0: not classified & prot-scriber: asparagine synthetase domain containing protein & swissprot: no annotation & original description: none'	AT2G03667	AT2G03667	AT2G03667.1	60	1	ortholog_one2one	AT2G03667.1	Asparagine synthase family protein;(source:Araport11)	NA	NA	XP_010649866.1 asparagine synthetase domain-containing protein 1	645	2	0	0.9953	Vitis vinifera	1	2	GO:0004066;GO:0006529	EC:6.3.5.4	IPR029055;IPR001962;IPR014729;IPR017932;noIPR;IPR001962;noIPR;IPR029055;noIPR	;GO:0004066/GO:0006529;;;;GO:0004066/GO:0006529;;;
Vitvi01g00036	-0.00724959	3.26894	0.972478	1	Vitvi01g00036	'16.4.9.1'	'RNA processing.RNA homeostasis.mRNA stress granule formation.mRNA endoribonuclease *(G3BP)'	'mercator4v5.0: mRNA endoribonuclease *(G3BP) & prot-scriber: ras gtpase activating protein binding & swissprot: Nuclear transport factor 2 & original description: none'	AT1G13730	AT1G13730	AT1G13730.1	33.8843	0	ortholog_one2many	AT1G13730.1	Nuclear transport factor 2 (NTF2) family protein with RNA binding (RRM-RBD-RNP motifs) domain-containing protein;(source:Araport11)	(ATG3BP2); (ATG3BP-5)	NA	XP_010649833.1 ras GTPase-activating protein-binding protein 1 isoform X2	484	3	1.6e-297	0.9986	Vitis vinifera	1	3	GO:0003729;GO:0005829;GO:1990904	NA	IPR000504;IPR012677;noIPR;IPR000504;IPR002075;noIPR;noIPR;noIPR;noIPR;noIPR;noIPR;IPR039539;noIPR;IPR039539;IPR018222;IPR000504;noIPR;IPR018222;IPR035979;IPR032710	GO:0003676;;;GO:0003676;;;;;;;;;;;;GO:0003676;;;GO:0003676;
Vitvi01g00037	0.207878	2.6023	0.429156	0.909895	Vitvi01g00037	'15.5.53.3'	'RNA biosynthesis.transcriptional regulation.transcriptional repression.transcriptional co-repressor *(AFP/NINJA)'	'mercator4v5.0: transcriptional co-repressor *(AFP/NINJA) & prot-scriber: ninja family protein afp & swissprot: Ninja-family protein AFP2 & original description: none'	AT1G69260	AFP1	AT1G69260.1	44.1667	0	ortholog_one2many	AT1G69260.1	ABI five binding protein;(source:Araport11)	ABI FIVE BINDING PROTEIN (AFP1)	NA	XP_002274025.1 ninja-family protein AFP2	360	3	7.2e-243	0.9991	Vitis vinifera	1	4	GO:0005634;GO:0007165;GO:0009737;GO:0045892	NA	noIPR;IPR032308;IPR012463;IPR032310;noIPR;noIPR;noIPR;noIPR;noIPR;IPR031307;noIPR	;;;;;;;;;GO:0007165;
Vitvi01g00038	0.0653719	4.72848	0.658488	0.996742	Vitvi01g00038	'18.4.1.15' AND '50.2.7'	'Protein modification.phosphorylation.TKL protein kinase superfamily.LRR-XV protein kinase' AND 'Enzyme classification.EC_2 transferases.EC_2.7 transferase transferring phosphorus-containing group'	'mercator4v5.0: LRR-XV protein kinase & prot-scriber: lrr receptor serine threonine protein kinase & swissprot: LRR receptor-like serine/threonine-protein kinase RPK2 & original description: none' AND 'mercator4v5.0: EC_2.7 transferase transferring phosphorus-containing group & prot-scriber: lrr receptor serine threonine protein kinase & swissprot: LRR receptor-like serine/threonine-protein kinas…	AT1G69270	RPK1	AT1G69270.1	29.2335	0	ortholog_one2one	AT1G69270.1	RPK1 is a leucine-rich receptor-like kinase located in the plasma membrane which is upregulated by abscisic acid, dehydration, high salt, low temperature, but not by other plant hormones. RPK1 knock-out and antisense plants show an ABA-insensitive phenotype. RPK1 plays a role in ABA-controlled cell proliferation and is a regulator of the ABA signal transduction pathway. Overexpression of the LRR …	RECEPTOR-LIKE PROTEIN KINASE 1 (RPK1); (ATRPK1)	NA	XP_010649801.1 LRR receptor-like serine/threonine-protein kinase RPK2	1122	2	0	0.9942	Vitis vinifera	1	5	GO:0004672;GO:0005515;GO:0005524;GO:0006468;GO:0016021	EC:2.7.1	noIPR;IPR003591;IPR000719;IPR032675;noIPR;IPR013210;IPR001611;IPR000719;noIPR;IPR001611;IPR032675;noIPR;noIPR;noIPR;noIPR;noIPR;noIPR;noIPR;IPR017441;IPR008271;IPR000719;noIPR;noIPR;IPR011009;noIPR	;;GO:0005524/GO:0004672/GO:0006468;;;;GO:0005515;GO:0005524/GO:0004672/GO:0006468;;GO:0005515;;;;;;;;;GO:0005524;GO:0004672/GO:0006468;GO:0005524/GO:0004672/GO:0006468;;;;
Vitvi01g00039	-0.0801131	4.00707	0.593876	0.978349	Vitvi01g00039	'24.3.3.1'	'Solute transport.channels.CorA family.metal cation transporter *(MRS/MGT)'	'mercator4v5.0: metal cation transporter *(MRS/MGT) & prot-scriber: magnesium transporter mrs & swissprot: Magnesium transporter MRS2-5 & original description: none'	AT2G03620	MGT3	AT2G03620.2	67.2209	1	ortholog_one2one	AT2G03620.1	Transmembrane magnesium transporter. One of nine family members.	MAGNESIUM TRANSPORTER 3 (MGT3); (MRS2-5); (AtMGT3); (AtMRS2-5)	NA	XP_002274070.1 magnesium transporter MRS2-5	421	1	6.8e-297	1	Vitis vinifera/Vitis riparia	1	3	GO:0015095;GO:0016021;GO:1903830	EC:7	noIPR;noIPR;noIPR;noIPR;noIPR;IPR039204;IPR039204;noIPR	;;;;;;;
Vitvi01g00041	-0.0480089	1.28804	0.815135	1	Vitvi01g00041	'35.1'	'not assigned.annotated'	'mercator4v5.0: not classified & prot-scriber: pericentriolar material protein & swissprot: no annotation & original description: none'	NA	NA	NA	NA	NA	NA	NA	NA	NA	NA	XP_010649735.1PREDICTED: uncharacterized protein LOC100257668	661	2	0	0.9871	Vitis vinifera	1	1	GO:0008356	NA	noIPR;noIPR;noIPR;noIPR;noIPR;noIPR;noIPR;IPR040348;noIPR	;;;;;;;GO:0008356;
Vitvi01g00042	0.0202486	4.94949	0.854719	1	Vitvi01g00042	'35.1'	'not assigned.annotated'	'mercator4v5.0: not classified & prot-scriber: purple acid phosphatase & swissprot: Probable inactive purple acid phosphatase 1 & original description: none'	AT1G13750	AT1G13750	AT1G13750.1	75.1634	0	ortholog_one2one	AT1G13750.1	Encodes a purple acid phosphatase whose expression is responsive to both phosphate (Pi) and phosphite (Phi) in roots.	PURPLE ACID PHOSPHATASE 1 (PAP1);ARABIDOPSIS THALIANA PURPLE ACID PHOSPHATASE 1 (ATPAP1)	NA	XP_002274118.2 probable inactive purple acid phosphatase 1	612	3	0	1	Vitis vinifera	1	3	GO:0003993;GO:0016311;GO:0046872	EC:3.1.3.2	IPR040974;noIPR;IPR025733;IPR029052;IPR004843;IPR015914;noIPR;noIPR;noIPR;IPR041792;IPR029052;IPR008963	;;;;GO:0016787;GO:0003993/GO:0046872;;;;;;GO:0003993/GO:0046872
Vitvi01g00043	0.258542	6.63178	0.0634631	0.370499	Vitvi01g00043	'35.1'	'not assigned.annotated'	'mercator4v5.0: not classified & prot-scriber: pentatricopeptide repeat containing protein & swissprot: Pentatricopeptide repeat-containing protein At1g69290 & original description: none'	AT1G69290	AT1G69290	AT1G69290.1	40.848	1	ortholog_one2many	AT1G69290.1	Pentatricopeptide repeat (PPR) superfamily protein;(source:Araport11)	NA	NA	CBI27289.3unnamed protein product, partial	967	1	0	1	Vitis vinifera	1	2	GO:0005515;GO:0030247	NA	IPR002885;IPR025287;IPR011990;IPR011990;IPR032872;IPR002885;IPR002885;IPR002885;noIPR;noIPR;noIPR;noIPR;IPR002885;IPR002885;IPR002885	;GO:0030247;GO:0005515;GO:0005515;;;;;;;;;;;
Vitvi01g00045	-0.0657407	3.0762	0.658777	0.996782	Vitvi01g00045	'35.1'	'not assigned.annotated'	'mercator4v5.0: not classified & prot-scriber: protein root uvb sensitive 2 & swissprot: Protein root UVB sensitive 3 & original description: none'	AT1G13770	RUS3	AT1G13770.1	72.7689	1	ortholog_one2one	AT1G13770.1	root UVB sensitive protein (Protein of unknown function, DUF647);(source:Araport11)	ROOT UV-B SENSITIVE 3 (RUS3)	NA	XP_002274189.1 protein root UVB sensitive 3	437	2	1.3e-307	0.9931	Vitis vinifera	1	1	GO:0016021	NA	IPR006968;IPR006968;noIPR	;;
Vitvi01g00046	-0.171199	-0.919623	0.708099	1	Vitvi01g00046	'17.6.1.3.21'	'Protein biosynthesis.organelle machinery.mitochondrial ribosome biogenesis.small ribosomal subunit proteome.component *(mS23)'	'mercator4v5.0: component *(mS23) of small mitoribosomal-subunit proteome & prot-scriber: at hook motif nuclear localized protein & swissprot: no annotation & original description: none'	AT1G26750	AT1G26750	AT1G26750.1	53.7234	1	ortholog_one2many	AT1G26750.1	hypothetical protein;(source:Araport11)	RIBOSOMAL PROTEIN MS23 (MS23)	NA	XP_002274222.1PREDICTED: uncharacterized protein LOC100264579	188	3	1.4e-129	0.9965	Vitis vinifera	1		NA	NA	noIPR;noIPR	;
Vitvi01g00047	0.528418	0.670867	0.0220992	0.187026	Vitvi01g00047	'35.1'	'not assigned.annotated'	'mercator4v5.0: not classified & prot-scriber: pentatricopeptide repeat containing protein mitochondrial & swissprot: Putative pentatricopeptide repeat-containing protein At1g26500 & original description: none'	AT1G26500	AT1G26500	AT1G26500.1	54.6667	1	ortholog_one2one	AT1G26500.1	Pentatricopeptide repeat (PPR) superfamily protein;(source:Araport11)	NA	NA	XP_002274259.1 putative pentatricopeptide repeat-containing protein At1g26500	525	3	0	0.9968	Vitis vinifera	1	1	GO:0005515	NA	IPR002885;IPR011990;IPR002885;IPR002885;IPR011990;IPR011990;noIPR;noIPR;IPR002885;IPR002885;IPR002885	;GO:0005515;;;GO:0005515;GO:0005515;;;;;
Vitvi01g00048	0.493599	1.50401	0.0859691	0.446661	Vitvi01g00048	'24.2.1.2'	'Solute transport.carrier-mediated transport.DMT superfamily.nucleobase cation transporter *(UPS)'	'mercator4v5.0: nucleobase cation transporter *(UPS) & prot-scriber: ureide permease & swissprot: Ureide permease 2 & original description: none'	AT2G03590	UPS1	AT2G03590.1	71.028	1	ortholog_one2many	AT2G03590.1	Encodes a member of a class of allantoin transporters.	UREIDE PERMEASE 1 (ATUPS1);UREIDE PERMEASE 1 (UPS1)	NA	XP_010649662.1 ureide permease 1 isoform X1	428	2	1.3e-307	0.9953	Vitis vinifera	1	3	GO:0016021;GO:0022857;GO:0071705	EC:7	IPR009834;IPR030189;noIPR	GO:0071705;GO:0016021/GO:0071705/GO:0022857;
Vitvi01g00049	0.0369074	6.48184	0.720765	1	Vitvi01g00049	'35.1'	'not assigned.annotated'	'mercator4v5.0: not classified & prot-scriber: erlin & swissprot: no annotation & original description: none'	AT2G03510	AT2G03510	AT2G03510.1	67.0185	1	ortholog_one2one	AT2G03510.1	SPFH/Band 7/PHB domain-containing membrane-associated protein family;(source:Araport11)	NA	NA	XP_002267076.1 erlin-2-B	379	2	3e-256	0.9921	Vitis vinifera	1	5	GO:0005789;GO:0015485;GO:0016021;GO:0031625;GO:0032933	NA	IPR001107;IPR036013;IPR001107;noIPR;noIPR;IPR033294;IPR033294;IPR036013	;;;;;GO:0005783/GO:0031625;GO:0005783/GO:0031625;
Vitvi01g00050	-0.345251	1.9157	0.0945734	0.47016	Vitvi01g00050	'10.5.10'	'Redox homeostasis.tocopherol biosynthesis.hydrolase *(VTE7)'	'mercator4v5.0: hydrolase *(VTE7) involved in tocopherol biosynthesis & prot-scriber: ab hydrolase domain containing protein & swissprot: no annotation & original description: none'	AT1G13820	AT1G13820	AT1G13820.1	65.5882	1	ortholog_one2one	AT1G13820.1	alpha/beta-Hydrolases superfamily protein;(source:Araport11)	NA	NA	XP_034686365.1uncharacterized hydrolase YugF	340	2	3.8e-253	0.9956	Vitis vinifera	1	1	GO:0003824	NA	IPR000073;IPR000639;IPR022742;IPR029058;noIPR;noIPR;IPR029058	;GO:0003824;;;;;
Vitvi01g00051	0.128973	8.12473	0.274329	0.765326	Vitvi01g00051	'35.1'	'not assigned.annotated'	'mercator4v5.0: not classified & prot-scriber: carbohydrate binding x8 domain containing protein & swissprot: PLASMODESMATA CALLOSE-BINDING PROTEIN 3 & original description: none'	AT1G69295	PDCB4	AT1G69295.1	42.487	0	ortholog_one2many	AT1G69295.1	Encodes a member of the X8-GPI family of proteins. It localizes to the plasmodesmata and is predicted to bind callose.	PLASMODESMATA CALLOSE-BINDING PROTEIN 4 (PDCB4)	NA	XP_003631162.1 PLASMODESMATA CALLOSE-BINDING PROTEIN 3	193	2	1.4e-104	0.9874	Vitis vinifera	1		NA	NA	IPR012946;IPR012946;noIPR;noIPR;noIPR;IPR044788	;;;;;
Vitvi01g00052	-0.808642	2.67733	0.00251636	0.0357675	Vitvi01g00052	'24.2.1.1.1' AND '3.1.1.1'	'Solute transport.carrier-mediated transport.DMT superfamily.NST-TPT group.phosphometabolite transporter *(TPT/PPT/GPT/XPT)' AND 'Carbohydrate metabolism.sucrose metabolism.triose-phosphate translocation.triose phosphate:phosphate translocator'	'mercator4v5.0: phosphometabolite transporter *(TPT/PPT/GPT/XPT) & prot-scriber: triose phosphate translocator tpt chloroplastic & swissprot: Triose phosphate/phosphate translocator, chloroplastic & original description: none' AND 'mercator4v5.0: triose phosphate:phosphate translocator & prot-scriber: triose phosphate translocator tpt chloroplastic & swissprot: Triose phosphate/phosphate transloc…	NA	NA	NA	NA	NA	NA	NA	NA	NA	NA	XP_002267765.1 triose phosphate/phosphate translocator, chloroplastic-like	412	2	1.3e-292	0.9903	Vitis vinifera	1	5	GO:0005794;GO:0015297;GO:0016021;GO:0031969;GO:0055085	EC:7	IPR004696;IPR004853;noIPR;noIPR;noIPR;noIPR	GO:0016021/GO:0055085/GO:0022857;;;;;
Vitvi01g00053	-0.952035	3.68435	0.000121615	0.00308055	Vitvi01g00053	'24.2.1.1.1' AND '3.1.1.1'	'Solute transport.carrier-mediated transport.DMT superfamily.NST-TPT group.phosphometabolite transporter *(TPT/PPT/GPT/XPT)' AND 'Carbohydrate metabolism.sucrose metabolism.triose-phosphate translocation.triose phosphate:phosphate translocator'	'mercator4v5.0: phosphometabolite transporter *(TPT/PPT/GPT/XPT) & prot-scriber: triose phosphate translocator tpt chloroplastic & swissprot: Triose phosphate/phosphate translocator, chloroplastic & original description: none' AND 'mercator4v5.0: triose phosphate:phosphate translocator & prot-scriber: triose phosphate translocator tpt chloroplastic & swissprot: Triose phosphate/phosphate transloc…	NA	NA	NA	NA	NA	NA	NA	NA	NA	NA	XP_002267940.1 triose phosphate/phosphate translocator, chloroplastic	414	3	2.8e-290	0.9984	Vitis vinifera	1	5	GO:0005794;GO:0015297;GO:0016021;GO:0031969;GO:0055085	EC:7	IPR004853;IPR004696;noIPR;noIPR;noIPR;noIPR	;GO:0016021/GO:0055085/GO:0022857;;;;
Vitvi01g00054	-0.397577	3.08201	0.0198622	0.174153	Vitvi01g00054	'12.3.2.1.3.1'	'Chromatin organisation.post-translational histone modification.histone acetylation.NuA4 histone acetyltransferase complex.TINTIN module.component *(EAF7)'	'mercator4v5.0: component *(EAF7) of NuA4 histone acetyltransferase complex & prot-scriber: chromatin modification protein eaf & swissprot: no annotation & original description: none'	AT1G26470	AT1G26470	AT1G26470.1	70.3125	1	ortholog_one2one	AT1G26470.1	chromatin modification-like protein;(source:Araport11)	SNRK2-SUBSTRATE 1 (SNS1)	NA	XP_003631161.2PREDICTED: uncharacterized protein LOC100853084	128	1	1.9e-82	1	Vitis vinifera/Vitis riparia	1	2	GO:0006355;GO:0043189	NA	noIPR;IPR012423;noIPR	;GO:0005634/GO:0043189/GO:0006355;
Vitvi01g00055	-0.497611	4.25527	0.00302933	0.0415848	Vitvi01g00055	'27.4.1'	'Multi-process regulation.14-3-3 regulatory system.14-3-3 phosphoprotein-binding protein *(GRF)'	'mercator4v5.0: 14-3-3 phosphoprotein-binding protein *(GRF) & prot-scriber: 14 3 3 domain containing protein & swissprot: 14-3-3-like protein GF14 iota & original description: none'	AT1G26480	GRF12	AT1G26480.1	85.7692	1	ortholog_one2one	AT1G26480.1	14-3-3 protein GF14iota (grf12)	(GF14 IOTA);GENERAL REGULATORY FACTOR 12 (GRF12)	NA	XP_002269100.1 14-3-3-like protein GF14 iota	260	2	5.1e-179	0.9905	Vitis vinifera/Vitis riparia	1		NA	NA	noIPR;noIPR;IPR000308;IPR023410;IPR036815;IPR023410;IPR000308;noIPR;noIPR;IPR000308;noIPR;IPR023409;IPR023409;IPR036815	;;;;;;;;;;;;;
Vitvi01g00056	-0.0744996	4.93168	0.53963	0.949173	Vitvi01g00056	'35.1'	'not assigned.annotated'	'mercator4v5.0: not classified & prot-scriber: lrrnt 2 domain containing protein & swissprot: Receptor-like protein 35 & original description: none'	AT5G61240	AT5G61240	AT5G61240.2	83.8906	1	ortholog_one2one	AT5G61240.2	Leucine-rich repeat (LRR) family protein;(source:Araport11)	NA	NA	XP_002269214.1 probable leucine-rich repeat receptor-like protein kinase At1g35710	329	1	8.4e-91	1	Vitis vinifera/Vitis riparia	1	3	GO:0005515;GO:0016301;GO:0016310	EC:2.7	noIPR;IPR003591;IPR001611;IPR032675;IPR032675;IPR001611;noIPR;noIPR;noIPR	;;GO:0005515;;;GO:0005515;;;
Vitvi01g00058	0.0462122	6.84906	0.672685	1	Vitvi01g00058	'35.1'	'not assigned.annotated'	'mercator4v5.0: not classified & prot-scriber: purple acid phosphatase & swissprot: Probable inactive purple acid phosphatase 2 & original description: none'	AT1G13900	PAP2	AT1G13900.1	64.8773	1	ortholog_one2many	AT1G13900.1	Encodes a dual-localized acid phosphatase (mitochondria and chloroplast) that modulates carbon metabolism.	PURPLE ACID PHOSPHATASE 2 (PAP2)	NA	XP_002274401.1 probable inactive purple acid phosphatase 2	652	3	0	0.9867	Vitis vinifera	1	4	GO:0003993;GO:0016021;GO:0016311;GO:0046872	EC:3.1.3.2	IPR029052;IPR025733;IPR004843;noIPR;IPR015914;noIPR;noIPR;IPR041792;IPR008963;IPR029052	;;GO:0016787;;GO:0003993/GO:0046872;;;;GO:0003993/GO:0046872;
Vitvi01g00059	-0.196693	0.647839	0.472677	0.938351	Vitvi01g00059	'22.5.3.1.3.1'	'Vesicle trafficking.multi-pathway trafficking regulation.target membrane fusion.SNARE membrane fusion complexes.Qbc-type SNARE components.SNAP25-group component'	'mercator4v5.0: Qbc-type SNAP25-group component of SNARE membrane fusion complex & prot-scriber: t snare coiled coil homology domain conaining proein & swissprot: SNAP25 homologous protein SNAP33 & original description: none'	AT1G13890	SNAP30	AT1G13890.2	58.9286	1	ortholog_one2one	AT1G13890.1	Encodes a member of a gene family homologous to mammalian SNAP25, a type of SNARE proteins with two chains. There are three members in Arabidopsis: SNAP30, SNAP29, and SNAP33.	SOLUBLE N-ETHYLMALEIMIDE-SENSITIVE FACTOR ADAPTOR PROTEIN 30 (SNAP30); (ATSNAP30)	NA	XP_010649550.1 putative SNAP25 homologous protein SNAP30	280	2	4.7e-169	0.9982	Vitis vinifera	1	4	GO:0005484;GO:0005886;GO:0015031;GO:0031201	NA	noIPR;noIPR;IPR000727;noIPR;noIPR;noIPR;noIPR;noIPR;noIPR;IPR000727;noIPR;IPR044766;noIPR;noIPR	;;;;;;;;;;;GO:0005484/GO:0031201;;
Vitvi01g00060	-0.0679432	5.94589	0.536895	0.948258	Vitvi01g00060	'17.1.3.1.24'	'Protein biosynthesis.ribosome biogenesis.small ribosomal subunit (SSU).SSU proteome.component *(eS19)'	'mercator4v5.0: component *(eS19) of small ribosomal-subunit (SSU) proteome & prot-scriber: 40s ribosomal protein s19 1 & swissprot: 40S ribosomal protein S19-1 & original description: none'	AT3G02080	AT3G02080	AT3G02080.1	82.8767	1	ortholog_many2many	AT3G02080.1	Ribosomal protein S19e family protein;(source:Araport11)	RIBOSOMAL PROTEIN ES19Z (ES19Z)	NA	XP_002269657.1 40S ribosomal protein S19-1	146	1	5.5e-102	1	Vitis vinifera/Vitis riparia	1	5	GO:0000028;GO:0003723;GO:0003735;GO:0006412;GO:0022627	NA	IPR001266;IPR001266;IPR036388;IPR001266;noIPR;IPR018277;IPR036390	GO:0006412/GO:0005840/GO:0003735;GO:0006412/GO:0005840/GO:0003735;;GO:0006412/GO:0005840/GO:0003735;;GO:0006412/GO:0005840/GO:0003735;
Vitvi01g00061	-0.378807	7.40185	0.0134637	0.13121	Vitvi01g00061	'3.13.3.1' AND '50.1.1'	'Carbohydrate metabolism.nucleotide sugar biosynthesis.UDP-D-glucuronic acid biosynthesis.UDP-D-glucose 6-dehydrogenase' AND 'Enzyme classification.EC_1 oxidoreductases.EC_1.1 oxidoreductase acting on CH-OH group of donor'	'mercator4v5.0: UDP-D-glucose 6-dehydrogenase & prot-scriber: udp glucose 6 dehydrogenase & swissprot: UDP-glucose 6-dehydrogenase 1 & original description: none' AND 'mercator4v5.0: EC_1.1 oxidoreductase acting on CH-OH group of donor & prot-scriber: udp glucose 6 dehydrogenase & swissprot: UDP-glucose 6-dehydrogenase 1 & original description: none'	AT1G26570	UGD1	AT1G26570.1	88.125	0	ortholog_one2one	AT1G26570.1	UDP-glucose dehydrogenase 1;(source:Araport11)	UDP-GLUCOSE DEHYDROGENASE 1 (ATUGD1);UDP-GLUCOSE DEHYDROGENASE 1 (UGD1)	NA	XP_002269692.1 UDP-glucose 6-dehydrogenase 3	480	11	0	0.9816	Vitis vinifera/Vitis riparia	1	7	GO:0003979;GO:0005634;GO:0005829;GO:0006024;GO:0006065;GO:0016021;GO:0051287	EC:1.1.1.22	IPR014027;IPR017476;IPR028356;noIPR;noIPR;IPR014026;IPR014027;IPR001732;IPR017476;noIPR;noIPR;noIPR;noIPR;noIPR;noIPR;noIPR;IPR028356;noIPR;IPR036220;IPR008927;IPR036291	GO:0016616/GO:0051287;GO:0016616;GO:0003979;;;GO:0016616/GO:0051287;GO:0016616/GO:0051287;GO:0016616/GO:0051287;GO:0016616;;;;;;;;GO:0003979;;;;
Vitvi01g00062	0.191372	4.83575	0.10778	0.504298	Vitvi01g00062	'35.1'	'not assigned.annotated'	'mercator4v5.0: not classified & prot-scriber: hth myb domain containing protein & swissprot: AT-rich interactive domain-containing protein 2 & original description: none'	AT1G26580	AT1G26580	AT1G26580.1	31.7114	1	ortholog_one2many	AT1G26580.1	ELM2 domain protein;(source:Araport11)	NA	NA	CAN60165.1hypothetical protein VITISV_040087	596	4	0	0.9878	Vitis vinifera	0.9928		NA	NA	noIPR;noIPR;noIPR;noIPR;noIPR;noIPR;IPR001005	;;;;;;
Vitvi01g00063	-0.352568	1.57373	0.10609	0.499459	Vitvi01g00063	'15.5.10.5'	'RNA biosynthesis.transcriptional regulation.C2H2 transcription factor superfamily.subclass ZAT transcription factor'	'mercator4v5.0: C2H2-type subclass ZAT transcription factor & prot-scriber: zinc finger protein zat & swissprot: Zinc finger protein ZAT4 & original description: none'	AT1G26610	AT1G26610	AT1G26610.1	37.1647	1	ortholog_one2many	AT1G26610.1	C2H2-like zinc finger protein;(source:Araport11)	NA	NA	RVX02589.1Zinc finger protein ZAT4	522	3	0	0.9981	Vitis vinifera	1		NA	NA	IPR013087;noIPR;noIPR;noIPR;noIPR;noIPR;noIPR;IPR013087;IPR013087;IPR013087;IPR013087;IPR013087;IPR013087;IPR013087;IPR013087;IPR036236;IPR036236	;;;;;;;;;;;;;;;;
Vitvi01g00064	-1.80103	-3.12103	0.105706	0.49832	Vitvi01g00064	'3.2.3.3.4' AND '50.2.4'	'Carbohydrate metabolism.starch metabolism.degradation.hydrolysis and phosphorolysis.plastidial alpha-glucan phosphorylase *(PHS1)' AND 'Enzyme classification.EC_2 transferases.EC_2.4 glycosyltransferase'	'mercator4v5.0: plastidial alpha-glucan phosphorylase *(PHS1) & prot-scriber: alpha glucan phosphorylase 1 & swissprot: Alpha-1,4 glucan phosphorylase L-2 isozyme, chloroplastic/amyloplastic & original description: none' AND 'mercator4v5.0: EC_2.4 glycosyltransferase & prot-scriber: alpha glucan phosphorylase 1 & swissprot: Alpha-1,4 glucan phosphorylase L-2 isozyme, chloroplastic/amyloplastic & …	NA	NA	NA	NA	NA	NA	NA	NA	NA	NA	XP_010649509.1 alpha-1,4 glucan phosphorylase L-2 isozyme, chloroplastic/amyloplastic	960	5	0	0.9844	Vitis vinifera	1	4	GO:0005975;GO:0008184;GO:0102250;GO:0102499	EC:2.4.1.1	noIPR;IPR000811;noIPR;IPR000811;noIPR;noIPR;noIPR;IPR000811;IPR035090;noIPR;noIPR	;GO:0008184/GO:0005975;;GO:0008184/GO:0005975;;;;GO:0008184/GO:0005975;;;
Vitvi01g00065	0.612805	-0.168814	0.049107	0.314248	Vitvi01g00065	'18.11.2.2.2' AND '2.4.3.1.2' AND '50.3.4'	'Protein modification.targeting peptide maturation.mitochondrion.MPP mitochondrial signal peptidase heterodimer.subunit beta' AND 'Cellular respiration.oxidative phosphorylation.cytochrome c reductase complex.core subcomplex.subunit beta *(QCR1)' AND 'Enzyme classification.EC_3 hydrolases.EC_3.4 hydrolase acting on peptide bond (peptidase)'	'mercator4v5.0: subunit beta of MPP mitochondrial signal peptidase heterodimer & prot-scriber: mitochondrial processing peptidase subunit beta & swissprot: Probable mitochondrial-processing peptidase subunit beta, mitochondrial & original description: none' AND 'mercator4v5.0: subunit beta *(QCR1) of cytochrome c reductase subcomplex & prot-scriber: mitochondrial processing peptidase subunit beta…	NA	NA	NA	NA	NA	NA	NA	NA	NA	NA	XP_010649504.1 probable mitochondrial-processing peptidase subunit beta, mitochondrial isoform X1	521	4	0	0.9892	Vitis vinifera	1	3	GO:0004222;GO:0006508;GO:0046872	EC:3.4.24	IPR011765;IPR007863;noIPR;noIPR;noIPR;noIPR;noIPR;IPR001431;IPR011249;IPR011249	;;;;;;;GO:0006508/GO:0004222;GO:0046872;GO:0046872
Vitvi01g00066	0.630909	5.23398	0.096968	0.475579	Vitvi01g00066	'50.3.2'	'Enzyme classification.EC_3 hydrolases.EC_3.2 glycosylase'	'mercator4v5.0: EC_3.2 glycosylase & prot-scriber: beta glucosidase & swissprot: Beta-glucosidase 40 & original description: none'	AT1G26560	BGLU40	AT1G26560.1	75.0495	1	ortholog_one2many	AT1G26560.1	beta glucosidase 40;(source:Araport11)	BETA GLUCOSIDASE 40 (BGLU40)	NA	XP_010649498.1 beta-glucosidase 40	505	5	0	0.9839	Vitis vinifera	1	2	GO:0005975;GO:0008422	EC:3.2.1.21	IPR001360;noIPR;IPR001360;noIPR;IPR001360;IPR033132;IPR017853	GO:0004553/GO:0005975;;GO:0004553/GO:0005975;;GO:0004553/GO:0005975;;
Vitvi01g00067	1.57249	0.0936065	0.0461747	0.302147	Vitvi01g00067	'50.3.2'	'Enzyme classification.EC_3 hydrolases.EC_3.2 glycosylase'	'mercator4v5.0: EC_3.2 glycosylase & prot-scriber: beta glucosidase & swissprot: Beta-glucosidase 40 & original description: none'	AT1G26560	BGLU40	AT1G26560.1	73.4653	1	ortholog_one2many	AT1G26560.1	beta glucosidase 40;(source:Araport11)	BETA GLUCOSIDASE 40 (BGLU40)	NA	RVW42104.1Beta-glucosidase 40	505	5	0	0.9964	Vitis vinifera	1	2	GO:0004553;GO:0005975	EC:3.2.1	IPR001360;IPR001360;noIPR;IPR001360;noIPR;IPR033132;IPR017853	GO:0004553/GO:0005975;GO:0004553/GO:0005975;;GO:0004553/GO:0005975;;;
Vitvi01g00070	-0.179788	4.53279	0.119816	0.535492	Vitvi01g00070	'21.3.5.5.2'	'Cell wall organisation.pectin.modification and degradation.pectin-dependent cell adhesion.pectin methyltransferase *(QUA2)'	'mercator4v5.0: pectin methyltransferase *(QUA2) involved in pectin-dependent cell adhesion & prot-scriber: methyltransferase & swissprot: Probable methyltransferase PMT5 & original description: none'	AT2G03480	QUL2	AT2G03480.1	71.3816	1	ortholog_one2many	AT2G03480.1	Encodes QUASIMODO2 LIKE2 (QUL2), a paralog of QUASIMODO2 (QUA2). AT1G78240 (QUA2), AT1G13860 (QUL1) and AT2G03480 (QUL2) form a clade with a possible role in plant vasculature development.	QUASIMODO2 LIKE 2 (QUL2)	NA	XP_010649494.1 probable methyltransferase PMT5	608	2	0	0.9798	Vitis vinifera	0.9806	1	GO:0008168	EC:2.1.1	noIPR;noIPR;IPR004159;IPR004159;noIPR;noIPR;IPR029063;IPR029063	;;GO:0008168;GO:0008168;;;;
Vitvi01g00071	0.191338	6.37699	0.0691437	0.391543	Vitvi01g00071	'19.1.2.3'	'Protein homeostasis.protein quality control.ribosome-associated chaperone activities.co-chaperone *(ZRF)'	'mercator4v5.0: Hsp40-chaperone ZRF ribosome-associated chaperone complex & prot-scriber: dnaj homolog subfamily c member & swissprot: Transcription factor MAMYB & original description: none'	AT3G11450	AT3G11450	AT3G11450.1	65.3313	1	ortholog_one2many	AT3G11450.1	Encodes a ZRF1 chromatin regulator. Functions in regulating plant growth and development.	GONIDIALESS A/ZUOTIN RELATED FACTOR A1 (ATGLSA1);GONIDIALESS A/ZUOTIN RELATED FACTOR A2 (ATGLSA2);ZUOTIN-RELATED FACTOR 1A (ZRF1a)	NA	XP_010649490.1 dnaJ homolog subfamily C member 2	649	5	0	0.9963	Vitis vinifera	1	5	GO:0005634;GO:0006450;GO:0030544;GO:0043022;GO:0051083	NA	noIPR;IPR001623;IPR001005;IPR001623;IPR036869;noIPR;noIPR;IPR001623;IPR017930;noIPR;noIPR;noIPR;noIPR;noIPR;noIPR;noIPR;IPR044634;IPR018253;IPR001623;IPR001005;IPR001005;IPR001005;IPR001005;IPR001623;IPR009057;IPR009057;IPR036869	;;;;;;;;;;;;;;;;GO:0043022/GO:0030544/GO:0006450/GO:0051083;;;;;;;;;;
Vitvi01g00072	-1.56947	-4.35699	1	1	Vitvi01g00072	'50.3.2'	'Enzyme classification.EC_3 hydrolases.EC_3.2 glycosylase'	'mercator4v5.0: EC_3.2 glycosylase & prot-scriber: lysosomal beta glucosidase & swissprot: Beta-xylosidase/alpha-L-arabinofuranosidase 2 & original description: none'	NA	NA	NA	NA	NA	NA	NA	NA	NA	NA	RVW42102.1Beta-glucosidase BoGH3B	627	4	0	0.9956	Vitis vinifera	1	3	GO:0005576;GO:0008422;GO:0009251	EC:3.2.1.21	IPR001764;IPR001764;IPR036962;IPR036881;IPR002772;noIPR;noIPR;IPR036881;IPR017853	GO:0004553/GO:0005975;GO:0004553/GO:0005975;GO:0004553/GO:0005975;GO:0004553/GO:0005975;GO:0004553/GO:0005975;;;GO:0004553/GO:0005975;
Vitvi01g00074	-0.607311	5.83508	0.00668982	0.0777474	Vitvi01g00074	'19.2.5.2.3.2'	'Protein homeostasis.ubiquitin-proteasome system.26S proteasome.19S regulatory particle.assembly.chaperone *(NAS6)'	'mercator4v5.0: chaperone (NAS6) involved in proteasome regulatory particle assembly & prot-scriber: 26s proteasome non atpase regulatory subunit & swissprot: Protein VAPYRIN-LIKE & original description: none'	AT2G03430	AT2G03430	AT2G03430.1	65.0206	1	ortholog_one2one	AT2G03430.1	Ankyrin repeat family protein;(source:Araport11)	NA	NA	CBI27255.3unnamed protein product, partial	243	1	1.7e-60	1	Vitis vinifera	1	1	GO:0005515	NA	IPR002110;IPR002110;noIPR;IPR020683;IPR036770;IPR036770;IPR002110;noIPR;noIPR;noIPR;noIPR;IPR002110;IPR002110;noIPR;IPR002110;IPR002110;noIPR;IPR002110;IPR036770	GO:0005515;GO:0005515;;;;;GO:0005515;;;;;GO:0005515;GO:0005515;;GO:0005515;GO:0005515;;GO:0005515;
Vitvi01g00075	-0.134913	1.09986	0.639994	0.992965	Vitvi01g00075	'35.2'	'not assigned.not annotated'	'mercator4v5.0: not classified & prot-scriber: no annotation & swissprot: no annotation & original description: none'	AT2G03420	AT2G03420	AT2G03420.1	48.0226	1	ortholog_one2one	AT2G03420.1	hypothetical protein;(source:Araport11)	NA	NA	XP_002272012.1PREDICTED: uncharacterized protein LOC100252601 isoform X1	177	2	9e-123	0.9972	Vitis vinifera	1		NA	NA	noIPR;noIPR;noIPR	;;
Vitvi01g00076	0.048551	5.55037	0.641597	0.992965	Vitvi01g00076	'35.1'	'not assigned.annotated'	'mercator4v5.0: not classified & prot-scriber: macro domain containing protein 0177 & swissprot: no annotation & original description: none'	AT1G69340	AT1G69340	AT1G69340.2	81.2834	1	ortholog_one2one	AT1G69340.1	appr-1-p processing enzyme family protein;(source:Araport11)	NA	NA	XP_002272103.1 protein GDAP2 homolog isoform X2	560	5	0	0.9989	Vitis vinifera	1		NA	NA	IPR001251;IPR002589;IPR001251;IPR002589;IPR043472;IPR036865;noIPR;noIPR;noIPR;noIPR;IPR002589;IPR001251;IPR035793;IPR001251;IPR043472;IPR036865	;;;;;;;;;;;;;;;
Vitvi01g00077	0.00881146	3.94798	0.948312	1	Vitvi01g00077	'19.4.2.9.7'	'Protein homeostasis.proteolysis.serine-type peptidase activities.chloroplast Clp-type protease complex.adaptor component *(ClpF)'	'mercator4v5.0: adaptor component *(ClpF) of chloroplast Clp-type protease complex & prot-scriber: yccv domain containing protein & swissprot: Clp protease adapter protein ClpF, chloroplastic & original description: none'	AT2G03390	AT2G03390	AT2G03390.4	61.4706	1	ortholog_one2one	AT2G03390.1	One of the two adaptors (together with CLPS1) that are part of the plastid CLP system. Interacts with chloroplast chaperone CLPC1, which unfolds and delivers substrates to the stromal CLPPRT protease complex for degradation.	(CLPF)	NA	XP_034700046.1clp protease adapter protein ClpF, chloroplastic isoform X1	340	3	3.3e-247	0.998	Vitis vinifera	1	4	GO:0003677;GO:0005515;GO:0008270;GO:0009840	NA	noIPR;noIPR;IPR011722;IPR011722;IPR036623;IPR001943;IPR011722;noIPR;noIPR;IPR036623	;;GO:0003677;GO:0003677;GO:0003677;GO:0005515;GO:0003677;;;GO:0003677
Vitvi01g00078	0.0831159	-1.02393	0.860108	1	Vitvi01g00078	'35.1'	'not assigned.annotated'	'mercator4v5.0: not classified & prot-scriber: pentatricopeptide repeat containing protein chloroplastic & swissprot: Putative pentatricopeptide repeat-containing protein At1g69350, mitochondrial & original description: none'	AT1G69350	AT1G69350	AT1G69350.1	49.8688	1	ortholog_one2one	AT1G69350.1	Tetratricopeptide repeat (TPR)-like superfamily protein;(source:Araport11)	NA	NA	XP_002274857.1 putative pentatricopeptide repeat-containing protein At1g69350, mitochondrial	762	2	0	0.8406	Vitis vinifera	0.8434	2	GO:0005515;GO:0008270	NA	IPR011990;IPR002885;IPR002885;IPR002885;IPR011990;IPR011990;IPR032867;noIPR;noIPR;noIPR;noIPR;IPR002885;IPR002885;IPR002885;IPR002885;IPR002885;IPR002885;IPR002885	GO:0005515;;;;GO:0005515;GO:0005515;GO:0008270;;;;;;;;;;;
Vitvi01g00079	0.0804719	-0.160003	0.771965	1	Vitvi01g00079	'35.1'	'not assigned.annotated'	'mercator4v5.0: not classified & prot-scriber: pentatricopeptide repeat containing protein & swissprot: Pentatricopeptide repeat-containing protein At2g03380, mitochondrial & original description: none'	AT2G03380	AT2G03380	AT2G03380.1	56.5714	1	ortholog_one2one	AT2G03380.1	Pentatricopeptide repeat (PPR) superfamily protein;(source:Araport11)	PENTATRICOPEPTIDE REPEAT PROTEIN 96 (PPR96)	NA	XP_002274884.1 pentatricopeptide repeat-containing protein At2g03380, mitochondrial	700	3	0	0.9976	Vitis vinifera	1	4	GO:0003723;GO:0005515;GO:0009451;GO:0043231	NA	IPR011990;IPR002885;IPR002885;IPR011990;IPR011990;IPR002885;noIPR;noIPR;IPR002885;IPR002885;IPR002885;IPR002885	GO:0005515;;;GO:0005515;GO:0005515;;;;;;;
Vitvi01g00080	-0.0694803	5.41386	0.597361	0.980104	Vitvi01g00080	'35.1'	'not assigned.annotated'	'mercator4v5.0: not classified & prot-scriber: protein o linked mannse beta n acetylglucsamiyltrasferase & swissprot: no annotation & original description: none'	AT1G13940	AT1G13940	AT1G13940.1	30.1348	1	ortholog_one2one	AT1G13940.1	T-box transcription factor, putative (DUF863);(source:Araport11)	NA	NA	CAN65039.1hypothetical protein VITISV_009459	1261	1	0	0.9686	Vitis vinifera	0.9686		NA	NA	noIPR;IPR008581;noIPR;noIPR;noIPR;noIPR;noIPR;noIPR	;;;;;;;
Vitvi01g00081	-0.378943	-1.86318	0.483154	0.938351	Vitvi01g00081	'18.13.2.2'	'Protein modification.protein folding.FKBP-type chaperone activities.peptidyl-prolyl cis-trans isomerase *(FKBP13)'	'mercator4v5.0: peptidyl-prolyl cis-trans isomerase *(FKBP13) & prot-scriber: peptidylprolyl isomerase & swissprot: Peptidyl-prolyl cis-trans isomerase FKBP13, chloroplastic & original description: none'	AT5G45680	FKBP13	AT5G45680.1	59.2593	1	ortholog_one2one	AT5G45680.1	Peptidyl-Prolyl Isomerase located in chloroplast thylakoid lumen The mRNA is cell-to-cell mobile.	FK506-BINDING PROTEIN 13 (FKBP13);FK506 BINDING PROTEIN 13 (ATFKBP13)	NA	XP_002272628.1 peptidyl-prolyl cis-trans isomerase FKBP13, chloroplastic	216	3	3.5e-155	0.9605	Vitis vinifera	1	3	GO:0000413;GO:0003755;GO:0061077	EC:5.2.1.8	noIPR;IPR001179;noIPR;IPR044609;IPR001179;noIPR	;GO:0003755;;GO:0003755/GO:0000413/GO:0061077;GO:0003755;
Vitvi01g00082	0.121843	5.64223	0.360647	0.861725	Vitvi01g00082	'35.1'	'not assigned.annotated'	'mercator4v5.0: not classified & prot-scriber: egf ca domain containing protein & swissprot: no annotation & original description: none'	AT1G30880	AT1G30880	AT1G30880.1	48.3871	0	ortholog_one2one	AT1G30880.1	hypothetical protein;(source:Araport11)	NA	NA	XP_002272698.1PREDICTED: uncharacterized protein LOC100242357	124	1	3.8e-69	1	Vitis vinifera	1		NA	NA	noIPR;noIPR;noIPR	;;
Vitvi01g00083	0.305697	0.700333	0.352178	0.850809	Vitvi01g00083	'35.1'	'not assigned.annotated'	'mercator4v5.0: not classified & prot-scriber: disease resistance protein rpm & swissprot: Disease resistance protein RPM1 & original description: none'	NA	NA	NA	NA	NA	NA	NA	NA	NA	NA	XP_002275317.3 disease resistance protein RPM1	901	3	0	0.9782	Vitis vinifera	1	2	GO:0006952;GO:0043531	NA	noIPR;noIPR;noIPR;IPR042197;IPR041118;IPR032675;IPR027417;IPR036388;IPR002182;noIPR;IPR044974;IPR038005;noIPR;IPR027417	;;;;;;;;GO:0043531;;GO:0006952;;;
Vitvi01g00085	0.0719276	5.17892	0.566791	0.963913	Vitvi01g00085	'35.1'	'not assigned.annotated'	'mercator4v5.0: not classified & prot-scriber: multiple rna binding domain containing protein & swissprot: Polyadenylate-binding protein 2 & original description: none'	AT4G19610	AT4G19610	AT4G19610.1	52.5404	1	ortholog_one2many	AT4G19610.1	nucleotide/nucleic acid binding protein;(source:Araport11)	NA	NA	XP_010649344.1 multiple RNA-binding domain-containing protein 1	866	2	0	0.9919	Vitis vinifera	1	1	GO:0003676	NA	noIPR;IPR003954;IPR000504;IPR012677;IPR000504;IPR012677;IPR012677;noIPR;noIPR;noIPR;noIPR;noIPR;noIPR;noIPR;noIPR;noIPR;noIPR;noIPR;IPR000504;IPR000504;IPR000504;IPR000504;IPR000504;noIPR;noIPR;IPR034423;noIPR;noIPR;IPR035979;IPR035979;IPR035979;IPR035979	;GO:0003676;GO:0003676;;GO:0003676;;;;;;;;;;;;;;GO:0003676;GO:0003676;GO:0003676;GO:0003676;GO:0003676;;;;;;GO:0003676;GO:0003676;GO:0003676;GO:0003676;GO:0003676
Vitvi01g00086	0.0163053	3.10195	0.911376	1	Vitvi01g00086	'15.6.1.2.2.7'	'RNA biosynthesis.organelle machinery.RNA polymerase activities.plastid-encoded RNA polymerase (PEP) complex.essential co-factor components.lysine N-methyltransferase component *(PAP7/TAC14)'	'mercator4v5.0: cofactor of plastid-encoded RNA polymerase *(PAP7/TAC14) & prot-scriber: set domain containing protein & swissprot: Protein PLASTID TRANSCRIPTIONALLY ACTIVE 14 & original description: none'	AT4G20130	PTAC14	AT4G20130.1	73.2919	1	ortholog_one2one	AT4G20130.1	PEP complex component. Interacts with PAP5 and PAP12 in the nucleus.	PLASTID TRANSCRIPTIONALLY ACTIVE 14 (PTAC14);PEP-ASSOCIATED PROTEIN 7 (PAP7); (TAC14)	NA	XP_010649327.1 protein PLASTID TRANSCRIPTIONALLY ACTIVE 14 isoform X3	483	8	0	0.9928	Vitis vinifera	1	11	GO:0000427;GO:0005515;GO:0009416;GO:0009508;GO:0009534;GO:0009658;GO:0010027;GO:0016279;GO:0018026;GO:0042644;GO:0042793	EC:2.1.1	IPR015353;IPR036464;IPR001214;noIPR;noIPR;noIPR;IPR001214;noIPR;noIPR;IPR036464	;;GO:0005515;;;;GO:0005515;;;
Vitvi01g00087	0.456682	5.36105	0.000967303	0.0167672	Vitvi01g00087	'35.1'	'not assigned.annotated'	'mercator4v5.0: not classified & prot-scriber: mosc domain containing protein & swissprot: Molybdenum cofactor sulfurase & original description: none'	AT1G30910	AT1G30910	AT1G30910.1	69.3291	1	ortholog_one2one	AT1G30910.1	Molybdenum cofactor sulfurase family protein;(source:Araport11)	NA	NA	XP_002273557.1 mitochondrial amidoxime-reducing component 1	311	2	1.3e-227	0.9968	Vitis vinifera	1	3	GO:0003824;GO:0030151;GO:0030170	NA	IPR005302;IPR005303;noIPR;noIPR;IPR005302;noIPR;IPR011037	GO:0030151/GO:0003824/GO:0030170;;;;GO:0030151/GO:0003824/GO:0030170;;
Vitvi01g00088	-0.176274	-0.773693	0.62402	0.992254	Vitvi01g00088	'35.1'	'not assigned.annotated'	'mercator4v5.0: not classified & prot-scriber: disease resistance protein rga & swissprot: Putative disease resistance protein RGA1 & original description: none'	NA	NA	NA	NA	NA	NA	NA	NA	NA	NA	XP_010649305.1 putative disease resistance protein RGA1	587	1	0	1	Vitis vinifera	1	2	GO:0006952;GO:0043531	NA	noIPR;noIPR;noIPR;noIPR;IPR002182;IPR041118;IPR027417;IPR042197;noIPR;IPR044974;IPR038005;IPR027417	;;;;GO:0043531;;;;;GO:0006952;;
Vitvi01g00089	-0.173226	2.61563	0.489852	0.938351	Vitvi01g00089	'35.1'	'not assigned.annotated'	'mercator4v5.0: not classified & prot-scriber: pentatricopeptide repeat containing protein & swissprot: Pentatricopeptide repeat-containing protein At4g20090 & original description: none'	AT4G20090	EMB1025	AT4G20090.1	64.0909	1	ortholog_one2one	AT4G20090.1	Encodes an essential RNA-binding PPR factor required for nad1 maturation and complex I biogenesis.	EMBRYO DEFECTIVE 1025 (EMB1025);MITOCHONDRIA STABILITY/PROCESSING PPR FACTOR1 (MSP1)	NA	XP_010649297.1 pentatricopeptide repeat-containing protein At4g20090 isoform X1	660	1	1.2e-161	1	Vitis vinifera	1	1	GO:0005515	NA	IPR002885;IPR002885;IPR002885;IPR011990;IPR011990;IPR002885;IPR011990;IPR011990;noIPR;noIPR;IPR002885;IPR002885;IPR002885;IPR002885;IPR002885;IPR002885;IPR002885;IPR002885;IPR002885;IPR002885;IPR002885;noIPR	;;;GO:0005515;GO:0005515;;GO:0005515;GO:0005515;;;;;;;;;;;;;;
Vitvi01g00090	0.205362	1.68697	0.47113	0.938351	Vitvi01g00090	'35.1'	'not assigned.annotated'	'mercator4v5.0: not classified & prot-scriber: cdp diacylglycerol synthase & swissprot: no annotation & original description: none'	AT3G47630	AT3G47630	AT3G47630.3	69.7605	1	ortholog_one2one	AT3G47630.2	Mitochondrial CDP-DAG synthase with a single transmembrane domain.	CDP-DAG SYNTHASE 6 (CDS6)	NA	XP_019077950.1 phosphatidate cytidylyltransferase, mitochondrial isoform X2	334	6	5.9e-238	0.9985	Vitis vinifera	1	4	GO:0004605;GO:0005743;GO:0016024;GO:0032049	EC:2.7.7.41	IPR015222;IPR015222;noIPR;IPR015222	GO:0004605/GO:0032049;GO:0004605/GO:0032049;;GO:0004605/GO:0032049
Vitvi01g00091	0.0717187	4.25691	0.720878	1	Vitvi01g00091	'35.1'	'not assigned.annotated'	'mercator4v5.0: not classified & prot-scriber: haloacid dehalogenase hydrolase domain containing protein & swissprot: no annotation & original description: none'	AT5G44730	AT5G44730	AT5G44730.1	64.0777	1	ortholog_one2one	AT5G44730.1	Haloacid dehalogenase-like hydrolase (HAD) superfamily protein;(source:Araport11)	NA	NA	RVW15768.1Haloacid dehalogenase-like hydrolase domain-containing protein 3	309	1	2.8e-200	0.9963	Vitis vinifera	0.9963	1	GO:0016787	EC:3	IPR006439;IPR011949;IPR044924;noIPR;IPR006439;IPR023214;noIPR;noIPR;noIPR;noIPR;noIPR;IPR036412	;;;;;;;;;;;
Vitvi01g00092	0.122688	4.82969	0.288689	0.779681	Vitvi01g00092	'14.2.1'	'DNA damage response.DNA repair polymerase activities.DNA polymerase eta *(POLH)'	'mercator4v5.0: DNA polymerase eta *(POLH) & prot-scriber: dna polymerase iv & swissprot: DNA polymerase eta & original description: none'	AT5G44740	POLH	AT5G44740.2	52.652	1	ortholog_one2one	AT5G44740.2	Y-family DNA polymerase. Catalyses translesion synthesis in response to UV damage. Functionally interacts with PCNA2. Has a ubiquitin binding motif.	Y-FAMILY DNA POLYMERASE H (POLH)	NA	XP_010649254.1 DNA polymerase eta isoform X1	773	3	0	0.9944	Vitis vinifera	1	7	GO:0003684;GO:0003887;GO:0005634;GO:0005657;GO:0009314;GO:0035861;GO:0042276	EC:2.7.7.7	noIPR;IPR025527;IPR001126;noIPR;IPR036775;IPR017961;noIPR;IPR043128;noIPR;noIPR;noIPR;noIPR;noIPR;noIPR;noIPR;IPR001126;IPR043502;IPR036775	;;GO:0006281;;GO:0003684/GO:0006281;GO:0003684/GO:0006281;;;;;;;;;;GO:0006281;;GO:0003684/GO:0006281
Vitvi01g00097	0.0530216	4.26398	0.689317	1	Vitvi01g00097	'35.1'	'not assigned.annotated'	'mercator4v5.0: not classified & prot-scriber: gtpase era mitochondrial & swissprot: GTP-binding protein ERG & original description: none'	AT1G30960	AT1G30960	AT1G30960.1	68.3215	1	ortholog_one2one	AT1G30960.1	Ortholog of ERA (E. coli RAS-like protein)-related GTPase (ERG). Mitochondrial protein that associates with 18sRNA. Heterozygous mutants segregate for embryo lethality inherited as a sporphytic maternal effect. Increased ROS in the mutant ovule suggests a heritable mitochondrial defect results in lethality.	(ERA-2);ERA (E. COLI RAS-LIKE PROTEIN)-RELATED GTPASE 2 (ERG2); (ATERG2)	NA	XP_002274221.1 GTP-binding protein ERG	423	4	9.7e-298	0.9941	Vitis vinifera	1	4	GO:0000028;GO:0005525;GO:0019843;GO:0043024	NA	IPR027417;IPR004044;IPR005662;IPR015946;IPR005225;IPR006073;IPR005662;noIPR;IPR030388;IPR005662;IPR004044;IPR030388;IPR027417;IPR009019	;GO:0003723;GO:0005525/GO:0003723;;GO:0005525;GO:0005525;GO:0005525/GO:0003723;;GO:0005525;GO:0005525/GO:0003723;GO:0003723;GO:0005525;;GO:0003723
Vitvi01g00098	-0.249998	6.39246	0.042561	0.287262	Vitvi01g00098	'15.5.10.7' AND '28.1.3.4.2'	'RNA biosynthesis.transcriptional regulation.C2H2 transcription factor superfamily.C2H2-type transcription factor *(SUF4)' AND 'Plant reproduction.flowering.flowering modulation.FRI-C transcription effector complex.FLC-binding component *(SUF4)'	'mercator4v5.0: C2H2-type transcription factor *(SUF4) & prot-scriber: bed type domain containing protein & swissprot: Protein SUPPRESSOR OF FRI 4 & original description: none' AND 'mercator4v5.0: FLC-binding component *(SUF4) of FRI-C transcription effector complex & prot-scriber: bed type domain containing protein & swissprot: Protein SUPPRESSOR OF FRI 4 & original description: none'	AT1G30970	SUF4	AT1G30970.3	42.0428	1	ortholog_one2one	AT1G30970.3	Encodes SUF4 (SUPPRESSOR of FRI 4), a putative zinc-finger-containing transcription factor that is required for delayed flowering in winter-annual Arabidopsis. suf4 mutations strongly suppress the late-flowering phenotype of FRI (FRIGIDA) mutants. suf4 mutants also show reduced H3K4 trimethylation at FLC (FLOWERING LOCUS C), a floral inhibitor. SUF4 may act to specifically recruit a putative hist…	NA	NA	XP_010649233.1 protein SUPPRESSOR OF FRI 4 isoform X3	375	1	5.8e-229	1	Vitis vinifera	1	4	GO:0003677;GO:0005634;GO:0006355;GO:0046872	NA	IPR013087;noIPR;noIPR;noIPR;IPR013087;IPR013087;IPR003656	;;;;;;GO:0003677
Vitvi01g00099	-0.0980616	3.2003	0.574097	0.968482	Vitvi01g00099	'18.3.1.1.1.2'	'Protein modification.lipidation.glycophosphatidylinositol (GPI) anchor addition.GPI pre-assembly.GPI N-acetylglucosamine transferase complex.component *(PIG-C)'	'mercator4v5.0: component *(PIG-C) of GPI N-acetylglucosamine transferase complex & prot-scriber: phosphatidylinositol n acetylglucosamiyltrasferase subuit c & swissprot: Phosphatidylinositol N-acetylglucosaminyltransferase subunit C & original description: none'	AT2G34980	SETH1	AT2G34980.1	75.9076	1	ortholog_one2one	AT2G34980.1	Encodes a putative phosphatidylinositol-glycan synthase subunit C gene. It is involved in the first step of the glycosylphosphatidylinositol (GPI) biosynthetic pathway.	(SETH1)	NA	XP_002274383.1 phosphatidylinositol N-acetylglucosaminyltransferase subunit C	303	3	1.6e-199	0.9978	Vitis vinifera	1	6	GO:0000506;GO:0006506;GO:0009846;GO:0009860;GO:0016021;GO:0017176	EC:2.4.1.198	IPR009450;IPR009450;noIPR;IPR009450	GO:0006506/GO:0016021;GO:0006506/GO:0016021;;GO:0006506/GO:0016021
Vitvi01g00101	-1.02211	0.118867	0.00317902	0.0432893	Vitvi01g00101	'24.2.11.1'	'Solute transport.carrier-mediated transport.ZIP family.metal cation transporter *(ZIP)'	'mercator4v5.0: metal cation transporter *(ZIP) & prot-scriber: zinc transporter 4 & swissprot: Zinc transporter 1 & original description: none'	NA	NA	NA	NA	NA	NA	NA	NA	NA	NA	XP_019077951.1 zinc transporter 5	397	1	7e-271	1	Vitis vinifera	1	3	GO:0005385;GO:0016021;GO:0071577	EC:7	IPR004698;IPR003689;noIPR;noIPR	GO:0016021/GO:0071577/GO:0005385;GO:0046873/GO:0016020/GO:0055085/GO:0030001;;
Vitvi02g01408	4.1959	7.44208	9.76497e-31	4.98658e-28	Vitvi02g01408	'35.1'	'not assigned.annotated'	'mercator4v5.0: not classified & prot-scriber: cryja pathogenesis thaumatin protein & swissprot: Thaumatin-like protein & original description: none'	NA	NA	NA	NA	NA	NA	NA	NA	NA	NA	XP_034701769.1thaumatin-like protein 1	222	4	5.5e-171	0.9854	Vitis vinifera	0.9955		NA	NA	IPR001938;IPR001938;IPR001938;IPR001938;IPR037176;IPR001938;noIPR;IPR017949;IPR001938;IPR037176	;;;;;;;;;
Vitvi01g00103	0.105009	4.64079	0.474007	0.938351	Vitvi01g00103	'6.1.5.9'	'Nucleotide metabolism.purines.catabolism.allantoate amidohydrolase *(AAH)'	'mercator4v5.0: allantoate amidohydrolase & prot-scriber: allantoate deiminase & swissprot: Allantoate deiminase 2 & original description: none'	AT4G20070	AAH	AT4G20070.1	70.1219	1	ortholog_one2one	AT4G20070.1	The gene encoding Arabidopsis thaliana Allantoate Amidohydrolase (AtAAH)which catalyzes the allantoate deiminase reaction (EC 3.5.3.9)is expressed in all parts of the plant being consistent with a function in purine turnover in Arabidopsis. The mRNA is cell-to-cell mobile.	ALLANTOATE AMIDOHYDROLASE (ATAAH);ALLANTOATE AMIDOHYDROLASE (AAH)	NA	XP_002275843.2 allantoate deiminase	492	4	0	0.9939	Vitis vinifera	0.998	4	GO:0005783;GO:0006145;GO:0010136;GO:0047652	EC:3.5.3.9	noIPR;IPR002933;IPR010158;IPR011650;noIPR;noIPR;noIPR;IPR010158;IPR001261;noIPR;noIPR;IPR036264	;GO:0016787;GO:0016813;;;;;GO:0016813;;;;
Vitvi01g00104	-0.782643	3.44984	0.000232692	0.00521169	Vitvi01g00104	'21.3.5.1.2'	'Cell wall organisation.pectin.modification and degradation.polygalacturonase activities.polygalacturonase *(QRT3)'	'mercator4v5.0: polygalacturonase *(QRT3) & prot-scriber: pectate lyase 3 domain containing protein & swissprot: Polygalacturonase QRT3 & original description: none'	AT4G20050	QRT3	AT4G20050.5	60	1	ortholog_one2one	AT4G20050.5	Encodes a polygalacturonase that plays a direct role in degrading the pollen mother cell wall during microspore development.	POLYGALACTURONASE CLADE F 11 (PGF11)	NA	XP_003631194.1 polygalacturonase QRT3 isoform X1	505	2	0	0.9842	Vitis vinifera	1	1	GO:0004650	EC:3.2.1.15	IPR006626;IPR024535;IPR012334;noIPR;noIPR;IPR039279;IPR011050	;;;;;GO:0004650;
Vitvi01g00105	-1.40671	-1.87788	0.0108002	0.111194	Vitvi01g00105	'21.3.5.1.2'	'Cell wall organisation.pectin.modification and degradation.polygalacturonase activities.polygalacturonase *(QRT3)'	'mercator4v5.0: polygalacturonase *(QRT3) & prot-scriber: polygalacturonase qrt protein & swissprot: Polygalacturonase QRT3 & original description: none'	AT4G20040	AT4G20040	AT4G20040.1	58.3721	1	ortholog_one2one	AT4G20040.1	Pectin lyase-like superfamily protein;(source:Araport11)	NA	NA	XP_010649175.1 polygalacturonase QRT3	430	3	0	0.9946	Vitis vinifera	1	2	GO:0004650;GO:0016021	EC:3.2.1.15	IPR012334;noIPR;IPR039279;IPR011050	;;GO:0004650;
Vitvi01g00106	0.00972487	5.69023	0.937624	1	Vitvi01g00106	'5.2.5.3' AND '50.2.7'	'Lipid metabolism.glycerolipid metabolism.phosphatidylcholine biosynthesis.CTP:phosphorylcholine cytidylyltransferase' AND 'Enzyme classification.EC_2 transferases.EC_2.7 transferase transferring phosphorus-containing group'	'mercator4v5.0: CTP:phosphorylcholine cytidylyltransferase & prot-scriber: choline phosphate cytidylyltransferase & swissprot: Choline-phosphate cytidylyltransferase 2 & original description: none' AND 'mercator4v5.0: EC_2.7 transferase transferring phosphorus-containing group & prot-scriber: choline phosphate cytidylyltransferase & swissprot: Choline-phosphate cytidylyltransferase 2 & original d…	NA	NA	NA	NA	NA	NA	NA	NA	NA	NA	XP_003631247.1 choline-phosphate cytidylyltransferase 1 isoform X1	289	3	1.3e-191	0.964	Vitis vinifera/Vitis riparia	1	3	GO:0004105;GO:0006657;GO:0031210	EC:2.7.7.15	IPR004821;IPR004821;IPR014729;noIPR;noIPR;IPR045049;noIPR;IPR041723;noIPR	GO:0003824/GO:0009058;GO:0003824/GO:0009058;;;;GO:0004105/GO:0006657;;;
Vitvi01g00108	-0.0108823	6.84462	0.936234	1	Vitvi01g00108	'24.1.2.1.1'	'Solute transport.primary active transport.P-type ATPase superfamily.P1 family.P1B-type heavy metal cation-transporting ATPase *(HMA)'	'mercator4v5.0: P1B-type heavy metal cation-transporting ATPase *(HMA) & prot-scriber: copper transporting atpase & swissprot: Copper-transporting ATPase RAN1 & original description: none'	NA	NA	NA	NA	NA	NA	NA	NA	NA	NA	XP_002276004.2 copper-transporting ATPase RAN1	1000	3	0	1	Vitis vinifera	1	6	GO:0005507;GO:0005524;GO:0016021;GO:0035434;GO:0043682;GO:0140603	EC:3.6.1;EC:7.2.2.9	IPR001757;noIPR;IPR006121;IPR023214;noIPR;noIPR;noIPR;IPR027256;noIPR;IPR001757;IPR023299;IPR006122;noIPR;noIPR;IPR044492;noIPR;noIPR;IPR018303;IPR017969;IPR006121;IPR006121;IPR006121;noIPR;IPR006121;IPR006121;IPR036163;IPR023298;IPR008250;IPR036412;IPR03	GO:0016021/GO:0005215/GO:0140603/GO:0005524;;GO:0046872;;;;;GO:0016021/GO:0006812/GO:0019829;;GO:0016021/GO:0005215/GO:0140603/GO:0005524;GO:0000166;GO:0005507;;;;;;;GO:0046872;GO:0046872;GO:0046872;GO:0046872;;GO:0046872;GO:0046872;GO:0046872;;;;GO:00468
Vitvi01g00110	0.658757	-3.35733	0.53769	0.948705	Vitvi01g00110	'35.1'	'not assigned.annotated'	'mercator4v5.0: not classified & prot-scriber: phenylalanine trna ligase & swissprot: no annotation & original description: none'	NA	NA	NA	NA	NA	NA	NA	NA	NA	NA	CBI27207.3unnamed protein product, partial	108	1	8.2e-79	1	Vitis vinifera	1	4	GO:0004826;GO:0005524;GO:0005739;GO:0006432	EC:6.1.1.20	noIPR;IPR004530;noIPR	;GO:0000166/GO:0005737/GO:0004826/GO:0006432/GO:0005524;
Vitvi01g00111	-1.88158	-3.69069	0.139756	0.580715	Vitvi01g00111	'15.5.42'	'RNA biosynthesis.transcriptional regulation.PLATZ-type transcription factor'	'mercator4v5.0: PLATZ-type transcription factor & prot-scriber: b ox type domain containing protein & swissprot: Protein RGF1 INDUCIBLE TRANSCRIPTION FACTOR 1 & original description: none'	AT1G31040	AT1G31040	AT1G31040.1	59.0038	1	ortholog_one2one	AT1G31040.1	ORE15 is a nuclear localized member of the PLATZ family of transcription factors. Based on over expression and loss of function phenotypes, ORE15 functions in regulation of leaf cell proliferation and senescence.	ORESARA15 (ORE15); (PLATZ3)	NA	XP_002275249.1PREDICTED: uncharacterized protein LOC100268160	261	3	3e-174	1	Vitis vinifera	1	3	GO:0005634;GO:0008270;GO:0010150	NA	IPR006734;noIPR;noIPR;noIPR;IPR000315;noIPR	;;;;GO:0008270;
Vitvi01g00112	-0.00354103	6.52662	0.977044	1	Vitvi01g00112	'3.13.9.1.4' AND '50.2.7'	'Carbohydrate metabolism.nucleotide sugar biosynthesis.UDP-N-acetylglucosamine biosynthesis.de novo biosynthesis.UDP-N-acetylglucosamine pyrophosphorylase' AND 'Enzyme classification.EC_2 transferases.EC_2.7 transferase transferring phosphorus-containing group'	'mercator4v5.0: UDP-N-acetylglucosamine pyrophosphorylase & prot-scriber: udp n acetylglucosamie pyrophosphorylase & swissprot: UDP-N-acetylglucosamine diphosphorylase 1 & original description: none' AND 'mercator4v5.0: EC_2.7 transferase transferring phosphorus-containing group & prot-scriber: udp n acetylglucosamie pyrophosphorylase & swissprot: UDP-N-acetylglucosamine diphosphorylase 1 & origi…	AT1G31070	GlcNAc1pUT1	AT1G31070.2	83.0928	1	ortholog_one2many	AT1G31070.2	Encodes a protein that functions as an N-acetylglucosamine-1-phosphate uridylyltransferase that catalyzes the formation of UDP-N-acetylglucosamine (UDP-GlcNAc). This is an essential precursor for glycolipid and glycoprotein synthesis and is also used for regulatory protein modification in signaling pathways. The enzyme can also catalyze the reverse reaction using both UDP-GlcNAc and the less comm…	N-ACETYLGLUCOSAMINE-1-PHOSPHATE URIDYLYLTRANSFERASE 1 (GlcNAc1pUT1);N-ACETYLGLUCOSAMINE-1-PHOSPHATE URIDYLYLTRANSFERASE 1 (GLCNA.UT1)	NA	XP_002276048.1 UDP-N-acetylglucosamine diphosphorylase 1	485	2	0	1	Vitis vinifera	1	2	GO:0003977;GO:0006048	EC:2.7.7.23	IPR002618;IPR029044;noIPR;IPR039741;noIPR;IPR029044	GO:0070569;;;;;
Vitvi01g00113	-0.346008	1.26181	0.122428	0.54133	Vitvi01g00113	'4.6.1.3.1'	'Amino acid metabolism.amino acid degradation.arginine.urease accessory protein activities.urease accessory protein *(UreD)'	'mercator4v5.0: urease accessory protein *(UreD) & prot-scriber: urease accessory protein d & swissprot: Urease accessory protein D & original description: none'	AT2G35035	URED	AT2G35035.1	70.4467	1	ortholog_one2one	AT2G35035.1	Encodes a urease accessory protein which is essential for the activation of plant urease.	UREASE ACCESSORY PROTEIN D (URED)	NA	XP_019078779.1 urease accessory protein D isoform X1	291	3	9.5e-211	0.9977	Vitis vinifera	1	3	GO:0006807;GO:0016151;GO:1905182	NA	IPR002669;IPR002669;IPR002669	GO:0006807/GO:0016151;GO:0006807/GO:0016151;GO:0006807/GO:0016151
Vitvi01g00114	0.0731354	3.5659	0.600288	0.980687	Vitvi01g00114	'17.6.1.2.10'	'Protein biosynthesis.organelle machinery.mitochondrial ribosome biogenesis.large ribosomal subunit proteome.component *(bL12m)'	'mercator4v5.0: component *(bL12m) of large mitoribosomal-subunit proteome & prot-scriber: 50s ribosomal protein l7 l12 & swissprot: no annotation & original description: none'	AT1G70190	AT1G70190	AT1G70190.1	61.165	1	ortholog_one2many	AT1G70190.1	ribosomal protein L7/L12 domain-containing protein;(source:Araport11)	RIBOSOMAL PROTEIN BL12MZ (BL12MZ)	NA	RVX02777.150S ribosomal protein L7/L12	206	3	2e-122	0.9871	Vitis vinifera	1	3	GO:0003735;GO:0005840;GO:0006412	NA	IPR008932;IPR013823;IPR014719;IPR036235;IPR000206;IPR015608;IPR000206;IPR000206;IPR036235;IPR014719	GO:0006412/GO:0005840/GO:0003735;GO:0006412/GO:0003735;;GO:0006412/GO:0005840/GO:0003735;GO:0006412/GO:0005840/GO:0003735;;GO:0006412/GO:0005840/GO:0003735;GO:0006412/GO:0005840/GO:0003735;GO:0006412/GO:0005840/GO:0003735;
Vitvi01g00115	0.12874	5.45918	0.245737	0.744049	Vitvi01g00115	'6.1.1.9'	'Nucleotide metabolism.purines.ribonucleotide (RN) anabolism.bifunctional aminoimidazole-carboximide RN transformylase and IMP cyclohydrolase *(PUR9/10)'	'mercator4v5.0: bifunctional aminoimidazole-carboximide RN transformylase and IMP cyclohydrolase *(PUR9/10) & prot-scriber: bifunctional purine biosynthesis protein purh & swissprot: no annotation & original description: none'	AT2G35040	AT2G35040	AT2G35040.1	77.649	1	ortholog_one2many	AT2G35040.1	AICARFT/IMPCHase bienzyme family protein;(source:Araport11)	NA	NA	XP_034683278.1bifunctional purine biosynthesis protein PurH isoform X2	604	4	0	0.9951	Vitis vinifera	1	4	GO:0003937;GO:0004643;GO:0005829;GO:0006189	EC:3.5.4.10;EC:2.1.2.3	IPR002695;IPR011607;IPR011607;IPR024051;IPR002695;IPR002695;IPR036914;IPR024051;IPR002695;noIPR;IPR002695;IPR011607;IPR002695;noIPR;IPR016193;IPR036914	GO:0006164/GO:0004643/GO:0003937;;;;GO:0006164/GO:0004643/GO:0003937;GO:0006164/GO:0004643/GO:0003937;;;GO:0006164/GO:0004643/GO:0003937;;GO:0006164/GO:0004643/GO:0003937;;GO:0006164/GO:0004643/GO:0003937;;GO:0003824;
Vitvi01g00116	0.107372	5.42413	0.336258	0.834541	Vitvi01g00116	'15.5.45'	'RNA biosynthesis.transcriptional regulation.FRS/FRF-type transcription factor'	'mercator4v5.0: FRS/FRF-type transcription factor & prot-scriber: protein far sequence & swissprot: Protein FAR-RED IMPAIRED RESPONSE 1 & original description: none'	AT4G19990	FRS1	AT4G19990.6	41.6244	1	ortholog_one2one	AT4G19990.2	FAR1-related sequence 1;(source:Araport11)	FAR1-RELATED SEQUENCE 1 (FRS1)	NA	XP_010649032.1 protein FAR-RED IMPAIRED RESPONSE 1 isoform X1	985	2	0	0.9817	Vitis vinifera	1	2	GO:0006355;GO:0008270	NA	IPR006564;IPR004330;IPR018289;IPR007527;noIPR;noIPR;IPR031052;noIPR;IPR007527	GO:0008270;;;GO:0008270;;;GO:0006355;;GO:0008270
Vitvi01g00119	0.100429	7.93146	0.492167	0.938351	Vitvi01g00119	'12.4.7.2'	'Chromatin organisation.nucleosome remodeling.CHD chromatin remodeling activities.CHD3-type chromatin remodeling factor *(PKL/PKR)'	'mercator4v5.0: CHD3-type chromatin remodeling factor *(PKL/PKR) & prot-scriber: chromodomain helicase dna binding protein & swissprot: Protein CHROMATIN REMODELING 4 & original description: none'	AT5G44800	CHR4	AT5G44800.1	52.1444	1	ortholog_one2one	AT5G44800.1	Interacts with transcription factors involved in floral meristem identity and affects the expression of key floral regulators. Affects H3K27me3 and H3K4me3 levels at a subset of loci in the genome.	CHROMATIN REMODELING 4 (CHR4);PICKLE RELATED 1 (PKR1); (MI-2-LIKE)	NA	XP_003631193.1 protein CHROMATIN REMODELING 4	2355	2	0	0.9972	Vitis vinifera	1	2	GO:0005524;GO:0070615	NA	IPR014001;IPR000953;IPR001965;IPR009463;IPR001650;IPR027417;IPR009463;IPR000330;IPR013083;noIPR;IPR038718;noIPR;noIPR;IPR023780;IPR019787;IPR001650;noIPR;noIPR;noIPR;noIPR;noIPR;noIPR;noIPR;noIPR;noIPR;noIPR;noIPR;noIPR;noIPR;noIPR;noIPR;noIPR;noIPR;noIPR	;;;;;;;GO:0005524/GO:0070615;;;;;;;;;;;;;;;;;;;;;;;;;;;;;;;;;;;;;;;;;;;
Vitvi01g00120	-0.0413029	9.39041	0.754709	1	Vitvi01g00120	'27.14.4' AND '50.2.7'	'Multi-process regulation.MAP kinase cascade signalling.MAP3K-RAF protein kinase' AND 'Enzyme classification.EC_2 transferases.EC_2.7 transferase transferring phosphorus-containing group'	'mercator4v5.0: MAP3K-RAF protein kinase & prot-scriber: protein kinase domain containing & swissprot: Probable serine/threonine-protein kinase SIS8 & original description: none' AND 'mercator4v5.0: EC_2.7 transferase transferring phosphorus-containing group & prot-scriber: protein kinase domain containing & swissprot: Probable serine/threonine-protein kinase SIS8 & original description: none'	AT2G35050	AT2G35050	AT2G35050.1	37.4439	1	ortholog_one2one	AT2G35050.1	Raf-like kinase required for stomatal vapor pressure difference response.	(RAF24)	NA	XP_002276237.2PREDICTED: uncharacterized protein LOC100242423 isoform X1	1338	3	0	0.9868	Vitis vinifera	1	4	GO:0004672;GO:0005515;GO:0005524;GO:0006468	EC:2.7.1	IPR001245;IPR000270;IPR000719;noIPR;IPR001245;IPR000270;noIPR;noIPR;noIPR;noIPR;noIPR;noIPR;noIPR;noIPR;noIPR;noIPR;IPR008271;IPR017441;IPR000719;noIPR;noIPR;IPR011009;noIPR	GO:0004672/GO:0006468;GO:0005515;GO:0005524/GO:0004672/GO:0006468;;GO:0004672/GO:0006468;GO:0005515;;;;;;;;;;;GO:0004672/GO:0006468;GO:0005524;GO:0005524/GO:0004672/GO:0006468;;;;
Vitvi01g00121	-0.0455889	6.16047	0.759443	1	Vitvi01g00121	'24.2.3.11'	'Solute transport.carrier-mediated transport.APC superfamily.potassium cation transporter *(HAK/KUP/KT)'	'mercator4v5.0: potassium cation transporter *(HAK/KUP/KT) & prot-scriber: potassium transporter & swissprot: Potassium transporter 11 & original description: none'	AT2G35060	KUP11	AT2G35060.2	81.6456	1	ortholog_one2many	AT2G35060.2	potassium transporter	K+ UPTAKE PERMEASE 11 (KUP11)	NA	XP_002276261.2 potassium transporter 11	790	2	0	0.9994	Vitis vinifera	1	4	GO:0005886;GO:0015079;GO:0016021;GO:0071805	EC:7	IPR003855;IPR003855;noIPR;IPR003855	GO:0071805/GO:0015079/GO:0016020;GO:0071805/GO:0015079/GO:0016020;;GO:0071805/GO:0015079/GO:0016020
[truncated: 24,950 more rows]
