# Supplementary material for: Graft union formation involves interactions among bud signals, carbon availability, dormancy release, wound responses and non‐self‐communication in grapevine
Source: Plant J. 2025 Jun 11;122(5):e70244. doi: 10.1111/tpj.70244 (PMC12155988; doi:10.1111/tpj.70244)
Supplement: Supplementary file 23 — Data S10. Genes asymmetrically expressed across the graft and wound interface of Vitis vinifera cv. Pinot noir 14 days after wounding/grafting. [file TPJ-122-0-s026.xlsx]

## Sheet: Legend
Data S9: Genes asymmetrically expressed across the graft and wound interface of Vitis vinifera cv. Pinot noir 14 d after wounding/grafting. Fold change calculated as the ratio of expression above compared to below the wound site/graft interface, genes considered differentially expressed with an absolute log₂-fold change (LogFC) higher than 1.5 and the adjusted p-value (False discovery rate, FDR) …

## Sheet: Gene expression data
GeneID	logFC grafts	FDR grafts	logFC wounded scions bud side	FDR wounded scions bud side	logFC wounded scions opposite bud	FDR wounded scions opposite bud	logFC wounded rootstocks	FDR wounded rootstocks	BINCODE	BIN NAME	BIN DESCRIPTION	Arabidopsis thaliana gene stable ID	Arabidopsis thaliana gene name	Arabidopsis thaliana protein or transcript stable ID	%id target Arabidopsis thaliana gene identical to query gene	Arabidopsis thaliana orthology confidence [0 low, 1 high]	Arabidopsis thaliana homology type	Gene Model Name	Arabidopsis Gene Model Description	All Gene Symbols	Grape_Symbol_ManualAnnotationGrapedia	Blast to Go description	Sequence Length	Blast Hits Count	Blast Min EValue	Blast Similarity Mean	Blast Top Hit Taxonomy Name	Blast Top Hit Similarity	Annotation GO Count	Annotation GO ID	Enzyme Code	InterPro Accession	InterPro GO ID
Vitvi00g00444	-0.0908635	1	-0.447243	1	-0.733981	1	-0.286435	1	'19.4.5.7.3' AND '50.3.4'	Protein homeostasis.proteolysis.metallopeptidase activities.carboxypeptidase activities.M28-class carboxypeptidase' AND Enzyme classification.EC_3 hydrolases.EC_3.4 hydrolase acting on peptide bond (peptidase)'	'mercator4v5.0: M28-class carboxypeptidase & prot-scriber: transferrin receptor protein & swissprot: Probable glutamate carboxypeptidase PLA3 & original description: none' AND 'mercator4v5.0: EC_3.4 hydrolase acting on peptide bond (peptidase) & prot-scriber: transferrin receptor protein & swissprot: Probable glutamate carboxypeptidase PLA3 & original description: none'	AT3G54720	AMP1	AT3G54720.1	59.0909	0	ortholog_one2many	AT3G54720.1	Encodes glutamate carboxypeptidase. Various alleles show-increased cotyledon number and rate of leaf initiation, show transformation of leaves to cotyledons, altered flowering time and photomorphogenesis and an increased level of cytokinin biosynthesis. Involved in ethylene enhanced hypocotyl elongation in the light. Strong genetic interaction between TGH and AMP1.	ALTERED MERISTEM PROGRAM 1 (AMP1);CONSTITUTIVE MORPHOGENESIS 2 (COP2);HAUPTLING (HPT);PRIMORDIA TIMING (PT);MULTIFOLIA (MFO1); (MFO1); (ATAMP1)	NA	CBI29491.3unnamed protein product, partial	286	1	6.5e-211	1	Vitis vinifera	1	1	GO:0008235	EC:3.4	IPR007484;noIPR;IPR039373;noIPR;noIPR;noIPR	GO:0008235;;;;;
Vitvi00g00610	0.161212	0.990943	0.836744	0.941338	0.0548611	1	-1.02319	1	'35.1'	'not assigned.annotated'	'mercator4v5.0: not classified & prot-scriber: nadh quinone oxidoreductase subunit h & swissprot: NADH-ubiquinone oxidoreductase chain 1 & original description: none'	ATMG01275	NA	ATMG01275.1	94.6565	0	ortholog_one2many	ATMG01275.1	Encodes subunit of mitochondrial NAD(P)H dehydrogenase that is trans-spliced from three precursors. Previously there were three AGI identifiers for the individual trans-spliced sections.	NADH DEHYDROGENASE 1B (NAD1B);NADH DEHYDROGENASE 1C (NAD1C);NADH DEHYDROGENASE 1A (NAD1A);NADH DEHYDROGENASE 1 (NAD1);NAD(P)H DEHYDROGENASE 1 (ND1)	NA	YP_002608338.1NADH dehydrogenase subunit 1	131	20	1.7e-78	0.9953	Vitis vinifera	1	6	GO:0005747;GO:0005886;GO:0008137;GO:0009060;GO:0016021;GO:0022900	EC:7.1.1.2;EC:1.6.5.11;EC:1.6.5.2	IPR001694;IPR001694;noIPR	GO:0016020;GO:0016020;
Vitvi00g00614	0.608923	0.522497	0.05455	1	-0.626779	1	-0.376631	1	'2.4.1.3.7'	'Cellular respiration.oxidative phosphorylation.NADH dehydrogenase complex.module P (proton translocation).component *(ND6/NQO10)'	'mercator4v5.0: component *(ND6/NQO10) of NADH dehydrogenase proton translocation (module P) & prot-scriber: nadh ubiquinone oxidoreductase chain & swissprot: NADH-ubiquinone oxidoreductase chain 6 & original description: none'	ATMG00270	nad6	ATMG00270.1	87.4439	0	ortholog_one2many	ATMG00270.1	NADH dehydrogenase subunit 6	NADH DEHYDROGENASE 6 (NAD6)	NA	YP_002608398.1NADH dehydrogenase subunit 6	223	1	7.9e-151	1	Vitis vinifera/Vitis riparia x Vitis cinerea	1	4	GO:0005747;GO:0008137;GO:0016021;GO:0022900	EC:7.1.1.2;EC:1.6.5.11;EC:1.6.5.2	IPR042106;IPR001457;noIPR;noIPR	;GO:0008137;;
Vitvi00g00615	0.803212	0.164032	0.320347	1	-0.598295	1	-0.14966	1	'17.6.1.3.3'	'Protein biosynthesis.organelle machinery.mitochondrial ribosome biogenesis.small ribosomal subunit proteome.component *(uS4m)'	'mercator4v5.0: component *(uS4m) of small mitoribosomal-subunit proteome & prot-scriber: s4 domain containing protein & swissprot: Ribosomal protein S4, mitochondrial & original description: none'	AT2G07734	AT2G07734	AT2G07734.1	84.8066	1	ortholog_one2many	AT2G07734.1	Alpha-L RNA-binding motif/Ribosomal protein S4 family protein;(source:Araport11)	NA	NA	YP_002608399.1ribosomal protein S4	362	2	2.7e-264	0.9972	Vitis vinifera/Vitis riparia x Vitis cinerea	1	5	GO:0003735;GO:0005739;GO:0015935;GO:0019843;GO:0045903	NA	IPR002942;IPR036986;IPR002942;IPR022801;noIPR;noIPR;IPR002942;noIPR	GO:0003723;GO:0003723;GO:0003723;;;;GO:0003723;
Vitvi00g00786	0.14899	1	1.14905	0.642503	-0.217574	1	-1.27353	1	'27.6.1.5.1' AND '50.3.1'	'Multi-process regulation.phosphoinositide signalling.inositol phosphate metabolism.inositol polyphosphate phosphatase activities.type-I inositol-polyphosphate 5-phosphatase' AND 'Enzyme classification.EC_3 hydrolases.EC_3.1 hydrolase acting on ester bond'	'mercator4v5.0: type-I inositol-polyphosphate 5-phosphatase & prot-scriber: type i nostol polyphosphate 5 phosphatase & swissprot: Type I inositol polyphosphate 5-phosphatase 5 & original description: none' AND 'mercator4v5.0: EC_3.1 hydrolase acting on ester bond & prot-scriber: type i nostol polyphosphate 5 phosphatase & swissprot: Type I inositol polyphosphate 5-phosphatase 5 & original descri…	AT5G65090	BST1	AT5G65090.1	59.7753	0	ortholog_one2many	AT5G65090.1	Encodes a protein involved in root hair morphogenesis and tip growth. Required for restricting both the size of the root-hair initiation site and the width of the root hairs during the transition to tip growth, but, apparently, is not required for normal subsequent tip growth.	(MRH3);DEFORMED ROOT HAIRS 4 (DER4);BRISTLED 1 (BST1)	NA	XP_010647194.1 type I inositol polyphosphate 5-phosphatase 5	445	1	0	0.9194	Vitis vinifera	0.9194	2	GO:0016791;GO:0046856	EC:3.1.3	IPR000300;IPR036691;IPR005135;noIPR;noIPR;IPR036691	GO:0016791/GO:0046856;;GO:0003824;;;
Vitvi00g00859	1.11372	2.84172e-09	0.476082	0.542263	0.199043	1	0.359051	0.919995	'15.5.9.1.5'	'RNA biosynthesis.transcriptional regulation.AP2/ERF transcription factor superfamily.transcription factor (ERF) activities.subgroup ERF-III transcription factor'	'mercator4v5.0: subgroup ERF-III transcription factor & prot-scriber: ethylene responsive transcription factor erf & swissprot: Ethylene-responsive transcription factor ERF034 & original description: none'	AT4G16750	AT4G16750	AT4G16750.1	37.6623	0	ortholog_many2many	AT4G16750.1	encodes a member of the DREB subfamily A-4 of ERF/AP2 transcription factor family. The protein contains one AP2 domain. There are 17 members in this subfamily including TINY.	ETHYLENE-RESPONSIVE TRANSCRIPTION FACTOR 39 (ERF39)	NA	XP_003635442.1 ethylene-responsive transcription factor ERF039	231	5	4e-148	0.984	Vitis vinifera	1	4	GO:0003677;GO:0003700;GO:0005634;GO:0006355	NA	IPR001471;IPR001471;IPR001471;IPR036955;noIPR;noIPR;noIPR;noIPR;noIPR;IPR001471;IPR001471;IPR016177	GO:0003700/GO:0006355;GO:0003700/GO:0006355;GO:0003700/GO:0006355;GO:0003700/GO:0006355;;;;;;GO:0003700/GO:0006355;GO:0003700/GO:0006355;GO:0003677
Vitvi00g00918	-3.43214	0.193021	-0.915229	1	-0.69141	1	0.670694	1	'35.1'	'not assigned.annotated'	'mercator4v5.0: not classified & prot-scriber: atpase 1 plasma membrane type & swissprot: ATPase 11, plasma membrane-type & original description: none'	AT3G60330	HA7	AT3G60330.4	61.3095	0	ortholog_one2many	AT3G60330.1	H[+]-ATPase 7;(source:Araport11)	H(+)-ATPASE 7 (AHA7);H(+)-ATPASE 7 (HA7)	NA	XP_003635470.2 plasma membrane ATPase 2	168	2	4.7e-116	0.994	Vitis vinifera	1	8	GO:0005388;GO:0005524;GO:0005886;GO:0006874;GO:0008553;GO:0016021;GO:0070588;GO:0120029	EC:7.1.3.1;EC:7.1.2.1;EC:7.2.2.10	noIPR;noIPR;noIPR;noIPR	;;;
Vitvi00g00973	-0.0429213	1	0.0123069	1	0.890333	1	0.177331	1	'17.6.1.3.11'	'Protein biosynthesis.organelle machinery.mitochondrial ribosome biogenesis.small ribosomal subunit proteome.component *(uS12m)'	'mercator4v5.0: component *(uS12m) of small mitoribosomal-subunit proteome & prot-scriber: 40s ribosomal protein s12 mitochondrial & swissprot: Ribosomal protein S12, mitochondrial & original description: none'	AT2G07675	AT2G07675	AT2G07675.1	91.2	1	ortholog_one2many	AT2G07675.1	Ribosomal protein S12/S23 family protein;(source:Araport11)	NA	NA	YP_002608383.1ribosomal protein S12	125	20	6.9e-86	0.9804	Vitis vinifera/Vitis riparia x Vitis cinerea	1	4	GO:0003735;GO:0005739;GO:0006412;GO:0015935	NA	IPR006032;IPR006032;noIPR;IPR005679;IPR006032;noIPR;noIPR;noIPR;IPR006032;IPR006032;IPR005679;IPR012340	GO:0006412/GO:0005840/GO:0003735;GO:0006412/GO:0005840/GO:0003735;;GO:0006412/GO:0003735/GO:0015935;GO:0006412/GO:0005840/GO:0003735;;;;GO:0006412/GO:0005840/GO:0003735;GO:0006412/GO:0005840/GO:0003735;GO:0006412/GO:0003735/GO:0015935;
Vitvi00g00974	-0.229812	0.936636	0.850471	0.853655	-0.0484434	1	-0.363565	1	'2.4.1.3.3'	'Cellular respiration.oxidative phosphorylation.NADH dehydrogenase complex.module P (proton translocation).component *(ND3/NQO7)'	'mercator4v5.0: component *(ND3/NQO7) of NADH dehydrogenase proton translocation (module P) & prot-scriber: nadh ubiquinone oxidoreductase chain & swissprot: NADH-ubiquinone oxidoreductase chain 3 & original description: none'	NA	NA	NA	NA	NA	NA	NA	NA	NA	NA	GEV07194.1NADH dehydrogenase subunit 3, mitochondrial	118	20	1.6e-73	0.9924	Tanacetum cinerariifolium	1	8	GO:0003735;GO:0005739;GO:0006412;GO:0008137;GO:0015935;GO:0016021;GO:0022900;GO:0070469	EC:7.1.1.2;EC:1.6.5.11;EC:1.6.5.2	IPR000440;IPR038430;noIPR;IPR000440	GO:0008137;;;GO:0008137
Vitvi00g01453	NA	NA	-1.62836	1	-1.59363	1	NA	NA	'50.4.2'	'Enzyme classification.EC_4 lyases.EC_4.2 carbon-oxygen lyase'	'mercator4v5.0: EC_4.2 carbon-oxygen lyase & prot-scriber: 3s 6e nerolidol synthase 1 chloroplastic & swissprot: (3S,6E)-nerolidol synthase 1, chloroplastic & original description: none'	AT1G61680	TPS14	AT1G61680.1	33.8983	0	ortholog_one2many	AT1G61680.1	terpene synthase 14;(source:Araport11)	TERPENE SYNTHASE 14 (TPS14);TERPENE SYNTHASE 14 (ATTPS14)	NA	XP_010646667.1 (3S,6E)-nerolidol synthase 1, chloroplastic	177	1	9.3e-125	1	Vitis vinifera	1	1	GO:0010333	EC:4.2.3	IPR001906;IPR036965;noIPR;noIPR;noIPR;noIPR;IPR008930	GO:0016829/GO:0010333;GO:0016829/GO:0010333;;;;;
Vitvi00g01805	-0.162389	0.247412	-0.198733	0.901276	-0.184699	1	-0.204549	1	'18.4.1.17' AND '50.2.7'	'Protein modification.phosphorylation.TKL protein kinase superfamily.DUF26 protein kinase' AND 'Enzyme classification.EC_2 transferases.EC_2.7 transferase transferring phosphorus-containing group'	'mercator4v5.0: DUF26 protein kinase & prot-scriber: arath cysteine rich receptor protein kinase & swissprot: Cysteine-rich receptor-like protein kinase 10 & original description: none' AND 'mercator4v5.0: EC_2.7 transferase transferring phosphorus-containing group & prot-scriber: arath cysteine rich receptor protein kinase & swissprot: Cysteine-rich receptor-like protein kinase 10 & original des…	AT4G23180	CRK10	AT4G23180.1	53.8922	0	ortholog_many2many	AT4G23180.1	Encodes a receptor-like protein kinase. Naming convention from Chen et al 2003 (PMID 14756307) The mRNA is cell-to-cell mobile.	CYSTEINE-RICH RLK (RECEPTOR-LIKE PROTEIN KINASE) 10 (CRK10); (RLK4)	NA	XP_010646899.1 cysteine-rich receptor-like protein kinase 10	668	3	0	0.9818	Vitis vinifera	1	6	GO:0004674;GO:0005524;GO:0005886;GO:0006468;GO:0016021;GO:0042742	EC:2.7.1	IPR000719;noIPR;IPR001245;noIPR;IPR038408;IPR002902;noIPR;noIPR;noIPR;noIPR;IPR017441;IPR008271;IPR002902;IPR002902;IPR000719;noIPR;IPR011009	GO:0005524/GO:0004672/GO:0006468;;GO:0004672/GO:0006468;;;;;;;;GO:0005524;GO:0004672/GO:0006468;;;GO:0005524/GO:0004672/GO:0006468;;
Vitvi00g04001	NA	NA	NA	NA	NA	NA	-1.61488	1	'35.1'	'not assigned.annotated'	'mercator4v5.0: not classified & prot-scriber: methyltransferase & swissprot: no annotation & original description: none'	NA	NA	NA	NA	NA	NA	NA	NA	NA	NA	RVW70593.1hypothetical protein CK203_065140	365	1	4.8e-67	0.6709	Vitis vinifera	0.6709	1	GO:0008168	EC:2.1.1	IPR004159;IPR004159;noIPR	GO:0008168;GO:0008168;
Vitvi00g04004	NA	NA	NA	NA	NA	NA	2.28768	1	'35.2'	'not assigned.not annotated'	'mercator4v5.0: not classified & prot-scriber: no annotation & swissprot: no annotation & original description: none'	NA	NA	NA	NA	NA	NA	NA	NA	NA	NA	---NA---	103	NA	NA	NA	NA	NA	NA	NA	NA	NA	NA
Vitvi00g04005	1.30443	0.418814	-0.588925	1	-1.34512	1	0.0191931	1	'35.1'	'not assigned.annotated'	'mercator4v5.0: not classified & prot-scriber: sh domain containing protein & swissprot: no annotation & original description: none'	NA	NA	NA	NA	NA	NA	NA	NA	NA	NA	CBI38305.3unnamed protein product, partial	135	1	1.2e-89	1	Vitis vinifera	1	1	GO:0005515	NA	noIPR;noIPR;IPR036028	;;GO:0005515
Vitvi00g04006	NA	NA	1.99351	0.910364	-0.806051	1	NA	NA	'35.1'	'not assigned.annotated'	'mercator4v5.0: not classified & prot-scriber: arm repeat interacting with abf protein & swissprot: no annotation & original description: none'	NA	NA	NA	NA	NA	NA	NA	NA	NA	NA	CBI38308.3unnamed protein product, partial	225	1	4.8e-44	0.7217	Vitis vinifera	0.7217	NA	NA	NA	noIPR	NA
Vitvi00g04007	0.271025	0.0243687	-0.14623	0.941879	-0.238932	1	-0.265515	0.674374	'35.1'	'not assigned.annotated'	'mercator4v5.0: not classified & prot-scriber: uv b induced protein chloroplastic & swissprot: UV-B-induced protein At3g17800, chloroplastic & original description: none'	AT3G07310	AT3G07310	AT3G07310.1	54.7368	1	ortholog_one2many	AT3G07310.1	phosphoserine aminotransferase, putative (DUF760);(source:Araport11)	NA	NA	XP_002272171.1 UV-B-induced protein At3g17800, chloroplastic isoform X1	245	5	5.3e-178	0.9984	Vitis vinifera	1	NA	NA	NA	IPR008479;IPR038925;noIPR	;;
Vitvi00g04011	-1.11267	1.69379e-12	-0.260914	0.744923	0.0800624	1	-0.0657871	1	'35.1'	'not assigned.annotated'	'mercator4v5.0: not classified & prot-scriber: j domain containing protein & swissprot: Chaperone protein dnaJ 20, chloroplastic & original description: none'	NA	NA	NA	NA	NA	NA	NA	NA	NA	NA	RVW92794.1Chaperone protein dnaJ 20, chloroplastic	141	3	5.6e-93	0.995	Vitis vinifera	1	2	GO:0009507;GO:0061077	NA	IPR001623;IPR001623;IPR001623;IPR036869;noIPR;noIPR;IPR001623;IPR001623;IPR036869	;;;;;;;;
Vitvi00g04013	-2.7773	0.476141	1.54277	1	0.0806194	1	-0.0694185	1	'35.1'	'not assigned.annotated'	'mercator4v5.0: not classified & prot-scriber: nb arc domain containing protein & swissprot: no annotation & original description: none'	NA	NA	NA	NA	NA	NA	NA	NA	NA	NA	XP_034691091.1putative disease resistance RPP13-like protein 1	86	9	9e-37	0.9191	Vitis riparia	0.9383	2	GO:0006952;GO:0043531	NA	NA	NA
Vitvi00g04015	NA	NA	NA	NA	1.57022	1	NA	NA	'35.1'	'not assigned.annotated'	'mercator4v5.0: not classified & prot-scriber: tomv resistance protein tm 2 & swissprot: Putative disease resistance RPP13-like protein 1 & original description: none'	NA	NA	NA	NA	NA	NA	NA	NA	NA	NA	RVW92746.1Retrovirus-related Pol polyprotein from transposon TNT 1-94	232	1	2.7e-143	1	Vitis vinifera	1	4	GO:0003676;GO:0006952;GO:0015074;GO:0043531	NA	noIPR;IPR002182;IPR042197;IPR027417;IPR044974;noIPR;IPR027417	;GO:0043531;;;GO:0006952;;
Vitvi00g04016	-1.6369	1	3.48068	0.683174	-1.12499	1	-0.363831	1	'35.2'	'not assigned.not annotated'	'mercator4v5.0: not classified & prot-scriber: no annotation & swissprot: no annotation & original description: none'	NA	NA	NA	NA	NA	NA	NA	NA	NA	NA	RVW92746.1Retrovirus-related Pol polyprotein from transposon TNT 1-94	229	1	5e-147	1	Vitis vinifera	1	4	GO:0003676;GO:0006952;GO:0015074;GO:0043531	NA	noIPR;IPR041118;noIPR;noIPR;noIPR;IPR038005	;;;;;
Vitvi00g04017	-2.29593	0.723311	-0.83027	1	-2.34209	1	0.674433	1	'35.2'	'not assigned.not annotated'	'mercator4v5.0: not classified & prot-scriber: no annotation & swissprot: no annotation & original description: none'	NA	NA	NA	NA	NA	NA	NA	NA	NA	NA	---NA---	83	NA	NA	NA	NA	NA	NA	NA	NA	NA	NA
Vitvi00g04018	-0.153046	0.723311	-0.268532	0.992963	-0.0365087	1	-0.270934	1	'35.2'	'not assigned.not annotated'	'mercator4v5.0: not classified & prot-scriber: no annotation & swissprot: no annotation & original description: none'	NA	NA	NA	NA	NA	NA	NA	NA	NA	NA	RVW92823.1putative disease resistance protein	580	1	6.5e-306	0.9184	Vitis vinifera	0.9184	NA	NA	NA	IPR032675;noIPR;noIPR;noIPR;noIPR;noIPR;noIPR;noIPR;noIPR	;;;;;;;;
Vitvi00g04019	-0.147992	0.983417	0.135615	1	-0.763254	1	0.235784	1	'35.1'	'not assigned.annotated'	'mercator4v5.0: not classified & prot-scriber: disease resistance protein rpp & swissprot: Putative disease resistance RPP13-like protein 1 & original description: none'	NA	NA	NA	NA	NA	NA	NA	NA	NA	NA	RVW92819.1putative disease resistance RPP13-like protein 1	954	2	0	0.9843	Vitis vinifera	0.9853	2	GO:0006952;GO:0043531	NA	noIPR;noIPR;noIPR;IPR042197;IPR041118;IPR036388;IPR027417;IPR002182;IPR032675;noIPR;IPR044974;IPR038005;IPR027417;noIPR	;;;;;;;GO:0043531;;;GO:0006952;;;
Vitvi00g04020	NA	NA	1.54918	1	NA	NA	2.28768	1	'35.1'	'not assigned.annotated'	'mercator4v5.0: not classified & prot-scriber: arc domain containing protein & swissprot: Putative disease resistance RPP13-like protein 1 & original description: none'	NA	NA	NA	NA	NA	NA	NA	NA	NA	NA	RVW92780.1putative disease resistance RPP13-like protein 1	538	1	9.6e-278	0.97	Vitis vinifera	0.97	2	GO:0006952;GO:0043531	NA	IPR032675;IPR032675;IPR032675;noIPR;noIPR;noIPR;noIPR;noIPR;noIPR	;;;;;;;;
Vitvi00g04021	-1.23418	0.413984	-2.06384	0.284695	0.422794	1	-0.668665	1	'35.1'	'not assigned.annotated'	'mercator4v5.0: not classified & prot-scriber: disease resistance protein & swissprot: Putative disease resistance RPP13-like protein 1 & original description: none'	NA	NA	NA	NA	NA	NA	NA	NA	NA	NA	RVW92795.1putative disease resistance RPP13-like protein 1	415	3	5.5e-281	0.9478	Vitis vinifera	0.8801	2	GO:0006952;GO:0043531	NA	noIPR;noIPR;IPR002182;IPR042197;IPR027417;IPR041118;noIPR;IPR044974;noIPR;IPR038005;IPR027417	;;GO:0043531;;;;;GO:0006952;;;
Vitvi00g04022	-1.00036	0.705095	0.386389	1	1.06557	1	0.270933	1	'35.2'	'not assigned.not annotated'	'mercator4v5.0: not classified & prot-scriber: no annotation & swissprot: no annotation & original description: none'	NA	NA	NA	NA	NA	NA	NA	NA	NA	NA	RVW92741.1putative disease resistance protein	128	1	6.8e-19	0.8333	Vitis vinifera	0.8333	NA	NA	NA	NA	NA
Vitvi00g04023	2.86549	0.0812203	0.17963	1	-1.62743	1	1.14665	1	'35.1'	'not assigned.annotated'	'mercator4v5.0: not classified & prot-scriber: gag pre integrs domain containing protein & swissprot: no annotation & original description: none'	NA	NA	NA	NA	NA	NA	NA	NA	NA	NA	RVW92777.1putative disease resistance protein	196	3	5.6e-130	0.9949	Vitis vinifera	1	NA	NA	NA	IPR032675;noIPR	;
Vitvi00g04024	0.369161	0.163971	0.0880411	1	-0.341935	1	0.134713	1	'35.2'	'not assigned.not annotated'	'mercator4v5.0: not classified & prot-scriber: no annotation & swissprot: no annotation & original description: none'	NA	NA	NA	NA	NA	NA	NA	NA	NA	NA	RVW92823.1putative disease resistance protein	299	1	1.8e-111	0.7147	Vitis vinifera	0.7147	NA	NA	NA	IPR032675;noIPR;noIPR;noIPR;noIPR;noIPR	;;;;;
Vitvi00g04025	0.0676698	1	0.311597	0.992659	-0.357205	1	0.392902	1	'35.2'	'not assigned.not annotated'	'mercator4v5.0: not classified & prot-scriber: no annotation & swissprot: no annotation & original description: none'	NA	NA	NA	NA	NA	NA	NA	NA	NA	NA	RVW92802.1hypothetical protein CK203_042616	88	6	1.1e-58	0.9903	Vitis vinifera	1	NA	NA	NA	NA	NA
Vitvi00g04029	-0.350455	1	1.28546	0.934557	-2.82244	1	0.635411	1	'35.1'	'not assigned.annotated'	'mercator4v5.0: not classified & prot-scriber: rx n domain containing protein & swissprot: no annotation & original description: none'	NA	NA	NA	NA	NA	NA	NA	NA	NA	NA	RVW92784.1putative disease resistance protein RGA4	112	1	4.5e-67	1	Vitis vinifera	1	1	GO:0043531	NA	noIPR;IPR041118;noIPR	;;
Vitvi00g04030	-0.232326	0.450069	0.401472	0.812261	-0.0498455	1	0.0625104	1	'35.2'	'not assigned.not annotated'	'mercator4v5.0: not classified & prot-scriber: no annotation & swissprot: no annotation & original description: none'	NA	NA	NA	NA	NA	NA	NA	NA	NA	NA	RVW92800.1putative disease resistance protein	467	2	3.1e-290	0.9446	Vitis vinifera	0.9779	NA	NA	NA	IPR032675;IPR032675;noIPR;noIPR;noIPR;noIPR;noIPR;noIPR;noIPR	;;;;;;;;
Vitvi00g04031	NA	NA	-5.24011	0.067067	0.547906	1	-0.136487	1	'35.1'	'not assigned.annotated'	'mercator4v5.0: not classified & prot-scriber: nb arc domain containing protein & swissprot: no annotation & original description: none'	NA	NA	NA	NA	NA	NA	NA	NA	NA	NA	RVW92819.1putative disease resistance RPP13-like protein 1	131	1	2e-71	1	Vitis vinifera	1	2	GO:0006952;GO:0043531	NA	IPR032675;noIPR;noIPR;noIPR	;;;
Vitvi00g04032	-0.466101	0.0323378	0.339471	0.932872	-0.0424698	1	0.0419761	1	'35.1'	'not assigned.annotated'	'mercator4v5.0: not classified & prot-scriber: nb arc domain containing protein & swissprot: Putative disease resistance protein At3g14460 & original description: none'	NA	NA	NA	NA	NA	NA	NA	NA	NA	NA	RVW92819.1putative disease resistance RPP13-like protein 1	522	1	2.2e-264	0.9981	Vitis vinifera	0.9981	2	GO:0006952;GO:0043531	NA	IPR032675;IPR032675;noIPR;noIPR;noIPR;noIPR;noIPR;noIPR	;;;;;;;
Vitvi00g04033	-0.178574	0.808259	0.161524	1	-0.122445	1	0.0607418	1	'35.1'	'not assigned.annotated'	'mercator4v5.0: not classified & prot-scriber: disease resistance protein & swissprot: Putative disease resistance RPP13-like protein 1 & original description: none'	NA	NA	NA	NA	NA	NA	NA	NA	NA	NA	RVW92819.1putative disease resistance RPP13-like protein 1	929	2	0	0.993	Vitis vinifera	0.9968	2	GO:0006952;GO:0043531	NA	noIPR;noIPR;IPR032675;IPR041118;IPR042197;noIPR;IPR036388;IPR002182;IPR027417;noIPR;IPR044974;IPR038005;noIPR;IPR027417	;;;;;;;GO:0043531;;;GO:0006952;;;
Vitvi00g04034	NA	NA	1.54173	1	NA	NA	NA	NA	'35.1'	'not assigned.annotated'	'mercator4v5.0: not classified & prot-scriber: disease resistance rpp protein & swissprot: Putative disease resistance protein RGA4 & original description: none'	NA	NA	NA	NA	NA	NA	NA	NA	NA	NA	RVW92780.1putative disease resistance RPP13-like protein 1	667	1	7.7e-302	0.7383	Vitis vinifera	0.7383	2	GO:0006952;GO:0043531	NA	noIPR;IPR042197;IPR027417;IPR032675;IPR002182;noIPR;IPR044974;IPR044974;noIPR;IPR044974;noIPR;noIPR;IPR027417	;;;;GO:0043531;;GO:0006952;GO:0006952;;GO:0006952;;;
Vitvi00g04035	2.35838	0.723311	NA	NA	NA	NA	1.55276	1	'35.2'	'not assigned.not annotated'	'mercator4v5.0: not classified & prot-scriber: no annotation & swissprot: no annotation & original description: none'	NA	NA	NA	NA	NA	NA	NA	NA	NA	NA	---NA---	69	NA	NA	NA	NA	NA	NA	NA	NA	NA	NA
Vitvi00g04036	2.11246	0.233041	0.620213	1	1.2022	1	3.13174	1	'35.1'	'not assigned.annotated'	'mercator4v5.0: not classified & prot-scriber: gag pre integrs domain containing protein & swissprot: no annotation & original description: none'	NA	NA	NA	NA	NA	NA	NA	NA	NA	NA	RVW92823.1putative disease resistance protein	196	3	4.9e-128	0.9932	Vitis vinifera	1	NA	NA	NA	IPR032675;noIPR	;
Vitvi00g04037	0.264336	0.553301	-0.0246277	1	-0.185087	1	0.395308	1	'35.1'	'not assigned.annotated'	'mercator4v5.0: not classified & prot-scriber: nb arc domain containing protein & swissprot: no annotation & original description: none'	NA	NA	NA	NA	NA	NA	NA	NA	NA	NA	RVW92823.1putative disease resistance protein	337	1	4.9e-163	0.9069	Vitis vinifera	0.9069	NA	NA	NA	IPR032675;noIPR;noIPR;noIPR;noIPR;noIPR	;;;;;
Vitvi00g04038	-1.62391	1	-4.09901	0.60657	-1.68074	1	3.38642	0.973092	'35.1'	'not assigned.annotated'	'mercator4v5.0: not classified & prot-scriber: retrovirus pol yprotein from transposon re & swissprot: no annotation & original description: none'	NA	NA	NA	NA	NA	NA	NA	NA	NA	NA	RVX15598.1Retrovirus-related Pol polyprotein from transposon RE1	319	5	2.4e-203	0.7971	Vitis vinifera	0.7792	1	GO:0005488	NA	IPR029472;noIPR;noIPR;noIPR	;;;
Vitvi00g04039	-0.210654	0.352364	0.331917	0.902733	0.184542	1	-0.10939	1	'35.1'	'not assigned.annotated'	'mercator4v5.0: not classified & prot-scriber: ethylene responsive transcription factor erf & swissprot: Ethylene-responsive transcription factor 6 & original description: none'	NA	NA	NA	NA	NA	NA	NA	NA	NA	NA	RVX15591.1Ethylene-responsive transcription factor 6	272	3	8.9e-135	0.8965	Vitis vinifera	0.9026	4	GO:0003677;GO:0003700;GO:0005634;GO:0006355	NA	IPR001471;IPR001471;IPR036955;IPR001471;noIPR;noIPR;noIPR;noIPR;noIPR;IPR001471;IPR001471;IPR016177	GO:0003700/GO:0006355;GO:0003700/GO:0006355;GO:0003700/GO:0006355;GO:0003700/GO:0006355;;;;;;GO:0003700/GO:0006355;GO:0003700/GO:0006355;GO:0003677
Vitvi00g04040	-1.06677	0.644016	0.012712	1	0.990849	1	0.16917	1	'24.1.2.3.1'	'Solute transport.primary active transport.P-type ATPase superfamily.P3 family.P3A-type proton-translocating ATPase *(AHA)'	'mercator4v5.0: P3A-type proton-translocating ATPase *(AHA) & prot-scriber: atpase 1 plasma membrane type & swissprot: ATPase 11, plasma membrane-type & original description: none'	NA	NA	NA	NA	NA	NA	NA	NA	NA	NA	RVX15592.1ATPase 11, plasma membrane-type	916	1	0	0.9093	Vitis vinifera	0.9093	6	GO:0005524;GO:0005886;GO:0008553;GO:0016021;GO:0120029;GO:0140603	EC:7.1.3.1;EC:3.6.1;EC:7.1.2.1	IPR001757;noIPR;IPR004014;IPR004014;noIPR;IPR001757;IPR023299;noIPR;IPR006534;noIPR;IPR023214;noIPR;noIPR;noIPR;noIPR;noIPR;noIPR;IPR018303;IPR006534;IPR023299;IPR036412;IPR008250;IPR023298	GO:0016021/GO:0005215/GO:0140603/GO:0005524;;;;;GO:0016021/GO:0005215/GO:0140603/GO:0005524;GO:0000166;;GO:0016021/GO:0008553/GO:0120029;;;;;;;;;;GO:0016021/GO:0008553/GO:0120029;GO:0000166;;;
Vitvi00g04041	0.659366	0.043548	0.548534	0.342731	0.231435	1	0.228199	1	'7.9.6.2'	'Coenzyme metabolism.NAD/NADP biosynthesis.NAD homeostasis.pyrophosphohydrolase *(NUDX)'	'mercator4v5.0: pyrophosphohydrolase *(NUDX) & prot-scriber: nudix hydrolase domain containing protein & swissprot: Nudix hydrolase 8 & original description: none'	AT5G47240	NUDT8	AT5G47240.2	59.3315	1	ortholog_one2one	AT5G47240.2	nudix hydrolase homolog 8;(source:Araport11)	NA	NA	XP_034698088.1nudix hydrolase 8 isoform X1	359	2	1.2e-263	0.9277	Vitis riparia	0.9944	2	GO:0016787;GO:0046872	EC:3	IPR003293;IPR000086;IPR040618;noIPR;noIPR;noIPR;IPR003293;noIPR;IPR020084;IPR000086;noIPR;IPR015797	;;;;;;;;GO:0016787;;;
Vitvi00g04042	0.16511	0.370236	0.0944934	1	0.0861843	1	0.116897	1	'19.2.3.1.5.3'	'Protein homeostasis.ubiquitin-proteasome system.ubiquitin-fold protein deconjugation.UBQ deconjugation.PPPDE deubiquitinase activities.deubiquitinase'	'mercator4v5.0: deubiquitinase & prot-scriber: pppde domain containing protein & swissprot: DeSI-like protein At4g17486 & original description: none'	NA	NA	NA	NA	NA	NA	NA	NA	NA	NA	XP_034688933.1deSI-like protein At4g17486 isoform X2	221	2	1.4e-159	0.991	Vitis riparia	0.9955	1	GO:0008233	EC:3.4	IPR008580;IPR042266;IPR008580;noIPR;noIPR;IPR008580;IPR008580	GO:0008233;;GO:0008233;;;GO:0008233;GO:0008233
Vitvi00g04043	-1.35592	0.397157	-0.872371	0.925015	0.552945	1	0.732302	1	'35.1'	'not assigned.annotated'	'mercator4v5.0: not classified & prot-scriber: gub wak bind domain containing protein & swissprot: no annotation & original description: none'	NA	NA	NA	NA	NA	NA	NA	NA	NA	NA	XP_034688898.1RING-H2 finger protein ATL22-like	83	1	6.2e-47	0.9868	Vitis riparia	0.9868	1	GO:0030247	NA	IPR025287;noIPR;noIPR	GO:0030247;;
Vitvi00g04044	0.221708	0.388869	-0.101144	1	-0.319377	1	-0.407389	0.725195	'35.1'	'not assigned.annotated'	'mercator4v5.0: not classified & prot-scriber: gub wak bind domain containing protein & swissprot: no annotation & original description: none'	NA	NA	NA	NA	NA	NA	NA	NA	NA	NA	XP_034688898.1RING-H2 finger protein ATL22-like	212	2	1.5e-146	0.9668	Vitis riparia	0.9858	4	GO:0006508;GO:0008233;GO:0016021;GO:0030247	EC:3.4	noIPR;noIPR	;
Vitvi00g04045	0.616497	0.101672	-0.20789	1	0.178606	1	0.0719104	1	'24.1.2.3.1'	'Solute transport.primary active transport.P-type ATPase superfamily.P3 family.P3A-type proton-translocating ATPase *(AHA)'	'mercator4v5.0: P3A-type proton-translocating ATPase *(AHA) & prot-scriber: atpase 1 plasma membrane type & swissprot: ATPase 11, plasma membrane-type & original description: none'	NA	NA	NA	NA	NA	NA	NA	NA	NA	NA	XP_034693866.1ATPase 11, plasma membrane-type-like isoform X1	923	1	0	0.9868	Vitis riparia	0.9868	5	GO:0005524;GO:0008553;GO:0016021;GO:0120029;GO:0140603	EC:7.1.3.1;EC:3.6.1;EC:7.1.2.1	IPR001757;noIPR;IPR004014;IPR006534;noIPR;IPR023214;IPR004014;IPR023299;IPR001757;noIPR;noIPR;noIPR;noIPR;noIPR;noIPR;IPR018303;IPR006534;IPR036412;IPR008250;IPR023298	GO:0016021/GO:0005215/GO:0140603/GO:0005524;;;GO:0016021/GO:0008553/GO:0120029;;;;GO:0000166;GO:0016021/GO:0005215/GO:0140603/GO:0005524;;;;;;;;GO:0016021/GO:0008553/GO:0120029;;;
Vitvi00g04046	0.139676	0.958576	-0.10872	1	-0.216557	1	-0.0279457	1	'35.2'	'not assigned.not annotated'	'mercator4v5.0: not classified & prot-scriber: no annotation & swissprot: no annotation & original description: none'	NA	NA	NA	NA	NA	NA	NA	NA	NA	NA	CAN68810.1hypothetical protein VITISV_001082	165	1	9.4e-107	0.9818	Vitis vinifera	0.9818	NA	NA	NA	NA	NA
Vitvi00g04047	0.0290251	0.952769	-0.0276299	1	0.0998796	1	0.0326038	1	'19.2.4.2.1.6'	'Protein homeostasis.ubiquitin-proteasome system.membrane-associated protein degradation.ER-associated protein degradation (ERAD).HRD1 E3 ubiquitin ligase complex.associated plant-specific component *(PAWH)'	'mercator4v5.0: associated plant-specific component *(PAWH) of E3 ubiquitin ligase complex & prot-scriber: altered inheritance of mitochondria protein 24 l & swissprot: no annotation & original description: none'	AT4G17420	AT4G17420	AT4G17420.1	55.8974	1	ortholog_one2many	AT4G17420.1	PAWH1 along with PAWH2 is part of endoplasmic reticulum ubiquitin ligase complex with Arabidopsis HRD1 via interaction with EBS7. As such it plays a role in promoting protein degradation via the ERAD pathway.	PROTEIN ASSOCIATED WITH HRD1-1 (PAWH1); (ATAIM24-B1)	NA	XP_010646851.1PREDICTED: uncharacterized protein LOC100257929	390	2	1.4e-194	1	Vitis vinifera	1	NA	NA	NA	IPR036983;IPR002838;noIPR;noIPR;IPR016031	;;;;
Vitvi00g04048	-0.337583	0.00748389	0.122003	1	-0.0972351	1	-0.014222	1	'35.1'	'not assigned.annotated'	'mercator4v5.0: not classified & prot-scriber: sphingomyelin phosphodiesterase & swissprot: no annotation & original description: none'	AT5G47400	AT5G47400	AT5G47400.1	58.4184	1	ortholog_one2one	AT5G47400.1	sphingomyelin phosphodiesterase;(source:Araport11)	(PNET4)	NA	XP_010646854.2 sphingomyelin phosphodiesterase 4	784	4	0	0.9922	Vitis vinifera	0.9987	2	GO:0016021;GO:0050290	EC:3.1.4.41;EC:3.1.1	IPR024129;noIPR;noIPR	GO:0050290;;
Vitvi00g04049	NA	NA	1.31119	0.140278	-0.687787	1	-0.861908	1	'15.5.9.1.5'	'RNA biosynthesis.transcriptional regulation.AP2/ERF transcription factor superfamily.transcription factor (ERF) activities.subgroup ERF-III transcription factor'	'mercator4v5.0: subgroup ERF-III transcription factor & prot-scriber: ap erf domain containing protein & swissprot: no annotation & original description: none'	NA	NA	NA	NA	NA	NA	NA	NA	NA	NA	XP_003635442.1 ethylene-responsive transcription factor ERF039	179	5	2.6e-84	0.7142	Vitis vinifera	0.7179	NA	NA	NA	noIPR;noIPR;noIPR;noIPR	;;;
Vitvi00g04051	0.566999	0.909496	0.806828	0.867197	1.91706	1	-0.298729	1	'19.2.4.2.1.6'	'Protein homeostasis.ubiquitin-proteasome system.membrane-associated protein degradation.ER-associated protein degradation (ERAD).HRD1 E3 ubiquitin ligase complex.associated plant-specific component *(PAWH)'	'mercator4v5.0: associated plant-specific component *(PAWH) of E3 ubiquitin ligase complex & prot-scriber: altered inheritance of mitochondria protein 24 l & swissprot: no annotation & original description: none'	NA	NA	NA	NA	NA	NA	NA	NA	NA	NA	EOY24287.1 Tryptophan RNA-binding attenuator protein-like	72	20	3.8e-35	0.9897	Vitis vinifera	1	1	GO:0016021	NA	IPR036983;noIPR;noIPR;IPR016031	;;;
Vitvi00g04052	NA	NA	1.53984	1	-1.61331	1	-0.0679188	1	'35.1'	'not assigned.annotated'	'mercator4v5.0: not classified & prot-scriber: binding kh domain containing protein & swissprot: no annotation & original description: none'	NA	NA	NA	NA	NA	NA	NA	NA	NA	NA	CAN64750.1hypothetical protein VITISV_009292	260	1	2.4e-166	0.829	Vitis vinifera	0.829	1	GO:0003723	NA	IPR036612;IPR045071;noIPR	GO:0003723;;
Vitvi00g04053	2.57036	0.476141	-2.27562	0.72782	-1.17869	1	-4.02983	0.793894	'35.1'	'not assigned.annotated'	'mercator4v5.0: not classified & prot-scriber: aaa domain containing protein & swissprot: no annotation & original description: none'	NA	NA	NA	NA	NA	NA	NA	NA	NA	NA	XP_034678781.1chromosome transmission fidelity protein 18 homolog isoform X3	367	9	2.1e-209	0.9846	Vitis riparia	0.9805	NA	NA	NA	noIPR;noIPR;noIPR	;;
Vitvi00g04054	-1.5635	1	NA	NA	NA	NA	NA	NA	'35.1'	'not assigned.annotated'	'mercator4v5.0: not classified & prot-scriber: replication factor c large subunit & swissprot: no annotation & original description: none'	AT1G04730	CTF18	AT1G04730.1	68.0672	0	ortholog_one2many	AT1G04730.1	Necessary for sister chromatid cohesion. Acts in synergy with ETG1.	CHROMOSOME TRANSMISSION FIDELITY 18 (CTF18)	NA	RVW12612.1Chromosome transmission fidelity protein 18-like	119	1	1.2e-72	0.958	Vitis vinifera	0.958	2	GO:0005524;GO:0016887	NA	IPR027417;IPR003959;noIPR;noIPR;IPR027417	;GO:0016887/GO:0005524;;;
Vitvi00g04055	NA	NA	NA	NA	1.58362	1	NA	NA	'35.1'	'not assigned.annotated'	'mercator4v5.0: not classified & prot-scriber: trehalose 6 phosphate synthase phosphatase & swissprot: Probable alpha,alpha-trehalose-phosphate synthase [UDP-forming] 9 & original description: none'	NA	NA	NA	NA	NA	NA	NA	NA	NA	NA	CAN75827.1hypothetical protein VITISV_012551	134	1	7.4e-92	0.9925	Vitis vinifera	0.9925	2	GO:0003824;GO:0005992	NA	IPR001830;noIPR	GO:0005992/GO:0003824;
Vitvi00g04058	NA	NA	NA	NA	NA	NA	-1.73592	1	'35.1'	'not assigned.annotated'	'mercator4v5.0: not classified & prot-scriber: aaa domain containing protein & swissprot: no annotation & original description: none'	NA	NA	NA	NA	NA	NA	NA	NA	NA	NA	RVW12367.1hypothetical protein CK203_108090	133	2	1e-72	0.9522	Vitis vinifera	0.9565	NA	NA	NA	noIPR;noIPR	;
Vitvi00g04059	NA	NA	-3.61398	0.870498	2.65785	1	2.71091	1	'35.1'	'not assigned.annotated'	'mercator4v5.0: not classified & prot-scriber: protein kinase domain containing & swissprot: Probable LRR receptor-like serine/threonine-protein kinase At1g07650 & original description: none'	NA	NA	NA	NA	NA	NA	NA	NA	NA	NA	XP_019077856.1 probable LRR receptor-like serine/threonine-protein kinase At1g53420 isoform X2	170	6	2.9e-100	0.9826	Vitis vinifera	0.9931	6	GO:0005524;GO:0005886;GO:0016021;GO:0046777;GO:0106310;GO:0106311	EC:2.7.11.1	IPR021720;noIPR;noIPR	;;
Vitvi00g04060	-2.77793	0.476141	-0.0849637	1	NA	NA	1.55276	1	'35.1'	'not assigned.annotated'	'mercator4v5.0: not classified & prot-scriber: cchc type domain containing protein & swissprot: no annotation & original description: none'	NA	NA	NA	NA	NA	NA	NA	NA	NA	NA	CAN65047.1hypothetical protein VITISV_010808	124	4	2.5e-68	0.8662	Vitis vinifera	0.8207	2	GO:0003676;GO:0008270	NA	noIPR;noIPR;noIPR;noIPR;IPR001878;IPR036875	;;;;GO:0008270/GO:0003676;GO:0008270/GO:0003676
Vitvi00g04062	-2.77935	0.476141	0.979556	1	0.0570565	1	0.00501441	1	'35.1'	'not assigned.annotated'	'mercator4v5.0: not classified & prot-scriber: pentatricopeptide repeat containing protein & swissprot: Pentatricopeptide repeat-containing protein At3g22150, chloroplastic & original description: none'	NA	NA	NA	NA	NA	NA	NA	NA	NA	NA	RVW12430.1Pentatricopeptide repeat-containing protein, chloroplastic	229	1	4.3e-165	0.9956	Vitis vinifera	0.9956	1	GO:0005515	NA	IPR011990;IPR002885;IPR002885;noIPR;noIPR;IPR002885	GO:0005515;;;;;
Vitvi00g04066	-1.56414	1	2.27415	1	3.70778	1	1.14144	1	'35.1'	'not assigned.annotated'	'mercator4v5.0: not classified & prot-scriber: cchc type domain containing protein & swissprot: no annotation & original description: none'	NA	NA	NA	NA	NA	NA	NA	NA	NA	NA	CAN77248.1hypothetical protein VITISV_021659	118	4	1.7e-68	0.9663	Vitis vinifera	0.9831	2	GO:0003676;GO:0008270	NA	noIPR;noIPR	;
Vitvi00g04067	2.35838	0.723311	2.27415	1	-0.796571	1	2.28573	1	'35.1'	'not assigned.annotated'	'mercator4v5.0: not classified & prot-scriber: condensin complex subunit & swissprot: no annotation & original description: none'	NA	NA	NA	NA	NA	NA	NA	NA	NA	NA	XP_010646066.1PREDICTED: uncharacterized protein LOC100855068 isoform X2	112	1	7.4e-69	1	Vitis vinifera	1	NA	NA	NA	noIPR	NA
Vitvi00g04068	1.60454	1	1.54277	1	2.06071	1	-0.82243	1	'35.1'	'not assigned.annotated'	'mercator4v5.0: not classified & prot-scriber: condensin complex subunit & swissprot: no annotation & original description: none'	NA	NA	NA	NA	NA	NA	NA	NA	NA	NA	RVW73521.1putative LRR receptor-like serine/threonine-protein kinase	100	15	5e-58	0.9452	Vitis vinifera	0.95	3	GO:0016021;GO:0016301;GO:0016310	EC:2.7	noIPR	NA
Vitvi00g04069	-0.0332921	1	0.074357	1	0.394674	1	-0.167518	1	'35.1'	'not assigned.annotated'	'mercator4v5.0: not classified & prot-scriber: protein kinase domain containing & swissprot: Probable LRR receptor-like serine/threonine-protein kinase At1g53420 & original description: none'	NA	NA	NA	NA	NA	NA	NA	NA	NA	NA	XP_019077856.1 probable LRR receptor-like serine/threonine-protein kinase At1g53420 isoform X2	128	7	1.3e-83	0.9619	Vitis vinifera	0.9766	4	GO:0004674;GO:0005886;GO:0016021;GO:0046777	EC:2.7.1	noIPR;IPR021720;noIPR;noIPR	;;;
Vitvi00g04070	-1.30208	0.598748	0.179646	1	1.79011	1	-0.084963	1	'35.1'	'not assigned.annotated'	'mercator4v5.0: not classified & prot-scriber: malectin domain containing protein & swissprot: no annotation & original description: none'	NA	NA	NA	NA	NA	NA	NA	NA	NA	NA	XP_010646289.1 probable LRR receptor-like serine/threonine-protein kinase At1g07650 isoform X1	192	5	1.2e-118	0.939	Vitis vinifera	0.9825	NA	NA	NA	IPR032675;noIPR	;
Vitvi00g04080	NA	NA	NA	NA	-1.59363	1	1.55276	1	'35.1'	'not assigned.annotated'	'mercator4v5.0: not classified & prot-scriber: dependent rna helicase & swissprot: DExH-box ATP-dependent RNA helicase DExH5, mitochondrial & original description: none'	NA	NA	NA	NA	NA	NA	NA	NA	NA	NA	RVW71700.1DExH-box ATP-dependent RNA helicase DExH5, mitochondrial	140	3	7.2e-97	0.9626	Vitis vinifera	0.9786	1	GO:0003724	EC:3.6.4.13	IPR011709;noIPR;noIPR	;;
Vitvi00g04081	0.536963	1	3.00639	0.934557	-0.512037	1	1.21682	1	'23.5.2.2.1'	'Protein translocation.nucleus.nucleocytoplasmic transport.cargo adaptor activities.cargo adaptor protein *(IMP-alpha)'	'mercator4v5.0: nucleocytoplasmic transport cargo adaptor protein *(IMP-alpha) & prot-scriber: importin subunit alpha & swissprot: Importin subunit alpha-1a & original description: none'	AT3G05720	IMPA-7	AT3G05720.1	38.9764	0	ortholog_one2many	AT3G05720.1	Putative importin alpha isoform. When overexpressed can rescue the impa-4 decreased transformation susceptibility phenotype.	IMPORTIN ALPHA ISOFORM 7 (IMPA-7)	NA	RVW71688.1Importin subunit alpha-1a	254	1	2.8e-165	0.9915	Vitis vinifera	0.9915	2	GO:0005515;GO:0043666	NA	IPR000225;IPR011989;IPR000225;IPR007303;noIPR;noIPR;IPR000225;IPR016024	GO:0005515;;GO:0005515;GO:0043666;;;GO:0005515;
Vitvi00g04084	-1.56419	1	-2.86155	0.934557	NA	NA	2.28182	1	'35.1'	'not assigned.annotated'	'mercator4v5.0: not classified & prot-scriber: ribosome biogenesis protein wdr homolog & swissprot: Ribosome biogenesis protein WDR12 homolog & original description: none'	AT1G80070	SUS2	AT1G80070.1	48.2955	0	ortholog_many2many	AT1G80070.1	Encodes a factor that influences pre-mRNA splicing and is required for embryonic development. Mutations result in an abnormal suspensor and embryo lethality. The mRNA is cell-to-cell mobile.	ABNORMAL SUSPENSOR 2 (SUS2);SUCROSE SYNTHASE 2 (SUS2);EMBRYO DEFECTIVE 33 (EMB33);EMBRYO DEFECTIVE 177 (EMB177);EMBRYO DEFECTIVE 14 (EMB14);PRE-MRNA PROCESSING 8 (PRP8)	NA	XP_028056101.1ribosome biogenesis protein WDR12 homolog	176	20	2.5e-41	0.8432	Camellia sinensis/Camellia sinensis var. sinensis	0.8523	11	GO:0000398;GO:0000463;GO:0000466;GO:0005515;GO:0005654;GO:0005681;GO:0005730;GO:0009506;GO:0017070;GO:0030687;GO:0043021	NA	noIPR;IPR019580;noIPR;IPR027652;IPR019775;IPR036322	;GO:0017070;;GO:0005681/GO:0000398;;GO:0005515
Vitvi00g04091	-2.30251	0.723311	-0.964883	1	0.839467	1	0.441056	1	'23.5.2.2.1'	'Protein translocation.nucleus.nucleocytoplasmic transport.cargo adaptor activities.cargo adaptor protein *(IMP-alpha)'	'mercator4v5.0: nucleocytoplasmic transport cargo adaptor protein *(IMP-alpha) & prot-scriber: importin subunit alpha & swissprot: Importin subunit alpha-1b & original description: none'	AT3G05720	IMPA-7	AT3G05720.1	41.2281	0	ortholog_one2many	AT3G05720.1	Putative importin alpha isoform. When overexpressed can rescue the impa-4 decreased transformation susceptibility phenotype.	IMPORTIN ALPHA ISOFORM 7 (IMPA-7)	NA	RVW12362.1Importin subunit alpha-1a	228	2	6.9e-146	0.9839	Vitis vinifera	0.9773	2	GO:0005515;GO:0043666	NA	IPR000225;IPR000225;IPR011989;noIPR;noIPR;IPR000225;IPR016024	GO:0005515;GO:0005515;;;;GO:0005515;
Vitvi00g04097	NA	NA	NA	NA	NA	NA	1.5538	1	'35.1'	'not assigned.annotated'	'mercator4v5.0: not classified & prot-scriber: alpha trehalose phosphate synthase & swissprot: no annotation & original description: none'	NA	NA	NA	NA	NA	NA	NA	NA	NA	NA	CAN69705.1hypothetical protein VITISV_037594	101	1	3.5e-50	1	Vitis vinifera	1	2	GO:0003824;GO:0005992	NA	IPR001830;noIPR;noIPR;IPR001830;noIPR	GO:0005992/GO:0003824;;;GO:0005992/GO:0003824;
Vitvi00g04098	NA	NA	NA	NA	NA	NA	2.28768	1	'35.1'	'not assigned.annotated'	'mercator4v5.0: not classified & prot-scriber: replication factor c large subunit & swissprot: no annotation & original description: none'	NA	NA	NA	NA	NA	NA	NA	NA	NA	NA	RVW32926.1Chromosome transmission fidelity protein 18-like	148	2	6e-89	0.8314	Vitis vinifera	0.8343	2	GO:0005524;GO:0016887	NA	IPR003593;IPR027417;IPR003959;noIPR;noIPR;IPR027417	;;GO:0016887/GO:0005524;;;
Vitvi00g04099	NA	NA	1.54277	1	NA	NA	NA	NA	'35.1'	'not assigned.annotated'	'mercator4v5.0: not classified & prot-scriber: aaa domain containing protein & swissprot: no annotation & original description: none'	AT1G04730	CTF18	AT1G04730.1	61.0738	0	ortholog_one2many	AT1G04730.1	Necessary for sister chromatid cohesion. Acts in synergy with ETG1.	CHROMOSOME TRANSMISSION FIDELITY 18 (CTF18)	NA	XP_019073373.1 chromosome transmission fidelity protein 18 homolog	149	8	2.4e-96	0.9748	Vitis vinifera	1	NA	NA	NA	noIPR;IPR027417;noIPR;noIPR	;;;
Vitvi00g04101	0.199625	1	0.214092	1	1.1808	1	-0.337339	1	'35.1'	'not assigned.annotated'	'mercator4v5.0: not classified & prot-scriber: aaa domain containing protein & swissprot: no annotation & original description: none'	NA	NA	NA	NA	NA	NA	NA	NA	NA	NA	CAN69744.1hypothetical protein VITISV_016317	145	1	2.5e-70	0.6667	Vitis vinifera	0.6667	NA	NA	NA	noIPR;noIPR;noIPR	;;
Vitvi00g04102	-0.210552	1	-0.367878	1	0.588645	1	-0.796772	1	'35.1'	'not assigned.annotated'	'mercator4v5.0: not classified & prot-scriber: protein kinase domain containing & swissprot: no annotation & original description: none'	NA	NA	NA	NA	NA	NA	NA	NA	NA	NA	XP_010655062.2 probable leucine-rich repeat receptor-like serine/threonine-protein kinase At3g14840 isoform X1	431	2	8.6e-129	0.7524	Vitis vinifera	0.7492	1	GO:0016020	NA	noIPR;IPR032675;IPR021720;noIPR;noIPR	;;;;
Vitvi00g04103	NA	NA	-0.559337	1	3.13952	1	0.66776	1	'35.1'	'not assigned.annotated'	'mercator4v5.0: not classified & prot-scriber: kix 2 domain containing protein & swissprot: no annotation & original description: none'	NA	NA	NA	NA	NA	NA	NA	NA	NA	NA	RVW58057.1Mediator of RNA polymerase II transcription subunit 15a	98	4	9.5e-60	0.9668	Vitis vinifera	0.9796	4	GO:0003713;GO:0005634;GO:0031490;GO:0045893	NA	IPR036529;IPR036546;noIPR;noIPR;noIPR;IPR044661	GO:0006355/GO:0003712;;;;;GO:0003713/GO:0031490
Vitvi00g04104	1.60799	1	NA	NA	-1.00686	1	0.527371	1	'35.1'	'not assigned.annotated'	'mercator4v5.0: not classified & prot-scriber: kix 2 domain containing protein & swissprot: no annotation & original description: none'	NA	NA	NA	NA	NA	NA	NA	NA	NA	NA	RVW18301.1Mediator of RNA polymerase II transcription subunit 15a	65	3	7.5e-43	0.9897	Vitis vinifera	1	4	GO:0003713;GO:0005634;GO:0031490;GO:0045893	NA	NA	NA
Vitvi00g04108	-1.57109	1	1.54277	1	0.69078	1	1.55584	1	'35.1'	'not assigned.annotated'	'mercator4v5.0: not classified & prot-scriber: beach domain containing protein & swissprot: BEACH domain-containing protein B & original description: none'	AT1G58230	AT1G58230	AT1G58230.2	34.4828	0	ortholog_one2many	AT1G58230.1	binding protein;(source:Araport11)	BEACH-DOMAIN HOMOLOG B (BCHB)	NA	CAN80021.1hypothetical protein VITISV_004054	232	1	4.3e-112	0.9435	Vitis vinifera	0.9435	NA	NA	NA	noIPR;noIPR	;
Vitvi00g04109	NA	NA	-0.606891	1	NA	NA	-0.0279462	1	'35.1'	'not assigned.annotated'	'mercator4v5.0: not classified & prot-scriber: deacetyl domain containing protein & swissprot: no annotation & original description: none'	NA	NA	NA	NA	NA	NA	NA	NA	NA	NA	CAN78814.1hypothetical protein VITISV_034513	81	2	5e-30	0.8767	Vitis vinifera	0.8718	6	GO:0005643;GO:0006913;GO:0016021;GO:0017056;GO:0032041;GO:0070932	EC:3.5.1.98	NA	NA
Vitvi00g04110	NA	NA	-0.0866341	1	1.56597	1	-0.0657259	1	'35.1'	'not assigned.annotated'	'mercator4v5.0: not classified & prot-scriber: rho gap domain containing protein & swissprot: Rho GTPase-activating protein 7 & original description: none'	AT5G19390	AT5G19390	AT5G19390.2	46.2069	0	ortholog_many2many	AT5G19390.1	Encodes a protein with similarity to REN1, a Rho GTPase activating protein.It is cytoplasmic and plasma membrane associated in interphase, but during mitosis localizes to the CDZ/CDS in a POK-dependent manner.	(REN3); (PHGAP2)	NA	CAN74136.1hypothetical protein VITISV_035477	145	1	3.8e-71	0.9078	Vitis vinifera	0.9078	1	GO:0003729	NA	noIPR;noIPR;noIPR	;;
Vitvi00g04111	NA	NA	-1.62774	1	NA	NA	NA	NA	'35.1'	'not assigned.annotated'	'mercator4v5.0: not classified & prot-scriber: nadp dependent malic enzyme 4 & swissprot: no annotation & original description: none'	NA	NA	NA	NA	NA	NA	NA	NA	NA	NA	XP_037495405.1NADP-dependent malic enzyme	72	12	1.3e-11	0.7948	Nyssa sinensis	0.7424	8	GO:0004471;GO:0004473;GO:0006090;GO:0006108;GO:0008948;GO:0009507;GO:0046872;GO:0051287	EC:4.1.1.112;EC:1.1.1.38;EC:1.1.1.39;EC:1.1.1.40	IPR001891;noIPR;IPR012302;noIPR;noIPR;IPR036291	GO:0004471/GO:0004470;;GO:0051287;;;
Vitvi00g04112	0.43694	0.96964	0.261533	1	-0.662847	1	0.633308	1	'17.6.2.3.14'	'Protein biosynthesis.organelle machinery.plastidial ribosome biogenesis.small ribosomal subunit proteome.component *(uS14c)'	'mercator4v5.0: component *(uS14c) of small plastid ribosomal-subunit proteome & prot-scriber: 30s ribosomal protein s14 chloroplastic & swissprot: 30S ribosomal protein S14, chloroplastic & original description: none'	ATCG00330	rps14	ATCG00330.1	88	0	ortholog_one2many	ATCG00330.1	30S chloroplast ribosomal protein S14	CHLOROPLAST RIBOSOMAL PROTEIN S14 (RPS14);RIBOSOMAL PROTEIN US14C (US14C)	NA	YP_009019789.1ribosomal protein S14	100	8	1.2e-65	0.98	Vitis monticola/Vitis arizonica/Vitis yeshanensis/Vitis vinifera/Vitis palmata/Vitis baileyana/Vitis biformis/Vitis piasezkii/Vitis aestivalis/Vitis labrusca/Vitis riparia x Vitis cinerea/Vitis vinifera subsp. caucasica/Vitis x champinii/Vitis cordifolia/Vitis retordii/Vitis sp. Wen 12693/Vitis ficifolia/Vitis heyneana/Vitis yunnanensis/Vitis bloodworthiana/Vitis cinerea var. helleri/Vitis girdia…	1	5	GO:0003735;GO:0005840;GO:0006412;GO:0009507;GO:0019843	NA	noIPR;IPR001209;noIPR;IPR001209;IPR018271;IPR023036;noIPR	;GO:0006412/GO:0005840/GO:0003735;;GO:0006412/GO:0005840/GO:0003735;GO:0006412/GO:0005840/GO:0003735;;
Vitvi00g04117	NA	NA	-0.0791797	1	NA	NA	NA	NA	'35.1'	'not assigned.annotated'	'mercator4v5.0: not classified & prot-scriber: adp atp translocase & swissprot: ADP,ATP carrier protein 3, mitochondrial & original description: none'	NA	NA	NA	NA	NA	NA	NA	NA	NA	NA	RVW66613.1Protein DJ-1-like D	222	1	6.6e-96	0.7919	Vitis vinifera	0.7919	NA	NA	NA	noIPR;IPR023170	;
Vitvi00g04122	-1.16876	0.719936	0.300935	1	-0.564555	1	-0.805615	1	'12.5.1.3.2.4'	'Chromatin organisation.epigenetic state regulation.DNA methylation regulation.ROS1-mediated DNA demethylation.ROS1-recruitment complex.transposon-derived factor HDP1'	'mercator4v5.0: transposon-derived factor HDP1 & prot-scriber: cop interacting protein isoform & swissprot: no annotation & original description: none'	NA	NA	NA	NA	NA	NA	NA	NA	NA	NA	RVW70906.1hypothetical protein CK203_060007	413	1	5e-223	0.7775	Vitis vinifera	0.7775	NA	NA	NA	noIPR;noIPR;noIPR;IPR009003	;;;
Vitvi00g04123	0.243558	0.378312	-0.263508	0.891912	0.147694	1	0.0356146	1	'22.5.1.6.4'	'Vesicle trafficking.multi-pathway trafficking regulation.clathrin coated vesicle (CCV) machinery.CCV accessory factor activities.clathrin uncoating protein *(AUL)'	'mercator4v5.0: clathrin uncoating protein *(AUL) & prot-scriber: auxilin protein & swissprot: Auxilin-related protein 1 & original description: none'	NA	NA	NA	NA	NA	NA	NA	NA	NA	NA	CBI40911.3unnamed protein product, partial	162	1	1e-107	1	Vitis vinifera	1	NA	NA	NA	IPR036869;noIPR;noIPR;noIPR;noIPR;noIPR;noIPR;noIPR;IPR036869	;;;;;;;;
Vitvi00g04126	1.60501	1	NA	NA	-1.59079	1	2.76581	1	'35.1'	'not assigned.annotated'	'mercator4v5.0: not classified & prot-scriber: beach domain containing protein b & swissprot: BEACH domain-containing protein B & original description: none'	AT1G58230	AT1G58230	AT1G58230.2	45.933	0	ortholog_one2many	AT1G58230.1	binding protein;(source:Araport11)	BEACH-DOMAIN HOMOLOG B (BCHB)	NA	XP_034675429.1BEACH domain-containing protein B isoform X2	209	7	8.8e-97	0.8784	Vitis riparia	0.8777	NA	NA	NA	noIPR;noIPR;noIPR;noIPR;noIPR	;;;;
Vitvi00g04129	2.82824	0.476141	NA	NA	1.56597	1	1.1584	1	'35.1'	'not assigned.annotated'	'mercator4v5.0: not classified & prot-scriber: pfkb domain containing protein & swissprot: no annotation & original description: none'	NA	NA	NA	NA	NA	NA	NA	NA	NA	NA	RVW15815.1Zinc finger BED domain-containing protein RICESLEEPER 2	122	2	2.2e-76	0.9795	Vitis vinifera	0.9836	5	GO:0003677;GO:0004672;GO:0005524;GO:0006468;GO:0046983	EC:2.7.1	IPR029056;noIPR;noIPR;IPR029056	;;;
Vitvi00g04130	-2.87439	0.476141	-1.67662	1	-1.66236	1	1.60682	1	'50.2.7'	'Enzyme classification.EC_2 transferases.EC_2.7 transferase transferring phosphorus-containing group'	'mercator4v5.0: EC_2.7 transferase transferring phosphorus-containing group & prot-scriber: cyclin dependent kinase c 1 & swissprot: Probable serine/threonine-protein kinase At1g09600 & original description: none'	AT1G53050	AT1G53050	AT1G53050.1	67.0455	0	ortholog_one2many	AT1G53050.1	Protein kinase superfamily protein;(source:Araport11)	NA	NA	XP_010649299.1 probable serine/threonine-protein kinase At1g09600	176	1	2.1e-120	0.9553	Vitis vinifera	0.9553	3	GO:0004672;GO:0005524;GO:0006468	EC:2.7.1	IPR000719;noIPR;IPR000719;noIPR;noIPR;IPR000719;IPR011009	GO:0005524/GO:0004672/GO:0006468;;GO:0005524/GO:0004672/GO:0006468;;;GO:0005524/GO:0004672/GO:0006468;
Vitvi00g04131	NA	NA	2.26706	1	-1.61331	1	NA	NA	'35.1'	'not assigned.annotated'	'mercator4v5.0: not classified & prot-scriber: transmembrane protein 45b & swissprot: no annotation & original description: none'	NA	NA	NA	NA	NA	NA	NA	NA	NA	NA	XP_003635060.1PREDICTED: uncharacterized protein LOC100259025	116	2	1.5e-81	0.9871	Vitis vinifera	1	NA	NA	NA	noIPR;noIPR	;
Vitvi00g04133	1.60501	1	-0.0866341	1	-1.61281	1	NA	NA	'35.1'	'not assigned.annotated'	'mercator4v5.0: not classified & prot-scriber: cyclic nucleotide binding domain containing protein & swissprot: no annotation & original description: none'	NA	NA	NA	NA	NA	NA	NA	NA	NA	NA	CAN66127.1hypothetical protein VITISV_002395	162	1	5.9e-92	0.956	Vitis vinifera	0.956	NA	NA	NA	noIPR;noIPR;noIPR;noIPR	;;;
Vitvi00g04139	NA	NA	NA	NA	1.58362	1	NA	NA	'35.1'	'not assigned.annotated'	'mercator4v5.0: not classified & prot-scriber: cacta en spm protein & swissprot: no annotation & original description: none'	NA	NA	NA	NA	NA	NA	NA	NA	NA	NA	RVW50806.1hypothetical protein CK203_076866	150	8	1.3e-79	0.9872	Vitis vinifera	1	NA	NA	NA	noIPR;noIPR;noIPR;noIPR;noIPR;noIPR	;;;;;
Vitvi00g04140	0.0590557	0.798527	-0.115175	1	-0.0521743	1	-0.108068	1	'12.3.1.1.8.2' AND '50.2.1'	'Chromatin organisation.post-translational histone modification.histone methylation.lysine methylation.histone H3K9 methylation.histone H3K9 methyltransferase *(SUVH5/6)' AND 'Enzyme classification.EC_2 transferases.EC_2.1 transferase transferring one-carbon group'	'mercator4v5.0: histone H3K9 methyltransferase *(SUVH5/6) & prot-scriber: histone lysine n methyltrasferase h3 specific suvh & swissprot: Histone-lysine N-methyltransferase, H3 lysine-9 specific SUVH5 & original description: none' AND 'mercator4v5.0: EC_2.1 transferase transferring one-carbon group & prot-scriber: histone lysine n methyltrasferase h3 specific suvh & swissprot: Histone-lysine N-me…	AT2G22740	SUVH6	AT2G22740.1	48	1	ortholog_one2many	AT2G22740.1	Encodes a SU(VAR)3-9 homolog, a methyltransferase involved in histone methylation. The protein was shown to bind to methylated cytosines of CG, CNG and CNN motifs but has a preference for the latter two. This is a member of a subfamily of SET proteins that shares a conserved SRA domain.	SET DOMAIN PROTEIN 23 (SDG23);SU(VAR)3-9 HOMOLOG 6 (SUVH6)	NA	RVX15336.1Histone-lysine N-methyltransferase, H3 lysine-9 specific SUVH5	725	4	0	0.9934	Vitis vinifera	0.9959	5	GO:0005515;GO:0005634;GO:0008270;GO:0018024;GO:0034968	EC:2.1.1.354	IPR003105;IPR007728;IPR001214;IPR003105;IPR007728;noIPR;IPR036987;IPR001214;noIPR;noIPR;noIPR;noIPR;noIPR;IPR007728;IPR001214;IPR025794;IPR003105;IPR003616;noIPR;noIPR;IPR015947	;GO:0034968/GO:0018024/GO:0005634/GO:0008270;GO:0005515;;GO:0034968/GO:0018024/GO:0005634/GO:0008270;;;GO:0005515;;;;;;GO:0034968/GO:0018024/GO:0005634/GO:0008270;GO:0005515;GO:0016571;;;;;
Vitvi00g04142	0.949954	0.174049	-1.24589	0.549036	0.240824	1	-0.930458	1	'35.2'	'not assigned.not annotated'	'mercator4v5.0: not classified & prot-scriber: no annotation & swissprot: no annotation & original description: none'	NA	NA	NA	NA	NA	NA	NA	NA	NA	NA	---NA---	67	NA	NA	NA	NA	NA	NA	NA	NA	NA	NA
Vitvi00g04143	-0.080858	0.592355	-0.0174503	1	-0.00318559	1	-0.0594265	1	'15.5.1.3.3'	'RNA biosynthesis.transcriptional regulation.C2C2 transcription factor superfamily.GATA trancription factor families.transcription factor *(D-GATA)'	'mercator4v5.0: transcription factor *(D-GATA) & prot-scriber: gata domain containing protein & swissprot: GATA transcription factor 26 & original description: none'	AT4G17570	GATA26	AT4G17570.2	51.2915	1	ortholog_one2one	AT4G17570.2	Encodes a member of the GATA factor family of zinc finger transcription factors.	GATA TRANSCRIPTION FACTOR 26 (GATA26)	NA	XP_034689483.1GATA transcription factor 26	542	2	0	0.9972	Vitis vinifera	1	4	GO:0005634;GO:0006355;GO:0008270;GO:0043565	NA	IPR000679;IPR038108;IPR000679;IPR028020;IPR013088;noIPR;noIPR;IPR044589;noIPR;IPR000679;IPR000679;IPR044867;IPR000679;noIPR	GO:0043565/GO:0008270/GO:0006355;;GO:0043565/GO:0008270/GO:0006355;;GO:0008270/GO:0006355;;;;;GO:0043565/GO:0008270/GO:0006355;GO:0043565/GO:0008270/GO:0006355;;GO:0043565/GO:0008270/GO:0006355;
Vitvi00g04144	0.154215	0.434759	-0.117988	1	0.0264708	1	-0.0473535	1	'35.1'	'not assigned.annotated'	'mercator4v5.0: not classified & prot-scriber: transcription factor iiib kda subunit & swissprot: no annotation & original description: none'	AT4G17010	AT4G17010	AT4G17010.1	54.8387	1	ortholog_one2one	AT4G17010.1	transcription factor IIIB;(source:Araport11)	NA	NA	XP_019073883.1PREDICTED: uncharacterized protein LOC104878306	155	2	1.1e-94	0.9936	Vitis vinifera	1	NA	NA	NA	noIPR;noIPR;noIPR;noIPR;noIPR	;;;;
Vitvi00g04145	0.105934	0.339579	0.116974	0.975317	-0.000610425	1	0.0469925	1	'27.2.3'	'Multi-process regulation.Programmed Cell Death (PCD) system.suppressor *(BI-1)'	'mercator4v5.0: Prgrammed Cell Death suppressor *(BI-1) & prot-scriber: inhibitor bax protein & swissprot: Bax inhibitor 1 & original description: none'	AT5G47120	BI1	AT5G47120.1	75.1938	1	ortholog_one2many	AT5G47120.1	Encodes BI-1, a homolog of mammalian Bax inhibitor 1. Functions as an attenuator of biotic and abiotic types of cell death. Bax-induced cell death can be downregulated by ectopically expressing AtBI in planta. The mRNA is cell-to-cell mobile.	ARABIDOPSIS BAX INHIBITOR 1 (ATBI-1);BAX INHIBITOR 1 (BI1);BAX INHIBITOR 1 (ATBI1); (BI-1)	NA	NP_001268081.1bax inhibitor 1-like	248	3	1.5e-165	0.9973	Vitis vinifera	1	1	GO:0016021	NA	IPR006214;noIPR;IPR006214;noIPR	;;;
Vitvi00g04146	0.371368	0.00287625	-0.309542	0.725087	-0.132186	1	-0.153756	1	'20.7.5'	'Cytoskeleton organisation.endoplasmic reticulum-cytoskeleton-plasma membrane interface.contact site protein *(VAP27)'	'mercator4v5.0: contact site protein (VAP27) of ER-cytoskeleton-plasmamembrane interface & prot-scriber: vesicle associated membrane protein & swissprot: Vesicle-associated protein 2-1 & original description: none'	AT5G47180	AT5G47180	AT5G47180.1	63.5945	1	ortholog_one2one	AT5G47180.1	Plant VAMP (vesicle-associated membrane protein) family protein;(source:Araport11)	(VAP27-4)	NA	XP_034680958.1vesicle-associated protein 2-1	217	1	1e-150	0.9954	Vitis riparia	0.9954	1	GO:0005789	NA	noIPR;IPR016763;IPR000535;IPR013783;noIPR;IPR016763;IPR000535;IPR008962	;GO:0005789;;;;GO:0005789;;
Vitvi00g04147	-2.38845	1.1006e-20	0.113187	1	-0.0126884	1	0.113717	1	'13.2.5.2.2' AND '18.4.9' AND '50.2.7'	'Cell division.cell cycle organisation.sister chromatid separation.cohesin loading.adherin-recruiting kinase *(CDC7)' AND 'Protein modification.phosphorylation.CDC7 protein kinase' AND 'Enzyme classification.EC_2 transferases.EC_2.7 transferase transferring phosphorus-containing group'	'mercator4v5.0: adherin-recruiting kinase *(CDC7) & prot-scriber: protein kinase domain containing & swissprot: no annotation & original description: none' AND 'mercator4v5.0: CDC7 protein kinase & prot-scriber: protein kinase domain containing & swissprot: no annotation & original description: none' AND 'mercator4v5.0: EC_2.7 transferase transferring phosphorus-containing group & prot-scriber: p…	AT4G16970	AT4G16970	AT4G16970.1	37.2021	1	ortholog_one2one	AT4G16970.1	Protein kinase superfamily protein;(source:Araport11)	NA	NA	XP_010647253.1 probable serine/threonine-protein kinase pkgA	965	3	0	0.9862	Vitis vinifera	1	3	GO:0004674;GO:0005524;GO:0046777	EC:2.7.1	IPR000719;noIPR;noIPR;IPR000719;noIPR;noIPR;noIPR;noIPR;noIPR;noIPR;noIPR;noIPR;IPR008271;IPR000719;IPR011009	GO:0005524/GO:0004672/GO:0006468;;;GO:0005524/GO:0004672/GO:0006468;;;;;;;;;GO:0004672/GO:0006468;GO:0005524/GO:0004672/GO:0006468;
Vitvi00g04149	-0.281507	0.801609	-0.380475	0.916115	-0.376963	1	0.238033	1	'17.1.2.1.4'	'Protein biosynthesis.ribosome biogenesis.large ribosomal subunit (LSU).LSU proteome.component *(uL4)'	'mercator4v5.0: component *(uL4) of large ribosomal-subunit (LSU) proteome & prot-scriber: 60s ribosomal protein l4 1 & swissprot: 60S ribosomal protein L4 & original description: none'	NA	NA	NA	NA	NA	NA	NA	NA	NA	NA	XP_010646394.1 60S ribosomal protein L4-like	219	2	4.6e-157	1	Vitis vinifera	1	3	GO:0003735;GO:0005840;GO:0006412	NA	IPR002136;IPR023574;noIPR;noIPR;IPR023574	GO:0006412/GO:0005840/GO:0003735;GO:0006412/GO:0005840/GO:0003735;;;GO:0006412/GO:0005840/GO:0003735
Vitvi00g04150	NA	NA	-2.38078	1	NA	NA	NA	NA	'35.1'	'not assigned.annotated'	'mercator4v5.0: not classified & prot-scriber: homeobox ddt domain protein rlt & swissprot: no annotation & original description: none'	NA	NA	NA	NA	NA	NA	NA	NA	NA	NA	RVW67360.1ABC transporter C family member 3	93	2	1.9e-47	0.972	Vitis vinifera	0.9778	NA	NA	NA	noIPR	NA
Vitvi00g04151	0.136538	1	-0.994043	0.855177	-0.888112	1	-0.411412	1	'19.2.3.3.1.4'	'Protein homeostasis.ubiquitin-proteasome system.ubiquitin-fold protein deconjugation.RUB deconjugation.COP9 signalosome complex.component *(CSN4)'	'mercator4v5.0: component *(CSN4) of COP9 signalosome complex & prot-scriber: cop signalosome complex subunit & swissprot: COP9 signalosome complex subunit 4 & original description: none'	AT5G42970	COP8	AT5G42970.1	57.529	0	ortholog_one2many	AT5G42970.1	encodes subunit 4 of COP9 signalosome complex. sequence is similar to a subunit of the 19S regulatory particle of the 26S proteasome. recessive mutation causes derepression of photomorphogenesis.	COP9 SIGNALOSOME SUBUNIT 4 (CSN4);EMBRYO DEFECTIVE 134 (EMB134);CONSTITUTIVE PHOTOMORPHOGENIC 14 (COP14);CONSTITUTIVE PHOTOMORPHOGENIC 8 (COP8); (ATS4);FUSCA 8 (FUS8);FUSCA 4 (FUS4)	NA	XP_010646395.1 COP9 signalosome complex subunit 4-like	259	1	1.5e-175	1	Vitis vinifera	1	NA	NA	NA	IPR040134;noIPR	;
Vitvi00g04158	NA	NA	NA	NA	-1.61331	1	1.55276	1	'35.1'	'not assigned.annotated'	'mercator4v5.0: not classified & prot-scriber: trehalose 6 phosphate & swissprot: Probable alpha,alpha-trehalose-phosphate synthase [UDP-forming] 9 & original description: none'	NA	NA	NA	NA	NA	NA	NA	NA	NA	NA	CAN75827.1hypothetical protein VITISV_012551	242	1	8.3e-92	0.9655	Vitis vinifera	0.9655	2	GO:0003824;GO:0005992	NA	noIPR;IPR001830	;GO:0005992/GO:0003824
Vitvi00g04159	1.60454	1	NA	NA	NA	NA	-0.816549	1	'35.1'	'not assigned.annotated'	'mercator4v5.0: not classified & prot-scriber: hect type e3 ubiquitin transferase & swissprot: E3 ubiquitin-protein ligase UPL1 & original description: none'	NA	NA	NA	NA	NA	NA	NA	NA	NA	NA	RVW78565.1Plasma membrane ATPase 4	120	1	2.1e-47	0.988	Vitis vinifera	0.988	1	GO:0004842	EC:2	noIPR;noIPR;noIPR;noIPR;IPR000569;IPR035983	;;;;GO:0004842;GO:0004842
Vitvi00g04161	NA	NA	NA	NA	2.28157	1	NA	NA	'35.2'	'not assigned.not annotated'	'mercator4v5.0: not classified & prot-scriber: no annotation & swissprot: no annotation & original description: none'	NA	NA	NA	NA	NA	NA	NA	NA	NA	NA	CAN73066.1hypothetical protein VITISV_020074	341	1	2.9e-188	0.771	Vitis vinifera	0.771	NA	NA	NA	noIPR	NA
Vitvi00g04168	0.777802	1	-0.751777	1	-2.52038	1	0.262746	1	'35.1'	'not assigned.annotated'	'mercator4v5.0: not classified & prot-scriber: replication factor c large subunit & swissprot: no annotation & original description: none'	AT1G04730	CTF18	AT1G04730.1	68.3036	0	ortholog_one2many	AT1G04730.1	Necessary for sister chromatid cohesion. Acts in synergy with ETG1.	CHROMOSOME TRANSMISSION FIDELITY 18 (CTF18)	NA	XP_002265379.2 chromosome transmission fidelity protein 18 homolog	224	4	1.5e-109	0.9087	Vitis vinifera	0.9029	2	GO:0005524;GO:0016887	NA	IPR003593;IPR027417;IPR003959;noIPR;noIPR;noIPR;IPR027417	;;GO:0016887/GO:0005524;;;;
Vitvi00g04169	-0.370027	0.76317	-0.286476	1	0.321185	1	0.0965254	1	'35.1'	'not assigned.annotated'	'mercator4v5.0: not classified & prot-scriber: aaa domain containing protein & swissprot: no annotation & original description: none'	NA	NA	NA	NA	NA	NA	NA	NA	NA	NA	RVW85781.1hypothetical protein CK203_055385	153	1	7.7e-83	0.7977	Vitis vinifera	0.7977	NA	NA	NA	noIPR;noIPR	;
Vitvi00g04176	-0.937112	0.000697267	-0.569502	0.667097	-0.393252	1	-0.0906185	1	'35.1'	'not assigned.annotated'	'mercator4v5.0: not classified & prot-scriber: intron maturas2 domain containing protein & swissprot: no annotation & original description: none'	NA	NA	NA	NA	NA	NA	NA	NA	NA	NA	ACS15182.1 maturase	267	19	6.1e-174	0.9536	Vitis vinifera/Vitis riparia x Vitis cinerea	0.9843	5	GO:0003964;GO:0005739;GO:0006278;GO:0006315;GO:0090615	EC:2.7.7.49	IPR024937;noIPR;noIPR;noIPR	GO:0006397;;;
Vitvi00g04177	-0.838175	0.747809	-0.100775	1	-1.17127	1	1.19319	1	'35.1'	'not assigned.annotated'	'mercator4v5.0: not classified & prot-scriber: reverse transcriptase domain containing protein & swissprot: no annotation & original description: none'	ATMG00520	matR	ATMG00520.1	71.3483	0	ortholog_one2many	ATMG00520.1	Intron maturase, type II family protein;(source:Araport11)	(MATR)	NA	PKU61784.1putative mitochondrial protein ymf40	356	1	7.9e-216	0.8351	Dendrobium catenatum	0.8351	NA	NA	NA	noIPR;noIPR;noIPR	;;
Vitvi00g04178	-0.923996	0.0954541	-0.0505503	1	-0.469755	1	-0.109354	1	'35.1'	'not assigned.annotated'	'mercator4v5.0: not classified & prot-scriber: cytochrome c protein & swissprot: no annotation & original description: none'	NA	NA	NA	NA	NA	NA	NA	NA	NA	NA	RVW82016.1putative mitochondrial protein	84	2	6.1e-44	0.8929	Vitis vinifera	0.8929	NA	NA	NA	noIPR;noIPR	;
Vitvi00g04179	-1.57109	1	-1.24363	1	-0.283334	1	-0.0752257	1	'35.1'	'not assigned.annotated'	'mercator4v5.0: not classified & prot-scriber: bnacnng12840d protein & swissprot: Uncharacterized mitochondrial protein AtMg00530 & original description: none'	ATMG00530	NA	ATMG00530.1	84.2105	0	ortholog_one2many	ATMG00530.1	hypothetical protein;(source:Araport11)	(ORF109)	NA	CAN65988.1hypothetical protein VITISV_042145	76	3	1.5e-47	0.9605	Vitis vinifera	0.9867	1	GO:0016021	NA	noIPR	NA
Vitvi00g04180	NA	NA	NA	NA	-1.61331	1	NA	NA	'35.2'	'not assigned.not annotated'	'mercator4v5.0: not classified & prot-scriber: no annotation & swissprot: no annotation & original description: none'	NA	NA	NA	NA	NA	NA	NA	NA	NA	NA	---NA---	115	NA	NA	NA	NA	NA	NA	NA	NA	noIPR;noIPR	;
Vitvi00g04181	-1.56419	1	NA	NA	-3.20974	1	1.55671	1	'35.2'	'not assigned.not annotated'	'mercator4v5.0: not classified & prot-scriber: no annotation & swissprot: no annotation & original description: none'	NA	NA	NA	NA	NA	NA	NA	NA	NA	NA	---NA---	102	NA	NA	NA	NA	NA	NA	NA	NA	noIPR	NA
Vitvi00g04182	-0.621978	3.09595e-09	-0.370169	0.104668	-0.363463	1	-0.244036	1	'16.6.1.2.1'	'RNA processing.organelle machinery.pre-RNA splicing.mitochondrial RNA splicing.maturase *(MatR)'	'mercator4v5.0: maturase *(MatR) & prot-scriber: maturas2 domain containing protein & swissprot: no annotation & original description: none'	ATMG00520	matR	ATMG00520.1	89.7397	0	ortholog_one2many	ATMG00520.1	Intron maturase, type II family protein;(source:Araport11)	(MATR)	NA	QWQ55703.1maturase R	653	6	0	0.9463	Vitis vinifera	0.9712	2	GO:0005739;GO:0006397	NA	IPR024937;noIPR;noIPR;noIPR;noIPR	GO:0006397;;;;
Vitvi00g04183	-0.487314	0.0896749	-0.446607	0.715353	-0.211586	1	0.00701839	1	'35.1'	'not assigned.annotated'	'mercator4v5.0: not classified & prot-scriber: duf 4283 domain containing protein & swissprot: no annotation & original description: none'	NA	NA	NA	NA	NA	NA	NA	NA	NA	NA	YP_010048797.1hypothetical protein J6695_mgp18	80	4	4.5e-52	0.9657	Aquilaria sinensis	0.975	1	GO:0005739	NA	NA	NA
Vitvi00g04184	0.0359946	1	0.579107	1	-3.75565	1	-1.65023	1	'35.2'	'not assigned.not annotated'	'mercator4v5.0: not classified & prot-scriber: no annotation & swissprot: no annotation & original description: none'	NA	NA	NA	NA	NA	NA	NA	NA	NA	NA	CAN65989.1hypothetical protein VITISV_042146	94	1	2.6e-50	1	Vitis vinifera	1	NA	NA	NA	NA	NA
Vitvi00g04185	0.0564041	1	-0.136645	1	0.368791	1	-2.5707	1	'35.2'	'not assigned.not annotated'	'mercator4v5.0: not classified & prot-scriber: no annotation & swissprot: no annotation & original description: none'	NA	NA	NA	NA	NA	NA	NA	NA	NA	NA	CAN65989.1hypothetical protein VITISV_042146	145	1	1.5e-78	0.9173	Vitis vinifera	0.9173	NA	NA	NA	NA	NA
Vitvi00g04186	-1.5635	1	NA	NA	NA	NA	NA	NA	'35.2'	'not assigned.not annotated'	'mercator4v5.0: not classified & prot-scriber: no annotation & swissprot: no annotation & original description: none'	NA	NA	NA	NA	NA	NA	NA	NA	NA	NA	---NA---	190	NA	NA	NA	NA	NA	NA	NA	NA	noIPR	NA
Vitvi00g04187	-0.040742	1	-0.588242	0.821081	-0.371996	1	-0.346736	1	'1.1.2.1'	'Photosynthesis.photophosphorylation.cytochrome b6/f complex.apocytochrome f component *(PetA)'	'mercator4v5.0: apocytochrome f component *(PetA) of cytochrome b6/f complex & prot-scriber: cytochrome f & swissprot: Cytochrome f & original description: none'	ATCG00540	petA	ATCG00540.1	91.875	0	ortholog_one2one	ATCG00540.1	Encodes cytochrome f apoprotein; involved in photosynthetic electron transport chain; encoded by the chloroplast genome and is transcriptionally repressed by a nuclear gene HCF2.	PHOTOSYNTHETIC ELECTRON TRANSFER A (PETA)	NA	YP_009235356.1cytochrome f	320	20	5.4e-227	0.9956	Vitis monticola/Vitis arizonica/Vitis yeshanensis/Vitis vinifera/Vitis palmata/Vitis baileyana/Vitis biformis/Vitis piasezkii/Vitis aestivalis/Vitis labrusca/Vitis riparia x Vitis cinerea/Vitis vinifera subsp. caucasica/Vitis x champinii/Vitis cordifolia/Vitis retordii/Vitis sp. Wen 12693/Vitis ficifolia/Vitis heyneana/Vitis yunnanensis/Vitis bloodworthiana/Vitis cinerea var. helleri/Vitis girdia…	1	8	GO:0005506;GO:0005739;GO:0009055;GO:0009535;GO:0015979;GO:0020037;GO:0022900;GO:0031361	EC:1	IPR002325;noIPR;IPR002325;IPR024094;IPR036826;noIPR;noIPR;noIPR;IPR002325;IPR002325;IPR036826;IPR011054;IPR024058	GO:0020037/GO:0005506/GO:0009055/GO:0031361/GO:0015979;;GO:0020037/GO:0005506/GO:0009055/GO:0031361/GO:0015979;;;;;;GO:0020037/GO:0005506/GO:0009055/GO:0031361/GO:0015979;GO:0020037/GO:0005506/GO:0009055/GO:0031361/GO:0015979;;;
Vitvi00g04188	-0.179046	0.862327	-0.301246	0.979232	-0.471286	1	-0.542527	1	'1.1.1.5.3.1.6'	'Photosynthesis.photophosphorylation.photosystem II.photosynthetic acclimation.non-photochemical quenching (NPQ).qE/qZ-type quenching.regulatory protein *(YCF10)'	'mercator4v5.0: regulatory protein *(YCF10) of non-photochemical quenching & prot-scriber: chloroplast envelope membrane protein & swissprot: Chloroplast envelope membrane protein & original description: none'	ATCG00530	cemA	ATCG00530.1	81.2227	0	ortholog_one2one	ATCG00530.1	CemA-like proton extrusion protein-like protein;(source:Araport11)	(YCF10)	NA	YP_009019803.1envelope membrane protein	229	13	8.3e-165	0.9872	Vitis monticola/Vitis arizonica/Vitis yeshanensis/Vitis vinifera/Vitis palmata/Vitis baileyana/Vitis biformis/Vitis piasezkii/Vitis aestivalis/Vitis labrusca/Vitis riparia x Vitis cinerea/Vitis vinifera subsp. caucasica/Vitis x champinii/Vitis cordifolia/Vitis retordii/Vitis sp. Wen 12693/Vitis ficifolia/Vitis heyneana/Vitis yunnanensis/Vitis cinerea var. helleri/Vitis girdiana/Vitis romanetii/Vi…	1	4	GO:0009706;GO:0015078;GO:0016021;GO:1902600	EC:7	IPR004282;noIPR;IPR004282;IPR004282	GO:0016021;;GO:0016021;GO:0016021
Vitvi00g04189	0.258236	0.985007	-0.967468	0.7848	-0.265771	1	-0.321369	1	'1.1.4.3.4'	'Photosynthesis.photophosphorylation.photosystem I.assembly and maintenance.assembly factor *(YCF4)'	'mercator4v5.0: protein involved in PS-I assembly *(YCF4) & prot-scriber: nicto photosystem i assembly proten ycf & swissprot: Photosystem I assembly protein Ycf4 & original description: none'	ATCG00520	ycf4	ATCG00520.1	89.2473	0	ortholog_one2one	ATCG00520.1	Encodes a protein required for photosystem I assembly and stability. In cyanobacteria, loss of function mutation in this gene increases PSII/PSI ratio without any influence on photoautotrophic growth.	(YCF4)	NA	YP_009235354.1photosystem I assembly protein ycf4	186	14	1.8e-131	0.9827	Vitis monticola/Vitis arizonica/Vitis yeshanensis/Vitis vinifera/Vitis palmata/Vitis biformis/Vitis piasezkii/Vitis aestivalis/Vitis labrusca/Vitis riparia x Vitis cinerea/Vitis vinifera subsp. caucasica/Vitis x champinii/Vitis cordifolia/Vitis retordii/Vitis sp. Wen 12693/Vitis ficifolia/Ampelopsis humulifolia/Vitis heyneana/Vitis yunnanensis/Vitis bloodworthiana/Vitis cinerea var. helleri/Vitis…	1	5	GO:0005739;GO:0009522;GO:0009535;GO:0015979;GO:0016021	NA	IPR003359;noIPR;noIPR;IPR003359	GO:0016021/GO:0009579/GO:0009522/GO:0015979;;;GO:0016021/GO:0009579/GO:0009522/GO:0015979
Vitvi00g04190	-0.763904	0.235899	0.00349805	1	-0.233258	1	0.452811	1	'5.1.3.2.2' AND '50.6.4'	'Lipid metabolism.fatty acid metabolism.acetyl-CoA carboxylation.polymeric acetyl-CoA carboxylase complex.carboxyltransferase subunit beta' AND 'Enzyme classification.EC_6 ligases.EC_6.4 ligase forming carbon-carbon bond'	'mercator4v5.0: carboxyltransferase subunit beta of polymeric acetyl-CoA carboxylase complex & prot-scriber: acetyl coenzyme a crboxylse crboxyl trnsferse subunit bet chloroplstic & swissprot: Acetyl-coenzyme A carboxylase carboxyl transferase subunit beta, chloroplastic & original description: none' AND 'mercator4v5.0: EC_6.4 ligase forming carbon-carbon bond & prot-scriber: acetyl coenzyme a cr…	ATCG00500	accD	ATCG00500.1	85.1695	0	ortholog_one2one	ATCG00500.1	Encodes the carboxytransferase beta subunit of the Acetyl-CoA carboxylase (ACCase) complex in plastids. This complex catalyzes the carboxylation of acetyl-CoA to produce malonyl-CoA, the first committed step in fatty acid synthesis.	ACETYL-COA CARBOXYLASE CARBOXYL TRANSFERASE SUBUNIT BETA (ACCD)	NA	YP_009235352.1acetyl-CoA carboxylase carboxyltransferase beta subunit	236	18	4.3e-162	0.9962	Vitis monticola/Vitis arizonica/Vitis yeshanensis/Vitis vinifera/Vitis palmata/Vitis baileyana/Vitis piasezkii/Vitis aestivalis/Vitis labrusca/Vitis riparia x Vitis cinerea/Vitis vinifera subsp. caucasica/Vitis x champinii/Vitis cordifolia/Vitis retordii/Vitis sp. Wen 12693/Vitis ficifolia/Vitis heyneana/Vitis yunnanensis/Vitis bloodworthiana/Vitis cinerea var. helleri/Vitis girdiana/Vitis romane…	1	8	GO:0003989;GO:0005524;GO:0006633;GO:0008270;GO:0009317;GO:0009570;GO:0016743;GO:2001295	EC:6.4.1.2;EC:2.1.3	IPR000438;IPR034733;noIPR;noIPR;noIPR;IPR011762;IPR000438;IPR029045	GO:0003989/GO:0009317/GO:0006633;;;;;;GO:0003989/GO:0009317/GO:0006633;
Vitvi00g04191	-0.215936	0.796338	0.131658	1	0.586726	1	-0.0929012	1	'1.2.1.1.1'	'Photosynthesis.calvin cycle.ribulose-1,5-bisphosphat carboxylase/oxygenase (RuBisCo) activity.RuBisCo heterodimer.large subunit'	'mercator4v5.0: large subunit of ribulose-1,5-bisphosphat carboxylase/oxygenase heterodimer & prot-scriber: ribulose bisphosphate carboxylase large chain & swissprot: Ribulose bisphosphate carboxylase large chain & original description: none'	ATCG00490	rbcL	ATCG00490.1	95.7895	0	ortholog_one2one	ATCG00490.1	large subunit of RUBISCO. Protein is tyrosine-phosphorylated and its phosphorylation state is modulated in response to ABA in Arabidopsis thaliana seeds.	(RBCL)	NA	YP_009306946.1ribulose-1,5-bisphosphate carboxylase/oxygenase large subunit	475	20	0	0.9973	Vitis x labruscana/Vitis coignetiae/Vitis californica/Vitis yeshanensis/Vitis vinifera/Vitis hancockii/Vitis amurensis/Vitis piasezkii/Vitis vinifera subsp. sylvestris/Vitis vinifera subsp. caucasica/Vitis retordii/Vitis adenoclada/Vitis ficifolia/Vitis heyneana/Vitis yunnanensis/Vitis romanetii/Vitis flexuosa/Vitis vinifera x Vitis labrusca/Vitis betulifolia/Vitis thunbergii/Vitis davidii/Vitis …	1	7	GO:0000287;GO:0004497;GO:0005739;GO:0009507;GO:0009853;GO:0016984;GO:0019253	EC:4.1.1.39;EC:1	IPR036376;IPR000685;IPR017443;IPR036422;IPR033966;noIPR;noIPR;IPR033966;noIPR;IPR020878;IPR020888;IPR020888;IPR036422;IPR036376	GO:0000287;GO:0000287;GO:0016984/GO:0015977;GO:0016984/GO:0015977;;;;;;GO:0000287/GO:0016984/GO:0015977;GO:0000287/GO:0016984/GO:0015977;GO:0000287/GO:0016984/GO:0015977;GO:0016984/GO:0015977;GO:0000287
Vitvi00g04192	-0.484773	0.952803	1.81064	0.694372	-0.672716	1	-1.4936	1	'35.1'	'not assigned.annotated'	'mercator4v5.0: not classified & prot-scriber: f atpase protein & swissprot: no annotation & original description: none'	NA	NA	NA	NA	NA	NA	NA	NA	NA	NA	KAB1225125.1hypothetical protein CJ030_MR1G018002	99	1	1.9e-47	0.9634	Morella rubra	0.9634	1	GO:0005739	NA	noIPR;IPR008686;noIPR	;;
Vitvi00g04193	0.92755	0.852178	1.54173	1	3.76676	1	-0.0677683	1	'35.2'	'not assigned.not annotated'	'mercator4v5.0: not classified & prot-scriber: no annotation & swissprot: no annotation & original description: none'	NA	NA	NA	NA	NA	NA	NA	NA	NA	NA	GEZ99986.1hypothetical protein	68	1	2.3e-07	0.8	Tanacetum cinerariifolium	0.8	NA	NA	NA	NA	NA
Vitvi00g04194	-1.09308	0.723311	-0.106602	1	-1.70185	1	0.283891	1	'35.1'	'not assigned.annotated'	'mercator4v5.0: not classified & prot-scriber: intron maturas2 domain containing protein & swissprot: no annotation & original description: none'	NA	NA	NA	NA	NA	NA	NA	NA	NA	NA	ACS15225.1 ORF106	105	1	2e-71	1	Vitis vinifera/Vitis riparia x Vitis cinerea	1	2	GO:0005739;GO:0006397	NA	IPR024937	GO:0006397
Vitvi00g04195	-0.233837	1	-0.768246	1	-1.77065	1	-0.796721	1	'35.2'	'not assigned.not annotated'	'mercator4v5.0: not classified & prot-scriber: no annotation & swissprot: no annotation & original description: none'	NA	NA	NA	NA	NA	NA	NA	NA	NA	NA	RDY13481.1hypothetical protein CR513_01604, partial	96	2	1.6e-12	0.9211	Mucuna pruriens	0.9211	NA	NA	NA	NA	NA
Vitvi00g04196	1.61146	1	NA	NA	-0.0100077	1	NA	NA	'35.1'	'not assigned.annotated'	'mercator4v5.0: not classified & prot-scriber: retrotransposon & swissprot: no annotation & original description: none'	NA	NA	NA	NA	NA	NA	NA	NA	NA	NA	CAB4071425.1unnamed protein product	60	1	1.2e-13	0.9024	Lactuca saligna	0.9024	NA	NA	NA	NA	NA
Vitvi00g04197	-1.23652	7.149e-05	-0.782157	0.971731	-0.906225	1	0.225533	1	'35.2'	'not assigned.not annotated'	'mercator4v5.0: not classified & prot-scriber: no annotation & swissprot: no annotation & original description: none'	NA	NA	NA	NA	NA	NA	NA	NA	NA	NA	PIN03589.1hypothetical protein CDL12_23886	111	3	1.8e-15	0.8471	Handroanthus impetiginosus	0.8182	NA	NA	NA	noIPR	NA
Vitvi00g04198	-0.599028	0.120626	-0.413441	0.979009	-0.28862	1	-0.0723659	1	'35.2'	'not assigned.not annotated'	'mercator4v5.0: not classified & prot-scriber: no annotation & swissprot: no annotation & original description: none'	NA	NA	NA	NA	NA	NA	NA	NA	NA	NA	QCE02900.1hypothetical protein DEO72_LG8g916	78	1	1e-28	0.8108	Vigna unguiculata	0.8108	NA	NA	NA	noIPR	NA
Vitvi00g04199	1.11933	0.546229	-0.419656	1	0.79158	1	-0.891953	1	'35.2'	'not assigned.not annotated'	'mercator4v5.0: not classified & prot-scriber: no annotation & swissprot: no annotation & original description: none'	NA	NA	NA	NA	NA	NA	NA	NA	NA	NA	GER47758.1hypothetical protein STAS_24885	454	1	1.6e-07	0.7119	Striga asiatica	0.7119	NA	NA	NA	noIPR;noIPR;noIPR;noIPR;noIPR	;;;;
Vitvi00g04200	0.036875	1	-1.62513	1	1.57022	1	2.28182	1	'35.2'	'not assigned.not annotated'	'mercator4v5.0: not classified & prot-scriber: no annotation & swissprot: no annotation & original description: none'	NA	NA	NA	NA	NA	NA	NA	NA	NA	NA	KUM47406.1hypothetical protein ABT39_MTgene5591	104	1	1.2e-07	0.766	Picea glauca/Picea sitchensis	0.766	NA	NA	NA	noIPR	NA
Vitvi00g04201	0.772068	1	NA	NA	-1.61331	1	-2.36931	1	'35.1'	'not assigned.annotated'	'mercator4v5.0: not classified & prot-scriber: cob intron & swissprot: no annotation & original description: none'	NA	NA	NA	NA	NA	NA	NA	NA	NA	NA	KUM47405.1cob intron3 ORF	81	1	3.9e-14	0.7536	Picea glauca/Picea sitchensis	0.7536	NA	NA	NA	noIPR;IPR000477;IPR043502	;;
Vitvi00g04202	1.60501	1	-2.37319	1	NA	NA	-2.34244	1	'35.1'	'not assigned.annotated'	'mercator4v5.0: not classified & prot-scriber: reverse transcriptase domain containing protein & swissprot: no annotation & original description: none'	NA	NA	NA	NA	NA	NA	NA	NA	NA	NA	KJB09738.1hypothetical protein B456_001G161400, partial	140	1	1.7e-53	0.8095	Gossypium raimondii	0.8095	NA	NA	NA	IPR043502	NA
Vitvi00g04203	NA	NA	-1.62836	1	NA	NA	NA	NA	'35.2'	'not assigned.not annotated'	'mercator4v5.0: not classified & prot-scriber: no annotation & swissprot: no annotation & original description: none'	NA	NA	NA	NA	NA	NA	NA	NA	NA	NA	CBI33441.3unnamed protein product, partial	70	1	1.6e-31	0.9833	Vitis vinifera	0.9833	NA	NA	NA	NA	NA
Vitvi00g04206	-2.30916	0.723311	NA	NA	-2.36331	1	-0.0677683	1	'35.2'	'not assigned.not annotated'	'mercator4v5.0: not classified & prot-scriber: no annotation & swissprot: no annotation & original description: none'	NA	NA	NA	NA	NA	NA	NA	NA	NA	NA	DAD25530.1TPA_asm: hypothetical protein HUJ06_026994	90	1	9.5e-41	0.8539	Nelumbo nucifera	0.8539	NA	NA	NA	noIPR	NA
Vitvi00g04207	1.28681	0.838102	NA	NA	NA	NA	-1.62462	1	'35.1'	'not assigned.annotated'	'mercator4v5.0: not classified & prot-scriber: integrs domain containing protein & swissprot: no annotation & original description: none'	NA	NA	NA	NA	NA	NA	NA	NA	NA	NA	QMQ98052.1hypothetical protein	68	11	1.1e-40	0.9586	Solanum torvum	0.9706	1	GO:0005739	NA	NA	NA
Vitvi00g04208	0.113689	0.832708	0.299812	1	-0.595195	1	-0.0471349	1	'35.1'	'not assigned.annotated'	'mercator4v5.0: not classified & prot-scriber: nadh quinone oxidoreductase subunit d & swissprot: NADH dehydrogenase [ubiquinone] iron-sulfur protein 2 & original description: none'	NA	NA	NA	NA	NA	NA	NA	NA	NA	NA	KAF5200876.1 Nadh-quinone oxidoreductase subunit d	96	20	3.1e-64	0.9917	Artemisia annua/Rhamnella rubrinervis/Thalictrum thalictroides/Frankia symbiont of Coriaria ruscifolia/Lactuca sativa	1	6	GO:0005747;GO:0006120;GO:0008137;GO:0016021;GO:0048038;GO:0051287	EC:7.1.1.2;EC:1.6.5.11;EC:1.6.5.2	IPR029014;IPR001135;noIPR;IPR022885;IPR029014	;GO:0048038/GO:0016651/GO:0051287;;GO:0016651;
Vitvi00g04209	NA	NA	NA	NA	NA	NA	1.55671	1	'35.2'	'not assigned.not annotated'	'mercator4v5.0: not classified & prot-scriber: no annotation & swissprot: no annotation & original description: none'	NA	NA	NA	NA	NA	NA	NA	NA	NA	NA	KAF1856958.1hypothetical protein Lal_00002459	60	5	4.1e-37	0.9833	Lupinus albus	1	NA	NA	NA	NA	NA
Vitvi00g04211	NA	NA	NA	NA	-1.59079	1	NA	NA	'35.2'	'not assigned.not annotated'	'mercator4v5.0: not classified & prot-scriber: no annotation & swissprot: no annotation & original description: none'	NA	NA	NA	NA	NA	NA	NA	NA	NA	NA	PKU59527.1hypothetical protein MA16_Dca028546	133	1	7.1e-15	0.8667	Dendrobium catenatum	0.8667	NA	NA	NA	NA	NA
Vitvi00g04215	0.170391	0.838102	-1.66722	0.0914667	-1.02856	1	-0.0565932	1	'35.2'	'not assigned.not annotated'	'mercator4v5.0: not classified & prot-scriber: no annotation & swissprot: no annotation & original description: none'	NA	NA	NA	NA	NA	NA	NA	NA	NA	NA	---NA---	463	NA	NA	NA	NA	NA	NA	NA	NA	noIPR;noIPR	;
Vitvi00g04216	-3.43244	0.229923	NA	NA	-2.36238	1	NA	NA	'35.2'	'not assigned.not annotated'	'mercator4v5.0: not classified & prot-scriber: no annotation & swissprot: no annotation & original description: none'	NA	NA	NA	NA	NA	NA	NA	NA	NA	NA	RWR97725.1hypothetical protein CKAN_02717800	143	1	2.3e-23	0.9565	Cinnamomum micranthum f. kanehirae	0.9565	NA	NA	NA	noIPR;noIPR	;
Vitvi00g04218	0.0473141	1	-3.22106	0.831994	-0.443986	1	NA	NA	'35.1'	'not assigned.annotated'	'mercator4v5.0: not classified & prot-scriber: ef hand domain containing protein & swissprot: no annotation & original description: none'	NA	NA	NA	NA	NA	NA	NA	NA	NA	NA	THG12377.1hypothetical protein TEA_018737	219	1	1.4e-38	0.92	Camellia sinensis var. sinensis	0.92	1	GO:0006364	NA	NA	NA
Vitvi00g04219	NA	NA	0.735983	1	NA	NA	2.7703	1	'1.1.2.9.2.1'	'Photosynthesis.photophosphorylation.cytochrome b6/f complex.assembly.CCS cytochrome f/c6 maturation system (system II).assembly factor *(CcsA/YCF5)'	'mercator4v5.0: assembly factor CcsA of CCS cytochrome f/c6 maturation system (system II) & prot-scriber: cytochrome c biogenesis protein sa & swissprot: Cytochrome c biogenesis protein CcsA & original description: none'	ATCG01040	ccsA	ATCG01040.1	61.3636	0	ortholog_one2one	ATCG01040.1	Cytochrome C assembly protein;(source:Araport11)	(YCF5)	NA	YP_009428225.1cytochrome c biogenesis protein	132	9	1.3e-89	0.9857	Vitis acerifolia/Vitis cinerea	0.9924	4	GO:0009535;GO:0016021;GO:0017004;GO:0020037	NA	IPR002541;IPR017562;IPR045062;noIPR	GO:0020037/GO:0017004;GO:0017004;GO:0020037/GO:0017004;
Vitvi00g04220	1.27456	0.838102	0.0897838	1	-0.892045	1	-0.37173	1	'35.1'	'not assigned.annotated'	'mercator4v5.0: not classified & prot-scriber: lirtu nad p h quinone oxidoreductase cain 4 clorolastic & swissprot: NAD(P)H-quinone oxidoreductase chain 4, chloroplastic & original description: none'	ATCG01050	NA	ATCG01050.1	58.6538	0	ortholog_one2one	ATCG01050.1	Represents a plastid-encoded subunit of a NAD(P)H dehydrogenase complex. Its mRNA is edited at four positions. Translation data is not available for this gene.	(NDHD)	NA	YP_009534039.1NADH dehydrogenase subunit 4	104	20	6.2e-65	1	Vitis baileyana/Vitis peninsularis/Vitis acerifolia/Vitis sp. Wen 12937/Vitis labrusca/Vitis riparia/Vitis mustangensis/Vitis cinerea var. floridana	1	5	GO:0008137;GO:0009535;GO:0016021;GO:0042773;GO:0048038	EC:7.1.1.2;EC:1.6.5.11;EC:1.6.5.2	noIPR;IPR003918	;GO:0008137/GO:0042773
Vitvi00g04221	1.76773	0.563632	-0.996788	1	-0.430581	1	-0.365367	1	'2.4.6.1.8'	'Cellular respiration.oxidative phosphorylation.ATP synthase complex.membrane MF0 subcomplex.subunit A6L'	'mercator4v5.0: subunit A6L of ATP synthase membrane MF0 subcomplex & prot-scriber: mitochondrial protein ymf & swissprot: Putative ATP synthase protein YMF19 & original description: none'	ATMG00480	AT2G07707	ATMG00480.1	83.0189	0	ortholog_many2many	ATMG00480.1	Encodes subunit 8 of the mitochondrial F(O) ATP synthase complex.	(ORFB);ATP SYNTHASE 8 (ATP8)	NA	YP_002608379.1ATPase subunit 8	159	20	3.2e-114	0.9839	Vitis vinifera/Vitis riparia x Vitis cinerea	1	8	GO:0004129;GO:0015986;GO:0016021;GO:0019646;GO:0031966;GO:0045263;GO:0046933;GO:0046961	EC:7.1.3.1;EC:7.1.2.2;EC:1.9;EC:6;EC:7.1.1.9	IPR003319;IPR009455;IPR044975	;GO:0016021/GO:0005739;
Vitvi00g04222	-0.0513655	1	0.187449	1	-0.0191984	1	-0.51997	1	'2.4.5.1.3'	'Cellular respiration.oxidative phosphorylation.cytochrome c oxidase complex.core components.component *(COX3)'	'mercator4v5.0: component *(COX3) of cytochrome c oxidase complex & prot-scriber: cytochrome c oxidase subunit & swissprot: Cytochrome c oxidase subunit 3 & original description: none'	ATMG00730	NA	ATMG00730.1	93.5849	0	ortholog_one2many	ATMG00730.1	Encodes cytochrome c oxidase subunit 3.	CYTOCHROME C OXIDASE SUBUNIT 3 (COX3)	NA	YP_002608380.1cytochrome c oxidase subunit 3	265	20	1.1e-196	0.9774	Vitis vinifera/Vitis riparia x Vitis cinerea	1	6	GO:0004129;GO:0005739;GO:0006123;GO:0015453;GO:0016021;GO:1902600	EC:1.9;EC:7.1.1.9	noIPR;IPR000298;IPR013833;IPR024791;noIPR;IPR000298;IPR033945;IPR035973	;GO:0004129/GO:0016020;GO:0022904/GO:0004129/GO:0016020;GO:0019646/GO:0009055/GO:0016020;;GO:0004129/GO:0016020;GO:0004129;GO:0009055/GO:0016020
Vitvi00g04223	-2.29466	0.723311	-1.62836	1	2.26953	1	-1.65133	1	'2.3.6.1.4'	'Cellular respiration.tricarboxylic acid cycle.succinate dehydrogenase complex.components.membrane-anchor component *(SDH4)'	'mercator4v5.0: membrane-anchor component *(SDH4) of succinate dehydrogenase complex & prot-scriber: succinate dehydrogenase subunit 4 mitochondrial & swissprot: no annotation & original description: none'	NA	NA	NA	NA	NA	NA	NA	NA	NA	NA	YP_002608381.1succinate dehydrogenase subunit 4	60	3	6.2e-34	0.9944	Vitis vinifera	1	2	GO:0005743;GO:0016021	NA	NA	NA
Vitvi00g04224	-0.0612233	1	-1.82828	0.646057	0.358788	1	-0.0907008	1	'35.1'	'not assigned.annotated'	'mercator4v5.0: not classified & prot-scriber: cytochrome c oxidase subunit & swissprot: Uncharacterized mitochondrial protein AtMg01280 & original description: none'	NA	NA	NA	NA	NA	NA	NA	NA	NA	NA	XP_019073771.1PREDICTED: uncharacterized protein LOC109122067	177	2	5.5e-86	0.9926	Vitis vinifera	0.9926	NA	NA	NA	noIPR	NA
Vitvi00g04225	0.788245	1	-0.0885234	1	-0.761527	1	0.681935	1	'35.2'	'not assigned.not annotated'	'mercator4v5.0: not classified & prot-scriber: no annotation & swissprot: no annotation & original description: none'	NA	NA	NA	NA	NA	NA	NA	NA	NA	NA	---NA---	117	NA	NA	NA	NA	NA	NA	NA	NA	NA	NA
Vitvi00g04226	0.375509	1	-1.62836	1	2.27016	1	2.2885	1	'35.2'	'not assigned.not annotated'	'mercator4v5.0: not classified & prot-scriber: no annotation & swissprot: no annotation & original description: none'	NA	NA	NA	NA	NA	NA	NA	NA	NA	NA	KAF1874244.1hypothetical protein Lal_00030277	315	1	1.7e-14	0.7778	Lupinus albus	0.7778	NA	NA	NA	NA	NA
Vitvi00g04227	-1.87203	0.279065	-0.469218	1	-0.393972	1	-1.19135	1	'35.2'	'not assigned.not annotated'	'mercator4v5.0: not classified & prot-scriber: no annotation & swissprot: no annotation & original description: none'	NA	NA	NA	NA	NA	NA	NA	NA	NA	NA	CAN65169.1hypothetical protein VITISV_029403	411	1	1e-268	0.9684	Vitis vinifera	0.9684	NA	NA	NA	noIPR;noIPR	;
Vitvi00g04228	2.35838	0.723311	NA	NA	NA	NA	NA	NA	'35.2'	'not assigned.not annotated'	'mercator4v5.0: not classified & prot-scriber: no annotation & swissprot: no annotation & original description: none'	NA	NA	NA	NA	NA	NA	NA	NA	NA	NA	---NA---	113	NA	NA	NA	NA	NA	NA	NA	NA	noIPR	NA
Vitvi00g04229	-1.4081	0.267483	0.0736286	1	1.30728	1	0.400122	1	'35.2'	'not assigned.not annotated'	'mercator4v5.0: not classified & prot-scriber: no annotation & swissprot: no annotation & original description: none'	NA	NA	NA	NA	NA	NA	NA	NA	NA	NA	CAB4093308.1unnamed protein product	87	2	4.5e-14	0.8605	Lactuca saligna	0.8605	4	GO:0015232;GO:0015886;GO:0016021;GO:0017004	EC:7	NA	NA
Vitvi00g04230	-1.83177	0.455139	2.27695	1	1.18958	1	-0.73877	1	'35.2'	'not assigned.not annotated'	'mercator4v5.0: not classified & prot-scriber: no annotation & swissprot: no annotation & original description: none'	NA	NA	NA	NA	NA	NA	NA	NA	NA	NA	---NA---	88	NA	NA	NA	NA	NA	NA	NA	NA	IPR008527	NA
Vitvi00g04233	-1.5635	1	NA	NA	NA	NA	NA	NA	'50.4.2' AND '9.1.4.2'	'Enzyme classification.EC_4 lyases.EC_4.2 carbon-oxygen lyase' AND 'Secondary metabolism.terpenoids.terpene biosynthesis.mono-/sesquiterpene-/diterpene synthase'	'mercator4v5.0: EC_4.2 carbon-oxygen lyase & prot-scriber: 3s 6e nerolidol synthase 1 chloroplastic & swissprot: (3S,6E)-nerolidol synthase 1, chloroplastic & original description: none' AND 'mercator4v5.0: mono-/sesquiterpene-/diterpene synthase & prot-scriber: 3s 6e nerolidol synthase 1 chloroplastic & swissprot: (3S,6E)-nerolidol synthase 1, chloroplastic & original description: none'	AT1G61680	TPS14	AT1G61680.1	38.75	0	ortholog_one2many	AT1G61680.1	terpene synthase 14;(source:Araport11)	TERPENE SYNTHASE 14 (TPS14);TERPENE SYNTHASE 14 (ATTPS14)	NA	NP_001267990.1(3S)-linalool/(E)-nerolidol /(E,E)-geranyl linalool synthase	320	18	1.4e-230	0.9884	Vitis vinifera	0.9969	2	GO:0000287;GO:0010333	EC:4.2.3	noIPR;IPR005630;IPR001906;IPR008949;IPR036965;noIPR;noIPR;IPR008930;IPR008949	;GO:0016829/GO:0000287/GO:0010333;GO:0016829/GO:0010333;;GO:0016829/GO:0010333;;;;
Vitvi00g04237	0.0472657	1	-1.85591	1	-1.61331	1	-0.0791345	1	'35.1'	'not assigned.annotated'	'mercator4v5.0: not classified & prot-scriber: protein nlp & swissprot: no annotation & original description: none'	NA	NA	NA	NA	NA	NA	NA	NA	NA	NA	RVX16070.1Protein NLP5	131	1	2.9e-81	0.9837	Vitis vinifera	0.9837	NA	NA	NA	noIPR	NA
Vitvi00g04238	1.60551	1	NA	NA	NA	NA	1.61921	1	'35.1'	'not assigned.annotated'	'mercator4v5.0: not classified & prot-scriber: pentatricopeptide repeat containing protein & swissprot: Putative pentatricopeptide repeat-containing protein At1g56570 & original description: none'	AT1G56570	PGN	AT1G56570.2	43.4211	0	ortholog_one2many	AT1G56570.1	Encodes a mitochondria-localized E+-type pentatricopeptide repeat protein involved in C to U editing in mitochondria and chloroplasts. Functions in defense against necrotrophic fungi and abiotic stress tolerance.	PENTATRICOPEPTIDE REPEAT PROTEIN FOR GERMINATION ON NACL (PGN)	NA	RVW68463.1putative pentatricopeptide repeat-containing protein	304	1	1.4e-189	0.957	Vitis vinifera	0.957	1	GO:0005515	NA	IPR011990;IPR011990;IPR002885;noIPR;noIPR;IPR002885;noIPR	GO:0005515;GO:0005515;;;;;
Vitvi00g04240	NA	NA	-1.30945	1	NA	NA	-2.84931	1	'35.1'	'not assigned.annotated'	'mercator4v5.0: not classified & prot-scriber: solute carrier family member & swissprot: no annotation & original description: none'	NA	NA	NA	NA	NA	NA	NA	NA	NA	NA	XP_034691384.1E3 ubiquitin-protein ligase WAV3-like	136	5	2.3e-38	0.9878	Vitis vinifera	0.9878	3	GO:0005381;GO:0016021;GO:0034755	EC:7	IPR009716;noIPR;noIPR	GO:0016021/GO:0005381/GO:0034755;;
Vitvi00g04242	0.125839	0.35038	0.00238561	1	0.0888794	1	-0.0178376	1	'18.13.2.7' AND '27.6.4'	'Protein modification.protein folding.FKBP-type chaperone activities.peptidyl-prolyl cis-trans isomerase *(ROF)' AND 'Multi-process regulation.phosphoinositide signalling.phosphoinositide signalling effector *(ROF)'	'mercator4v5.0: peptidyl-prolyl cis-trans isomerase *(ROF) & prot-scriber: quality protein peptidyl prolyl cis trans isomerase fkbp & swissprot: Peptidyl-prolyl cis-trans isomerase FKBP65 & original description: none' AND 'mercator4v5.0: phosphoinositide signalling effector *(ROF) & prot-scriber: quality protein peptidyl prolyl cis trans isomerase fkbp & swissprot: Peptidyl-prolyl cis-trans isome…	AT5G48570	AT5G48570	AT5G48570.1	78.8091	1	ortholog_many2many	AT5G48570.1	Encodes one of the 36 carboxylate clamp (CC)-tetratricopeptide repeat (TPR) proteins (Prasad 2010, Pubmed ID: 20856808) with potential to interact with Hsp90/Hsp70 as co-chaperones.	(ROF2); (FKBP65); (ATFKBP65)	NA	XP_002263566.2 peptidyl-prolyl cis-trans isomerase FKBP62	571	3	0	0.9994	Vitis vinifera	1	5	GO:0000413;GO:0003755;GO:0005515;GO:0005737;GO:0061077	EC:5.2.1.8	noIPR;IPR019734;IPR001440;noIPR;noIPR;IPR001179;IPR011990;noIPR;noIPR;noIPR;noIPR;noIPR;noIPR;noIPR;IPR001179;IPR001179;IPR001179;IPR019734;noIPR;IPR011990;noIPR;noIPR	;GO:0005515;GO:0005515;;;GO:0003755;GO:0005515;;;;;;;;GO:0003755;GO:0003755;GO:0003755;GO:0005515;;GO:0005515;;
Vitvi00g04243	-0.0691966	0.744103	0.0176264	1	-0.0341367	1	-0.0478538	1	'22.2.1.1.1'	'Vesicle trafficking.retrograde trafficking.Coat protein I (COPI) coatomer machinery.coat protein complex.subunit alpha'	'mercator4v5.0: subunit alpha of coat protein complex & prot-scriber: quality protein coatomer subunit alpha & swissprot: Coatomer subunit alpha-1 & original description: none'	AT1G62020	AT1G62020	AT1G62020.1	85.7964	1	ortholog_one2many	AT1G62020.1	Member of the Coat Protein I (COPI) complex is a seven-subunit coatomer complex consisting of the &#945;, &#946;, &#946;&#8242;, &#947;, &#948;, &#949;, and &#950; proteins. COPI is required for retrograde transport from the Golgi to the endoplasmic reticulum, Golgi maintenance, and cell plate formation. Required for the acceptance of compatible pollen.	ALPHA1 COAT PROTEIN (alpha1-COP)	NA	RVW36267.1Coatomer subunit alpha-1	1218	4	0	0.9873	Vitis vinifera	1	6	GO:0000139;GO:0005198;GO:0005515;GO:0006886;GO:0016192;GO:0030126	NA	noIPR;IPR020472;IPR001680;IPR015943;IPR010714;noIPR;IPR006692;IPR001680;IPR016391;noIPR;noIPR;IPR019775;noIPR;noIPR;IPR001680;noIPR;noIPR;IPR001680;noIPR;IPR001680;IPR001680;IPR001680;noIPR;IPR011045;IPR036322	;;GO:0005515;GO:0005515;GO:0005198/GO:0005515/GO:0030126/GO:0006886/GO:0016192;;GO:0005198/GO:0030117/GO:0006886/GO:0016192;GO:0005515;;;;;;;GO:0005515;;;GO:0005515;;GO:0005515;GO:0005515;GO:0005515;;;GO:0005515
Vitvi00g04245	0.0560551	0.839205	-0.165017	0.831994	-0.024244	1	-0.069272	1	'17.1.2.1.35'	'Protein biosynthesis.ribosome biogenesis.large ribosomal subunit (LSU).LSU proteome.component *(eL32)'	'mercator4v5.0: component *(eL32) of large ribosomal-subunit (LSU) proteome & prot-scriber: 60s ribosomal protein l32 1 & swissprot: 60S ribosomal protein L32-1 & original description: none'	NA	NA	NA	NA	NA	NA	NA	NA	NA	NA	XP_034691991.160S ribosomal protein L32-1-like isoform X1	133	20	3.8e-88	0.9914	Vitis riparia	1	3	GO:0003735;GO:0006412;GO:0022625	NA	IPR001515;IPR001515;IPR001515;noIPR;IPR001515;IPR036351	GO:0006412/GO:0005840/GO:0003735;GO:0006412/GO:0005840/GO:0003735;GO:0006412/GO:0005840/GO:0003735;;GO:0006412/GO:0005840/GO:0003735;
Vitvi00g04247	-0.187526	1	-2.50349	0.0559161	0.264566	1	1.32821	1	'35.1'	'not assigned.annotated'	'mercator4v5.0: not classified & prot-scriber: midasin & swissprot: no annotation & original description: none'	NA	NA	NA	NA	NA	NA	NA	NA	NA	NA	CBI22306.3unnamed protein product, partial	76	2	3.1e-17	0.8657	Vitis vinifera	0.9038	2	GO:0005524;GO:0005634	NA	NA	NA
Vitvi00g04248	0.0472657	1	-0.0885234	1	-0.756891	1	0.789366	1	'35.1'	'not assigned.annotated'	'mercator4v5.0: not classified & prot-scriber: zinc finger ccch domain containing protein & swissprot: Zinc finger CCCH domain-containing protein 48 & original description: none'	NA	NA	NA	NA	NA	NA	NA	NA	NA	NA	XP_034711275.1zinc finger CCCH domain-containing protein 48-like	120	1	2e-52	0.6443	Vitis riparia	0.6443	1	GO:0046872	NA	IPR000571;noIPR;IPR000571;noIPR;noIPR;IPR044715;IPR000571;IPR036855	GO:0046872;;GO:0046872;;;;GO:0046872;GO:0046872
Vitvi00g04249	NA	NA	-0.0866341	1	1.58362	1	-0.228733	1	'35.2'	'not assigned.not annotated'	'mercator4v5.0: not classified & prot-scriber: no annotation & swissprot: no annotation & original description: none'	NA	NA	NA	NA	NA	NA	NA	NA	NA	NA	CAN72636.1hypothetical protein VITISV_035416	267	2	1.4e-107	0.7914	Vitis vinifera	0.8675	NA	NA	NA	noIPR;noIPR	;
Vitvi00g04250	-4.59461	0.0461968	-0.280346	1	0.349304	1	-0.22217	1	'35.2'	'not assigned.not annotated'	'mercator4v5.0: not classified & prot-scriber: no annotation & swissprot: no annotation & original description: none'	NA	NA	NA	NA	NA	NA	NA	NA	NA	NA	CAN72635.1hypothetical protein VITISV_035415	422	1	1.6e-163	0.6506	Vitis vinifera	0.6506	NA	NA	NA	NA	NA
Vitvi00g04252	1.34808	0.68275	0.971244	1	1.20788	1	0.521885	1	'19.4.5.7.3' AND '50.3.4'	'Protein homeostasis.proteolysis.metallopeptidase activities.carboxypeptidase activities.M28-class carboxypeptidase' AND 'Enzyme classification.EC_3 hydrolases.EC_3.4 hydrolase acting on peptide bond (peptidase)'	'mercator4v5.0: M28-class carboxypeptidase & prot-scriber: peptidase m28 domain containing protein & swissprot: Probable glutamate carboxypeptidase PLA3 & original description: none' AND 'mercator4v5.0: EC_3.4 hydrolase acting on peptide bond (peptidase) & prot-scriber: peptidase m28 domain containing protein & swissprot: Probable glutamate carboxypeptidase PLA3 & original description: none'	AT3G54720	AMP1	AT3G54720.1	57.2559	0	ortholog_one2many	AT3G54720.1	Encodes glutamate carboxypeptidase. Various alleles show-increased cotyledon number and rate of leaf initiation, show transformation of leaves to cotyledons, altered flowering time and photomorphogenesis and an increased level of cytokinin biosynthesis. Involved in ethylene enhanced hypocotyl elongation in the light. Strong genetic interaction between TGH and AMP1.	ALTERED MERISTEM PROGRAM 1 (AMP1);CONSTITUTIVE MORPHOGENESIS 2 (COP2);HAUPTLING (HPT);PRIMORDIA TIMING (PT);MULTIFOLIA (MFO1); (MFO1); (ATAMP1)	NA	XP_010646730.1 probable glutamate carboxypeptidase 2	379	2	2.7e-271	0.9986	Vitis vinifera	0.9973	1	GO:0008235	EC:3.4	IPR007484;noIPR;noIPR;IPR039373;noIPR;noIPR;noIPR;noIPR	GO:0008235;;;;;;;
Vitvi00g04253	NA	NA	1.54173	1	NA	NA	2.76858	1	'35.1'	'not assigned.annotated'	'mercator4v5.0: not classified & prot-scriber: peptidase m28 domain containing protein & swissprot: Probable glutamate carboxypeptidase AMP1 & original description: none'	NA	NA	NA	NA	NA	NA	NA	NA	NA	NA	XP_010646730.1 probable glutamate carboxypeptidase 2	150	1	2e-95	1	Vitis vinifera	1	NA	NA	NA	noIPR;noIPR;IPR039373	;;
Vitvi00g04254	1.60454	1	0.641477	1	-1.61331	1	2.28656	1	'35.1'	'not assigned.annotated'	'mercator4v5.0: not classified & prot-scriber: c2 domain containing protein & swissprot: no annotation & original description: none'	NA	NA	NA	NA	NA	NA	NA	NA	NA	NA	RVX14511.1hypothetical protein CK203_017254	384	1	3.1e-87	0.801	Vitis vinifera	0.801	NA	NA	NA	noIPR;noIPR	;
Vitvi00g04256	NA	NA	2.26527	1	NA	NA	NA	NA	'35.1'	'not assigned.annotated'	'mercator4v5.0: not classified & prot-scriber: varlmgl domain containing protein & swissprot: no annotation & original description: none'	NA	NA	NA	NA	NA	NA	NA	NA	NA	NA	CAN72976.1hypothetical protein VITISV_017882	161	1	1e-101	0.963	Vitis vinifera	0.963	1	GO:0031047	NA	noIPR;noIPR	;
Vitvi00g04260	-2.04327	1.11637e-06	0.108541	1	0.0411841	1	0.028976	1	'35.1'	'not assigned.annotated'	'mercator4v5.0: not classified & prot-scriber: family domain containing protein & swissprot: no annotation & original description: none'	AT3G15550	AT3G15550	AT3G15550.1	41.0714	0	ortholog_one2many	AT3G15550.1	trichohyalin;(source:Araport11)	NA	NA	CBI36233.3unnamed protein product, partial	560	3	4.3e-186	1	Vitis vinifera	1	NA	NA	NA	noIPR;noIPR	;
Vitvi00g04261	-5.32797	5.97043e-05	0.249762	1	-0.176602	1	1.06794	1	'35.1'	'not assigned.annotated'	'mercator4v5.0: not classified & prot-scriber: eukaryotic translation initiation factor subunit a & swissprot: no annotation & original description: none'	NA	NA	NA	NA	NA	NA	NA	NA	NA	NA	XP_002285218.1PREDICTED: uncharacterized protein LOC100256639	101	4	5.4e-47	0.9965	Vitis vinifera	1	NA	NA	NA	noIPR;noIPR	;
Vitvi00g04262	0.0187907	1	0.104307	1	-1.01232	1	0.252049	1	'24.2.3.1.2' AND '25.4.4.13'	'Solute transport.carrier-mediated transport.APC superfamily.SulP family.molybdate transporter *(MOT)' AND 'Nutrient uptake.transition metal homeostasis.transport.molybdate transporter *(MOT)'	'mercator4v5.0: molybdate transporter *(MOT) & prot-scriber: molybdate transporter & swissprot: Molybdate transporter 2 & original description: none' AND 'mercator4v5.0: molybdate transporter *(MOT) & prot-scriber: molybdate transporter & swissprot: Molybdate transporter 2 & original description: none'	AT1G80310	MOT2	AT1G80310.1	68.1529	1	ortholog_one2many	AT1G80310.1	MOT2 encodes a molybdate transporter which locates to the vacuolar membrane. Loss-of-function (knock out) mutants show elevated molydate levels in rosette leaves and in fully senescent leaves, but decreased MoO4 levels in seeds. Under conditions of molybdate deficiency leaves from mot2::tDNA mutants show strongly reduced nitrate reductase activity. The mot2 gene is slightly expressed in young and…	MOLYBDATE TRANSPORTER 2 (MOT2)	NA	XP_002285217.1 molybdate transporter 2	471	2	0	0.9713	Vitis vinifera	0.9724	3	GO:0015098;GO:0015689;GO:0016021	EC:7	IPR031563;noIPR;IPR031563	GO:0015098/GO:0015689;;GO:0015098/GO:0015689
Vitvi00g04263	-0.532493	0.959999	-0.154819	1	-0.12134	1	0.615778	1	'35.1'	'not assigned.annotated'	'mercator4v5.0: not classified & prot-scriber: retrovirus pol yprotein from transposon re & swissprot: no annotation & original description: none'	AT1G52780	AT1G52780	AT1G52780.1	40.2379	1	ortholog_one2many	AT1G52780.1	Putative regeneration determinant regulated by TCSA.	NA	NA	XP_019077553.1PREDICTED: uncharacterized protein LOC100266929	1009	4	0	0.9943	Vitis vinifera	1	1	GO:0016021	NA	IPR021319;IPR021319;noIPR	;;
Vitvi00g04264	-0.860998	0.658286	-2.87548	0.934557	-0.0613796	1	-0.473793	1	'35.1'	'not assigned.annotated'	'mercator4v5.0: not classified & prot-scriber: retrovirus pol yprotein from transposon re & swissprot: no annotation & original description: none'	AT1G52780	AT1G52780	AT1G52780.1	38.7795	1	ortholog_one2many	AT1G52780.1	Putative regeneration determinant regulated by TCSA.	NA	NA	RVW77121.1Retrovirus-related Pol polyprotein from transposon RE1	1016	3	0	0.9748	Vitis vinifera	0.9901	1	GO:0016021	NA	IPR021319;noIPR;IPR021319	;;
Vitvi00g04265	-1.17354	0.838102	1.6034	1	-2.39907	1	1.01002	1	'35.1'	'not assigned.annotated'	'mercator4v5.0: not classified & prot-scriber: tubulin beta chain & swissprot: Tubulin beta-9 chain & original description: none'	NA	NA	NA	NA	NA	NA	NA	NA	NA	NA	XP_010662749.1 tubulin beta-1 chain-like	162	20	1.7e-95	0.9815	Vitis vinifera	0.9926	7	GO:0000226;GO:0000278;GO:0003924;GO:0005200;GO:0005525;GO:0005737;GO:0005874	EC:3.6.1	IPR000217;IPR002453;IPR003008;IPR036525;IPR003008;IPR000217;noIPR;IPR013838;IPR036525	GO:0005874/GO:0007017;GO:0007017/GO:0005874/GO:0005525/GO:0005200;GO:0005525/GO:0003924;;GO:0005525/GO:0003924;GO:0005874/GO:0007017;;;
Vitvi00g04266	-0.0290396	0.955884	0.041392	1	-0.230488	1	0.123237	1	'35.1'	'not assigned.annotated'	'mercator4v5.0: not classified & prot-scriber: hydrolase 4 domain containing protein & swissprot: Caffeoylshikimate esterase & original description: none'	AT1G52760	LysoPL2	AT1G52760.1	73.9645	1	ortholog_one2many	AT1G52760.1	Encodes caffeoyl shikimate esterase and is involved in lignin biosynthesis. CSE converts caffeoyl shikimate to caffiate. Loss of function mutations have reduced lignin content and collapsed vessel elements. It is also reported to function as a lysophospholipase 2 (LysoPL2) involved in tolerance to cadmium-induced oxidative stress. Binds Acyl-CoA-binding protein 2 (ACBP2).	LYSOPHOSPHOLIPASE 2 (LysoPL2);CAFFEOYL SHIKIMATE ESTERASE (CSE); (ATMAGL3)	NA	XP_002285258.1 caffeoylshikimate esterase	169	4	1.6e-116	1	Vitis vinifera	1	NA	NA	NA	IPR000073;IPR029058;IPR022742;noIPR;noIPR;IPR029058	;;;;;
Vitvi00g04267	-0.0095565	1	0.18832	1	0.0190445	1	-0.0892951	1	'35.1'	'not assigned.annotated'	'mercator4v5.0: not classified & prot-scriber: hydrolase 4 domain containing protein & swissprot: Caffeoylshikimate esterase & original description: none'	AT1G52760	LysoPL2	AT1G52760.1	80.1471	1	ortholog_one2many	AT1G52760.1	Encodes caffeoyl shikimate esterase and is involved in lignin biosynthesis. CSE converts caffeoyl shikimate to caffiate. Loss of function mutations have reduced lignin content and collapsed vessel elements. It is also reported to function as a lysophospholipase 2 (LysoPL2) involved in tolerance to cadmium-induced oxidative stress. Binds Acyl-CoA-binding protein 2 (ACBP2).	LYSOPHOSPHOLIPASE 2 (LysoPL2);CAFFEOYL SHIKIMATE ESTERASE (CSE); (ATMAGL3)	NA	XP_002285258.1 caffeoylshikimate esterase	136	6	7.6e-93	0.9988	Vitis vinifera	1	NA	NA	NA	IPR022742;IPR029058;noIPR;noIPR;IPR029058	;;;;
Vitvi00g04268	-0.0200929	1	0.315355	0.949958	0.194038	1	-0.111591	1	'24.1.1.1.2'	'Solute transport.primary active transport.V-type ATPase complex.membrane V0 subcomplex.subunit c'	'mercator4v5.0: subunit c of V-type ATPase membrane V0 subcomplex & prot-scriber: v type proton atpase proteolipid subunit c & swissprot: V-type proton ATPase subunit c''1 & original description: none'	AT2G25610	AT2G25610	AT2G25610.2	79.1045	0	ortholog_many2many	AT2G25610.2	ATPase, F0/V0 complex, subunit C protein;(source:Araport11)	(VHA-C\)"	NA	RVW28733.1V-type proton ATPase subunit c''2	134	1	7.5e-83	0.9925	Vitis vinifera	0.9925	4	GO:0015078;GO:0016021;GO:0033179;GO:1902600	EC:7	IPR000245;noIPR;IPR002379;noIPR;noIPR;noIPR;IPR035921	GO:1902600/GO:0015078/GO:0033179;;GO:1902600/GO:0015078/GO:0033177;;;;
Vitvi00g04273	-0.23968	0.139977	0.0734935	1	0.0915988	1	-0.0478006	1	'24.2.1.1.9' AND '28.2.1.9.1'	'Solute transport.carrier-mediated transport.DMT superfamily.NST-TPT group.nucleotide sugar transporter *(ROCK)' AND 'Plant reproduction.gametogenesis.male gametophyt.exine formation.UDP-sugar transporter *(ROCK/TEX2)'	'mercator4v5.0: nucleotide sugar transporter *(ROCK) & prot-scriber: of udp n acetylglucosamie trasporter rock & swissprot: UDP-N-acetylglucosamine transporter ROCK1 & original description: none' AND 'mercator4v5.0: UDP-sugar transporter *(ROCK/TEX2) & prot-scriber: of udp n acetylglucosamie trasporter rock & swissprot: UDP-N-acetylglucosamine transporter ROCK1 & original description: none'	AT5G65000	AT5G65000	AT5G65000.1	75.5352	1	ortholog_one2many	AT5G65000.1	Encodes an ER-localized facilitator of UDP-N-acetylglucosamine (UDP-GlcNAc) and UDP-N-acetylgalactosamine (UDP-GalNAc) transport. It also regulates the cytokinin signal in meristematic cells through modulating activity of cytokinin oxidases/dehydrogenases. Finally, it is an important part of the ER quality control system, which determines the fate of aberrant proteins in the secretory pathway.	(TEX2);REPRESSOR OF CYTOKININ DEFICIENCY 1 (ROCK1)	NA	XP_002268717.2 CMP-sialic acid transporter 5	327	2	1.3e-224	0.9969	Vitis vinifera	1	3	GO:0015165;GO:0030173;GO:0090481	EC:7	IPR007271;noIPR;IPR007271;noIPR;IPR007271;noIPR	GO:0016021/GO:0090481/GO:0000139/GO:0015165;;GO:0016021/GO:0090481/GO:0000139/GO:0015165;;GO:0016021/GO:0090481/GO:0000139/GO:0015165;
Vitvi00g04274	-0.0283263	0.984065	-0.132117	1	0.080141	1	-0.0593999	1	'17.6.1.2.21'	'Protein biosynthesis.organelle machinery.mitochondrial ribosome biogenesis.large ribosomal subunit proteome.component *(uL23m)'	'mercator4v5.0: component *(uL23m) of large mitoribosomal-subunit proteome & prot-scriber: 50s ribosomal protein l23 & swissprot: no annotation & original description: none'	AT4G39880	AT4G39880	AT4G39880.1	50.2222	1	ortholog_one2many	AT4G39880.1	Ribosomal protein L23/L15e family protein;(source:Araport11)	RIBOSOMAL PROTEIN UL23M (UL23M)	NA	CAN63891.1hypothetical protein VITISV_012657	225	1	3.4e-142	1	Vitis vinifera	1	7	GO:0000139;GO:0003735;GO:0005840;GO:0006412;GO:0015165;GO:0016021;GO:0090481	EC:7	IPR012677;IPR013025;noIPR;noIPR;noIPR;IPR013025;noIPR;IPR012678	;GO:0006412/GO:0005840/GO:0003735;;;;GO:0006412/GO:0005840/GO:0003735;;GO:0006412/GO:0005840/GO:0003735
Vitvi00g04275	2.82738	0.476141	-0.822816	1	-2.32711	1	-1.61488	1	'19.2.2.12.4.2.23'	'Protein homeostasis.ubiquitin-proteasome system.ubiquitin-fold protein conjugation.CULLIN-based E3 ubiquitin ligase activities.CUL3-based E3 ubiquitin ligase complexes.BTB/POZ substrate adaptor component activities.substrate adaptor *(DOT3)'	'mercator4v5.0: substrate adaptor *(DOT3) of CUL3-based E3 ubiquitin ligase complex & prot-scriber: btb poz domain containing protein & swissprot: BTB/POZ domain-containing protein DOT3 & original description: none'	AT5G10250	DOT3	AT5G10250.2	57.76	0	ortholog_one2many	AT5G10250.2	Encodes a protein with an N-terminal BTB/POZ domain and a C-terminal NPH3 family domain. dot3 mutants have defects in shoot and primary root growth and produce an aberrant parallel venation pattern in juvenile leaves.	NA	NA	XP_034689741.1BTB/POZ domain-containing protein DOT3	625	1	0	0.9968	Vitis riparia	0.9968	1	GO:0005515	NA	noIPR;IPR000210;IPR011333;IPR027356;IPR000210;noIPR;noIPR;noIPR;IPR043454;noIPR;IPR000210;IPR027356;IPR011333	;GO:0005515;;;GO:0005515;;;;;;GO:0005515;;
Vitvi00g04276	1.23129	0.390852	0.420887	1	-0.480575	1	-0.323998	1	'35.1'	'not assigned.annotated'	'mercator4v5.0: not classified & prot-scriber: duf 4283 domain containing protein & swissprot: no annotation & original description: none'	NA	NA	NA	NA	NA	NA	NA	NA	NA	NA	RVX23084.1hypothetical protein CK203_000370	522	1	2.4e-300	0.7608	Vitis vinifera	0.7608	NA	NA	NA	IPR025558;noIPR;noIPR	;;
Vitvi00g04277	-0.0703372	0.971586	-0.177998	1	-0.424084	1	-0.285228	1	'35.1'	'not assigned.annotated'	'mercator4v5.0: not classified & prot-scriber: reverse transcriptase domain containing protein & swissprot: no annotation & original description: none'	NA	NA	NA	NA	NA	NA	NA	NA	NA	NA	RVW26710.1Transposon TX1 uncharacterized 149 kDa protein	346	2	3.8e-222	0.9769	Vitis vinifera	0.9826	NA	NA	NA	NA	NA
Vitvi00g04279	0.973036	0.201581	-0.433251	1	0.589883	1	-0.063024	1	'22.5.2.1.8'	'Vesicle trafficking.multi-pathway trafficking regulation.vesicle tethering.RAB-GTPase activities.H-class RAB GTPase'	'mercator4v5.0: H-class RAB GTPase & prot-scriber: ras protein rab 6a & swissprot: Ras-related protein RABH1e & original description: none'	AT5G10260	RABH1e	AT5G10260.1	92.2705	0	ortholog_many2many	AT5G10260.1	RAB GTPase homolog H1E;(source:Araport11)	RAB GTPASE HOMOLOG H1E (AtRABH1e);RAB GTPASE HOMOLOG H1E (RABH1e)	NA	XP_002271220.2 ras-related protein RABH1e	207	20	1.1e-142	0.9814	Vitis vinifera	1	8	GO:0003924;GO:0005525;GO:0005794;GO:0005829;GO:0006886;GO:0006890;GO:0006891;GO:0042147	EC:3.6.1	noIPR;noIPR;IPR001806;noIPR;noIPR;IPR027417;IPR005225;IPR001806;noIPR;noIPR;IPR001806;noIPR;noIPR;noIPR;IPR027417	;;GO:0005525/GO:0003924;;;;GO:0005525;GO:0005525/GO:0003924;;;GO:0005525/GO:0003924;;;;
Vitvi00g04280	-1.73195	1.93096e-20	0.246616	0.719453	0.366458	1	0.394688	1	'35.1'	'not assigned.annotated'	'mercator4v5.0: not classified & prot-scriber: potassium channel subfamily k member & swissprot: no annotation & original description: none'	AT4G39900	AT4G39900	AT4G39900.1	36.2595	1	ortholog_one2many	AT4G39900.1	adenine deaminase;(source:Araport11)	NA	NA	XP_003635450.1PREDICTED: uncharacterized protein LOC100853798 isoform X1	262	3	6.6e-192	0.9936	Vitis vinifera	1	1	GO:0016021	NA	noIPR;noIPR	;
Vitvi18g04185	5.7356	0.000530649	NA	NA	3.46155	1	NA	NA	'35.2'	'not assigned.not annotated'	'mercator4v5.0: not classified & prot-scriber: no annotation & swissprot: no annotation & original description: none'	NA	NA	NA	NA	NA	NA	NA	NA	NA	NA	---NA---	121	NA	NA	NA	NA	NA	NA	NA	NA	noIPR	NA
Vitvi00g04283	-0.139541	0.421106	0.0681593	1	0.149415	1	0.181135	1	'13.2.1.2.3' AND '15.3.2.1.1' AND '18.4.2.1.3' AND '50.2.7'	'Cell division.cell cycle organisation.cell cycle control.CYCLIN-dependent protein kinase complex.catalytic component *(CDKC)' AND 'RNA biosynthesis.RNA polymerase II-dependent transcription.RNA polymerase-II phosphorylation/dephosphorylation.CTDK-I protein kinase complex.catalytic component *(CDKC-1/CTK1)' AND 'Protein modification.phosphorylation.CMGC protein kinase superfamily.CDK protein kina…	'mercator4v5.0: catalytic component *(CDKC) of cyclin-dependent kinase complex & prot-scriber: cyclin dependent kinase c 1 & swissprot: Cyclin-dependent kinase C-1 & original description: none' AND 'mercator4v5.0: catalytic component *(CDKC-1/CTK1) of polymerase-II kinase complex & prot-scriber: cyclin dependent kinase c 1 & swissprot: Cyclin-dependent kinase C-1 & original description: none' AND…	AT5G10270	CDKC;1	AT5G10270.1	77.7778	1	ortholog_many2many	AT5G10270.1	Encodes CDKC;1, part of a CDKC kinase complex that is targeted by Cauliflower mosaic virus (CaMV) for transcriptional activation of viral genes. Also regulates plant growth and development.	CYCLIN-DEPENDENT KINASE C;1 (CDKC;1)	NA	XP_003634832.2 cyclin-dependent kinase C-1	513	2	0	0.9493	Vitis vinifera	0.9513	3	GO:0004672;GO:0005524;GO:0006468	EC:2.7.1	IPR000719;noIPR;noIPR;IPR000719;noIPR;noIPR;noIPR;noIPR;noIPR;noIPR;IPR008271;IPR017441;IPR000719;noIPR;IPR011009	GO:0005524/GO:0004672/GO:0006468;;;GO:0005524/GO:0004672/GO:0006468;;;;;;;GO:0004672/GO:0006468;GO:0005524;GO:0005524/GO:0004672/GO:0006468;;
Vitvi00g04284	-3.38866	0.193021	-1.75401	0.60966	0.160428	1	-0.86589	1	'35.1'	'not assigned.annotated'	'mercator4v5.0: not classified & prot-scriber: cg domain containing protein & swissprot: Calmodulin-binding transcription activator 3 & original description: none'	NA	NA	NA	NA	NA	NA	NA	NA	NA	NA	RVX23168.1Calmodulin-binding transcription activator 3	371	1	2.8e-190	0.9966	Vitis vinifera	0.9966	3	GO:0003677;GO:0005516;GO:0005634	NA	noIPR;noIPR;noIPR;IPR005559	;;;GO:0003677
Vitvi00g04286	-0.371879	0.876196	-0.578999	1	-1.2375	1	-1.26651	1	'35.1'	'not assigned.annotated'	'mercator4v5.0: not classified & prot-scriber: heat shock cognate kda protein & swissprot: Heat shock 70 kDa protein 1 & original description: none'	NA	NA	NA	NA	NA	NA	NA	NA	NA	NA	RVW18921.1Heat shock cognate 70 kDa protein	446	2	1.1e-276	0.9966	Vitis vinifera	0.9978	2	GO:0005524;GO:0016887	NA	IPR013126;IPR012347;IPR029048;IPR013126;noIPR;noIPR;IPR029047;IPR009078;IPR029048	GO:0016887/GO:0005524;;;GO:0016887/GO:0005524;;;;;
Vitvi00g04287	1.35608	0.556062	0.669649	1	0.497868	1	0.368238	1	'20.2.4.5'	'Cytoskeleton organisation.microfilament network.myosin microfilament-based motor protein activities.myosin adaptor protein *(MadB)'	'mercator4v5.0: myosin adaptor protein *(MadB) & prot-scriber: bem1p pb domain containing protein & swissprot: Protein CLMP1 & original description: none'	NA	NA	NA	NA	NA	NA	NA	NA	NA	NA	RVW18427.1Protein CLMP1	338	2	1.7e-195	0.9061	Vitis vinifera	0.9062	NA	NA	NA	noIPR;noIPR;IPR044517;noIPR;IPR044517;noIPR	;;;;;
Vitvi00g04292	NA	NA	NA	NA	NA	NA	-2.36931	1	'35.2'	'not assigned.not annotated'	'mercator4v5.0: not classified & prot-scriber: no annotation & swissprot: no annotation & original description: none'	NA	NA	NA	NA	NA	NA	NA	NA	NA	NA	CAA2979185.1Hypothetical predicted protein	81	1	1.8e-20	0.8689	Olea europaea subsp. europaea	0.8689	NA	NA	NA	NA	NA
Vitvi00g04294	0.185083	0.917633	-0.691519	1	-0.807118	1	0.458988	1	'35.2'	'not assigned.not annotated'	'mercator4v5.0: not classified & prot-scriber: no annotation & swissprot: no annotation & original description: none'	NA	NA	NA	NA	NA	NA	NA	NA	NA	NA	CAN73974.1hypothetical protein VITISV_023798	174	1	1.7e-80	0.8851	Vitis vinifera	0.8851	NA	NA	NA	noIPR;noIPR;noIPR	;;
Vitvi00g04295	0.0637042	1	-0.83027	1	-2.36285	1	2.28557	1	'35.2'	'not assigned.not annotated'	'mercator4v5.0: not classified & prot-scriber: no annotation & swissprot: no annotation & original description: none'	NA	NA	NA	NA	NA	NA	NA	NA	NA	NA	KAF9591314.1hypothetical protein IFM89_003626	71	2	3.1e-30	0.9609	Coptis chinensis	0.9385	NA	NA	NA	NA	NA
Vitvi00g04296	-1.57109	1	NA	NA	-3.21096	1	-1.60739	1	'35.1'	'not assigned.annotated'	'mercator4v5.0: not classified & prot-scriber: zf rvt domain containing protein & swissprot: no annotation & original description: none'	NA	NA	NA	NA	NA	NA	NA	NA	NA	NA	KYP44518.1Putative ribonuclease H protein At1g65750 family	115	14	5.8e-23	0.6083	Cajanus cajan	0.6216	NA	NA	NA	NA	NA
Vitvi00g04297	NA	NA	-2.38138	1	-1.59363	1	NA	NA	'35.1'	'not assigned.annotated'	'mercator4v5.0: not classified & prot-scriber: line reverse transcriptase & swissprot: no annotation & original description: none'	NA	NA	NA	NA	NA	NA	NA	NA	NA	NA	KAF7806788.1putative ribonuclease H protein At1g65750 family	111	4	1.3e-16	0.725	Populus trichocarpa	0.7571	NA	NA	NA	NA	NA
Vitvi00g04298	-0.429432	0.291135	0.215546	1	0.0557238	1	-0.319141	1	'35.1'	'not assigned.annotated'	'mercator4v5.0: not classified & prot-scriber: cytochrome c biogenesis protein f & swissprot: Cytochrome c biogenesis CcmF C-terminal-like mitochondrial protein & original description: none'	ATMG00180	ccmFC	ATMG00180.1	68.8136	0	ortholog_one2one	ATMG00180.1	cytochrome c biogenesis orf452	CYTOCHROME C BIOGENESIS 452 (CCB452);CCMF HOMOLOG C-TERMINUS (CCMFC)	NA	YP_002608351.1cytochrome c biogenesis FC	295	11	2.1e-186	0.9276	Camellia sinensis var. sinensis	0.9254	3	GO:0005739;GO:0016021;GO:0017004	NA	noIPR;noIPR;IPR044955	;;GO:0017004
Vitvi00g04299	0.769707	1	1.12875	1	2.78665	1	NA	NA	'35.1'	'not assigned.annotated'	'mercator4v5.0: not classified & prot-scriber: cytochrome c biogenesis protein mf & swissprot: no annotation & original description: none'	NA	NA	NA	NA	NA	NA	NA	NA	NA	NA	GEV98097.1cytochrome c biogenesis CcmF C-terminal-like mitochondrial protein	56	4	1.8e-23	0.9536	Ricinus communis	0.9434	NA	NA	NA	NA	NA
Vitvi00g04301	-0.3672	0.45593	0.236118	1	-0.369401	1	0.218811	1	'35.1'	'not assigned.annotated'	'mercator4v5.0: not classified & prot-scriber: ccmf c domain containing protein & swissprot: Cytochrome c biogenesis CcmF C-terminal-like mitochondrial protein & original description: none'	NA	NA	NA	NA	NA	NA	NA	NA	NA	NA	YP_002608351.1cytochrome c biogenesis FC	305	2	9.2e-180	0.998	Vitis vinifera	1	2	GO:0005739;GO:0017004	NA	IPR032523;noIPR;noIPR;IPR044955;noIPR	;;;GO:0017004;
Vitvi00g04302	NA	NA	-1.62513	1	-1.61331	1	-0.939941	1	'35.2'	'not assigned.not annotated'	'mercator4v5.0: not classified & prot-scriber: no annotation & swissprot: no annotation & original description: none'	NA	NA	NA	NA	NA	NA	NA	NA	NA	NA	---NA---	159	NA	NA	NA	NA	NA	NA	NA	NA	NA	NA
Vitvi00g04313	0.634062	0.64904	0.916932	0.807394	-0.130419	1	0.171293	1	'27.7.2' AND '50.3.6'	'Multi-process regulation.pyrophosphate homeostasis.plastidial pyrophosphatase' AND 'Enzyme classification.EC_3 hydrolases.EC_3.6 hydrolase acting on acid anhydride'	'mercator4v5.0: plastidial pyrophosphatase & prot-scriber: inorganic pyrophosphatase 2 & swissprot: Soluble inorganic pyrophosphatase 6, chloroplastic & original description: none' AND 'mercator4v5.0: EC_3.6 hydrolase acting on acid anhydride & prot-scriber: inorganic pyrophosphatase 2 & swissprot: Soluble inorganic pyrophosphatase 6, chloroplastic & original description: none'	AT5G09650	PPa6	AT5G09650.1	76.1404	1	ortholog_one2many	AT5G09650.1	Encodes a protein with inorganic pyrophosphatase activity.	PYROPHOSPHORYLASE 6 (PPa6);PYROPHOSPHORYLASE 6 (AtPPa6)	NA	XP_034681590.1soluble inorganic pyrophosphatase 6, chloroplastic-like	285	1	1.1e-208	0.9965	Vitis riparia	0.9965	4	GO:0000287;GO:0004427;GO:0005737;GO:0006796	EC:3.6.1.1	IPR036649;IPR008162;IPR008162;noIPR;noIPR;IPR008162;IPR036649	GO:0006796/GO:0005737/GO:0004427/GO:0000287;GO:0006796/GO:0005737/GO:0004427/GO:0000287;GO:0006796/GO:0005737/GO:0004427/GO:0000287;;;GO:0006796/GO:0005737/GO:0004427/GO:0000287;GO:0006796/GO:0005737/GO:0004427/GO:0000287
Vitvi00g04314	0.117447	1	-1.85248	1	2.1062	1	-0.181607	1	'35.1'	'not assigned.annotated'	'mercator4v5.0: not classified & prot-scriber: pentatricopeptide repeat containing protein mitochondrial & swissprot: Pentatricopeptide repeat-containing protein At2g27800, mitochondrial & original description: none'	AT2G27800	AT2G27800	AT2G27800.1	56.2667	1	ortholog_one2many	AT2G27800.1	Tetratricopeptide repeat (TPR)-like superfamily protein;(source:Araport11)	NA	NA	RVW47079.1Pentatricopeptide repeat-containing protein, mitochondrial	375	1	8.1e-213	1	Vitis vinifera	1	1	GO:0005515	NA	IPR002885;IPR002885;IPR011990;IPR011990;IPR002885;IPR002885;noIPR;noIPR;IPR002885;IPR002885;IPR002885	;;GO:0005515;GO:0005515;;;;;;;
Vitvi00g04315	-0.3346	0.386564	0.334085	0.883553	0.373405	1	0.274077	1	'24.2.2.12'	'Solute transport.carrier-mediated transport.MFS superfamily.organic anion transporter *(OATP)'	'mercator4v5.0: organic anion transporter *(OATP) & prot-scriber: mfs domain containing protein & swissprot: Probable sphingolipid transporter spinster homolog 2 & original description: none'	AT2G22730	AT2G22730	AT2G22730.2	59.0604	0	ortholog_many2many	AT2G22730.2	Major facilitator superfamily protein;(source:Araport11)	NA	NA	XP_010646722.1 probable sphingolipid transporter spinster homolog 2	298	4	2.3e-200	0.9771	Vitis vinifera	0.9797	2	GO:0022857;GO:0055085	EC:7	IPR036259;IPR011701;noIPR;noIPR;noIPR;noIPR;IPR020846;IPR036259	;GO:0055085/GO:0022857;;;;;GO:0022857;
Vitvi00g04316	-1.024	0.0316745	0.355494	0.998476	-0.012213	1	0.0379951	1	'24.2.2.12'	'Solute transport.carrier-mediated transport.MFS superfamily.organic anion transporter *(OATP)'	'mercator4v5.0: organic anion transporter *(OATP) & prot-scriber: mfs domain containing protein & swissprot: Probable sphingolipid transporter spinster homolog 2 & original description: none'	AT2G22730	AT2G22730	AT2G22730.2	49.7462	0	ortholog_many2many	AT2G22730.2	Major facilitator superfamily protein;(source:Araport11)	NA	NA	XP_010646722.1 probable sphingolipid transporter spinster homolog 2	197	5	1.9e-71	0.9194	Vitis vinifera	0.9209	3	GO:0016021;GO:0022857;GO:0055085	EC:7	IPR004156;noIPR;noIPR;IPR036259	GO:0055085/GO:0016020;;;
Vitvi00g04317	-0.0740475	0.873252	-0.502862	0.794767	-0.245179	1	-0.648379	1	'17.6.1.3.18'	'Protein biosynthesis.organelle machinery.mitochondrial ribosome biogenesis.small ribosomal subunit proteome.component *(uS19m)'	'mercator4v5.0: component *(uS19m) of small mitoribosomal-subunit proteome & prot-scriber: 30s ribosomal protein s19 & swissprot: Ribosomal protein S19, mitochondrial & original description: none'	AT5G47320	RPS19	AT5G47320.1	58.5106	0	ortholog_one2many	AT5G47320.1	Nuclear encoded mitochondrial ribosome subunit. The mRNA is cell-to-cell mobile.	RIBOSOMAL PROTEIN US19M (US19M);RIBOSOMAL PROTEIN S19 (RPS19)	NA	YP_002608369.1ribosomal protein S19	94	13	1.8e-62	0.9861	Vitis vinifera/Vitis riparia x Vitis cinerea	1	5	GO:0000028;GO:0003723;GO:0003735;GO:0005763;GO:0006412	NA	IPR002222;IPR002222;IPR023575;IPR002222;noIPR;noIPR;IPR002222;IPR020934;IPR002222;IPR023575	GO:0006412/GO:0005840/GO:0003735;GO:0006412/GO:0005840/GO:0003735;GO:0006412/GO:0005840/GO:0003735;GO:0006412/GO:0005840/GO:0003735;;;GO:0006412/GO:0005840/GO:0003735;GO:0003723;GO:0006412/GO:0005840/GO:0003735;GO:0006412/GO:0005840/GO:0003735
Vitvi00g04318	1.2386	0.00401816	0.0109483	1	-0.153957	1	-0.737345	0.821152	'1.1.1.2.1.2'	'Photosynthesis.photophosphorylation.photosystem II.PS-II complex.reaction center complex.component *(D2/PsbD)'	'mercator4v5.0: component *(PsbD/D2) of PS-II reaction center complex & prot-scriber: nicto photosystem ii cp reaction center protein & swissprot: Photosystem II CP43 reaction center protein & original description: none'	ATCG00280	psbC	ATCG00280.1	44.7028	0	ortholog_one2one	ATCG00280.1	chloroplast gene encoding a CP43 subunit of the photosystem II reaction center. promoter contains a blue-light responsive element.	PHOTOSYSTEM II REACTION CENTER PROTEIN C (PSBC)	NA	PWA68774.1photosynthetic reaction centre, L/M, Photosystem antenna protein-like protein, plastid	774	20	0	0.9089	Artemisia annua	0.9444	9	GO:0005506;GO:0009523;GO:0009535;GO:0009772;GO:0010242;GO:0016021;GO:0016168;GO:0018298;GO:0045156	EC:1.10.3.9	IPR000484;IPR044900;IPR005868;IPR000484;IPR000932;IPR005869;IPR036854;noIPR;IPR000932;IPR000484;IPR005868;IPR036854;IPR036001	GO:0019684/GO:0045156/GO:0009772;;GO:0045156/GO:0016020/GO:0019684/GO:0009523/GO:0015979;GO:0019684/GO:0045156/GO:0009772;GO:0016020/GO:0009521/GO:0009767/GO:0019684/GO:0016168;GO:0045156/GO:0016020/GO:0009523/GO:0015979/GO:0009772/GO:0016168;GO:0019684/GO:0045156/GO:0009772;;GO:0016020/GO:0009521/GO:0009767/GO:0019684/GO:0016168;GO:0019684/GO:0045156/GO:0009772;GO:0045156/GO:0016020/GO:0019684/G…
Vitvi00g04319	-1.82003	0.476141	-3.53921	0.705454	-1.69904	1	3.86649	0.6641	'35.1'	'not assigned.annotated'	'mercator4v5.0: not classified & prot-scriber: nadh ubiquinone oxidoreductase & swissprot: no annotation & original description: none'	NA	NA	NA	NA	NA	NA	NA	NA	NA	NA	KAA3449943.1NADH dehydrogenase 1A	58	1	1.1e-27	0.8621	Gossypium australe	0.8621	2	GO:0005886;GO:0016021	NA	NA	NA
Vitvi00g04320	-0.24462	1	-1.69505	0.895407	0.173539	1	-1.15689	1	'35.1'	'not assigned.annotated'	'mercator4v5.0: not classified & prot-scriber: nadh ubiquinone oxidoreductase & swissprot: no annotation & original description: none'	NA	NA	NA	NA	NA	NA	NA	NA	NA	NA	AIC83405.1 orf101b	61	8	1.3e-36	0.9813	Nelumbo nucifera	1	3	GO:0005739;GO:0005886;GO:0016021	NA	NA	NA
Vitvi00g04321	-0.0349775	1	0.73618	1	0.590473	1	-1.45546	1	'35.2'	'not assigned.not annotated'	'mercator4v5.0: not classified & prot-scriber: no annotation & swissprot: no annotation & original description: none'	NA	NA	NA	NA	NA	NA	NA	NA	NA	NA	CBI33205.3unnamed protein product, partial	238	1	2e-44	0.9744	Vitis vinifera	0.9744	NA	NA	NA	noIPR	NA
Vitvi00g04322	NA	NA	NA	NA	NA	NA	1.55671	1	'35.2'	'not assigned.not annotated'	'mercator4v5.0: not classified & prot-scriber: no annotation & swissprot: no annotation & original description: none'	NA	NA	NA	NA	NA	NA	NA	NA	NA	NA	CAN61886.1hypothetical protein VITISV_030710	60	1	3e-19	1	Vitis vinifera	1	NA	NA	NA	NA	NA
Vitvi00g04323	NA	NA	NA	NA	1.58362	1	NA	NA	'35.2'	'not assigned.not annotated'	'mercator4v5.0: not classified & prot-scriber: no annotation & swissprot: no annotation & original description: none'	NA	NA	NA	NA	NA	NA	NA	NA	NA	NA	ERM93869.1hypothetical protein AMTR_s00139p00021480	106	1	8.1e-07	0.5227	Amborella trichopoda	0.5227	NA	NA	NA	NA	NA
Vitvi00g04325	NA	NA	NA	NA	-2.36238	1	-2.85147	1	'35.2'	'not assigned.not annotated'	'mercator4v5.0: not classified & prot-scriber: no annotation & swissprot: no annotation & original description: none'	NA	NA	NA	NA	NA	NA	NA	NA	NA	NA	---NA---	131	NA	NA	NA	NA	NA	NA	NA	NA	NA	NA
Vitvi00g04326	NA	NA	NA	NA	2.31367	1	-1.62157	1	'35.2'	'not assigned.not annotated'	'mercator4v5.0: not classified & prot-scriber: no annotation & swissprot: no annotation & original description: none'	NA	NA	NA	NA	NA	NA	NA	NA	NA	NA	CBI33208.3unnamed protein product, partial	72	1	2.9e-33	1	Vitis vinifera	1	NA	NA	NA	NA	NA
Vitvi00g04327	1.61146	1	-2.372	1	NA	NA	NA	NA	'35.2'	'not assigned.not annotated'	'mercator4v5.0: not classified & prot-scriber: no annotation & swissprot: no annotation & original description: none'	NA	NA	NA	NA	NA	NA	NA	NA	NA	NA	OMO64515.1hypothetical protein CCACVL1_21698	68	1	7.4e-15	0.6897	Corchorus capsularis	0.6897	NA	NA	NA	NA	NA
Vitvi00g04328	-1.56419	1	-1.63695	1	-2.32711	1	NA	NA	'35.2'	'not assigned.not annotated'	'mercator4v5.0: not classified & prot-scriber: no annotation & swissprot: no annotation & original description: none'	NA	NA	NA	NA	NA	NA	NA	NA	NA	NA	ONI00655.1hypothetical protein PRUPE_6G100800	70	1	1.4e-36	0.9846	Prunus persica	0.9846	NA	NA	NA	NA	NA
Vitvi00g04331	2.16814	0.365743	-1.32019	1	0.704282	1	-0.0590377	1	'35.2'	'not assigned.not annotated'	'mercator4v5.0: not classified & prot-scriber: no annotation & swissprot: no annotation & original description: none'	NA	NA	NA	NA	NA	NA	NA	NA	NA	NA	---NA---	102	NA	NA	NA	NA	NA	NA	NA	NA	NA	NA
Vitvi00g04332	1.61146	1	NA	NA	-0.0363644	1	-1.62157	1	'35.2'	'not assigned.not annotated'	'mercator4v5.0: not classified & prot-scriber: no annotation & swissprot: no annotation & original description: none'	NA	NA	NA	NA	NA	NA	NA	NA	NA	NA	CAN61884.1hypothetical protein VITISV_030707	253	1	6.6e-62	1	Vitis vinifera	1	NA	NA	NA	noIPR;noIPR	;
Vitvi00g04333	NA	NA	NA	NA	-1.57341	1	NA	NA	'13.4.2.2'	'Cell division.cytokinesis.cell-plate formation.alpha-AURORA kinase activator *(TPXL2/3)'	'mercator4v5.0: alpha-AURORA kinase activator *(TPXL2/3) & prot-scriber: tpx2 importin domain containing protein & swissprot: Protein TPX2 & original description: none'	NA	NA	NA	NA	NA	NA	NA	NA	NA	NA	XP_002275095.2 protein TPX2	367	4	1.3e-256	0.9829	Vitis vinifera	1	7	GO:0005880;GO:0008017;GO:0030295;GO:0032147;GO:0060236;GO:0072686;GO:0090307	NA	IPR027330;noIPR;noIPR;noIPR;IPR009675;noIPR	;;;;GO:0032147/GO:0005874/GO:0060236/GO:0005819;
Vitvi00g04334	NA	NA	-1.62774	1	NA	NA	NA	NA	'35.1'	'not assigned.annotated'	'mercator4v5.0: not classified & prot-scriber: quality protein subtilisin protease sbt & swissprot: Subtilisin-like protease 4 & original description: none'	NA	NA	NA	NA	NA	NA	NA	NA	NA	NA	RVX15687.1Subtilisin-like protease SBT1.2	283	3	1.8e-183	0.8492	Vitis vinifera	0.8395	2	GO:0004252;GO:0006508	EC:3.4.21	IPR003137;IPR000209;noIPR;IPR036852;noIPR;IPR045051;noIPR;noIPR;noIPR;IPR036852	;GO:0008236/GO:0006508;;GO:0004252/GO:0006508;;;;;;GO:0004252/GO:0006508
Vitvi00g04335	NA	NA	-1.62513	1	NA	NA	NA	NA	'35.1'	'not assigned.annotated'	'mercator4v5.0: not classified & prot-scriber: quality protein subtilisin protease sbt & swissprot: Subtilisin-like protease 4 & original description: none'	NA	NA	NA	NA	NA	NA	NA	NA	NA	NA	RVX15643.1Subtilisin-like protease SBT1.4	322	1	6e-203	0.8653	Vitis vinifera	0.8653	2	GO:0004252;GO:0006508	EC:3.4.21	IPR015500;IPR010259;noIPR;IPR036852;IPR037045;IPR045051;IPR045051;noIPR;noIPR;IPR023827;noIPR;IPR036852	;;;GO:0004252/GO:0006508;;;;;;;;GO:0004252/GO:0006508
Vitvi00g04336	0.23293	0.427191	-0.278536	0.757705	0.422501	1	-0.416444	0.44264	'50.4.4'	'Enzyme classification.EC_4 lyases.EC_4.4 carbon-sulfur lyase'	'mercator4v5.0: EC_4.4 carbon-sulfur lyase & prot-scriber: 1 aminocyclopropane carboxylate synthase & swissprot: Probable aminotransferase ACS10 & original description: none'	AT1G62960	ACS10	AT1G62960.1	68.2584	1	ortholog_one2many	AT1G62960.1	Encodes an aminotransferase with broad specificity for aspartate and aromatic amino aids such as tyrosine and phenylalanine. It does not act on branched chain amino acids and does not have ACC synthase activity.	ACC SYNTHASE 10 (ACS10)	NA	XP_002281504.4 probable aminotransferase ACS10	356	3	1.3e-256	1	Vitis vinifera	1	3	GO:0008483;GO:0009058;GO:0030170	EC:2.6.1	noIPR;IPR015421;IPR015422;IPR004839;noIPR;noIPR;noIPR;IPR015424	;GO:0003824;GO:0003824;GO:0030170/GO:0009058;;;;
Vitvi00g04337	-1.10518	5.50517e-07	0.405581	0.330168	0.138471	1	0.301068	1	'18.4.1.7' AND '50.2.7'	'Protein modification.phosphorylation.TKL protein kinase superfamily.LRR-VII protein kinase' AND 'Enzyme classification.EC_2 transferases.EC_2.7 transferase transferring phosphorus-containing group'	'mercator4v5.0: LRR-VII protein kinase & prot-scriber: leucine rich receptor serine threonine protein kinase & swissprot: Probable LRR receptor-like serine/threonine-protein kinase At1g12460 & original description: none' AND 'mercator4v5.0: EC_2.7 transferase transferring phosphorus-containing group & prot-scriber: leucine rich receptor serine threonine protein kinase & swissprot: Probable LRR re…	AT1G12460	AT1G12460	AT1G12460.1	63.1101	0	ortholog_many2many	AT1G12460.1	Leucine-rich repeat protein kinase family protein;(source:Araport11)	NA	NA	XP_002275029.3 probable LRR receptor-like serine/threonine-protein kinase At1g12460	881	2	0	1	Vitis vinifera	1	5	GO:0004672;GO:0005515;GO:0005524;GO:0006468;GO:0016021	EC:2.7.1	IPR003591;IPR001611;IPR032675;IPR013210;IPR000719;noIPR;noIPR;IPR032675;noIPR;noIPR;noIPR;noIPR;noIPR;IPR001611;IPR000719;noIPR;noIPR;IPR011009	;GO:0005515;;;GO:0005524/GO:0004672/GO:0006468;;;;;;;;;GO:0005515;GO:0005524/GO:0004672/GO:0006468;;;
Vitvi00g04338	2.80038	0.261539	-4.95228	0.757153	6.97199	0.0618298	0.406539	1	'35.1'	'not assigned.annotated'	'mercator4v5.0: not classified & prot-scriber: tvp tmem family membrane protein & swissprot: no annotation & original description: none'	AT4G22850	AT4G22850	AT4G22850.1	61.7747	0	ortholog_many2many	AT4G22850.1	SNARE associated Golgi protein family;(source:Araport11)	NA	NA	XP_002274997.2PREDICTED: uncharacterized protein LOC100258130	293	2	3.2e-210	0.9966	Vitis vinifera	1	1	GO:0016021	NA	IPR032816;noIPR;noIPR	;;
Vitvi00g04339	-0.156675	0.37361	0.00933676	1	-0.114461	1	0.0740663	1	'24.2.5.1.1'	'Solute transport.carrier-mediated transport.BART superfamily.BASS family.2-keto acid transporter *(BAT)'	'mercator4v5.0: 2-keto acid transporter *(BAT) & prot-scriber: ileal sodium bile acid cotransporter & swissprot: Probable sodium/metabolite cotransporter BASS5, chloroplastic & original description: none'	AT4G22840	AT4G22840	AT4G22840.1	59.2417	1	ortholog_many2many	AT4G22840.1	Sodium Bile acid symporter family;(source:Araport11)	BILE ACID SODIUM SYMPORTER 6 (BASS6)	NA	XP_010661664.1 probable sodium/metabolite cotransporter BASS5, chloroplastic	422	3	4.7e-291	0.9836	Vitis vinifera	0.9976	1	GO:0016020	NA	IPR038770;IPR002657;IPR004710;noIPR	;GO:0016020;;
Vitvi00g04340	-3.17307	0.305199	-0.899505	1	-0.993623	1	-0.995164	1	'35.1'	'not assigned.annotated'	'mercator4v5.0: not classified & prot-scriber: ycf protein & swissprot: no annotation & original description: none'	AT4G22830	AT4G22830	AT4G22830.2	38.2075	0	ortholog_one2many	AT4G22830.2	YCF49-like protein;(source:Araport11)	NA	NA	RVW50695.1Ycf49-like protein	212	1	2.4e-125	0.9227	Vitis vinifera	0.9227	1	GO:0016021	NA	IPR019634;noIPR	;
Vitvi00g04341	NA	NA	NA	NA	2.96658	1	NA	NA	'35.1'	'not assigned.annotated'	'mercator4v5.0: not classified & prot-scriber: 60s ribosomal l7 4 protein & swissprot: 60S ribosomal protein L7-3 & original description: none'	NA	NA	NA	NA	NA	NA	NA	NA	NA	NA	RVW83703.160S ribosomal protein L7-2	73	20	1.8e-46	1	Vitis vinifera	1	5	GO:0000463;GO:0003723;GO:0003735;GO:0016021;GO:0022625	NA	IPR036919;IPR039699;noIPR;IPR036919	;;;
Vitvi00g04343	-0.483171	0.291923	0.398789	0.83388	0.0456061	1	0.22661	1	'50.1.12'	'Enzyme classification.EC_1 oxidoreductases.EC_1.13 oxidoreductase acting on single donor with incorporation of molecular oxygen (oxygenase)'	'mercator4v5.0: EC_1.13 oxidoreductase acting on single donor with incorporation of molecular oxygen (oxygenase) & prot-scriber: linoleate 9s lipoxygenase & swissprot: Linoleate 9S-lipoxygenase 6 (Fragment) & original description: none'	NA	NA	NA	NA	NA	NA	NA	NA	NA	NA	RVW73445.1Linoleate 9S-lipoxygenase 6	618	3	0	0.9829	Vitis vinifera	0.995	5	GO:0005515;GO:0006633;GO:0016702;GO:0031408;GO:0046872	EC:1.13.11	IPR001246;IPR013819;IPR001024;IPR001024;noIPR;IPR013819;noIPR;noIPR;noIPR;IPR027433;noIPR;IPR000907;noIPR;IPR020833;IPR020834;IPR001024;IPR013819;IPR036226;IPR036392	GO:0016491;GO:0016702/GO:0046872;GO:0005515;GO:0005515;;GO:0016702/GO:0046872;;;;;;GO:0016702/GO:0046872;;GO:0016702/GO:0046872;GO:0016702/GO:0046872;GO:0005515;GO:0016702/GO:0046872;;GO:0005515
Vitvi00g04344	-0.278315	0.0284705	-0.0600917	1	-0.0154484	1	0.115054	1	'2.4.1.4.11'	'Cellular respiration.oxidative phosphorylation.NADH dehydrogenase complex.non-core modules.component *(C1-Fd)'	'mercator4v5.0: component *(C1-Fd) of NADH dehydrogenase complex & prot-scriber: 2fe 2s ferredoxin protein & swissprot: no annotation & original description: none'	AT3G07480	AT3G07480	AT3G07480.1	61.9632	0	ortholog_one2many	AT3G07480.1	Forms an accessory complex I subunit that is part of the bridge domain, which connects the membrane and the peripheral arm of mitochondrial complex I.	MITOCHONDRIAL COMPLEX I FERREDOXIN (C1-FDX)	NA	XP_003634833.1PREDICTED: uncharacterized protein LOC100854844	163	4	1.4e-101	0.9954	Vitis vinifera	0.9939	3	GO:0009055;GO:0022900;GO:0051536	EC:1	IPR012675;noIPR;noIPR;IPR036010	;;;GO:0051536
Vitvi00g04345	-0.297039	0.530173	0.0964628	1	0.113295	1	0.0799575	1	'27.8.2'	'Multi-process regulation.calcium-dependent signalling.calcium sensor *(CML)'	'mercator4v5.0: calcium sensor *(CML) & prot-scriber: calmodulin protein & swissprot: Calmodulin-like protein 3 & original description: none'	AT3G07490	AGD11	AT3G07490.1	85.0649	1	ortholog_many2many	AT3G07490.1	A member of ARF GAP domain (AGD), A thaliana has 15 members, grouped into four classes.	ARF-GAP DOMAIN 11 (AGD11);CALMODULIN-LIKE 3 (CML3); (ATCML3)	NA	XP_003632448.1 calmodulin-like protein 3	154	2	1.8e-104	1	Vitis amurensis/Vitis vinifera/Vitis riparia	1	1	GO:0005509	NA	noIPR;IPR002048;noIPR;noIPR;IPR002048;noIPR;noIPR;IPR018247;IPR018247;IPR018247;IPR018247;IPR002048;IPR002048;IPR002048;IPR002048;IPR002048;IPR011992	;GO:0005509;;;GO:0005509;;;;;;;GO:0005509;GO:0005509;GO:0005509;GO:0005509;GO:0005509;
Vitvi00g04346	NA	NA	-1.32001	1	NA	NA	NA	NA	'35.2'	'not assigned.not annotated'	'mercator4v5.0: not classified & prot-scriber: no annotation & swissprot: no annotation & original description: none'	NA	NA	NA	NA	NA	NA	NA	NA	NA	NA	CAN61509.1hypothetical protein VITISV_000628	143	1	4.8e-97	1	Vitis vinifera	1	NA	NA	NA	NA	NA
Vitvi00g04347	-1.53941	0.628519	NA	NA	-1.59079	1	NA	NA	'35.1'	'not assigned.annotated'	'mercator4v5.0: not classified & prot-scriber: ribonuclease h superfamily protein & swissprot: no annotation & original description: none'	NA	NA	NA	NA	NA	NA	NA	NA	NA	NA	---NA---	90	NA	NA	NA	NA	NA	NA	NA	NA	NA	NA
Vitvi00g04348	-2.29527	0.723311	-1.9764	0.933563	-2.32197	1	-1.63209	1	'35.1'	'not assigned.annotated'	'mercator4v5.0: not classified & prot-scriber: rnase h domain containing protein & swissprot: no annotation & original description: none'	NA	NA	NA	NA	NA	NA	NA	NA	NA	NA	KAF7804220.1putative ribonuclease H protein At1g65750 family	144	2	9.2e-29	0.5647	Senna tora	0.5683	NA	NA	NA	NA	NA
Vitvi00g04349	-2.77842	0.476141	NA	NA	NA	NA	1.55584	1	'35.2'	'not assigned.not annotated'	'mercator4v5.0: not classified & prot-scriber: no annotation & swissprot: no annotation & original description: none'	NA	NA	NA	NA	NA	NA	NA	NA	NA	NA	GER39089.1ABC-2 type transporter	116	1	4.7e-11	0.75	Striga asiatica	0.75	NA	NA	NA	NA	NA
Vitvi00g04350	1.68991	0.327249	-0.650916	1	0.257442	1	0.207194	1	'35.2'	'not assigned.not annotated'	'mercator4v5.0: not classified & prot-scriber: no annotation & swissprot: no annotation & original description: none'	NA	NA	NA	NA	NA	NA	NA	NA	NA	NA	YP_009049661.1hypothetical protein	106	3	5.4e-63	0.9439	Capsicum baccatum/Capsicum annuum/Capsicum annuum var. glabriusculum	0.9533	1	GO:0005739	NA	NA	NA
Vitvi00g04351	0.356217	0.00291973	-0.309527	0.898183	-0.303822	1	-0.346806	1	'35.1'	'not assigned.annotated'	'mercator4v5.0: not classified & prot-scriber: cytochrome c oxidase 1+2 & swissprot: Cytochrome c oxidase subunit 2 & original description: none'	ATMG00160	cox2	ATMG00160.1	62.2517	0	ortholog_one2one	ATMG00160.1	cytochrome c oxidase subunit 2	CYTOCHROME OXIDASE 2 (COX2)	NA	AUR27270.1putative cytochrome c oxidase subunit 2	302	4	7.2e-140	0.7207	Helianthus annuus	0.7444	5	GO:0004129;GO:0005507;GO:0005739;GO:0016021;GO:0042773	EC:1.9;EC:7.1.1.9	noIPR;IPR011759;IPR036257;IPR008972;IPR002429;noIPR;IPR011759;IPR002429;IPR036257;IPR008972	;GO:0016021/GO:0022900;;;GO:0004129/GO:0005507/GO:0016020;;GO:0016021/GO:0022900;GO:0004129/GO:0005507/GO:0016020;;
Vitvi00g04352	0.0284078	1	-1.62774	1	NA	NA	-0.0679188	1	'35.2'	'not assigned.not annotated'	'mercator4v5.0: not classified & prot-scriber: no annotation & swissprot: no annotation & original description: none'	NA	NA	NA	NA	NA	NA	NA	NA	NA	NA	CAN61507.1hypothetical protein VITISV_000626	275	1	5.2e-182	0.7988	Vitis vinifera	0.7988	NA	NA	NA	noIPR;noIPR	;
Vitvi00g04353	-0.512432	0.611982	-1.6924	0.898183	1.47202	1	0.198585	1	'35.2'	'not assigned.not annotated'	'mercator4v5.0: not classified & prot-scriber: no annotation & swissprot: no annotation & original description: none'	NA	NA	NA	NA	NA	NA	NA	NA	NA	NA	---NA---	215	NA	NA	NA	NA	NA	NA	NA	NA	NA	NA
Vitvi00g04354	-0.33877	0.508361	-0.619303	0.757705	-0.205663	1	-0.447257	1	'2.4.6.1.3'	'Cellular respiration.oxidative phosphorylation.ATP synthase complex.membrane MF0 subcomplex.subunit c'	'mercator4v5.0: subunit c of ATP synthase membrane MF0 subcomplex & prot-scriber: atp synthase 0 subunit mitochondrial & swissprot: no annotation & original description: none'	AT2G07671	AT2G07671	AT2G07671.1	94.5946	0	ortholog_many2many	AT2G07671.1	ATP synthase subunit C family protein;(source:Araport11)	NA	NA	ALE29234.1ATPase subunit 9	74	20	6.4e-39	0.9953	Heuchera parviflora var. saurensis	1	6	GO:0000276;GO:0005524;GO:0008289;GO:0015078;GO:0015986;GO:0016021	EC:7	IPR000454;IPR002379;IPR038662;noIPR;IPR000454;IPR020537;IPR000454;noIPR;IPR035921	GO:0045263/GO:0015078/GO:0015986;GO:1902600/GO:0015078/GO:0033177;;;GO:0045263/GO:0015078/GO:0015986;;GO:0045263/GO:0015078/GO:0015986;;
Vitvi00g04355	-1.34238	0.000177207	-1.721	0.0741841	-1.0049	1	-0.19992	1	'35.1'	'not assigned.annotated'	'mercator4v5.0: not classified & prot-scriber: atp synt ab n domain containing protein & swissprot: no annotation & original description: none'	NA	NA	NA	NA	NA	NA	NA	NA	NA	NA	RXH88095.1hypothetical protein DVH24_042166	366	1	1.4e-22	0.6957	Malus domestica	0.6957	NA	NA	NA	NA	NA
Vitvi00g04356	NA	NA	NA	NA	-2.36238	1	-1.62462	1	'35.1'	'not assigned.annotated'	'mercator4v5.0: not classified & prot-scriber: rna directed dna polymerase reversetranscriptase family protein & swissprot: no annotation & original description: none'	NA	NA	NA	NA	NA	NA	NA	NA	NA	NA	XP_015868752.1uncharacterized protein LOC107406162	126	1	1.8e-32	0.7586	Ziziphus jujuba	0.7586	4	GO:0005739;GO:0009987;GO:0016020;GO:0046872	NA	NA	NA
Vitvi00g04357	-1.12385	0.542798	0.754011	1	-3.11031	1	0.396238	1	'35.1'	'not assigned.annotated'	'mercator4v5.0: not classified & prot-scriber: retrotran gag 3 domain containing protein & swissprot: no annotation & original description: none'	NA	NA	NA	NA	NA	NA	NA	NA	NA	NA	CAN71471.1hypothetical protein VITISV_038995	324	1	2.7e-229	1	Vitis vinifera	1	NA	NA	NA	noIPR;noIPR	;
Vitvi00g04358	1.5598	0.713629	1.22953	1	-0.195268	1	-0.385525	1	'22.5.2.6.2'	'Vesicle trafficking.multi-pathway trafficking regulation.vesicle tethering.TRAPP-II complex-specific components.component *(TRS130/CLUB)'	'mercator4v5.0: component *(TRS130/CLUB) of TRAPP-II complex-specific components & prot-scriber: trafficking protein particle complex ii specific subunit homolog & swissprot: Trafficking protein particle complex II-specific subunit 130 homolog & original description: none'	AT5G54440	CLUB	AT5G54440.1	85.8064	0	ortholog_one2many	AT5G54440.1	Encodes a putative TRAPPII tethering factor required for cell plate assembly during cytokinesis. Part of multi-protein complex, acting as guanine nucleotide exchange factors (GEFs) and possibly as tethers, regulating intracellular trafficking.	CLUB (CLUB); (AtTRS130); (TRAPPC10); (TRS130)	NA	XP_002281921.2 trafficking protein particle complex II-specific subunit 130 homolog	310	3	2.9e-212	0.9989	Vitis vinifera	1	6	GO:0000919;GO:0005802;GO:0005829;GO:0006891;GO:0034498;GO:1990071	NA	noIPR;noIPR;IPR045126	;;GO:0048193/GO:1990071
Vitvi00g04359	0.183455	0.520489	-0.270406	1	-0.194546	1	0.0313733	1	'18.13.1.1'	'Protein modification.protein folding.Cyclophilin-type chaperone activities.peptidyl-prolyl cis-trans isomerase *(CYP37/CYP38)'	'mercator4v5.0: peptidyl-prolyl cis-trans isomerase *(CYP37/CYP38) & prot-scriber: ppiase cyclophilin type domain containing protein & swissprot: Peptidyl-prolyl cis-trans isomerase CYP37, chloroplastic & original description: none'	AT3G15520	AT3G15520	AT3G15520.1	65.4867	1	ortholog_one2many	AT3G15520.1	Cyclophilin-like peptidyl-prolyl cis-trans isomerase family protein;(source:Araport11). Localized to thylakoid lumen. Induced by high light.	CYCLOPHILIN 37 (CYP37)	NA	XP_034679676.1peptidyl-prolyl cis-trans isomerase CYP37, chloroplastic isoform X1	452	2	0	0.9956	Vitis vinifera	1	2	GO:0000413;GO:0003755	EC:5.2.1.8	IPR023222;IPR029000;IPR002130;IPR044259;IPR002130;IPR029000	;;GO:0003755/GO:0000413;;GO:0003755/GO:0000413;
Vitvi00g04360	-0.020436	1	-0.295612	0.443153	-0.145416	1	-0.128817	1	'35.1'	'not assigned.annotated'	'mercator4v5.0: not classified & prot-scriber: afu atp dependent rna helicase dbp & swissprot: DEAD-box ATP-dependent RNA helicase 16 & original description: none'	AT4G34910	AT4G34910	AT4G34910.1	49.7567	0	ortholog_one2many	AT4G34910.1	P-loop containing nucleoside triphosphate hydrolases superfamily protein;(source:Araport11)	NA	NA	XP_002273641.3 DEAD-box ATP-dependent RNA helicase 16	822	5	0	0.9892	Vitis vinifera	0.9982	5	GO:0003676;GO:0004386;GO:0005524;GO:0016021;GO:0016787	EC:3	noIPR;IPR001650;IPR014001;IPR001650;IPR027417;IPR027417;IPR011545;noIPR;noIPR;noIPR;noIPR;noIPR;IPR007248;noIPR;IPR007248;IPR001650;IPR014001;noIPR;noIPR;IPR027417	;;;;;;GO:0005524/GO:0003676;;;;;;GO:0016021;;GO:0016021;;;;;
Vitvi00g04361	-1.72859	0.0003402	0.0997355	1	0.585505	1	0.30512	1	'50.1.13' AND '9.1.5.2'	'Enzyme classification.EC_1 oxidoreductases.EC_1.14 oxidoreductase acting on paired donor with incorporation or reduction of molecular oxygen' AND 'Secondary metabolism.terpenoids.cycloartenol biosynthesis.squalene epoxidase'	'mercator4v5.0: EC_1.14 oxidoreductase acting on paired donor with incorporation or reduction of molecular oxygen & prot-scriber: squalene monooxygenase 1 2 & swissprot: Squalene monooxygenase SE2 & original description: none' AND 'mercator4v5.0: squalene epoxidase & prot-scriber: squalene monooxygenase 1 2 & swissprot: Squalene monooxygenase SE2 & original description: none'	AT4G37760	SQE3	AT4G37760.1	77.7778	0	ortholog_many2many	AT4G37760.1	squalene epoxidase 3;(source:Araport11)	SQUALENE EPOXIDASE 3 (SQE3)	NA	XP_003635346.2 squalene epoxidase 3	522	5	0	0.9769	Vitis vinifera	1	5	GO:0004506;GO:0005783;GO:0016021;GO:0016126;GO:0050660	EC:1.14.13;EC:1.14.14.17	noIPR;IPR036188;noIPR;IPR013698;IPR040125;noIPR;IPR036188	;;;GO:0050660/GO:0016021/GO:0004506;GO:0016126/GO:0004506;;
Vitvi00g04362	1.07321	0.00308128	0.434408	1	0.154082	1	-0.0957569	1	'50.2.3'	'Enzyme classification.EC_2 transferases.EC_2.3 acyltransferase'	'mercator4v5.0: EC_2.3 acyltransferase & prot-scriber: chalcone synthase protein & swissprot: Stilbene synthase 4 & original description: none'	AT5G13930	TT4	AT5G13930.1	68.6567	0	ortholog_one2many	AT5G13930.1	Encodes chalcone synthase (CHS), a key enzyme involved in the biosynthesis of flavonoids. Required for the accumulation of purple anthocyanins in leaves and stems. Also involved in the regulation of auxin transport and the modulation of root gravitropism. The mRNA is cell-to-cell mobile.	(ATCHS);TRANSPARENT TESTA 4 (TT4);CHALCONE SYNTHASE (CHS)	NA	XP_034711793.1stilbene synthase 2-like	134	20	7.9e-87	0.9962	Vitis riparia	1	2	GO:0030639;GO:0050350	EC:2.3.1.95	IPR001099;IPR016039;IPR011141;noIPR;IPR016039	;GO:0016746;GO:0016747/GO:0009058;;GO:0016746
Vitvi00g04368	-3.67203	0.10866	-0.0785531	1	-0.758933	1	-0.0923869	1	'35.1'	'not assigned.annotated'	'mercator4v5.0: not classified & prot-scriber: protein kinase domain containing & swissprot: no annotation & original description: none'	NA	NA	NA	NA	NA	NA	NA	NA	NA	NA	CBI31011.3unnamed protein product, partial	126	1	9e-67	0.9478	Vitis vinifera	0.9478	NA	NA	NA	NA	NA
Vitvi00g04369	-0.131271	0.577559	0.63081	0.365781	0.340246	1	0.28352	1	'18.4.1.12' AND '50.2.7'	'Protein modification.phosphorylation.TKL protein kinase superfamily.LRR-XII protein kinase' AND 'Enzyme classification.EC_2 transferases.EC_2.7 transferase transferring phosphorus-containing group'	'mercator4v5.0: LRR-XII protein kinase & prot-scriber: ectin domain containing receptor kinase 1 & swissprot: LRR receptor-like serine/threonine-protein kinase GSO1 & original description: none' AND 'mercator4v5.0: EC_2.7 transferase transferring phosphorus-containing group & prot-scriber: ectin domain containing receptor kinase 1 & swissprot: LRR receptor-like serine/threonine-protein kinase GSO…	NA	NA	NA	NA	NA	NA	NA	NA	NA	NA	XP_010655739.2 probable LRR receptor-like serine/threonine-protein kinase At3g47570	1140	1	0	0.8747	Vitis vinifera	0.8747	4	GO:0004672;GO:0005515;GO:0005524;GO:0006468	EC:2.7.1	IPR000719;IPR003591;noIPR;IPR032675;IPR013210;IPR001611;IPR000719;IPR032675;noIPR;noIPR;IPR032675;noIPR;noIPR;noIPR;noIPR;IPR008271;IPR000719;noIPR;IPR011009;noIPR;noIPR	GO:0005524/GO:0004672/GO:0006468;;;;;GO:0005515;GO:0005524/GO:0004672/GO:0006468;;;;;;;;;GO:0004672/GO:0006468;GO:0005524/GO:0004672/GO:0006468;;;;
Vitvi00g04370	NA	NA	-1.64675	1	NA	NA	NA	NA	'50.1.3'	'Enzyme classification.EC_1 oxidoreductases.EC_1.3 oxidoreductase acting on CH-CH group of donor'	'mercator4v5.0: EC_1.3 oxidoreductase acting on CH-CH group of donor & prot-scriber: 12 oxophytodienoate reductase protein & swissprot: 12-oxophytodienoate reductase 1 & original description: none'	AT1G76680	OPR1	AT1G76680.2	66.7647	0	ortholog_many2many	AT1G76680.2	Encodes a member of an alpha/beta barrel fold family of FMN-containing oxidoreductases. One of the closely related 12-oxophytodienoic acid reductases. This enzyme is not expected to participate in jasmonic acid biosynthesis because during in vitro assays, it shows very little activity with the naturally occurring OPDA isomer. Shows activity towards 2,4,6-trinitrotoluene. Expressed predominately i…	12-OXOPHYTODIENOATE REDUCTASE 1 (OPR1)	NA	RVW29121.1putative 12-oxophytodienoate reductase 11	340	2	4.2e-234	0.9303	Vitis vinifera	0.9441	2	GO:0010181;GO:0016491	EC:1	IPR013785;IPR001155;noIPR;noIPR;noIPR;noIPR	GO:0003824;GO:0010181/GO:0016491;;;;
Vitvi00g04371	-0.124313	0.733186	-0.204854	1	0.272914	1	0.644808	0.947055	'50.1.3'	'Enzyme classification.EC_1 oxidoreductases.EC_1.3 oxidoreductase acting on CH-CH group of donor'	'mercator4v5.0: EC_1.3 oxidoreductase acting on CH-CH group of donor & prot-scriber: 12 oxophytodienoate reductase protein & swissprot: 12-oxophytodienoate reductase 2 & original description: none'	AT1G76690	OPR2	AT1G76690.1	75.1979	0	ortholog_many2many	AT1G76690.1	Encodes one of the closely related 12-oxophytodienoic acid reductases. This enzyme is not expected to participate in jasmonic acid biosynthesis because during in vitro assays, it shows very little activity with the naturally occurring OPDA isomer. Shows activity towards 2,4,6-trinitrotoluene. Expressed predominately in root. Predicted to be a cytosolic protein.	12-OXOPHYTODIENOATE REDUCTASE 2 (OPR2);ARABIDOPSIS 12-OXOPHYTODIENOATE REDUCTASE 2 (ATOPR2)	NA	XP_002281348.1 putative 12-oxophytodienoate reductase 11	379	3	3.6e-289	0.985	Vitis vinifera	1	2	GO:0010181;GO:0016491	EC:1	IPR001155;IPR013785;noIPR;noIPR;noIPR;noIPR	GO:0010181/GO:0016491;GO:0003824;;;;
Vitvi00g04372	-0.364133	0.924404	-0.69664	1	0.25355	1	2.11465	1	'50.1.3'	'Enzyme classification.EC_1 oxidoreductases.EC_1.3 oxidoreductase acting on CH-CH group of donor'	'mercator4v5.0: EC_1.3 oxidoreductase acting on CH-CH group of donor & prot-scriber: 12 oxophytodienoate reductase protein & swissprot: 12-oxophytodienoate reductase 1 & original description: none'	AT1G76680	OPR1	AT1G76680.2	73.2759	0	ortholog_many2many	AT1G76680.2	Encodes a member of an alpha/beta barrel fold family of FMN-containing oxidoreductases. One of the closely related 12-oxophytodienoic acid reductases. This enzyme is not expected to participate in jasmonic acid biosynthesis because during in vitro assays, it shows very little activity with the naturally occurring OPDA isomer. Shows activity towards 2,4,6-trinitrotoluene. Expressed predominately i…	12-OXOPHYTODIENOATE REDUCTASE 1 (OPR1)	NA	XP_003634577.1 putative 12-oxophytodienoate reductase 11	348	9	3e-262	0.9907	Vitis vinifera	1	2	GO:0010181;GO:0016491	EC:1	IPR013785;IPR001155;noIPR;noIPR;noIPR;noIPR	GO:0003824;GO:0010181/GO:0016491;;;;
Vitvi00g04373	NA	NA	-1.0329	1	NA	NA	NA	NA	'35.2'	'not assigned.not annotated'	'mercator4v5.0: not classified & prot-scriber: no annotation & swissprot: no annotation & original description: none'	NA	NA	NA	NA	NA	NA	NA	NA	NA	NA	RVW77871.112-oxophytodienoate reductase 1	78	1	3.5e-30	0.8378	Vitis vinifera	0.8378	2	GO:0010181;GO:0016491	EC:1	NA	NA
Vitvi00g04376	NA	NA	-1.64577	1	-1.59079	1	NA	NA	'35.1'	'not assigned.annotated'	'mercator4v5.0: not classified & prot-scriber: lrr receptor kinase serk & swissprot: LRR receptor kinase SERK2 & original description: none'	NA	NA	NA	NA	NA	NA	NA	NA	NA	NA	RVX23726.1LRR receptor kinase SERK2	196	1	6.2e-137	0.9949	Vitis vinifera	0.9949	2	GO:0016301;GO:0016310	EC:2.7	noIPR;noIPR;noIPR;IPR011009	;;;
Vitvi00g04380	NA	NA	-1.62774	1	NA	NA	NA	NA	'35.1'	'not assigned.annotated'	'mercator4v5.0: not classified & prot-scriber: malate dehydrogenase 1 & swissprot: Probable protein phosphatase 2C 12 & original description: none'	NA	NA	NA	NA	NA	NA	NA	NA	NA	NA	RVW62466.1 phosphatase 2C 12	169	1	4.3e-40	0.837	Vitis vinifera	0.837	4	GO:0005975;GO:0016311;GO:0016616;GO:0016791	EC:1.1.1;EC:3.1.3	IPR015955;IPR022383;noIPR;noIPR;IPR015955;IPR036457	GO:0003824/GO:0005975/GO:0016616;GO:0016616;;;GO:0003824/GO:0005975/GO:0016616;
Vitvi00g04383	-2.05308	0.29495	-0.691141	1	-0.381315	1	-0.685689	1	'16.1.6.11'	'RNA processing.pre-RNA splicing.spliceosome-associated non-snRNP factor activities.splicing factor *(PRP38)'	'mercator4v5.0: splicing factor *(PRP38) & prot-scriber: pre mrna splicing factor & swissprot: Pre-mRNA-splicing factor 38 & original description: none'	AT2G40650	AT2G40650	AT2G40650.1	56.4972	1	ortholog_one2one	AT2G40650.1	PRP38 family protein;(source:Araport11)	(PRP38)	NA	XP_002283131.1 pre-mRNA-splicing factor 38	354	20	4.6e-119	0.9827	Vitis vinifera	1	3	GO:0000398;GO:0016021;GO:0071011	NA	IPR005037;noIPR;noIPR;noIPR;noIPR;noIPR;IPR005037	;;;;;;
Vitvi00g04386	0.0762124	0.648671	-0.248432	0.436852	0.0645005	1	-0.207655	0.722846	'16.1.6.11'	'RNA processing.pre-RNA splicing.spliceosome-associated non-snRNP factor activities.splicing factor *(PRP38)'	'mercator4v5.0: splicing factor *(PRP38) & prot-scriber: pre mrna splicing factor & swissprot: Pre-mRNA-splicing factor 38 & original description: none'	NA	NA	NA	NA	NA	NA	NA	NA	NA	NA	XP_002283131.1 pre-mRNA-splicing factor 38	393	4	4.4e-184	0.9857	Vitis vinifera	1	2	GO:0000398;GO:0071011	NA	IPR005037;noIPR;noIPR;noIPR;noIPR;IPR005037;noIPR	;;;;;;
Vitvi00g04389	1.60501	1	NA	NA	NA	NA	NA	NA	'35.1'	'not assigned.annotated'	'mercator4v5.0: not classified & prot-scriber: serine threonine protein kinase atr & swissprot: no annotation & original description: none'	NA	NA	NA	NA	NA	NA	NA	NA	NA	NA	RVW66983.1hypothetical protein CK203_066082	103	1	5.1e-43	0.9545	Vitis vinifera	0.9545	NA	NA	NA	NA	NA
Vitvi00g04394	1.61146	1	NA	NA	NA	NA	NA	NA	'35.1'	'not assigned.annotated'	'mercator4v5.0: not classified & prot-scriber: fyve type domain containing protein & swissprot: no annotation & original description: none'	NA	NA	NA	NA	NA	NA	NA	NA	NA	NA	CAN83056.1hypothetical protein VITISV_036167	439	1	2.4e-264	0.965	Vitis vinifera	0.965	NA	NA	NA	noIPR;noIPR;noIPR;noIPR;noIPR	;;;;
Vitvi00g04396	-1.83565	1	-1.88664	1	1.82349	1	2.85451	1	'35.1'	'not assigned.annotated'	'mercator4v5.0: not classified & prot-scriber: nitrate regulatory gene protein & swissprot: no annotation & original description: none'	AT5G25590	AT5G25590	AT5G25590.1	56.7797	0	ortholog_one2many	AT5G25590.1	DNA ligase (DUF630 and DUF632);(source:Araport11)	NA	NA	RVX19736.1Nitrate regulatory gene2 protein	118	3	1.8e-64	0.9831	Vitis vinifera	0.9915	NA	NA	NA	IPR006868;noIPR;noIPR;noIPR;noIPR	;;;;
Vitvi00g04397	-1.68921	7.45956e-10	0.128154	1	0.0748113	1	0.0544387	1	'35.1'	'not assigned.annotated'	'mercator4v5.0: not classified & prot-scriber: duf 632 domain containing protein & swissprot: Protein ROLLING AND ERECT LEAF 2 & original description: none'	AT5G25590	AT5G25590	AT5G25590.1	64.4283	1	ortholog_one2many	AT5G25590.1	DNA ligase (DUF630 and DUF632);(source:Araport11)	NA	NA	XP_034683956.1protein ALTERED PHOSPHATE STARVATION RESPONSE 1	551	2	0	0.9982	Vitis vinifera	1	NA	NA	NA	noIPR;noIPR;IPR006867;noIPR;noIPR;noIPR;noIPR;noIPR	;;;;;;;
Vitvi00g04398	0.73728	0.789057	2.25385	0.917087	-0.183145	1	1.12734	1	'35.1'	'not assigned.annotated'	'mercator4v5.0: not classified & prot-scriber: nitrate regulatory gene protein & swissprot: no annotation & original description: none'	NA	NA	NA	NA	NA	NA	NA	NA	NA	NA	RVW54016.1Nitrate regulatory gene2 protein	97	1	1.3e-63	0.9897	Vitis vinifera	0.9897	1	GO:0016021	NA	noIPR;noIPR	;
Vitvi00g04399	0.384774	0.0630152	-0.150743	1	-0.208432	1	0.092474	1	'35.1'	'not assigned.annotated'	'mercator4v5.0: not classified & prot-scriber: two on hemoglobin & swissprot: Two-on-two hemoglobin-3 & original description: none'	AT4G32690	GLB3	AT4G32690.1	79.8817	1	ortholog_one2many	AT4G32690.1	Encodes a hemoglobin (Hb) with a central domain similar to the 'truncated Hbs of bacteria, protozoa and fungi. The 3D structure of these types of Hbs is a 2-on-2 arrangement of alpha-helices as opposed to the 3-on-3 arrangement of the standard globin fold. This type of Hb is not found in animals or yeast.	HEMOGLOBIN 3 (GLB3);ARABIDOPSIS HEMOGLOBIN 3 (ATGLB3); (AHB3)	NA	XP_002284484.1 two-on-two hemoglobin-3	169	2	1.2e-121	0.997	Vitis vinifera	1	4	GO:0005344;GO:0015671;GO:0019825;GO:0020037	NA	IPR001486;IPR012292;IPR044203;noIPR;IPR009050	GO:0019825;GO:0020037/GO:0019825;GO:0015671/GO:0005344;;
Vitvi00g04400	0.428247	0.276494	0.293659	0.934557	0.0636083	1	0.161181	1	'18.4.2.2' AND '50.2.7'	'Protein modification.phosphorylation.CMGC protein kinase superfamily.CLK/LAMMER protein kinase' AND 'Enzyme classification.EC_2 transferases.EC_2.7 transferase transferring phosphorus-containing group'	'mercator4v5.0: CLK/LAMMER protein kinase & prot-scriber: dual specificity protein kinase clk & swissprot: Serine/threonine-protein kinase AFC3 & original description: none' AND 'mercator4v5.0: EC_2.7 transferase transferring phosphorus-containing group & prot-scriber: dual specificity protein kinase clk & swissprot: Serine/threonine-protein kinase AFC3 & original description: none'	AT4G32660	AME3	AT4G32660.1	65.6319	1	ortholog_one2many	AT4G32660.1	Encodes protein kinase AME3.	(AME3)	NA	XP_002284488.1 serine/threonine-protein kinase AFC3 isoform X1	451	2	9.9e-300	0.9988	Vitis vinifera	1	3	GO:0004674;GO:0005524;GO:0046777	EC:2.7.1	IPR000719;noIPR;IPR000719;noIPR;noIPR;noIPR;noIPR;noIPR;noIPR;IPR008271;IPR000719;noIPR;IPR011009	GO:0005524/GO:0004672/GO:0006468;;GO:0005524/GO:0004672/GO:0006468;;;;;;;GO:0004672/GO:0006468;GO:0005524/GO:0004672/GO:0006468;;
Vitvi00g04402	NA	NA	NA	NA	-1.59363	1	NA	NA	'35.1'	'not assigned.annotated'	'mercator4v5.0: not classified & prot-scriber: lysm domain containing gpi anchored protein & swissprot: no annotation & original description: none'	NA	NA	NA	NA	NA	NA	NA	NA	NA	NA	XP_019082169.1PREDICTED: uncharacterized protein LOC109124358	149	3	4.7e-85	0.8836	Vitis vinifera	0.8848	1	GO:0016021	NA	noIPR;noIPR	;
Vitvi00g04403	-1.10314	0.345477	0.281803	1	0.20699	1	-1.40522	1	'35.1'	'not assigned.annotated'	'mercator4v5.0: not classified & prot-scriber: arath glutathione s tranferae & swissprot: Probable glutathione S-transferase parC & original description: none'	NA	NA	NA	NA	NA	NA	NA	NA	NA	NA	XP_019072465.1 probable glutathione S-transferase parC	114	7	1.5e-79	0.9837	Vitis vinifera	1	3	GO:0004364;GO:0005737;GO:0006749	EC:2.5.1.18	noIPR;IPR004046;noIPR;noIPR;IPR010987;IPR045074;IPR036282	;;;;;GO:0004364/GO:0006749;
Vitvi00g04406	0.0513726	1	-0.0868691	1	-0.0248163	1	-0.588886	1	'50.2.3'	'Enzyme classification.EC_2 transferases.EC_2.3 acyltransferase'	'mercator4v5.0: EC_2.3 acyltransferase & prot-scriber: chalcone synthase protein & swissprot: Stilbene synthase 4 & original description: none'	NA	NA	NA	NA	NA	NA	NA	NA	NA	NA	RVW58540.1Chalcone synthase	187	8	1.1e-129	0.9814	Vitis vinifera	0.9947	2	GO:0009058;GO:0050350	EC:2.3.1.95	IPR001099;IPR016039;noIPR;noIPR;IPR011141;IPR016039	;GO:0016746;;;GO:0016747/GO:0009058;GO:0016746
Vitvi00g04407	0.360079	0.0960557	-0.581826	1	-0.612794	1	-0.5232	1	'50.2.3'	'Enzyme classification.EC_2 transferases.EC_2.3 acyltransferase'	'mercator4v5.0: EC_2.3 acyltransferase & prot-scriber: chalcone synthase protein & swissprot: Stilbene synthase 6 & original description: none'	NA	NA	NA	NA	NA	NA	NA	NA	NA	NA	AFN21521.1stilbene synthase	246	20	7.2e-132	0.9306	Vitis pseudoreticulata	0.9306	4	GO:0005737;GO:0006952;GO:0030639;GO:0050350	EC:2.3.1.95	IPR016039;IPR001099;noIPR;IPR011141;noIPR;IPR018088;IPR016039	GO:0016746;;;GO:0016747/GO:0009058;;GO:0016746/GO:0009058;GO:0016746
Vitvi00g04408	0.849583	0.00449169	-1.07428	0.934557	-0.77901	1	-0.212815	1	'50.2.3'	'Enzyme classification.EC_2 transferases.EC_2.3 acyltransferase'	'mercator4v5.0: EC_2.3 acyltransferase & prot-scriber: chalcone synthase protein & swissprot: Stilbene synthase 3 & original description: none'	NA	NA	NA	NA	NA	NA	NA	NA	NA	NA	XP_034711554.1stilbene synthase 5-like	265	20	1e-181	0.9159	Vitis riparia	0.9164	4	GO:0004315;GO:0006633;GO:0030639;GO:0050350	EC:2.3.1.41;EC:2.3.1.85;EC:2.3.1.95	IPR001099;IPR013751;IPR016039;IPR016039;IPR016039;IPR012328;noIPR;noIPR;IPR011141;noIPR;IPR016039;IPR016039	;GO:0004315/GO:0006633;GO:0016746;GO:0016746;GO:0016746;;;;GO:0016747/GO:0009058;;GO:0016746;GO:0016746
Vitvi00g04409	-0.775027	0.909614	-0.69261	1	-1.05262	1	-1.92105	1	'35.1'	'not assigned.annotated'	'mercator4v5.0: not classified & prot-scriber: aai domain containing protein & swissprot: no annotation & original description: none'	NA	NA	NA	NA	NA	NA	NA	NA	NA	NA	RVW50838.1hypothetical protein CK203_101834	138	2	3.2e-77	1	Vitis vinifera	1	1	GO:0005576	NA	IPR036312;IPR016140;noIPR;noIPR;IPR036312	;;;;
Vitvi00g04411	-1.00067	1.42747e-06	-0.407098	0.0728104	-0.136038	1	-0.370945	0.413384	'35.1'	'not assigned.annotated'	'mercator4v5.0: not classified & prot-scriber: aai domain containing protein & swissprot: no annotation & original description: none'	NA	NA	NA	NA	NA	NA	NA	NA	NA	NA	XP_010662612.1PREDICTED: uncharacterized protein LOC104882174	111	3	2.4e-77	0.997	Vitis vinifera	1	1	GO:0005576	NA	IPR016140;IPR036312;noIPR;noIPR;IPR036312	;;;;
Vitvi00g04412	-0.354333	0.840317	-0.250124	1	-0.163095	1	-0.155123	1	'35.1'	'not assigned.annotated'	'mercator4v5.0: not classified & prot-scriber: aai domain containing protein & swissprot: no annotation & original description: none'	NA	NA	NA	NA	NA	NA	NA	NA	NA	NA	XP_002275217.1PREDICTED: uncharacterized protein LOC100256037	112	3	8.8e-76	0.9911	Vitis vinifera	1	1	GO:0005576	NA	IPR016140;IPR036312;noIPR;noIPR;IPR036312	;;;;
Vitvi00g04413	NA	NA	NA	NA	2.2974	1	1.5538	1	'35.2'	'not assigned.not annotated'	'mercator4v5.0: not classified & prot-scriber: no annotation & swissprot: no annotation & original description: none'	NA	NA	NA	NA	NA	NA	NA	NA	NA	NA	CAN74569.1hypothetical protein VITISV_034080	203	1	1.1e-45	0.8522	Vitis vinifera	0.8522	NA	NA	NA	noIPR;noIPR;noIPR;noIPR;noIPR	;;;;
Vitvi00g04414	2.34558	0.723311	0.740352	1	0.711569	1	2.28281	1	'35.1'	'not assigned.annotated'	'mercator4v5.0: not classified & prot-scriber: heat shock kda protein 10 mitochondrial & swissprot: Heat shock 70 kDa protein, mitochondrial & original description: none'	AT5G09590	MTHSC70-2	AT5G09590.1	58.5938	0	ortholog_many2many	AT5G09590.1	heat shock protein 70 (Hsc70-5); nuclear	MITOCHONDRIAL HSO70 2 (MTHSC70-2);HEAT SHOCK PROTEIN 70-10 (HSP70-10);HEAT SHOCK COGNATE (HSC70-5)	NA	CAN82673.1hypothetical protein VITISV_034253	128	1	5.9e-56	0.9423	Vitis vinifera	0.9423	2	GO:0005524;GO:0016887	NA	IPR013126;IPR029047;IPR029047;noIPR;IPR013126;noIPR;IPR013126;IPR029047	GO:0016887/GO:0005524;;;;GO:0016887/GO:0005524;;GO:0016887/GO:0005524;
Vitvi00g04415	-0.45523	0.901058	-0.734503	0.956817	-0.727764	1	0.554827	1	'35.1'	'not assigned.annotated'	'mercator4v5.0: not classified & prot-scriber: kix 2 domain containing protein & swissprot: Mediator of RNA polymerase II transcription subunit 15a & original description: none'	NA	NA	NA	NA	NA	NA	NA	NA	NA	NA	RVW59252.1Mediator of RNA polymerase II transcription subunit 15a	194	3	7.3e-88	0.7812	Vitis vinifera	0.7835	4	GO:0003713;GO:0005634;GO:0031490;GO:0045893	NA	IPR036546;IPR036529;noIPR;IPR044661;noIPR	;GO:0006355/GO:0003712;;GO:0003713/GO:0031490;
Vitvi00g04416	0.00757893	1	0.278937	1	-1.38669	1	1.64541	1	'35.1'	'not assigned.annotated'	'mercator4v5.0: not classified & prot-scriber: replication protein a kd dn binding subunit b & swissprot: Replication protein A 70 kDa DNA-binding subunit B & original description: none'	NA	NA	NA	NA	NA	NA	NA	NA	NA	NA	RVX20043.1Replication protein A 70 kDa DNA-binding subunit B	247	7	2.3e-69	0.7004	Vitis vinifera	0.9512	7	GO:0003677;GO:0005634;GO:0006260;GO:0006281;GO:0006310;GO:0016740;GO:0051276	EC:2	IPR013955;IPR031657;noIPR;noIPR;noIPR;noIPR;IPR001917;IPR012340;IPR012340	;;;;;;GO:0016740;;
Vitvi00g04418	-1.57109	1	NA	NA	-2.32197	1	1.55584	1	'35.1'	'not assigned.annotated'	'mercator4v5.0: not classified & prot-scriber: oxidored q6 domain containing protein & swissprot: no annotation & original description: none'	NA	NA	NA	NA	NA	NA	NA	NA	NA	NA	CAN60442.1hypothetical protein VITISV_015567	109	1	4.8e-65	0.9817	Vitis vinifera	0.9817	NA	NA	NA	noIPR;noIPR	;
Vitvi00g04419	-0.971815	0.035486	-0.563376	0.884898	-0.471938	1	0.504526	1	'2.4.1.2.2'	'Cellular respiration.oxidative phosphorylation.NADH dehydrogenase complex.module Q (electron output).component *(NQO5/ND9)'	'mercator4v5.0: component *(NQO5/ND9) of NADH dehydrogenase electron output (module Q) & prot-scriber: nadh dehydrogenase [ubiquinone] iron sulfur protein 3 & swissprot: NADH dehydrogenase [ubiquinone] iron-sulfur protein 3 & original description: none'	ATMG00070	NA	ATMG00070.1	93.4132	0	ortholog_one2one	ATMG00070.1	NADH dehydrogenase subunit 9	NADH DEHYDROGENASE SUBUNIT 9 (NAD9)	NA	XP_034680280.1 NADH dehydrogenase [ubiquinone] iron-sulfur protein 3-like	167	5	1.3e-120	0.984	Vitis riparia	0.994	3	GO:0005747;GO:0008137;GO:0022900	EC:7.1.1.2;EC:1.6.5.11;EC:1.6.5.2	IPR001268;IPR037232;noIPR;IPR020396;IPR037232	GO:0008137;;;GO:0016651;
Vitvi00g04421	NA	NA	0.65795	1	NA	NA	NA	NA	'35.1'	'not assigned.annotated'	'mercator4v5.0: not classified & prot-scriber: retrovirus pol yprotein from transposon tnt & swissprot: Retrovirus-related Pol polyprotein from transposon TNT 1-94 & original description: none'	NA	NA	NA	NA	NA	NA	NA	NA	NA	NA	RVW75706.1Retrovirus-related Pol polyprotein from transposon TNT 1-94	446	3	2.2e-254	0.8849	Vitis vinifera	0.8834	3	GO:0003676;GO:0008270;GO:0015074	NA	IPR036397;IPR025724;IPR001584;noIPR;noIPR;noIPR;noIPR;noIPR;noIPR;IPR001584;IPR036875;IPR012337	GO:0003676;;GO:0015074;;;;;;;GO:0015074;GO:0008270/GO:0003676;
Vitvi00g04425	NA	NA	1.53984	1	NA	NA	NA	NA	'35.1'	'not assigned.annotated'	'mercator4v5.0: not classified & prot-scriber: disease resistance protein rpp & swissprot: Putative disease resistance protein RGA3 & original description: none'	NA	NA	NA	NA	NA	NA	NA	NA	NA	NA	RVW25254.1putative disease resistance RPP13-like protein 1	320	1	1e-124	0.593	Vitis vinifera	0.593	2	GO:0006952;GO:0043531	NA	noIPR;noIPR;IPR002182;IPR027417;IPR042197;noIPR;IPR041118;IPR044974;noIPR;IPR038005;IPR027417	;;GO:0043531;;;;;GO:0006952;;;
Vitvi00g04427	-0.703013	1	1.54277	1	-1.61331	1	NA	NA	'35.1'	'not assigned.annotated'	'mercator4v5.0: not classified & prot-scriber: pmd domain containing protein & swissprot: no annotation & original description: none'	NA	NA	NA	NA	NA	NA	NA	NA	NA	NA	EEF23949.1conserved hypothetical protein	112	4	2.2e-76	0.9819	Ricinus communis	0.9911	NA	NA	NA	NA	NA
Vitvi00g04428	-1.40931	0.377162	1.12017	1	-2.82482	1	-3.57262	1	'35.1'	'not assigned.annotated'	'mercator4v5.0: not classified & prot-scriber: mitovirus rna dependent polymerase & swissprot: no annotation & original description: none'	NA	NA	NA	NA	NA	NA	NA	NA	NA	NA	CAN64513.1hypothetical protein VITISV_004352	183	1	9e-105	0.9943	Vitis vinifera	0.9943	NA	NA	NA	noIPR;noIPR;noIPR	;;
Vitvi00g04429	1.60501	1	NA	NA	NA	NA	NA	NA	'35.2'	'not assigned.not annotated'	'mercator4v5.0: not classified & prot-scriber: no annotation & swissprot: no annotation & original description: none'	NA	NA	NA	NA	NA	NA	NA	NA	NA	NA	CAN64513.1hypothetical protein VITISV_004352	64	1	2e-15	1	Vitis vinifera	1	NA	NA	NA	NA	NA
Vitvi00g04432	NA	NA	NA	NA	-1.61331	1	NA	NA	'35.1'	'not assigned.annotated'	'mercator4v5.0: not classified & prot-scriber: integrase catalytic domain containing protein & swissprot: no annotation & original description: none'	NA	NA	NA	NA	NA	NA	NA	NA	NA	NA	CAD1835937.1unnamed protein product	128	3	2.1e-20	0.9439	Ananas comosus var. bracteatus	0.9167	NA	NA	NA	IPR043502	NA
Vitvi00g04433	-0.543873	0.128216	-0.379582	0.941253	-0.401107	1	-0.0419805	1	'35.1'	'not assigned.annotated'	'mercator4v5.0: not classified & prot-scriber: nadh subunit & swissprot: no annotation & original description: none'	NA	NA	NA	NA	NA	NA	NA	NA	NA	NA	CAB4272149.1unnamed protein product	90	1	4.9e-11	0.8667	Prunus armeniaca	0.8667	NA	NA	NA	noIPR;noIPR	;
Vitvi00g04434	-0.438099	0.268392	-0.183024	1	-0.0277846	1	0.104236	1	'35.1'	'not assigned.annotated'	'mercator4v5.0: not classified & prot-scriber: nadh ubiquinone oxidoreductase chain & swissprot: NADH-ubiquinone oxidoreductase chain 2 & original description: none'	NA	NA	NA	NA	NA	NA	NA	NA	NA	NA	TXG46226.1hypothetical protein EZV62_028257	91	1	9e-48	0.9121	Acer yangbiense	0.9121	2	GO:0005739;GO:0016021	NA	NA	NA
Vitvi00g04435	NA	NA	-1.62836	1	NA	NA	NA	NA	'35.1'	'not assigned.annotated'	'mercator4v5.0: not classified & prot-scriber: proton antipo m domain containing protein & swissprot: NADH-ubiquinone oxidoreductase chain 2 & original description: none'	NA	NA	NA	NA	NA	NA	NA	NA	NA	NA	KAA0043461.1NADH dehydrogenase subunit 2	63	12	4.2e-36	0.9549	Cucumis melo var. makuwa	0.9683	3	GO:0005739;GO:0016021;GO:0016491	EC:1	IPR001750;noIPR;noIPR	;;
Vitvi00g04436	-0.769076	0.436238	-1.06569	1	-1.01229	1	0.234844	1	'35.2'	'not assigned.not annotated'	'mercator4v5.0: not classified & prot-scriber: no annotation & swissprot: no annotation & original description: none'	NA	NA	NA	NA	NA	NA	NA	NA	NA	NA	KAB8477456.1hypothetical protein FH972_025322	100	1	5.9e-25	0.6863	Carpinus fangiana	0.6863	NA	NA	NA	NA	NA
Vitvi00g04437	NA	NA	NA	NA	NA	NA	-0.800715	1	'35.1'	'not assigned.annotated'	'mercator4v5.0: not classified & prot-scriber: proton antipo m domain containing protein & swissprot: no annotation & original description: none'	NA	NA	NA	NA	NA	NA	NA	NA	NA	NA	KAG2481404.1hypothetical protein PVAP13_J684312	54	2	5.6e-12	0.9474	Panicum virgatum	0.9474	NA	NA	NA	NA	NA
Vitvi00g04438	-0.914986	1	NA	NA	NA	NA	-2.24241	1	'35.1'	'not assigned.annotated'	'mercator4v5.0: not classified & prot-scriber: ribosomal s7 domain containing protein & swissprot: no annotation & original description: none'	NA	NA	NA	NA	NA	NA	NA	NA	NA	NA	EXB33946.1hypothetical protein L484_005845	84	2	6.2e-18	0.9753	Morus notabilis	0.975	NA	NA	NA	noIPR	NA
Vitvi00g04439	-1.16701	0.838102	0.543818	1	-0.678126	1	-0.095338	1	'35.1'	'not assigned.annotated'	'mercator4v5.0: not classified & prot-scriber: ypt rab gap domain of gyp1p superfamily protein & swissprot: no annotation & original description: none'	NA	NA	NA	NA	NA	NA	NA	NA	NA	NA	EEF24045.1conserved hypothetical protein	74	1	9.2e-35	0.942	Ricinus communis	0.942	NA	NA	NA	noIPR;noIPR	;
Vitvi00g04440	-1.5635	1	NA	NA	1.57022	1	NA	NA	'35.2'	'not assigned.not annotated'	'mercator4v5.0: not classified & prot-scriber: no annotation & swissprot: no annotation & original description: none'	NA	NA	NA	NA	NA	NA	NA	NA	NA	NA	---NA---	62	NA	NA	NA	NA	NA	NA	NA	NA	NA	NA
Vitvi00g04441	-2.89261	0.0405331	-0.114485	1	-0.0808148	1	0.413351	1	'35.1'	'not assigned.annotated'	'mercator4v5.0: not classified & prot-scriber: trna guanine n 1 methyltrasferase & swissprot: no annotation & original description: none'	NA	NA	NA	NA	NA	NA	NA	NA	NA	NA	GER38171.1tRNA (guanine-N(1)-)-methyltransferase	126	1	5.1e-28	0.9048	Striga asiatica	0.9048	2	GO:0008168;GO:0032259	EC:2.1.1	noIPR;noIPR	;
Vitvi00g04442	-0.476529	0.566204	-0.498027	1	0.259615	1	-0.522002	1	'35.1'	'not assigned.annotated'	'mercator4v5.0: not classified & prot-scriber: nadh ubiquinone oxidoreductase chain & swissprot: no annotation & original description: none'	NA	NA	NA	NA	NA	NA	NA	NA	NA	NA	KAF3945961.1hypothetical protein CMV_027718	86	1	2.8e-46	0.9651	Castanea mollissima	0.9651	NA	NA	NA	noIPR;noIPR	;
Vitvi00g04443	0.213705	0.704476	-0.391199	0.984	0.112314	1	0.179509	1	'35.2'	'not assigned.not annotated'	'mercator4v5.0: not classified & prot-scriber: no annotation & swissprot: no annotation & original description: none'	NA	NA	NA	NA	NA	NA	NA	NA	NA	NA	OWM62561.1hypothetical protein CDL15_Pgr000055	62	1	1.3e-32	0.9355	Punica granatum	0.9355	NA	NA	NA	noIPR;noIPR;noIPR	;;
Vitvi00g04444	NA	NA	1.54173	1	-1.61331	1	-1.62462	1	'35.2'	'not assigned.not annotated'	'mercator4v5.0: not classified & prot-scriber: no annotation & swissprot: no annotation & original description: none'	NA	NA	NA	NA	NA	NA	NA	NA	NA	NA	AEY81205.1 orf60	59	2	7.7e-27	0.9068	Daucus carota subsp. sativus	0.9153	1	GO:0005739	NA	noIPR	NA
Vitvi00g04445	NA	NA	NA	NA	NA	NA	-1.62462	1	'35.2'	'not assigned.not annotated'	'mercator4v5.0: not classified & prot-scriber: no annotation & swissprot: no annotation & original description: none'	NA	NA	NA	NA	NA	NA	NA	NA	NA	NA	CDP57007.1Cytochrome b6-f complex subunit, cytochrome b6	73	4	8.6e-12	0.8122	Staphylococcus aureus	0.82	NA	NA	NA	NA	NA
Vitvi00g04446	0.0359946	1	1.53984	1	NA	NA	1.55584	1	'1.1.1.2.9'	'Photosynthesis.photophosphorylation.photosystem II.PS-II complex.component *(PsbTc)'	'mercator4v5.0: component *(PsbTc) of PS-II complex & prot-scriber: photosystem ii reaction center protein t & swissprot: no annotation & original description: none'	NA	NA	NA	NA	NA	NA	NA	NA	NA	NA	YP_002608392.1PSII T-protein	151	1	6e-36	1	Vitis vinifera/Vitis riparia x Vitis cinerea	1	5	GO:0005739;GO:0009507;GO:0009539;GO:0015979;GO:0016021	NA	IPR001743;noIPR;IPR001743;IPR001743;IPR037268	GO:0009539/GO:0016020/GO:0009523/GO:0015979;;GO:0009539/GO:0016020/GO:0009523/GO:0015979;GO:0009539/GO:0016020/GO:0009523/GO:0015979;GO:0015979
Vitvi00g04447	NA	NA	2.76392	0.934557	-2.36331	1	NA	NA	'35.1'	'not assigned.annotated'	'mercator4v5.0: not classified & prot-scriber: ribosomal l2 domain containing protein & swissprot: no annotation & original description: none'	NA	NA	NA	NA	NA	NA	NA	NA	NA	NA	---NA---	71	NA	NA	NA	NA	NA	NA	NA	NA	NA	NA
Vitvi00g04448	0.0246991	1	-0.0582735	1	-0.0882667	1	0.238974	1	'2.4.1.4.3'	'Cellular respiration.oxidative phosphorylation.NADH dehydrogenase complex.non-core modules.component *(NDUFS4/18kDa)'	'mercator4v5.0: non-core component *(NDUFS4/18kDa) of NADH dehydrogenase complex & prot-scriber: nadh dehydrogenase [ubiquinone] iron sulfur protein 4 mitochondrial & swissprot: NADH dehydrogenase [ubiquinone] iron-sulfur protein 4, mitochondrial & original description: none'	NA	NA	NA	NA	NA	NA	NA	NA	NA	NA	RVW57368.1NADH dehydrogenase [ubiquinone] iron-sulfur protein 4, mitochondrial	66	5	2.4e-43	0.997	Vitis vinifera	1	4	GO:0005743;GO:0016651;GO:0022900;GO:0070469	EC:1.6	IPR006885;IPR038532;noIPR;IPR006885	GO:0022900/GO:0016651;;;GO:0022900/GO:0016651
Vitvi05g01351	5.37944	0.000139884	NA	NA	0.691883	1	1.55276	1	'24.2.3.4.7'	'Solute transport.carrier-mediated transport.APC superfamily.AAAP family.solute transporter *(AAAP)'	'mercator4v5.0: solute transporter *(AAAP) & prot-scriber: vacuolar amino acid transporter protein & swissprot: Amino acid transporter AVT1H & original description: none'	AT5G16740	AT5G16740	AT5G16740.1	60.1382	1	ortholog_one2one	AT5G16740.1	Transmembrane amino acid transporter family protein;(source:Araport11)	NA	NA	XP_002266204.2 vacuolar amino acid transporter 1	434	5	2.9e-300	0.9926	Vitis vinifera	1	4	GO:0005774;GO:0005886;GO:0006865;GO:0016021	NA	IPR013057;noIPR;noIPR	;;
Vitvi00g04451	-0.44498	0.342022	0.1139	1	0.215798	1	0.356212	1	'6.1.1.3'	'Nucleotide metabolism.purines.ribonucleotide (RN) anabolism.glycinamide RN transformylase *(PUR3)'	'mercator4v5.0: glycinamide RN transformylase *(PUR3) & prot-scriber: phosphoribosylglycinamide formyltransferase & swissprot: Phosphoribosylglycinamide formyltransferase, chloroplastic & original description: none'	AT1G31220	AT1G31220	AT1G31220.1	55.3333	1	ortholog_one2many	AT1G31220.1	N10-formyltetrahydrofolate-dependent phosphoribosylglycinamide formyltransferase that catalyzes the conversion of phosphoribosyl glycineamide to phosphoribosyl N-formylglycineamide	NA	NA	RVW45878.1Phosphoribosylglycinamide formyltransferase, chloroplastic	300	4	1.2e-220	0.9967	Vitis vinifera	0.9967	3	GO:0004644;GO:0006189;GO:0009507	EC:2.1.2.2	IPR004607;IPR002376;noIPR;noIPR;IPR001555;IPR004607;IPR004607;IPR036477	GO:0004644/GO:0006189;GO:0016742/GO:0009058;;;;GO:0004644/GO:0006189;GO:0004644/GO:0006189;GO:0016742/GO:0009058
Vitvi00g04452	0.0972842	0.637227	-0.101852	1	0.00126655	1	-0.0328868	1	'12.4.1.1.4'	'Chromatin organisation.nucleosome remodeling.SWI/SNF chromatin remodeling complexes.ATPase module.SMARCJ component *(BDH)'	'mercator4v5.0: SMARCJ component *(BDH) of SWI/SNF chromatin remodeling complex & prot-scriber: complex subunit isoform x1 & swissprot: no annotation & original description: none'	AT4G22320	AT4G22320	AT4G22320.1	54.2714	1	ortholog_one2many	AT4G22320.1	A subunit shared by BRM-, SYD-, and MINU1/2-associated SWI/SNF chromatin remodeling complexes. An ortholog of the human SWI/SNF subunits BCL7a/b/c.	(BCL7A);BCL-DOMAIN HOMOLOG 1 (BDH1)	NA	XP_034698380.1uncharacterized protein LOC117923963 isoform X3	199	4	1.3e-96	0.8623	Vitis riparia	0.8995	NA	NA	NA	noIPR;noIPR;noIPR;noIPR;noIPR;noIPR;noIPR	;;;;;;
Vitvi00g04453	0.077218	0.786614	-0.010935	1	0.189723	1	0.151357	1	'24.2.22.2' AND '5.1.1.5.2'	'Solute transport.carrier-mediated transport.MPC pyruvate carrier complex.component *(MPC2)' AND 'Lipid metabolism.fatty acid metabolism.citrate shuttle.MPC pyruvate carrier complex.component *(MPC2)'	'mercator4v5.0: component *(MPC2) of MPC pyruvate carrier complex & prot-scriber: mitochondrial pyruvate carrier & swissprot: Mitochondrial pyruvate carrier 4 & original description: none' AND 'mercator4v5.0: component *(MPC2) of mitochondrial pyruvate transporter & prot-scriber: mitochondrial pyruvate carrier & swissprot: Mitochondrial pyruvate carrier 4 & original description: none'	AT4G22310	AT4G22310	AT4G22310.1	88.8889	1	ortholog_many2many	AT4G22310.1	Uncharacterized protein family (UPF0041);(source:Araport11)	MITOCHONDRIAL PYRUVATE CARRIER 3 (MPC3)	NA	XP_034696986.1mitochondrial pyruvate carrier 4	108	4	8e-77	0.9977	Vitis riparia	1	2	GO:0005743;GO:0006850	NA	IPR005336;noIPR;noIPR	GO:0005743/GO:0006850;;
Vitvi00g04454	-0.505912	0.211841	-0.108403	1	-0.753891	1	0.330413	1	'18.2.7' AND '26.10.2.5'	'Protein modification.acetylation.protein deacetylase *(TIPSY)' AND 'External stimuli response.pathogen.effector-triggered immunity (ETI) machinery.immunity suppressor *(SOBER/TIPSY)'	'mercator4v5.0: protein deacetylasen *(TIPSY) & prot-scriber: abhydrolase 2 domain containing protein & swissprot: Probable carboxylesterase SOBER1-like & original description: none' AND 'mercator4v5.0: immunity suppressor (SOBER/TIPSY) of effector-triggered immunity (ETI) network & prot-scriber: abhydrolase 2 domain containing protein & swissprot: Probable carboxylesterase SOBER1-like & original…	AT4G22300	SOBER1	AT4G22300.1	68.2243	0	ortholog_many2many	AT4G22300.1	Formerly known as SOBER1, this locus was split in the TAIR10 annotation into AT4G22300 and AT4G22305. This locus is now known as TIPSY1 and AT4G22305 corresponds to SOBER1.	(TIPSY1);SUPPRESSOR OF AVRBST-ELICITED RESISTANCE 1 (SOBER1)	NA	XP_019074095.1 probable carboxylesterase SOBER1-like	214	4	7.6e-154	0.993	Vitis vinifera	1	1	GO:0016787	EC:3	IPR029058;IPR003140;noIPR;noIPR;IPR029058	;GO:0016787;;;
Vitvi00g04455	-0.396438	0.346541	0.220557	1	-0.286105	1	0.534707	1	'18.2.7' AND '26.10.2.5'	'Protein modification.acetylation.protein deacetylase *(TIPSY)' AND 'External stimuli response.pathogen.effector-triggered immunity (ETI) machinery.immunity suppressor *(SOBER/TIPSY)'	'mercator4v5.0: protein deacetylasen *(TIPSY) & prot-scriber: abhydrolase 2 domain containing protein & swissprot: Probable carboxylesterase SOBER1-like & original description: none' AND 'mercator4v5.0: immunity suppressor (SOBER/TIPSY) of effector-triggered immunity (ETI) network & prot-scriber: abhydrolase 2 domain containing protein & swissprot: Probable carboxylesterase SOBER1-like & original…	AT4G22300	SOBER1	AT4G22300.1	68.7747	1	ortholog_many2many	AT4G22300.1	Formerly known as SOBER1, this locus was split in the TAIR10 annotation into AT4G22300 and AT4G22305. This locus is now known as TIPSY1 and AT4G22305 corresponds to SOBER1.	(TIPSY1);SUPPRESSOR OF AVRBST-ELICITED RESISTANCE 1 (SOBER1)	NA	XP_019074095.1 probable carboxylesterase SOBER1-like	253	3	2.8e-181	0.9974	Vitis vinifera	1	1	GO:0016787	EC:3	IPR003140;IPR029058;noIPR;noIPR;IPR029058	GO:0016787;;;;
Vitvi00g04456	NA	NA	NA	NA	NA	NA	-4.09409	1	'35.1'	'not assigned.annotated'	'mercator4v5.0: not classified & prot-scriber: disease resistance protein rpm & swissprot: Disease resistance protein RPM1 & original description: none'	NA	NA	NA	NA	NA	NA	NA	NA	NA	NA	XP_002264069.2 probable disease resistance RPP8-like protein 4	657	2	0	0.9901	Vitis vinifera	0.997	2	GO:0006952;GO:0043531	NA	noIPR;IPR003591;IPR002182;IPR027417;IPR032675;IPR042197;IPR044974;noIPR;noIPR;IPR027417	;;GO:0043531;;;;GO:0006952;;;
Vitvi00g04460	NA	NA	2.76297	0.934557	NA	NA	NA	NA	'35.2'	'not assigned.not annotated'	'mercator4v5.0: not classified & prot-scriber: no annotation & swissprot: no annotation & original description: none'	NA	NA	NA	NA	NA	NA	NA	NA	NA	NA	XP_010655372.1 lysine-specific demethylase JMJ25	139	3	8.9e-62	0.8478	Vitis vinifera	0.8551	2	GO:0008168;GO:0032259	EC:2.1.1	noIPR;noIPR;noIPR;noIPR;noIPR	;;;;
Vitvi00g04462	0.254392	0.457399	0.409537	0.802003	-0.00310453	1	-0.159255	1	'21.2.5.2.1'	'Cell wall organisation.hemicellulose.arabinogalactan.modification.beta-1,3-galactosidase *(GH43)'	'mercator4v5.0: beta-1,3-galactosidase *(GH43) & prot-scriber: glycosyl hydrolase family protein isoform & swissprot: no annotation & original description: none'	AT3G49880	AT3G49880	AT3G49880.1	62.0253	0	ortholog_one2many	AT3G49880.1	glycosyl hydrolase family protein 43;(source:Araport11)	(GH43B)	NA	CAN65326.1hypothetical protein VITISV_018102	158	3	1.3e-107	0.9979	Vitis vinifera	1	1	GO:0016021	NA	IPR023296;noIPR;noIPR;noIPR	;;;
Vitvi00g04464	2.25945	0.723311	-1.62774	1	NA	NA	1.55276	1	'35.1'	'not assigned.annotated'	'mercator4v5.0: not classified & prot-scriber: aminotran 1 2 domain containing protein & swissprot: no annotation & original description: none'	NA	NA	NA	NA	NA	NA	NA	NA	NA	NA	CAN72210.1hypothetical protein VITISV_012254	97	3	2.7e-50	0.9713	Vitis vinifera	1	NA	NA	NA	noIPR;noIPR;noIPR;IPR012340	;;;
Vitvi00g04466	-4.39598	0.0213749	-0.0473262	1	0.570521	1	0.50166	1	'35.1'	'not assigned.annotated'	'mercator4v5.0: not classified & prot-scriber: biogenesis of lysosome organelles complex subunit & swissprot: no annotation & original description: none'	NA	NA	NA	NA	NA	NA	NA	NA	NA	NA	XP_002269358.1PREDICTED: uncharacterized protein LOC100257623	124	2	6.9e-34	1	Vitis vinifera/Vitis riparia	1	2	GO:0006886;GO:0031083	NA	noIPR;noIPR;IPR017246	;;GO:0031083/GO:0006886
Vitvi00g04467	-0.323992	0.377374	0.79711	0.151173	0.0104536	1	0.473139	1	'11.7.1.2' AND '50.1.12'	'Phytohormone action.jasmonic acid.biosynthesis.13-lipoxygenase *(LOX)' AND 'Enzyme classification.EC_1 oxidoreductases.EC_1.13 oxidoreductase acting on single donor with incorporation of molecular oxygen (oxygenase)'	'mercator4v5.0: 13-lipoxygenase *(LOX) & prot-scriber: 13s lipoxygenase 2 1 chloroplastic & swissprot: Linoleate 13S-lipoxygenase 2-1, chloroplastic & original description: none' AND 'mercator4v5.0: EC_1.13 oxidoreductase acting on single donor with incorporation of molecular oxygen (oxygenase) & prot-scriber: 13s lipoxygenase 2 1 chloroplastic & swissprot: Linoleate 13S-lipoxygenase 2-1, chlorop…	AT3G45140	LOX2	AT3G45140.1	57.3643	1	ortholog_one2many	AT3G45140.1	Chloroplast lipoxygenase required for wound-induced jasmonic acid accumulation in Arabidopsis.Mutants are resistant to Staphylococcus aureus and accumulate salicylic acid upon infection. The mRNA is cell-to-cell mobile.	LIPOXYGENASE 2 (LOX2);ARABIODOPSIS THALIANA LIPOXYGENASE 2 (ATLOX2)	NA	XP_002263854.1 linoleate 13S-lipoxygenase 2-1, chloroplastic	903	3	0	0.9923	Vitis vinifera	1	6	GO:0005515;GO:0006633;GO:0016702;GO:0031408;GO:0034440;GO:0046872	EC:1.13.11	IPR013819;IPR001246;IPR001024;IPR013819;noIPR;noIPR;IPR001024;IPR027433;noIPR;noIPR;noIPR;IPR000907;noIPR;IPR020834;IPR020833;IPR013819;IPR001024;IPR042057;IPR036226;IPR036392	GO:0016702/GO:0046872;GO:0016491;GO:0005515;GO:0016702/GO:0046872;;;GO:0005515;;;;;GO:0016702/GO:0046872;;GO:0016702/GO:0046872;GO:0016702/GO:0046872;GO:0016702/GO:0046872;GO:0005515;;;GO:0005515
Vitvi00g04469	3.21343	0.305199	-3.43734	0.696732	3.52783	1	1.83547	1	'35.1'	'not assigned.annotated'	'mercator4v5.0: not classified & prot-scriber: lrrnt 2 domain containing protein & swissprot: Receptor-like protein EIX2 & original description: none'	NA	NA	NA	NA	NA	NA	NA	NA	NA	NA	XP_019077737.1 LRR receptor-like serine/threonine-protein kinase ERECTA	392	2	1.2e-107	0.668	Vitis vinifera	0.6396	1	GO:0005515	NA	noIPR;IPR003591;IPR032675;IPR001611;IPR032675;noIPR;noIPR;noIPR;noIPR;IPR001611;noIPR	;;;GO:0005515;;;;;;GO:0005515;
Vitvi00g04470	-0.47615	0.165424	0.136889	1	-0.188703	1	0.251145	1	'18.1.1.6.3' AND '18.3.1.3.3' AND '50.3.2'	'Protein modification.glycosylation.N-linked glycosylation.complex N-glycan maturation.class-I alpha-mannosidase I' AND 'Protein modification.lipidation.glycophosphatidylinositol (GPI) anchor addition.GPI anchor remodeling.GPI lipid remodeling O-acyl transferase' AND 'Enzyme classification.EC_3 hydrolases.EC_3.2 glycosylase'	'mercator4v5.0: class-I alpha-mannosidase I & prot-scriber: mannosyl oligosaccharide 1 2 alpha mannosidase 5 & swissprot: Mannosyl-oligosaccharide 1,2-alpha-mannosidase MNS1 & original description: none' AND 'mercator4v5.0: GPI lipid remodeling O-acyl transferase & prot-scriber: mannosyl oligosaccharide 1 2 alpha mannosidase 5 & swissprot: Mannosyl-oligosaccharide 1,2-alpha-mannosidase MNS1 & ori…	AT1G51590	MNS1	AT1G51590.1	55.6405	0	ortholog_many2many	AT1G51590.1	Encodes an alpha-mannosidase I enzyme responsible for N-glycan maturation.	ALPHA-MANNOSIDASE 1 (MNS1);ALPHA-MANNOSIDASE IB (MANIB)	NA	XP_003632926.1 mannosyl-oligosaccharide 1,2-alpha-mannosidase MNS1	523	3	8.1e-239	0.9795	Vitis vinifera	0.9795	6	GO:0000139;GO:0004571;GO:0005509;GO:0005783;GO:0005975;GO:0006491	EC:3.2.1.113;EC:3.2.1.24	IPR001382;IPR001382;IPR012341;noIPR;noIPR;IPR036026	GO:0004571/GO:0005509/GO:0016020;GO:0004571/GO:0005509/GO:0016020;GO:0005975;;;GO:0004571/GO:0005509/GO:0016020
Vitvi00g04471	-1.72496	0.322943	0.358278	1	0.434596	1	0.26544	1	'35.1'	'not assigned.annotated'	'mercator4v5.0: not classified & prot-scriber: glycerol uptake protein & swissprot: no annotation & original description: none'	NA	NA	NA	NA	NA	NA	NA	NA	NA	NA	RVW14788.1Glycerol uptake protein 1	121	2	2.6e-67	0.9709	Vitis vinifera	0.9709	1	GO:0016021	NA	NA	NA
Vitvi00g04472	0.427528	0.187828	-0.255637	0.94684	-0.257326	1	-0.25252	1	'16.6.2.2.5.55'	'RNA processing.organelle machinery.RNA modification.C-to-U RNA editing.PPR-type RNA editing factor activities.RNA editing factor *(ECD1)'	'mercator4v5.0: RNA editing factor *(ECD1) & prot-scriber: quality protein pentatricopeptide repeat containing & swissprot: Pentatricopeptide repeat-containing protein At3g49170, chloroplastic & original description: none'	AT3G49170	EMB2261	AT3G49170.1	65.7944	1	ortholog_one2many	AT3G49170.1	Tetratricopeptide repeat (TPR)-like superfamily protein;(source:Araport11)	EMBRYO DEFECTIVE 2261 (EMB2261); (ECD1)	NA	RVW18973.1Pentatricopeptide repeat-containing protein, chloroplastic	535	11	0	0.9975	Vitis vinifera	1	2	GO:0005515;GO:0008270	NA	IPR002885;IPR032867;IPR002885;IPR011990;IPR002885;IPR011990;noIPR;noIPR;IPR002885;IPR002885;IPR002885;IPR002885;IPR002885	;GO:0008270;;GO:0005515;;GO:0005515;;;;;;;
Vitvi00g04475	-0.612583	0.733202	-0.852583	1	-0.606155	1	-0.209477	1	'35.1'	'not assigned.annotated'	'mercator4v5.0: not classified & prot-scriber: auxin transport protein big & swissprot: no annotation & original description: none'	NA	NA	NA	NA	NA	NA	NA	NA	NA	NA	CAN73601.1hypothetical protein VITISV_041446	205	2	6.9e-54	0.9112	Vitis vinifera	0.879	12	GO:0003713;GO:0005829;GO:0009506;GO:0009620;GO:0009640;GO:0009733;GO:0009826;GO:0009926;GO:0010311;GO:0031490;GO:0045893;GO:0048281	NA	noIPR;noIPR	;
Vitvi00g04477	1.25411	0.838102	-1.79705	1	NA	NA	NA	NA	'35.1'	'not assigned.annotated'	'mercator4v5.0: not classified & prot-scriber: midasin & swissprot: Midasin & original description: none'	NA	NA	NA	NA	NA	NA	NA	NA	NA	NA	CAN72860.1hypothetical protein VITISV_018140	649	1	0	0.9554	Vitis vinifera	0.9554	1	GO:0005515	NA	noIPR;IPR011989;IPR040848;noIPR;IPR000225;IPR016024	;;;;GO:0005515;
Vitvi00g04481	1.60454	1	-0.0901111	1	NA	NA	-1.2926	1	'35.1'	'not assigned.annotated'	'mercator4v5.0: not classified & prot-scriber: lysosomal alpha mannosidase & swissprot: Alpha-mannosidase At3g26720 & original description: none'	NA	NA	NA	NA	NA	NA	NA	NA	NA	NA	XP_034706987.1alpha-mannosidase At3g26720-like	338	3	9.8e-71	0.5563	Vitis riparia	0.5552	4	GO:0004559;GO:0006013;GO:0016620;GO:0030246	EC:3.2.1.24;EC:1.2.1	IPR020831;noIPR;IPR015341;IPR020829;IPR037094;noIPR;noIPR;noIPR;noIPR;noIPR;IPR028995;IPR011013;noIPR	GO:0016620;;GO:0006013/GO:0004559;GO:0016620;GO:0006013/GO:0004559;;;;;;;GO:0003824/GO:0030246/GO:0005975;
Vitvi00g04482	-0.737723	1	1.71059	1	-3.08183	1	-0.954953	1	'35.2'	'not assigned.not annotated'	'mercator4v5.0: not classified & prot-scriber: no annotation & swissprot: no annotation & original description: none'	NA	NA	NA	NA	NA	NA	NA	NA	NA	NA	RVX15487.1GTP-binding protein YPTM2	90	1	1.6e-24	0.931	Vitis vinifera	0.931	2	GO:0003924;GO:0005525	EC:3.6.1	NA	NA
Vitvi04g04235	4.22078	0.000262473	NA	NA	NA	NA	NA	NA	'15.1.6.4'	'RNA biosynthesis.DNA-dependent RNA polymerase complexes.RNA polymerase I/II/III/IV/V shared components.component *(NRP-ABCDE12)'	'mercator4v5.0: component *(NRP-ABCDE12) of RNA polymerase complexes & prot-scriber: dna directed rna polymerases i and subunt rpabc & swissprot: SEED MATURATION PROTEIN 1 & original description: none'	AT3G12960	SMP1	AT3G12960.1	27.3684	0	ortholog_one2many	AT3G12960.1	seed maturation protein;(source:Araport11)	SEED MATURATION PROTEIN 1 (SMP1)	NA	XP_019074894.1PREDICTED: uncharacterized protein LOC100265021	190	1	5.3e-60	1	Vitis vinifera	1	4	GO:0003677;GO:0003899;GO:0006351;GO:0010162	EC:2.7.7.6	IPR006591;IPR006591;noIPR;noIPR;IPR044984;IPR029040	GO:0006351/GO:0003677/GO:0003899;GO:0006351/GO:0003677/GO:0003899;;;GO:0010162;
Vitvi00g04484	NA	NA	-2.25841	1	NA	NA	NA	NA	'35.2'	'not assigned.not annotated'	'mercator4v5.0: not classified & prot-scriber: no annotation & swissprot: no annotation & original description: none'	NA	NA	NA	NA	NA	NA	NA	NA	NA	NA	GER47758.1hypothetical protein STAS_24885	136	1	6.1e-08	0.7222	Striga asiatica	0.7222	NA	NA	NA	noIPR;noIPR;noIPR;noIPR	;;;
Vitvi00g04485	1.13591	0.000312987	-2.44073	0.590416	-1.5699	1	-0.573562	1	'35.1'	'not assigned.annotated'	'mercator4v5.0: not classified & prot-scriber: 4 coumarate coa ligase protein & swissprot: Oxalate--CoA ligase & original description: none'	AT3G48990	AAE3	AT3G48990.1	67.1506	1	ortholog_one2many	AT3G48990.1	Encodes an oxalyl-CoA synthetase and is required for oxalate degradation, for normal seed development, and for defense against an oxalate-producing fungal pathogen.	ACYL-ACTIVATING ENZYME 3 (AAE3)	NA	XP_002267459.1 oxalate--CoA ligase	551	3	0	0.8705	Vitis vinifera	0.8804	2	GO:0006631;GO:0031956	EC:6.2.1.2	noIPR;IPR000873;noIPR;IPR025110;IPR042099;noIPR;noIPR;noIPR;noIPR;IPR020845;noIPR;noIPR	;;;;;;;;;;;
Vitvi00g04486	-1.0563	6.26751e-14	-0.00963759	1	-0.0964134	1	0.0185406	1	'20.1.1.2'	'Cytoskeleton organisation.microtubular network.alpha-beta-Tubulin heterodimer.beta-Tubulin component *(TUB)'	'mercator4v5.0: beta-Tubulin component *(TUB) of alpha-beta-Tubulin heterodimer & prot-scriber: tubulin beta chain & swissprot: Tubulin beta-1 chain & original description: none'	AT5G23860	TUB8	AT5G23860.1	97.1047	0	ortholog_one2many	AT5G23860.1	beta-tubulin, preferentially expressed in endodermal and phloem cells of primary roots and in the vascular tissues of leaves, stems, and flowers. The mRNA is cell-to-cell mobile.	TUBULIN BETA 8 (TUB8)	NA	XP_002267380.1 tubulin beta-1 chain	449	20	0	0.9936	Vitis vinifera/Vitis riparia	1	7	GO:0000226;GO:0000278;GO:0003924;GO:0005200;GO:0005525;GO:0005737;GO:0005874	EC:3.6.1	noIPR;IPR000217;IPR002453;IPR018316;IPR003008;IPR036525;IPR037103;IPR018316;IPR003008;IPR023123;noIPR;noIPR;IPR000217;noIPR;IPR013838;IPR017975;noIPR;IPR036525;IPR008280	;GO:0005874/GO:0007017;GO:0007017/GO:0005874/GO:0005525/GO:0005200;;GO:0005525/GO:0003924;;;;GO:0005525/GO:0003924;;;;GO:0005874/GO:0007017;;;GO:0005874/GO:0007017/GO:0005525;;;
Vitvi00g04487	NA	NA	-2.3896	1	NA	NA	1.55671	1	'35.1'	'not assigned.annotated'	'mercator4v5.0: not classified & prot-scriber: tmv resistance protein n & swissprot: Disease resistance protein Roq1 & original description: none'	NA	NA	NA	NA	NA	NA	NA	NA	NA	NA	RVW33185.1TMV resistance protein N	83	5	1.2e-41	0.9867	Vitis vinifera	0.9867	4	GO:0003953;GO:0006952;GO:0007165;GO:0043531	EC:3.2.2	IPR035897;IPR000157;noIPR;noIPR;IPR000157;IPR035897	;GO:0003953/GO:0007165;;;GO:0003953/GO:0007165;
Vitvi00g04488	0.25824	0.353263	-0.284286	0.861928	-0.283639	1	-0.0880559	1	'35.1'	'not assigned.annotated'	'mercator4v5.0: not classified & prot-scriber: kat regulatory nsl complex subunit & swissprot: no annotation & original description: none'	NA	NA	NA	NA	NA	NA	NA	NA	NA	NA	XP_003635084.1 INO80 complex subunit D	237	3	1.2e-161	0.9875	Vitis vinifera	1	4	GO:0043981;GO:0043982;GO:0043984;GO:0044545	NA	IPR025927;IPR026316;noIPR	;GO:0000123;
Vitvi00g04489	0.488632	0.0428521	-0.0235107	1	0.015636	1	0.0796354	1	'1.3.1' AND '50.3.1'	'Photosynthesis.photorespiration.phosphoglycolate phosphatase' AND 'Enzyme classification.EC_3 hydrolases.EC_3.1 hydrolase acting on ester bond'	'mercator4v5.0: phosphoglycolate phosphatase & prot-scriber: of phosphoglycolate phosphatase & swissprot: Phosphoglycolate phosphatase 1A, chloroplastic & original description: none' AND 'mercator4v5.0: EC_3.1 hydrolase acting on ester bond & prot-scriber: of phosphoglycolate phosphatase & swissprot: Phosphoglycolate phosphatase 1A, chloroplastic & original description: none'	AT5G36700	PGLP1	AT5G36700.4	78.3198	0	ortholog_many2many	AT5G36700.1	2-phosphoglycolate phosphatase 1;(source:Araport11)	2-PHOSPHOGLYCOLATE PHOSPHATASE 1 (PGLP1); (ATPGLP1)	NA	XP_019073668.1 phosphoglycolate phosphatase 1B, chloroplastic	362	3	6.1e-261	0.9825	Vitis vinifera	1	2	GO:0016311;GO:0016791	EC:3.1.3	IPR023214;noIPR;IPR006357;IPR006357;IPR006357;IPR006349;IPR023214;noIPR;noIPR;noIPR;noIPR;noIPR;noIPR;IPR036412	;;;;;GO:0016791;;;;;;;;
Vitvi00g04490	-0.05822	0.882519	-0.0680015	1	-0.0496025	1	0.283185	1	'24.2.1.1.6'	'Solute transport.carrier-mediated transport.DMT superfamily.NST-TPT group.nucleotide sugar transporter *(UTR6)'	'mercator4v5.0: nucleotide sugar transporter *(UTR6) & prot-scriber: cmp sialic acid transporter & swissprot: CMP-sialic acid transporter 3 & original description: none'	NA	NA	NA	NA	NA	NA	NA	NA	NA	NA	XP_019073675.1 CMP-sialic acid transporter 2	217	2	4.9e-134	0.9908	Vitis vinifera	1	4	GO:0000139;GO:0015165;GO:0016021;GO:0090481	EC:7	IPR007271;noIPR;IPR007271;noIPR	GO:0016021/GO:0090481/GO:0000139/GO:0015165;;GO:0016021/GO:0090481/GO:0000139/GO:0015165;
Vitvi00g04491	NA	NA	NA	NA	-1.59079	1	NA	NA	'35.1'	'not assigned.annotated'	'mercator4v5.0: not classified & prot-scriber: nopra domain containing protein & swissprot: no annotation & original description: none'	NA	NA	NA	NA	NA	NA	NA	NA	NA	NA	RVW40195.1Uncharacterized protein C14G10.02	203	14	1.1e-38	0.8866	Vitis vinifera	0.8969	3	GO:0000463;GO:0000466;GO:0005730	NA	IPR039844	NA
Vitvi00g04497	-0.0512184	1	-0.929915	1	-1.15705	1	-0.753664	1	'35.1'	'not assigned.annotated'	'mercator4v5.0: not classified & prot-scriber: g type lectin s receptor erine threonine protein kinae & swissprot: G-type lectin S-receptor-like serine/threonine-protein kinase At1g11300 & original description: none'	NA	NA	NA	NA	NA	NA	NA	NA	NA	NA	XP_019074175.1 G-type lectin S-receptor-like serine/threonine-protein kinase SD1-13	632	1	0	0.6914	Vitis vinifera	0.6914	2	GO:0004674;GO:0048544	EC:2.7.1	IPR003609;IPR001480;IPR021820;IPR000858;IPR003609;IPR036426;noIPR;IPR001480;noIPR;noIPR;noIPR;noIPR;noIPR;IPR000742;IPR003609;IPR001480;IPR001480;noIPR;IPR036426	;;GO:0004674;GO:0048544;;;;;;;;;;;;;;;
Vitvi00g04498	0.120055	1	1.00202	0.653235	-0.422111	1	-0.112505	1	'35.1'	'not assigned.annotated'	'mercator4v5.0: not classified & prot-scriber: g type lectin s receptor erine threonine protein kinae & swissprot: no annotation & original description: none'	NA	NA	NA	NA	NA	NA	NA	NA	NA	NA	XP_019074174.1 G-type lectin S-receptor-like serine/threonine-protein kinase SD1-13	103	4	3.9e-66	0.9703	Vitis vinifera	0.9796	6	GO:0004672;GO:0005524;GO:0006468;GO:0016021;GO:0030246;GO:0048544	EC:2.7.1	IPR000858;noIPR;noIPR	GO:0048544;;
Vitvi00g04499	0.333312	0.22747	-0.136742	1	-0.189253	1	-0.149918	1	'35.1'	'not assigned.annotated'	'mercator4v5.0: not classified & prot-scriber: g type lectin s receptor erine threonine protein kinae & swissprot: G-type lectin S-receptor-like serine/threonine-protein kinase At1g11330 & original description: none'	NA	NA	NA	NA	NA	NA	NA	NA	NA	NA	RVW76131.1G-type lectin S-receptor-like serine/threonine-protein kinase	434	1	1.4e-262	1	Vitis vinifera	1	6	GO:0004672;GO:0005524;GO:0006468;GO:0016021;GO:0030246;GO:0048544	EC:2.7.1	IPR001480;IPR036426;IPR001480;IPR000858;noIPR;noIPR;noIPR;noIPR;IPR022272;IPR001480;IPR001480;IPR001480;IPR001480;IPR036426;IPR036426	;;;GO:0048544;;;;;;;;;;;
Vitvi00g04500	0.0623146	0.891659	0.18954	0.980993	-0.000437399	1	-0.102253	1	'35.1'	'not assigned.annotated'	'mercator4v5.0: not classified & prot-scriber: g type lectin s receptor erine threonine protein kinae & swissprot: G-type lectin S-receptor-like serine/threonine-protein kinase At1g11300 & original description: none'	NA	NA	NA	NA	NA	NA	NA	NA	NA	NA	XP_010647320.1 G-type lectin S-receptor-like serine/threonine-protein kinase At1g11300	239	3	1.5e-80	0.9929	Vitis vinifera	1	6	GO:0004674;GO:0005524;GO:0006468;GO:0016021;GO:0030246;GO:0048544	EC:2.7.1	IPR001480;IPR001480;IPR036426;IPR021820;noIPR;noIPR;noIPR;noIPR;IPR001480;IPR001480;IPR036426	;;;GO:0004674;;;;;;;
Vitvi00g04501	0.266409	0.478341	-0.459505	0.785566	-0.348586	1	-0.150845	1	'35.1'	'not assigned.annotated'	'mercator4v5.0: not classified & prot-scriber: receptor threonine protein kinase & swissprot: G-type lectin S-receptor-like serine/threonine-protein kinase At1g11300 & original description: none'	NA	NA	NA	NA	NA	NA	NA	NA	NA	NA	RVW76130.1G-type lectin S-receptor-like serine/threonine-protein kinase SD1-29	151	4	4.1e-60	0.9216	Vitis vinifera	0.9316	7	GO:0005524;GO:0006468;GO:0016021;GO:0030246;GO:0048544;GO:0106310;GO:0106311	EC:2.7.11.1	noIPR;IPR021820;noIPR;noIPR;noIPR;IPR011009	;GO:0004674;;;;
Vitvi00g04503	-0.589197	0.930052	0.784565	1	0.126657	1	0.257314	1	'35.1'	'not assigned.annotated'	'mercator4v5.0: not classified & prot-scriber: ef hand domain containing protein & swissprot: Calcium-binding protein PBP1 & original description: none'	NA	NA	NA	NA	NA	NA	NA	NA	NA	NA	XP_002263028.1 calcium-binding protein PBP1	113	1	3.3e-76	1	Vitis vinifera/Vitis riparia	1	1	GO:0005509	NA	noIPR;IPR002048;IPR044205;noIPR;IPR018247;IPR002048;IPR011992	;GO:0005509;GO:0005509;;;GO:0005509;
Vitvi00g04504	0.311058	0.476893	-0.0251043	1	-0.193617	1	-0.0419078	1	'50.2.7'	'Enzyme classification.EC_2 transferases.EC_2.7 transferase transferring phosphorus-containing group'	'mercator4v5.0: EC_2.7 transferase transferring phosphorus-containing group & prot-scriber: g type lectin s receptor erine threonine protein kinae & swissprot: Receptor-like serine/threonine-protein kinase SD1-8 & original description: none'	NA	NA	NA	NA	NA	NA	NA	NA	NA	NA	XP_019074110.1 receptor-like serine/threonine-protein kinase SD1-7 isoform X2	443	12	3.6e-299	0.9691	Vitis vinifera	0.993	5	GO:0004672;GO:0005524;GO:0005975;GO:0006468;GO:0008061	EC:2.7.1	IPR000719;noIPR;IPR001245;noIPR;noIPR;noIPR;noIPR;IPR008271;IPR000719;IPR011009	GO:0005524/GO:0004672/GO:0006468;;GO:0004672/GO:0006468;;;;;GO:0004672/GO:0006468;GO:0005524/GO:0004672/GO:0006468;
Vitvi00g04505	0.228634	0.0789607	-0.183695	0.917087	-0.406524	1	-0.0994245	1	'50.2.7' AND '50.3.2'	'Enzyme classification.EC_2 transferases.EC_2.7 transferase transferring phosphorus-containing group' AND 'Enzyme classification.EC_3 hydrolases.EC_3.2 glycosylase'	'mercator4v5.0: EC_2.7 transferase transferring phosphorus-containing group & prot-scriber: g type lectin s receptor erine threonine protein kinae & swissprot: Putative cysteine-rich receptor-like protein kinase 35 & original description: none' AND 'mercator4v5.0: EC_3.2 glycosylase & prot-scriber: g type lectin s receptor erine threonine protein kinae & swissprot: Putative cysteine-rich receptor…	NA	NA	NA	NA	NA	NA	NA	NA	NA	NA	CBI35714.3unnamed protein product, partial	1240	1	0	0.9089	Vitis vinifera	0.9089	5	GO:0004672;GO:0005524;GO:0005975;GO:0006468;GO:0008061	EC:2.7.1	IPR011583;IPR000719;IPR029070;IPR001223;IPR029070;noIPR;noIPR;noIPR;noIPR;IPR001223;IPR001245;noIPR;noIPR;noIPR;noIPR;noIPR;noIPR;noIPR;noIPR;IPR008271;IPR001223;IPR000719;IPR001223;noIPR;noIPR;IPR011009;IPR017853;IPR029070;IPR029070;IPR017853	GO:0008061;GO:0005524/GO:0004672/GO:0006468;;GO:0005975;;;;;;GO:0005975;GO:0004672/GO:0006468;;;;;;;;;GO:0004672/GO:0006468;GO:0005975;GO:0005524/GO:0004672/GO:0006468;GO:0005975;;;;;;;
Vitvi00g04507	0.542058	1.31032e-06	0.0337421	1	0.0770391	1	-0.00627534	1	'50.2.7' AND '50.3.2'	'Enzyme classification.EC_2 transferases.EC_2.7 transferase transferring phosphorus-containing group' AND 'Enzyme classification.EC_3 hydrolases.EC_3.2 glycosylase'	'mercator4v5.0: EC_2.7 transferase transferring phosphorus-containing group & prot-scriber: g type lectin s receptor erine threonine protein kinae & swissprot: G-type lectin S-receptor-like serine/threonine-protein kinase B120 & original description: none' AND 'mercator4v5.0: EC_3.2 glycosylase & prot-scriber: g type lectin s receptor erine threonine protein kinae & swissprot: G-type lectin S-rec…	NA	NA	NA	NA	NA	NA	NA	NA	NA	NA	RVW19560.1putative cysteine-rich receptor-like protein kinase 35	781	13	0	0.9775	Vitis vinifera	0.9987	5	GO:0004672;GO:0005524;GO:0005975;GO:0006468;GO:0008061	EC:2.7.1	IPR000719;IPR011583;IPR000719;noIPR;noIPR;IPR001223;noIPR;IPR029070;noIPR;noIPR;noIPR;IPR008271;IPR000719;IPR001223;noIPR;IPR017853;IPR029070;IPR011009	GO:0005524/GO:0004672/GO:0006468;GO:0008061;GO:0005524/GO:0004672/GO:0006468;;;GO:0005975;;;;;;GO:0004672/GO:0006468;GO:0005524/GO:0004672/GO:0006468;GO:0005975;;;;
Vitvi00g04508	-0.175635	1	-2.85516	0.934557	1.55726	1	-2.36585	1	'50.3.2'	'Enzyme classification.EC_3 hydrolases.EC_3.2 glycosylase'	'mercator4v5.0: EC_3.2 glycosylase & prot-scriber: gh domain containing protein & swissprot: Class V chitinase & original description: none'	AT4G19810	ChiC	AT4G19810.1	56.051	0	ortholog_many2many	AT4G19810.1	ChiC encodes a Class V chitinase that is a part of glycoside hydrolase family 18 based on CAZy groupings. It appears to primarily act as an exochitinase in vitro where it predominantly cleaves a chitobiose (GlcNAc)2 residue from the non-reducing end of a chitin oligosaccharide. However, it shows some minor endochitinase activity in vitro, as well. A putative 24 amino-acid signal peptide may direc…	CLASS V CHITINASE (ChiC)	NA	XP_010647184.1 chitotriosidase-1-like	314	1	1.7e-206	0.9824	Vitis vinifera	0.9824	2	GO:0005975;GO:0008061	NA	IPR011583;noIPR;IPR001223;IPR029070;noIPR;noIPR;IPR001223;noIPR;IPR029070;IPR017853	GO:0008061;;GO:0005975;;;;GO:0005975;;;
Vitvi00g04509	0.115863	0.835983	0.101873	1	-0.0151141	1	0.143208	1	'50.2.4'	'Enzyme classification.EC_2 transferases.EC_2.4 glycosyltransferase'	'mercator4v5.0: EC_2.4 glycosyltransferase & prot-scriber: udp glycosyltransferase & swissprot: Putative UDP-rhamnose:rhamnosyltransferase 1 & original description: none'	NA	NA	NA	NA	NA	NA	NA	NA	NA	NA	RVX09806.1putative UDP-rhamnose:rhamnosyltransferase 1	453	1	0	0.9978	Vitis vinifera	0.9978	2	GO:0008194;GO:0016021	EC:2.4	noIPR;IPR002213;noIPR;noIPR;noIPR;IPR002213;noIPR	;GO:0008194;;;;GO:0008194;
Vitvi00g04514	-1.20857	2.14622e-12	-0.00593845	1	0.21025	1	0.142662	1	'50.3.2'	'Enzyme classification.EC_3 hydrolases.EC_3.2 glycosylase'	'mercator4v5.0: EC_3.2 glycosylase & prot-scriber: pectate lyase 3 domain containing protein & swissprot: Probable polygalacturonase & original description: none'	AT3G61490	AT3G61490	AT3G61490.4	69.9374	1	ortholog_one2many	AT3G61490.4	Pectin lyase-like superfamily protein;(source:Araport11)	POLYGALACTURONASE CLADE F 9 (PGF9)	NA	XP_003633958.1 probable polygalacturonase	479	5	0	0.9975	Vitis vinifera	1	4	GO:0004650;GO:0005618;GO:0005975;GO:0016021	EC:3.2.1.15	IPR012334;IPR000743;noIPR;noIPR;IPR011050	;GO:0004650/GO:0005975;;;
Vitvi00g04515	4.30401	0.18921	NA	NA	NA	NA	NA	NA	'13.4.4.1.4' AND '27.14.6' AND '50.2.7'	'Cell division.cytokinesis.phragmoplast disassembly.NACK-PQR signalling pathway.MAP protein kinase *(NRK/MPK)' AND 'Multi-process regulation.MAP kinase cascade signalling.MAP-kinase protein kinase' AND 'Enzyme classification.EC_2 transferases.EC_2.7 transferase transferring phosphorus-containing group'	'mercator4v5.0: MAP protein kinase *(NRK/MPK) & prot-scriber: mitogen activated protein kinase & swissprot: Mitogen-activated protein kinase 4 & original description: none' AND 'mercator4v5.0: MAP-kinase protein kinase & prot-scriber: mitogen activated protein kinase & swissprot: Mitogen-activated protein kinase 4 & original description: none' AND 'mercator4v5.0: EC_2.7 transferase transferring p…	AT2G46070	MPK12	AT2G46070.3	75	0	ortholog_one2one	AT2G46070.3	Encodes a MAP kinase protein. MPK12 interacts with the IBR5 protein phosphatase in vitro and in vivo, and it can be dephosphorylated and inactivated by IBR5. MPK12 appears to be a negative regulator of auxin signlaing. MPK12 RNAi lines are hypersensitive to auxin in root elongation and transcriptional response assays, but they appear to have normal sensitivity to ABA. MPK12 is a nuclear protein a…	NA	NA	XP_003633959.1 mitogen-activated protein kinase homolog MMK2	292	9	4.2e-207	0.9859	Vitis vinifera	1	8	GO:0000165;GO:0004707;GO:0005524;GO:0005634;GO:0005737;GO:0006468;GO:0106310;GO:0106311	EC:2.7.11.24;EC:2.7.11.1	IPR000719;noIPR;noIPR;IPR000719;noIPR;noIPR;IPR008271;IPR000719;IPR011009	GO:0005524/GO:0004672/GO:0006468;;;GO:0005524/GO:0004672/GO:0006468;;;GO:0004672/GO:0006468;GO:0005524/GO:0004672/GO:0006468;
Vitvi00g04516	NA	NA	NA	NA	-0.042589	1	NA	NA	'35.1'	'not assigned.annotated'	'mercator4v5.0: not classified & prot-scriber: beach domain containing protein b & swissprot: BEACH domain-containing protein B & original description: none'	AT1G58230	AT1G58230	AT1G58230.2	48	0	ortholog_one2many	AT1G58230.1	binding protein;(source:Araport11)	BEACH-DOMAIN HOMOLOG B (BCHB)	NA	XP_010664423.1 BEACH domain-containing protein B isoform X3	100	7	1e-37	0.9067	Vitis vinifera	0.9067	NA	NA	NA	noIPR;noIPR	;
Vitvi00g04517	-1.56419	1	-2.26636	1	NA	NA	-1.29982	1	'35.1'	'not assigned.annotated'	'mercator4v5.0: not classified & prot-scriber: quality protein midasin & swissprot: no annotation & original description: none'	NA	NA	NA	NA	NA	NA	NA	NA	NA	NA	CAN78415.1hypothetical protein VITISV_037204	94	1	1.1e-58	1	Vitis vinifera	1	NA	NA	NA	noIPR;noIPR	;
Vitvi00g04518	NA	NA	-3.50468	0.801568	NA	NA	NA	NA	'35.1'	'not assigned.annotated'	'mercator4v5.0: not classified & prot-scriber: beach domain containing protein & swissprot: BEACH domain-containing protein C2 & original description: none'	NA	NA	NA	NA	NA	NA	NA	NA	NA	NA	XP_034709172.1BEACH domain-containing protein C2 isoform X2	163	6	3.1e-94	0.8708	Vitis riparia	0.8708	NA	NA	NA	noIPR;noIPR	;
Vitvi00g04519	-3.99601	9.82107e-05	-0.889514	0.915799	-0.942827	1	0.36432	1	'19.2.2.12.4.2.4'	'Protein homeostasis.ubiquitin-proteasome system.ubiquitin-fold protein conjugation.CULLIN-based E3 ubiquitin ligase activities.CUL3-based E3 ubiquitin ligase complexes.BTB/POZ substrate adaptor component activities.substrate adaptor *(BT)'	'mercator4v5.0: substrate adaptor BT of CUL3-BTB E3 ubiquitin ligase complex & prot-scriber: btb poz and taz domain containing protein & swissprot: BTB/POZ and TAZ domain-containing protein 4 & original description: none'	AT5G67480	BT4	AT5G67480.2	61.791	1	ortholog_many2many	AT5G67480.2	BTB and TAZ domain protein. Located in cytoplasm and expressed in fruit, flower and leaves.	BTB AND TAZ DOMAIN PROTEIN 4 (BT4)	NA	XP_003632492.1 BTB/POZ and TAZ domain-containing protein 4	335	2	1.9e-250	0.9985	Vitis vinifera	1	2	GO:0005515;GO:0046872	NA	IPR000210;IPR000197;IPR035898;IPR000197;IPR011333;noIPR;IPR000210;noIPR;noIPR;IPR044513;IPR000210;noIPR;IPR011333;IPR035898	GO:0005515;;;;;;GO:0005515;;;;GO:0005515;;;
Vitvi00g04520	-0.537112	0.851634	-0.46228	1	-0.500282	1	-0.249021	1	'13.2.1.1.4'	'Cell division.cell cycle organisation.cell cycle control.CYCLIN regulatory protein activities.regulatory protein *(CYCD)'	'mercator4v5.0: regulatory protein *(CYCD) of cell cycle & prot-scriber: cyclin d5 1 protein & swissprot: Cyclin-D5-1 & original description: none'	NA	NA	NA	NA	NA	NA	NA	NA	NA	NA	XP_003632504.2 cyclin-D5-1	330	3	1.7e-235	0.9949	Vitis vinifera	1	7	GO:0000079;GO:0000307;GO:0005634;GO:0005737;GO:0016538;GO:0044772;GO:0051301	EC:2.7.1	IPR004367;IPR013763;IPR004367;noIPR;IPR006671;noIPR;noIPR;IPR039361;IPR013763;IPR036915	;;;;;;;;;
Vitvi00g04521	-1.81583	6.19074e-08	0.0887155	1	-0.581636	1	0.252144	1	'13.2.2.1.4.2'	'Cell division.cell cycle organisation.chromatin condensation.condensin I/II complex.condensin-II-specific components.component *(CAP-G2)'	'mercator4v5.0: component *(CAP-G2) of condensin II complex & prot-scriber: condensin complex subunit g2 & swissprot: no annotation & original description: none'	AT1G64960	HEB1	AT1G64960.2	50.25	1	ortholog_one2many	AT1G64960.2	ARM repeat superfamily protein;(source:Araport11)	(CAP-G2)	NA	RVX23326.1Condensin-2 complex subunit G2	1200	4	0	0.8894	Vitis vinifera	0.9175	1	GO:0005634	NA	IPR011989;IPR024741;noIPR;noIPR;noIPR;noIPR;IPR016024	;GO:0005634;;;;;
Vitvi00g04522	0.244255	0.108098	0.304777	0.351049	0.169064	1	0.117674	1	'24.1.2.2.2'	'Solute transport.primary active transport.P-type ATPase superfamily.P2 family.P2B-type calcium cation-transporting ATPase *(ACA)'	'mercator4v5.0: P2B-type calcium cation-transporting ATPase *(ACA) & prot-scriber: calcium transporting atpase 1 & swissprot: Calcium-transporting ATPase 2, plasma membrane-type & original description: none'	AT4G37640	ACA2	AT4G37640.1	80.5247	0	ortholog_many2many	AT4G37640.1	Encodes a calmodulin-regulated Ca(2+)-pump located in the endoplasmic reticulum. Belongs to plant 2B ATPase's with an N-terminal autoinhibitor.	CALCIUM ATPASE 2 (ACA2)	NA	RVX23323.1Calcium-transporting ATPase 2, plasma membrane-type	991	3	0	0.9969	Vitis vinifera	0.999	7	GO:0005388;GO:0005516;GO:0005524;GO:0005887;GO:0043231;GO:0070588;GO:0140603	EC:3.6.1;EC:7.2.2.10	IPR001757;noIPR;IPR004014;IPR006068;IPR004014;noIPR;IPR023214;IPR001757;noIPR;IPR023299;noIPR;noIPR;noIPR;IPR006408;noIPR;IPR044492;noIPR;noIPR;IPR018303;noIPR;IPR023299;IPR023298;IPR008250;IPR036412	GO:0016021/GO:0005215/GO:0140603/GO:0005524;;;;;;;GO:0016021/GO:0005215/GO:0140603/GO:0005524;;GO:0000166;;;;GO:0070588/GO:0016020/GO:0005388/GO:0005524;;;;;;;GO:0000166;;;
Vitvi00g04523	NA	NA	0.95488	1	-1.30539	1	-4.39102	0.69559	'19.2.2.1.1'	'Protein homeostasis.ubiquitin-proteasome system.ubiquitin-fold protein conjugation.UBQ conjugation (ubiquitylation).UBQ ubiquitin-fold protein'	'mercator4v5.0: UBQ ubiquitin-fold protein & prot-scriber: orysj polyubiquitin & swissprot: Polyubiquitin & original description: none'	AT1G55060	UBQ12	AT1G55060.1	43.299	0	ortholog_one2one	AT1G55060.1	Ubiquitin-like gene, believed to be a pseudogene because of amino acid substitutions in 3 of the 5 ubiquitin repeats found in the UBQ12 gene product	UBIQUITIN 12 (UBQ12)	NA	XP_034706443.1polyubiquitin-like isoform X1	388	20	4.5e-234	0.8888	Vitis vinifera	0.8928	6	GO:0005634;GO:0005737;GO:0016567;GO:0019941;GO:0031386;GO:0031625	NA	IPR019956;IPR000626;noIPR;IPR000626;noIPR;noIPR;noIPR;noIPR;noIPR;IPR019954;IPR019954;IPR019954;IPR000626;IPR000626;IPR000626;IPR000626;IPR000626;noIPR;noIPR;noIPR;IPR029071;IPR029071;IPR029071;IPR029071;IPR029071	;GO:0005515;;GO:0005515;;;;;;;;;GO:0005515;GO:0005515;GO:0005515;GO:0005515;GO:0005515;;;;;;;;
Vitvi00g04527	NA	NA	-3.80811	0.668107	-2.45683	1	3.12912	1	'17.2.24' AND '50.6.1'	'Protein biosynthesis.aminoacyl-tRNA synthetase activities.valine-tRNA ligase' AND 'Enzyme classification.EC_6 ligases.EC_6.1 ligase forming carbon-oxygen bond'	'mercator4v5.0: valine-tRNA ligase & prot-scriber: pig valine trna ligase & swissprot: Valine--tRNA ligase, mitochondrial 1 & original description: none' AND 'mercator4v5.0: EC_6.1 ligase forming carbon-oxygen bond & prot-scriber: pig valine trna ligase & swissprot: Valine--tRNA ligase, mitochondrial 1 & original description: none'	AT1G14610	TWN2	AT1G14610.1	69.3587	0	ortholog_many2many	AT1G14610.1	Required for proper proliferation of basal cells.	VALYL TRNA SYNTHETASE (VALRS);TWIN 2 (TWN2)	NA	XP_010662530.1 valine--tRNA ligase, mitochondrial 1 isoform X1	842	5	0	0.9983	Vitis vinifera	0.9988	4	GO:0002161;GO:0004832;GO:0005524;GO:0006438	EC:6.1.1.9;EC:3.1.1.1	noIPR;noIPR;IPR002303;IPR002300;noIPR;IPR014729;IPR037118;IPR002303;IPR009008;IPR013155;IPR002303;noIPR;IPR033705;IPR009008;noIPR;IPR009080	;;GO:0000166/GO:0005524/GO:0006438/GO:0004832;GO:0000166/GO:0004812/GO:0005524/GO:0006418;;;;GO:0000166/GO:0005524/GO:0006438/GO:0004832;GO:0002161/GO:0006418;GO:0006418/GO:0004812;GO:0000166/GO:0005524/GO:0006438/GO:0004832;;;GO:0002161/GO:0006418;;GO:0000166/GO:0004812/GO:0005524/GO:0006418
Vitvi00g04528	0.186022	0.560639	0.0698895	1	0.467483	1	0.301785	1	'15.5.9.1.5' AND '26.5.3.4.2'	'RNA biosynthesis.transcriptional regulation.AP2/ERF transcription factor superfamily.transcription factor (ERF) activities.subgroup ERF-III transcription factor' AND 'External stimuli response.temperature.cold response.ICE-CBF cold acclimation transcriptional cascade.transcription factor *(CBF/DREB1)'	'mercator4v5.0: subgroup ERF-III transcription factor & prot-scriber: dehydration responsive element binding protein & swissprot: Dehydration-responsive element-binding protein 1A & original description: none' AND 'mercator4v5.0: transcription factor *(CBF/DREB1) & prot-scriber: dehydration responsive element binding protein & swissprot: Dehydration-responsive element-binding protein 1A & origina…	AT4G25490	CBF1	AT4G25490.1	57.7982	1	ortholog_many2many	AT4G25490.1	Transcriptional activator that binds to the DRE/CRT regulatory element and induces COR (cold-regulated) gene expression increasing plant freezing tolerance. It encodes a member of the DREB subfamily A-1 of ERF/AP2 transcription factor family (CBF1). The protein contains one AP2 domain. There are six members in this subfamily, including CBF1, CBF2, and CBF3. This gene is involved in response to lo…	C-REPEAT/DRE BINDING FACTOR 1 (CBF1); (ATCBF1);DRE BINDING PROTEIN 1B (DREB1B)	NA	XP_002280097.1 dehydration-responsive element-binding protein 1B isoform X1	218	12	1e-157	0.9943	Vitis aestivalis/Vitis rupestris/Vitis hybrid cultivar/Vitis vinifera/Vitis labrusca/Vitis riparia	1	4	GO:0003677;GO:0003700;GO:0005634;GO:0006355	NA	IPR001471;IPR001471;IPR001471;IPR036955;noIPR;noIPR;noIPR;noIPR;IPR001471;IPR001471;IPR016177	GO:0003700/GO:0006355;GO:0003700/GO:0006355;GO:0003700/GO:0006355;GO:0003700/GO:0006355;;;;;GO:0003700/GO:0006355;GO:0003700/GO:0006355;GO:0003677
Vitvi00g04532	NA	NA	1.54918	1	-1.61459	1	NA	NA	'24.2.2.9'	'Solute transport.carrier-mediated transport.MFS superfamily.anion transporter *(NRT1/PTR)'	'mercator4v5.0: anion transporter *(NRT1/PTR) & prot-scriber: protein nrt ptr family & swissprot: no annotation & original description: none'	NA	NA	NA	NA	NA	NA	NA	NA	NA	NA	XP_034677169.1protein NRT1/ PTR FAMILY 5.10-like isoform X2	91	11	4.7e-37	0.99	Vitis riparia	1	3	GO:0016021;GO:0022857;GO:0055085	EC:7	IPR036259;noIPR;IPR000109	;;GO:0055085/GO:0022857/GO:0016020
Vitvi00g04533	-0.432087	0.834523	4.80609	0.831994	-2.55878	1	-8.16656	0.408485	'24.2.2.9'	'Solute transport.carrier-mediated transport.MFS superfamily.anion transporter *(NRT1/PTR)'	'mercator4v5.0: anion transporter *(NRT1/PTR) & prot-scriber: protein nrt ptr family & swissprot: Protein NRT1/ PTR FAMILY 5.10 & original description: none'	NA	NA	NA	NA	NA	NA	NA	NA	NA	NA	XP_010665397.1 protein NRT1/ PTR FAMILY 5.10	369	3	4.2e-261	0.9991	Vitis vinifera	1	3	GO:0016021;GO:0022857;GO:0055085	EC:7	IPR000109;IPR036259;noIPR;IPR000109;IPR036259	GO:0055085/GO:0022857/GO:0016020;;;GO:0055085/GO:0022857/GO:0016020;
Vitvi00g04534	NA	NA	-1.32708	1	2.29335	1	2.28933	1	'35.2'	'not assigned.not annotated'	'mercator4v5.0: not classified & prot-scriber: no annotation & swissprot: no annotation & original description: none'	NA	NA	NA	NA	NA	NA	NA	NA	NA	NA	KAF7825001.1Protein NRT1/ PTR FAMILY 5.16	107	1	8.5e-07	0.5313	Senna tora	0.5312	NA	NA	NA	noIPR;noIPR	;
Vitvi00g04537	-0.333235	0.53081	-0.64516	0.691679	-0.504532	1	0.0876335	1	'35.1'	'not assigned.annotated'	'mercator4v5.0: not classified & prot-scriber: 50s ribosomal protein l2 & swissprot: 60S ribosomal protein L2, mitochondrial & original description: none'	NA	NA	NA	NA	NA	NA	NA	NA	NA	NA	GER48855.1ribosomal protein L2	284	2	3e-88	0.7659	Amborella trichopoda	0.6416	3	GO:0003735;GO:0005840;GO:0006412	NA	IPR022669;IPR014722;IPR023575;IPR014726;IPR022669;IPR002222;noIPR;noIPR;noIPR;IPR002171;IPR022671;IPR023575;IPR008991	GO:0006412/GO:0005840/GO:0003735;;GO:0006412/GO:0005840/GO:0003735;;GO:0006412/GO:0005840/GO:0003735;GO:0006412/GO:0005840/GO:0003735;;;;GO:0006412/GO:0005840/GO:0003735;GO:0006412/GO:0005840/GO:0003735;GO:0006412/GO:0005840/GO:0003735;
Vitvi00g04538	-0.131824	0.793159	-0.20952	1	-0.830513	1	-0.199406	1	'35.1'	'not assigned.annotated'	'mercator4v5.0: not classified & prot-scriber: ribosomal protein l2 & swissprot: no annotation & original description: none'	NA	NA	NA	NA	NA	NA	NA	NA	NA	NA	RWR83733.1Ribosomal protein L2	82	1	1.2e-32	0.8861	Cinnamomum micranthum f. kanehirae	0.8861	1	GO:0005840	NA	NA	NA
Vitvi00g04539	-0.61363	0.505571	-0.82948	0.832381	-0.803464	1	-0.936323	1	'35.1'	'not assigned.annotated'	'mercator4v5.0: not classified & prot-scriber: 60s ribosomal protein l2 mitochondrial & swissprot: no annotation & original description: none'	NA	NA	NA	NA	NA	NA	NA	NA	NA	NA	XP_022866432.1uncharacterized protein LOC111386211	55	2	3.4e-28	0.9909	Olea europaea var. sylvestris	0.9818	NA	NA	NA	NA	NA
Vitvi00g04540	-0.856873	0.0683142	-0.594226	0.802284	-0.137171	1	-0.48963	1	'17.6.1.2.2'	'Protein biosynthesis.organelle machinery.mitochondrial ribosome biogenesis.large ribosomal subunit proteome.component *(uL2m)'	'mercator4v5.0: component *(uL2m) of large mitoribosomal-subunit proteome & prot-scriber: 50s ribosomal protein l2 & swissprot: 60S ribosomal protein L2, mitochondrial & original description: none'	NA	NA	NA	NA	NA	NA	NA	NA	NA	NA	YP_002608368.1ribosomal protein L2	297	2	1.4e-213	1	Vitis vinifera	1	4	GO:0003723;GO:0003735;GO:0005762;GO:0032543	NA	IPR002171;noIPR;IPR022666;noIPR;noIPR;IPR002171;noIPR;IPR012340	GO:0006412/GO:0005840/GO:0003735;;GO:0006412/GO:0005840/GO:0003735;;;GO:0006412/GO:0005840/GO:0003735;;
Vitvi00g04541	NA	NA	NA	NA	NA	NA	1.5538	1	'35.1'	'not assigned.annotated'	'mercator4v5.0: not classified & prot-scriber: formamidopyrimidine dna glycosylase & swissprot: no annotation & original description: none'	NA	NA	NA	NA	NA	NA	NA	NA	NA	NA	CAN61454.1hypothetical protein VITISV_029793	133	1	2.1e-70	1	Vitis vinifera	1	NA	NA	NA	noIPR	NA
Vitvi00g04544	NA	NA	-1.63695	1	NA	NA	-1.62462	1	'35.2'	'not assigned.not annotated'	'mercator4v5.0: not classified & prot-scriber: no annotation & swissprot: no annotation & original description: none'	NA	NA	NA	NA	NA	NA	NA	NA	NA	NA	EXB88446.1hypothetical protein L484_012888	61	1	5e-28	0.9286	Morus notabilis	0.9286	NA	NA	NA	NA	NA
Vitvi00g04545	-1.17283	0.838102	-0.0855903	1	NA	NA	-1.62462	1	'35.1'	'not assigned.annotated'	'mercator4v5.0: not classified & prot-scriber: dimer tnp hat domain containing protein & swissprot: no annotation & original description: none'	NA	NA	NA	NA	NA	NA	NA	NA	NA	NA	CAN61453.1hypothetical protein VITISV_029791	137	1	2e-50	0.7731	Vitis vinifera	0.7731	NA	NA	NA	NA	NA
Vitvi00g04546	1.60501	1	NA	NA	1.56597	1	NA	NA	'35.1'	'not assigned.annotated'	'mercator4v5.0: not classified & prot-scriber: d alanine ligase & swissprot: no annotation & original description: none'	NA	NA	NA	NA	NA	NA	NA	NA	NA	NA	GER46169.1D-alanine--D-alanine ligase	109	1	2.1e-16	0.7273	Striga asiatica	0.7273	NA	NA	NA	NA	NA
Vitvi00g04547	NA	NA	-1.63695	1	NA	NA	NA	NA	'35.1'	'not assigned.annotated'	'mercator4v5.0: not classified & prot-scriber: mitochondrial protein ymf & swissprot: no annotation & original description: none'	NA	NA	NA	NA	NA	NA	NA	NA	NA	NA	QWQ49862.1hypothetical protein	116	1	1.2e-58	0.9891	Zelkova schneideriana	0.9891	NA	NA	NA	noIPR	NA
Vitvi00g04548	0.04087	1	2.27415	1	-1.09532	1	0.418281	1	'35.2'	'not assigned.not annotated'	'mercator4v5.0: not classified & prot-scriber: no annotation & swissprot: no annotation & original description: none'	NA	NA	NA	NA	NA	NA	NA	NA	NA	NA	---NA---	282	NA	NA	NA	NA	NA	NA	NA	NA	NA	NA
Vitvi00g04555	1.59949	1	NA	NA	NA	NA	NA	NA	'35.1'	'not assigned.annotated'	'mercator4v5.0: not classified & prot-scriber: chal sti synt n domain containing protein & swissprot: no annotation & original description: none'	NA	NA	NA	NA	NA	NA	NA	NA	NA	NA	KAF7816798.1hypothetical protein G2W53_030767	134	1	2.5e-19	0.7813	Senna tora	0.7812	NA	NA	NA	noIPR	NA
Vitvi00g04557	0.0611702	1	0.241359	1	-1.38983	1	0.1281	1	'35.1'	'not assigned.annotated'	'mercator4v5.0: not classified & prot-scriber: glyco trans 2 domain containing protein & swissprot: no annotation & original description: none'	NA	NA	NA	NA	NA	NA	NA	NA	NA	NA	RVW34413.1putative xyloglucan glycosyltransferase 6	123	1	6.9e-43	0.9878	Vitis vinifera	0.9878	2	GO:0016021;GO:0016740	EC:2	NA	NA
Vitvi00g04558	0.443221	0.000628689	-0.277416	0.695945	0.0130607	1	-0.214208	0.973092	'22.5.3.1.4.1'	'Vesicle trafficking.multi-pathway trafficking regulation.target membrane fusion.SNARE membrane fusion complexes.Qc-type SNARE components.SYP5-group component'	'mercator4v5.0: Qc-type SYP5-group component of SNARE membrane fusion complex & prot-scriber: t snare coiled coil homology domain conaining proein & swissprot: Syntaxin-51 & original description: none'	NA	NA	NA	NA	NA	NA	NA	NA	NA	NA	XP_010647220.2 syntaxin-51	156	3	9.2e-84	0.9957	Vitis vinifera	1	NA	NA	NA	IPR000727;noIPR;IPR000727;noIPR;noIPR;IPR000727;noIPR;noIPR	;;;;;;;
Vitvi00g04561	-0.912879	0.622722	1.25621	0.16267	0.674795	1	0.646631	1	'35.1'	'not assigned.annotated'	'mercator4v5.0: not classified & prot-scriber: pentatricopeptide repeat containing protein & swissprot: Pentatricopeptide repeat-containing protein At1g71420 & original description: none'	AT1G71420	AT1G71420	AT1G71420.1	45.6044	0	ortholog_one2many	AT1G71420.1	Tetratricopeptide repeat (TPR)-like superfamily protein;(source:Araport11)	NA	NA	RVW12744.1Pentatricopeptide repeat-containing protein	364	1	2.7e-256	0.898	Vitis vinifera	0.898	1	GO:0005515	NA	IPR011990;IPR002885;IPR002885;IPR011990;IPR011990;noIPR;noIPR;noIPR;IPR002885	GO:0005515;;;GO:0005515;GO:0005515;;;;
Vitvi00g04562	-0.559289	0.142234	0.703691	0.866861	-0.0815692	1	-0.0355994	1	'35.2'	'not assigned.not annotated'	'mercator4v5.0: not classified & prot-scriber: no annotation & swissprot: no annotation & original description: none'	NA	NA	NA	NA	NA	NA	NA	NA	NA	NA	RVW60304.1hypothetical protein CK203_084060	89	1	2e-47	0.9762	Vitis vinifera	0.9762	NA	NA	NA	NA	NA
Vitvi00g04563	0.790695	0.00221913	-0.418734	1	-0.278976	1	0.279595	1	'50.3.2'	'Enzyme classification.EC_3 hydrolases.EC_3.2 glycosylase'	'mercator4v5.0: EC_3.2 glycosylase & prot-scriber: glucan endo beta glucosidase basic isoform protein & swissprot: Glucan endo-1,3-beta-glucosidase, acidic isoform PR-Q' & original description: none'	AT3G57240	BG3	AT3G57240.1	56.8889	0	ortholog_many2many	AT3G57240.1	encodes a member of glycosyl hydrolase family 17	BETA-1,3-GLUCANASE 3 (BG3); (ATBG3);&#946;-1,3-GLUCANASE 3 (GNS3)	NA	RVW92195.1Glucan endo-1,3-beta-glucosidase	225	3	4.4e-139	0.9858	Vitis vinifera	0.9858	4	GO:0005618;GO:0005975;GO:0042973;GO:0046658	EC:3.2.1.21;EC:3.2.1.39	IPR000490;noIPR;IPR044965;noIPR;IPR017853	GO:0004553/GO:0005975;;GO:0004553/GO:0005975;;
Vitvi00g04564	0.775991	0.120278	-0.349086	1	-0.217834	1	-0.172125	1	'50.3.2'	'Enzyme classification.EC_3 hydrolases.EC_3.2 glycosylase'	'mercator4v5.0: EC_3.2 glycosylase & prot-scriber: glucan endo beta glucosidase basic isoform & swissprot: Glucan endo-1,3-beta-glucosidase, basic isoform & original description: none'	NA	NA	NA	NA	NA	NA	NA	NA	NA	NA	XP_034680591.1glucan endo-1,3-beta-glucosidase, basic isoform-like	345	10	3.3e-245	0.9794	Vitis riparia	0.9884	2	GO:0005975;GO:0042973	EC:3.2.1.21;EC:3.2.1.39	noIPR;IPR000490;noIPR;IPR044965;IPR000490;IPR017853	;GO:0004553/GO:0005975;;GO:0004553/GO:0005975;GO:0004553/GO:0005975;
Vitvi00g04565	-1.06674	0.723311	1.0004	1	0.496092	1	-1.06272	1	'50.3.2'	'Enzyme classification.EC_3 hydrolases.EC_3.2 glycosylase'	'mercator4v5.0: EC_3.2 glycosylase & prot-scriber: glucan endo beta glucosidase isoform & swissprot: Glucan endo-1,3-beta-glucosidase, basic isoform & original description: none'	NA	NA	NA	NA	NA	NA	NA	NA	NA	NA	XP_010653912.1 glucan endo-1,3-beta-glucosidase, basic isoform isoform X2	383	3	2.3e-287	0.9957	Vitis vinifera	1	2	GO:0005975;GO:0042973	EC:3.2.1.21;EC:3.2.1.39	IPR000490;noIPR;IPR044965;noIPR;IPR000490;IPR017853	GO:0004553/GO:0005975;;GO:0004553/GO:0005975;;GO:0004553/GO:0005975;
Vitvi00g04566	1.61146	1	-0.0805664	1	1.55726	1	NA	NA	'21.4.2.4'	'Cell wall organisation.cell wall proteins.expansin activities.beta-like-class expansin'	'mercator4v5.0: beta-like-class expansin & prot-scriber: expansin b1 protein & swissprot: Expansin-like B1 & original description: none'	AT4G17030	EXLB1	AT4G17030.1	50.1992	0	ortholog_one2many	AT4G17030.1	Encodes EXLB1 (expansin-like B1), a member of the expansin family.	EXPANSIN-LIKE B1 (ATEXLB1); (EXPR);EXPANSIN-LIKE B1 (EXLB1); (ATEXPR1); (ATHEXP BETA 3.1); (AT-EXPR)	NA	RVW50829.1Expansin-like B1	251	1	1.6e-191	1	Vitis vinifera	1	1	GO:0005576	NA	IPR007118;IPR009009;IPR036749;IPR007117;IPR036908;noIPR;noIPR;IPR007117;IPR007112;IPR036749;IPR036908	GO:0005576;;;;;;;;;;
Vitvi00g04567	-0.417942	0.788413	0.0429971	1	-0.568811	1	0.410364	1	'35.2'	'not assigned.not annotated'	'mercator4v5.0: not classified & prot-scriber: no annotation & swissprot: no annotation & original description: none'	NA	NA	NA	NA	NA	NA	NA	NA	NA	NA	---NA---	76	NA	NA	NA	NA	NA	NA	NA	NA	NA	NA
Vitvi00g04568	-1.1851	0.306999	0.0976926	1	-3.49853	1	-0.287568	1	'3.3.2'	'Carbohydrate metabolism.trehalose metabolism.trehalose-6-phosphate phosphatase'	'mercator4v5.0: trehalose-6-phosphate phosphatase & prot-scriber: trehalose 6 phosphate phosphatase & swissprot: Probable trehalose-phosphate phosphatase F & original description: none'	NA	NA	NA	NA	NA	NA	NA	NA	NA	NA	XP_002264471.2 probable trehalose-phosphate phosphatase F	393	4	3.2e-290	0.9917	Vitis vinifera	1	3	GO:0004805;GO:0005992;GO:0016311	EC:3.1.3.12	IPR006379;IPR003337;IPR003337;noIPR;IPR023214;IPR044651;noIPR;noIPR;IPR036412	;GO:0005992/GO:0003824;GO:0005992/GO:0003824;;;GO:0005992/GO:0004805;;;
Vitvi00g04569	-0.302287	0.305199	-0.524145	0.893824	0.240789	1	-0.0418795	1	'50.2.2'	'Enzyme classification.EC_2 transferases.EC_2.2 transferase transferring aldehyde or ketonic group'	'mercator4v5.0: EC_2.2 transferase transferring aldehyde or ketonic group & prot-scriber: transaldolase protein & swissprot: no annotation & original description: none'	AT1G12230	AT1G12230	AT1G12230.2	75.2525	1	ortholog_one2many	AT1G12230.2	Aldolase superfamily protein;(source:Araport11)	(GSM2-LIKE)	NA	XP_034673709.1transaldolase isoform X1	396	4	9.4e-280	0.9842	Vitis vinifera	1	4	GO:0004801;GO:0005737;GO:0005975;GO:0009052	EC:2.2.1.2	IPR013785;IPR001585;IPR001585;noIPR;IPR004730;noIPR	GO:0003824;GO:0005975;GO:0005975;;GO:0004801/GO:0006098/GO:0005737;
Vitvi00g04570	0.301897	0.347076	0.679374	0.536961	0.462675	1	0.4269	1	'50.3.2'	'Enzyme classification.EC_3 hydrolases.EC_3.2 glycosylase'	'mercator4v5.0: EC_3.2 glycosylase & prot-scriber: acid beta fructofuranosidase 1 & swissprot: no annotation & original description: none'	NA	NA	NA	NA	NA	NA	NA	NA	NA	NA	RVW50648.1Acid beta-fructofuranosidase	150	4	3.5e-96	0.9814	Vitis vinifera	0.98	4	GO:0004575;GO:0005775;GO:0005975;GO:0016021	EC:3.2.1.20;EC:3.2.1.26;EC:3.2.1.48	IPR021792;noIPR;noIPR	GO:0004564/GO:0004575;;
Vitvi00g04573	-0.824956	0.324363	-0.78105	0.52569	-0.233039	1	-0.290708	1	'16.1.1.2.9.2'	'RNA processing.pre-RNA splicing.U2-type major spliceosome.U2 snRNP complex.U2AF pre-RNA splicing factor heterodimer.large subunit *(U2AF2/U2AF65)'	'mercator4v5.0: large subunit of U2AF pre-RNA splicing auxiliary factor complex & prot-scriber: splicing factor u2af large subunit & swissprot: Splicing factor U2af large subunit B & original description: none'	AT1G60900	AT1G60900	AT1G60900.1	59.7561	0	ortholog_many2many	AT1G60900.1	Putative U2A65 splicing factor which functions in abscisic acid mediated flowering via regulating the precursor messenger RNA splicing of ABI5 and FLC in shoot apex. Regulates flowering time and displays a redundant role in pollen tube growth together with AtU2AF65a.	(ATU2AF65B); (U2AF65B)	NA	RVX08492.1Splicing factor U2af large subunit B	164	10	1.9e-99	0.9957	Vitis vinifera	1	4	GO:0003723;GO:0005634;GO:0006397;GO:0008380	NA	IPR012677;noIPR;noIPR;noIPR;IPR035979	;;;;GO:0003676
Vitvi00g04576	-0.988308	1	NA	NA	NA	NA	NA	NA	'35.1'	'not assigned.annotated'	'mercator4v5.0: not classified & prot-scriber: nadh dehydrogenase subunit & swissprot: no annotation & original description: none'	NA	NA	NA	NA	NA	NA	NA	NA	NA	NA	KAG4906055.1hypothetical protein JHK86_057302	59	2	7.4e-13	0.9178	Glycine max	0.9189	NA	NA	NA	NA	NA
Vitvi00g04577	-0.126706	0.922172	-1.15129	0.19652	-0.803212	1	-0.432509	1	'35.1'	'not assigned.annotated'	'mercator4v5.0: not classified & prot-scriber: nadh ubiquinone oxidoreductase chain & swissprot: no annotation & original description: none'	NA	NA	NA	NA	NA	NA	NA	NA	NA	NA	CAN71466.1hypothetical protein VITISV_038987	239	1	4.4e-118	1	Vitis vinifera	1	NA	NA	NA	noIPR;noIPR;noIPR	;;
Vitvi00g04578	-0.295491	1	0.959027	0.955202	-0.0364546	1	1.06585	1	'35.2'	'not assigned.not annotated'	'mercator4v5.0: not classified & prot-scriber: no annotation & swissprot: no annotation & original description: none'	NA	NA	NA	NA	NA	NA	NA	NA	NA	NA	KAF1856924.1hypothetical protein Lal_00002145	71	2	5.5e-25	0.963	Lupinus albus	0.9464	NA	NA	NA	noIPR;noIPR	;
Vitvi00g04579	1.00805	0.671939	-1.36502	0.899004	-2.15733	1	-0.671307	1	'35.1'	'not assigned.annotated'	'mercator4v5.0: not classified & prot-scriber: retrotrans gag domain containing protein & swissprot: no annotation & original description: none'	NA	NA	NA	NA	NA	NA	NA	NA	NA	NA	CAN71468.1hypothetical protein VITISV_038992	267	1	1.3e-162	0.9375	Vitis vinifera	0.9375	NA	NA	NA	noIPR;IPR005162;noIPR	;;
Vitvi00g04580	0.764482	1	NA	NA	2.31367	1	1.55584	1	'35.1'	'not assigned.annotated'	'mercator4v5.0: not classified & prot-scriber: reverse transcriptase ty copia pe domain containing protein & swissprot: Retrovirus-related Pol polyprotein from transposon RE1 & original description: none'	NA	NA	NA	NA	NA	NA	NA	NA	NA	NA	CAN71469.1hypothetical protein VITISV_038993	396	1	4.6e-297	1	Vitis vinifera	1	NA	NA	NA	noIPR;noIPR	;
Vitvi19g02040	4.1674	7.78222e-06	NA	NA	-1.22454	1	NA	NA	'35.1'	'not assigned.annotated'	'mercator4v5.0: not classified & prot-scriber: histidine rich glycoprotein isoform x1 & swissprot: no annotation & original description: none'	NA	NA	NA	NA	NA	NA	NA	NA	NA	NA	XP_003634720.1 glycine-rich protein DC7.1-like	90	2	2.6e-33	0.9722	Vitis vinifera	1	NA	NA	NA	IPR010800;noIPR;noIPR;IPR010800;noIPR	;;;;
Vitvi00g04582	0.793763	1.02918e-06	0.208897	0.997813	0.280506	1	0.0142292	1	'2.4.2.1.2'	'Cellular respiration.oxidative phosphorylation.alternative NAD(P)H dehydrogenase activities.type-II NAD(P)H dehydrogenase activities.NAD(P)H dehydrogenase *(NDB)'	'mercator4v5.0: NAD(P)H dehydrogenase *(NDB) & prot-scriber: nadh ubiquinone reductase non electrogenic & swissprot: External alternative NAD(P)H-ubiquinone oxidoreductase B2, mitochondrial & original description: none'	AT4G05020	NDB2	AT4G05020.2	76.5009	1	ortholog_many2many	AT4G05020.2	Miitochondrial alternative NADH dehydrogenase.	NAD(P)H DEHYDROGENASE B2 (NDB2)	NA	XP_034698206.1external alternative NAD(P)H-ubiquinone oxidoreductase B2, mitochondrial-like isoform X3	583	6	0	0.9576	Vitis riparia	0.9966	5	GO:0005509;GO:0005743;GO:0005777;GO:0006116;GO:0050136	EC:1.6.5.11;EC:1.6.5.2	noIPR;IPR002048;IPR023753;noIPR;noIPR;IPR045024;IPR018247;IPR002048;IPR036188;IPR011992;IPR036188	;GO:0005509;GO:0016491;;;GO:0003954/GO:0006116;;GO:0005509;;;
Vitvi00g04584	NA	NA	-1.15359	1	7.79643	0.0293829	1.97252	1	'50.2.7'	'Enzyme classification.EC_2 transferases.EC_2.7 transferase transferring phosphorus-containing group'	'mercator4v5.0: EC_2.7 transferase transferring phosphorus-containing group & prot-scriber: lrr receptor kinase & swissprot: LRR receptor kinase SERK2 & original description: none'	NA	NA	NA	NA	NA	NA	NA	NA	NA	NA	RVX23877.1LRR receptor kinase SERK2	249	7	1e-167	0.9785	Vitis vinifera	0.9875	4	GO:0004674;GO:0005524;GO:0006468;GO:0016021	EC:2.7.1	IPR000719;IPR000719;noIPR;noIPR;noIPR;IPR008271;IPR000719;IPR011009	GO:0005524/GO:0004672/GO:0006468;GO:0005524/GO:0004672/GO:0006468;;;;GO:0004672/GO:0006468;GO:0005524/GO:0004672/GO:0006468;
Vitvi00g04585	0.774516	5.71456e-14	-0.301932	0.877443	-0.2341	1	-0.105357	1	'11.2.2.1'	'Phytohormone action.auxin.perception and signal transduction.substrate adaptor of SCF E3 ubiquitin ligase *(TIR1/AFB)'	'mercator4v5.0: substrate adaptor of SCF E3 ubiquitin ligase *(TIR1/AFB) & prot-scriber: f box domain containing protein & swissprot: Protein TRANSPORT INHIBITOR RESPONSE 1 & original description: none'	NA	NA	NA	NA	NA	NA	NA	NA	NA	NA	XP_002272850.1 protein TRANSPORT INHIBITOR RESPONSE 1	581	4	0	0.9961	Vitis vinifera	1	5	GO:0005515;GO:0009734;GO:0016567;GO:0019005;GO:0031146	NA	IPR006553;IPR001810;IPR041101;IPR032675;IPR041567;noIPR;noIPR;noIPR;IPR036047;noIPR	;GO:0005515;;;;;;;GO:0005515;
Vitvi00g04586	NA	NA	-1.62774	1	1.19302	1	-1.61488	1	'35.1'	'not assigned.annotated'	'mercator4v5.0: not classified & prot-scriber: replication protein a kd dn binding subunit b & swissprot: Replication protein A 70 kDa DNA-binding subunit B & original description: none'	AT5G08020	RPA70B	AT5G08020.1	40.625	0	ortholog_many2many	AT5G08020.1	Encodes a homolog of Replication Protein A. rpa70b mutants are hypersensitive to UV-B radiation and MMS treatments suggesting a role for this protein in DNA damage repair. The mRNA is cell-to-cell mobile.	ARABIDOPSIS THALIANA RPA70-KDA SUBUNIT B (ATRPA70B);REPLICATION PROTEIN A 1B (RPA1B);RPA70-KDA SUBUNIT B (RPA70B)	NA	RVW25205.1Replication protein A 70 kDa DNA-binding subunit B	224	12	3.4e-60	0.9549	Vitis vinifera	0.9694	9	GO:0000724;GO:0003684;GO:0005662;GO:0006268;GO:0006289;GO:0007004;GO:0043047;GO:0046872;GO:0051321	NA	IPR013955;noIPR;noIPR;noIPR;IPR012340	;;;;
Vitvi00g04588	-1.1823	0.775996	0.531942	1	-0.246364	1	-0.305261	1	'50.2.3'	'Enzyme classification.EC_2 transferases.EC_2.3 acyltransferase'	'mercator4v5.0: EC_2.3 acyltransferase & prot-scriber: chalcone synthase protein & swissprot: Stilbene synthase 1 & original description: none'	AT5G13930	TT4	AT5G13930.1	53.6585	0	ortholog_one2many	AT5G13930.1	Encodes chalcone synthase (CHS), a key enzyme involved in the biosynthesis of flavonoids. Required for the accumulation of purple anthocyanins in leaves and stems. Also involved in the regulation of auxin transport and the modulation of root gravitropism. The mRNA is cell-to-cell mobile.	(ATCHS);TRANSPARENT TESTA 4 (TT4);CHALCONE SYNTHASE (CHS)	STS2b	RVW29440.1Stilbene synthase 2	205	20	2.1e-94	0.9963	Vitis vinifera	1	3	GO:0006633;GO:0030639;GO:0050350	EC:2.3.1.95	IPR001099;IPR016039;IPR011141;noIPR;IPR016039	;GO:0016746;GO:0016747/GO:0009058;;GO:0016746
Vitvi00g04589	-0.804828	0.89413	-1.24959	1	-0.0433903	1	1.14859	1	'35.1'	'not assigned.annotated'	'mercator4v5.0: not classified & prot-scriber: duf 4283 domain containing protein & swissprot: no annotation & original description: none'	NA	NA	NA	NA	NA	NA	NA	NA	NA	NA	RVW40735.1hypothetical protein CK203_099847	223	1	7.8e-149	0.991	Vitis vinifera	0.991	NA	NA	NA	noIPR;noIPR	;
Vitvi00g04590	1.59187	0.634706	1.95437	0.930798	0.12335	1	0.139359	1	'35.1'	'not assigned.annotated'	'mercator4v5.0: not classified & prot-scriber: duf 4283 domain containing protein & swissprot: no annotation & original description: none'	NA	NA	NA	NA	NA	NA	NA	NA	NA	NA	RVW40735.1hypothetical protein CK203_099847	205	1	1.1e-100	0.9949	Vitis vinifera	0.9949	NA	NA	NA	noIPR;noIPR;noIPR	;;
Vitvi00g04591	-1.56414	1	-0.829227	1	0.622833	1	2.28281	1	'35.1'	'not assigned.annotated'	'mercator4v5.0: not classified & prot-scriber: duf 4283 domain containing protein & swissprot: no annotation & original description: none'	NA	NA	NA	NA	NA	NA	NA	NA	NA	NA	CAN76280.1hypothetical protein VITISV_013228	153	1	9.1e-89	0.9726	Vitis vinifera	0.9726	NA	NA	NA	IPR025558;noIPR;noIPR	;;
Vitvi00g04592	NA	NA	2.40219	1	0.318955	1	3.35982	0.973092	'35.1'	'not assigned.annotated'	'mercator4v5.0: not classified & prot-scriber: epimerase domain containing protein & swissprot: no annotation & original description: none'	NA	NA	NA	NA	NA	NA	NA	NA	NA	NA	CBI24949.3unnamed protein product, partial	55	1	9.4e-31	1	Vitis vinifera	1	NA	NA	NA	noIPR;noIPR;noIPR	;;
Vitvi00g04593	-1.97609	1	0.329995	1	2.1452	1	-1.44497	1	'35.1'	'not assigned.annotated'	'mercator4v5.0: not classified & prot-scriber: epimerase domain containing protein & swissprot: Phenylacetaldehyde reductase & original description: none'	NA	NA	NA	NA	NA	NA	NA	NA	NA	NA	CBI24951.3unnamed protein product, partial	63	1	1.8e-39	1	Vitis vinifera	1	NA	NA	NA	noIPR;noIPR;noIPR	;;
Vitvi00g04594	-2.29975	0.154199	0.345759	1	-0.116655	1	-0.492239	1	'35.1'	'not assigned.annotated'	'mercator4v5.0: not classified & prot-scriber: bifunctional dihydroflavonol 4 reductase & swissprot: Phenylacetaldehyde reductase & original description: none'	NA	NA	NA	NA	NA	NA	NA	NA	NA	NA	XP_010659458.1 cinnamoyl-CoA reductase 1	347	4	8.4e-228	0.9074	Vitis vinifera	0.9395	1	GO:0016616	EC:1.1.1	noIPR;IPR001509;noIPR;noIPR;noIPR;noIPR;noIPR;IPR036291	;GO:0003824;;;;;;
Vitvi00g04595	0.486563	0.378312	0.0286623	1	0.0726466	1	0.225856	1	'35.1'	'not assigned.annotated'	'mercator4v5.0: not classified & prot-scriber: membrane protein of er body & swissprot: no annotation & original description: none'	NA	NA	NA	NA	NA	NA	NA	NA	NA	NA	XP_010647261.1 membrane protein of ER body-like protein	236	3	1.5e-143	0.9547	Vitis vinifera	1	4	GO:0005384;GO:0016021;GO:0030026;GO:0071421	EC:7	noIPR;noIPR;noIPR;IPR008217;noIPR	;;;GO:0030026/GO:0005384;
Vitvi00g04596	0.959464	0.0747605	-0.272012	1	0.00814188	1	0.115092	1	'50.2.7'	'Enzyme classification.EC_2 transferases.EC_2.7 transferase transferring phosphorus-containing group'	'mercator4v5.0: EC_2.7 transferase transferring phosphorus-containing group & prot-scriber: g type lectin s receptor erine threonine protein kinae & swissprot: G-type lectin S-receptor-like serine/threonine-protein kinase At4g11900 & original description: none'	NA	NA	NA	NA	NA	NA	NA	NA	NA	NA	XP_010646957.1 cysteine-rich receptor-like protein kinase 10	258	6	6.7e-148	0.9865	Vitis vinifera	0.991	5	GO:0004672;GO:0005524;GO:0006468;GO:0016021;GO:0030246	EC:2.7.1	IPR000719;noIPR;noIPR;IPR000719;noIPR;noIPR;IPR008271;IPR000719;IPR011009	GO:0005524/GO:0004672/GO:0006468;;;GO:0005524/GO:0004672/GO:0006468;;;GO:0004672/GO:0006468;GO:0005524/GO:0004672/GO:0006468;
Vitvi00g04597	-0.0184303	1	-0.171628	1	0.0729307	1	-0.434158	1	'35.1'	'not assigned.annotated'	'mercator4v5.0: not classified & prot-scriber: arath cysteine rich receptor protein kinase & swissprot: Cysteine-rich repeat secretory protein 38 & original description: none'	NA	NA	NA	NA	NA	NA	NA	NA	NA	NA	XP_034697796.1cysteine-rich receptor-like protein kinase 10	197	2	1.6e-120	0.9566	Vitis riparia	0.9643	5	GO:0004672;GO:0005524;GO:0006468;GO:0016021;GO:0030246	EC:2.7.1	IPR038408;IPR002902;noIPR;noIPR;IPR002902	;;;;
Vitvi00g04598	-2.3019	0.723311	NA	NA	-1.61281	1	NA	NA	'35.1'	'not assigned.annotated'	'mercator4v5.0: not classified & prot-scriber: cas1 acylt domain containing protein 2 & swissprot: no annotation & original description: none'	NA	NA	NA	NA	NA	NA	NA	NA	NA	NA	CBI29542.3unnamed protein product, partial	52	1	1.1e-31	1	Vitis vinifera	1	1	GO:0016021	NA	NA	NA
Vitvi00g04599	0.929912	1.06986e-05	-0.105729	1	-0.0749854	1	-0.219288	1	'18.4.1.17' AND '50.2.7'	'Protein modification.phosphorylation.TKL protein kinase superfamily.DUF26 protein kinase' AND 'Enzyme classification.EC_2 transferases.EC_2.7 transferase transferring phosphorus-containing group'	'mercator4v5.0: DUF26 protein kinase & prot-scriber: arath cysteine rich receptor protein kinase & swissprot: Cysteine-rich receptor-like protein kinase 29 & original description: none' AND 'mercator4v5.0: EC_2.7 transferase transferring phosphorus-containing group & prot-scriber: arath cysteine rich receptor protein kinase & swissprot: Cysteine-rich receptor-like protein kinase 29 & original des…	NA	NA	NA	NA	NA	NA	NA	NA	NA	NA	XP_019073983.1 cysteine-rich receptor-like protein kinase 15	552	4	0	0.983	Vitis vinifera	0.9909	5	GO:0004674;GO:0005524;GO:0005886;GO:0006468;GO:0016021	EC:2.7.1	IPR000719;IPR000719;IPR038408;noIPR;noIPR;IPR002902;noIPR;noIPR;noIPR;noIPR;noIPR;noIPR;noIPR;IPR017441;IPR008271;IPR002902;IPR000719;noIPR;IPR011009	GO:0005524/GO:0004672/GO:0006468;GO:0005524/GO:0004672/GO:0006468;;;;;;;;;;;;GO:0005524;GO:0004672/GO:0006468;;GO:0005524/GO:0004672/GO:0006468;;
Vitvi00g04602	0.996781	0.00223658	0.286972	0.96816	0.122162	1	0.183582	1	'19.4.2.3'	'Protein homeostasis.proteolysis.serine-type peptidase activities.DEG-type protease'	'mercator4v5.0: protease *(Deg) & prot-scriber: protease do 1 chloroplastic & swissprot: Protease Do-like 5, chloroplastic & original description: none'	AT4G18370	DEG5	AT4G18370.1	62.6198	0	ortholog_one2many	AT4G18370.1	Encodes DEG5. Forms a hexamer with DEG8 in the thylakoid lumen. Involved in the cleavage of photodamaged D2 protein of photosystem II (PSII).	DEGRADATION OF PERIPLASMIC PROTEINS 5 (DEG5);DEGP PROTEASE 5 (DEGP5);PROTEASE HHOA PRECUSOR (HHOA)	NA	XP_002271488.3 protease Do-like 5, chloroplastic	313	4	2.2e-218	0.9719	Vitis vinifera	0.9936	2	GO:0004252;GO:0006508	EC:3.4.21	IPR001940;IPR043504;noIPR;IPR043504;noIPR;noIPR;IPR009003	GO:0004252/GO:0006508;;;;;;
Vitvi00g04603	-2.98614	0.476141	NA	NA	NA	NA	2.56074	1	'35.1'	'not assigned.annotated'	'mercator4v5.0: not classified & prot-scriber: agamous mads box protein & swissprot: no annotation & original description: none'	NA	NA	NA	NA	NA	NA	NA	NA	NA	NA	RVW34935.1Agamous-like MADS-box protein AGL62	234	3	2.2e-96	0.8053	Vitis vinifera	0.8165	3	GO:0003677;GO:0005634;GO:0046983	NA	NA	NA
Vitvi00g04604	-0.421461	0.000326743	-0.00863427	1	-0.15245	1	0.0404635	1	'35.1'	'not assigned.annotated'	'mercator4v5.0: not classified & prot-scriber: rna binding kh domain containing protein & swissprot: KH domain-containing protein At4g18375 & original description: none'	AT5G46190	AT5G46190	AT5G46190.2	54.9425	0	ortholog_many2many	AT5G46190.2	RNA-binding KH domain-containing protein;(source:Araport11)	(ATKH26)	NA	XP_002278367.1 KH domain-containing protein At4g18375	435	4	5.5e-301	0.9871	Vitis vinifera	1	4	GO:0003729;GO:0005634;GO:0005737;GO:0010468	NA	IPR004087;IPR036612;IPR036612;IPR036612;IPR004088;noIPR;noIPR;noIPR;noIPR;noIPR;noIPR;noIPR;noIPR;IPR036612;IPR036612;IPR036612	GO:0003676;GO:0003723;GO:0003723;GO:0003723;GO:0003723;;;;;;;;;GO:0003723;GO:0003723;GO:0003723
Vitvi00g04605	0.358293	0.330806	-0.256835	0.995995	-0.344606	1	0.022711	1	'35.1'	'not assigned.annotated'	'mercator4v5.0: not classified & prot-scriber: elongation factor 1 gamma & swissprot: no annotation & original description: none'	NA	NA	NA	NA	NA	NA	NA	NA	NA	NA	RVW26164.1Elongation factor 1-gamma	129	1	5.2e-67	0.6755	Vitis vinifera	0.6755	1	GO:0006518	NA	noIPR;noIPR	;
Vitvi00g04606	-0.293693	0.00290017	-0.0738103	1	0.0019635	1	-0.00654828	1	'17.4.1.2.2'	'Protein biosynthesis.translation elongation.eEF1 aminoacyl-tRNA binding factor activity.eEF1B eEF1A-GDP-recycling complex.component *(eEF1B-gamma)'	'mercator4v5.0: component *(eEF1B-gamma) of eEF1B eEF1A-GDP-recycling complex & prot-scriber: elongation factor 1 gamma & swissprot: Elongation factor 1-gamma 2 & original description: none'	AT1G09640	AT1G09640	AT1G09640.1	77.5943	0	ortholog_many2many	AT1G09640.1	Translation elongation factor EF1B, gamma chain;(source:Araport11)	NA	NA	XP_002278756.2 elongation factor 1-gamma	424	3	1.2e-301	0.9953	Vitis vinifera	1	6	GO:0003746;GO:0004364;GO:0005515;GO:0006414;GO:0006749;GO:0016021	EC:2.5.1.18	IPR001662;IPR001662;IPR036433;IPR004045;noIPR;noIPR;IPR004046;noIPR;IPR040079;noIPR;noIPR;noIPR;IPR044628;IPR010987;IPR004045;IPR001662;noIPR;noIPR;IPR036282;IPR036249;IPR036433	GO:0006414/GO:0003746;GO:0006414/GO:0003746;GO:0006414/GO:0003746;GO:0006749/GO:0005515;;;;;;;;;GO:0004364;;GO:0006749/GO:0005515;GO:0006414/GO:0003746;;;;;GO:0006414/GO:0003746
Vitvi00g04607	NA	NA	NA	NA	5.97827	1	NA	NA	'22.5.3.1.2.3'	'Vesicle trafficking.multi-pathway trafficking regulation.target membrane fusion.SNARE membrane fusion complexes.Qb-type SNARE components.GOS-group component'	'mercator4v5.0: Qb-type GOS-group component of SNARE membrane fusion complex & prot-scriber: golgi snap receptor complex member & swissprot: Golgi SNAP receptor complex member 1-2 & original description: none'	AT2G45200	GOS12	AT2G45200.2	88.2845	1	ortholog_one2many	AT2G45200.2	Encodes a member of the GOS1 (Golgi SNARE) gene family.	GOLGI SNARE 12 (GOS12)	NA	XP_002280376.1 Golgi SNAP receptor complex member 1-2	239	4	3e-163	0.9927	Vitis vinifera/Vitis riparia	1	10	GO:0000139;GO:0005484;GO:0005797;GO:0005801;GO:0006888;GO:0006906;GO:0015031;GO:0016021;GO:0031201;GO:0048209	NA	IPR023601;noIPR;noIPR;IPR023601;noIPR	GO:0016021/GO:0006888/GO:0005801/GO:0000139;;;GO:0016021/GO:0006888/GO:0005801/GO:0000139;
Vitvi00g04609	0.248818	0.280838	-0.861787	0.989202	-0.151777	1	-0.022695	1	'50.4.3' AND '9.2.1.1.1'	'Enzyme classification.EC_4 lyases.EC_4.3 carbon-nitrogen lyase' AND 'Secondary metabolism.phenolics.p-coumaroyl-CoA biosynthesis.phenylalanine ammonia lyase activity.phenylalanine ammonia lyase *(PAL)'	'mercator4v5.0: EC_4.3 carbon-nitrogen lyase & prot-scriber: phenylalanine ammonia lyase & swissprot: Phenylalanine ammonia-lyase (Fragment) & original description: none' AND 'mercator4v5.0: phenylalanine ammonia lyase *(PAL) & prot-scriber: phenylalanine ammonia lyase & swissprot: Phenylalanine ammonia-lyase (Fragment) & original description: none'	AT3G53260	PAL2	AT3G53260.1	84.7403	0	ortholog_many2many	AT3G53260.1	Encodes phenylalanine lyase. Arabidopsis has four PALs: AT2G37040 (PAL1), AT3G53260 (PAL2), AT5G04230 (PAL3) and AT3G10340 (PAL4).	(ATPAL2);PHENYLALANINE AMMONIA-LYASE 2 (PAL2)	NA	XP_003633987.1 phenylalanine ammonia-lyase-like	308	20	5.1e-216	0.9968	Vitis vinifera	1	4	GO:0005737;GO:0006559;GO:0009800;GO:0045548	EC:4.3.1.24;EC:4.3.1.25	noIPR;IPR023144;IPR001106;noIPR;IPR001106;IPR008948	;;;;;GO:0003824
Vitvi00g04610	-0.164735	0.723311	0.117536	1	0.145877	1	0.0104521	1	'19.2.2.10.7.1'	'Protein homeostasis.ubiquitin-proteasome system.ubiquitin-fold protein conjugation.U-Box E3 ubiquitin ligase activities.group-VII.bifunctional co-chaperone and E3 ubiquitin ligase *(CHIP)'	'mercator4v5.0: bifunctional co-chaperone and E3 ubiquitin ligase *(CHIP) & prot-scriber: ring type e3 ubiquitin transferase & swissprot: E3 ubiquitin-protein ligase CHIP & original description: none'	AT3G07370	CHIP	AT3G07370.1	63.354	1	ortholog_many2many	AT3G07370.1	Encodes AtCHIP, a new class of E3 ubiquitin ligases with three tetratricopeptide repeats and a U-box domain, structurally similar to the animal CHIP proteins. Plays an important role in plant cellular metabolism under temperature stress conditions. Functions as an E3 ubiquitin ligase of protein phosphatase 2A subunits and alters plant response to abscisic acid treatment. Belongs to one of the 36 …	CARBOXYL TERMINUS OF HSC70-INTERACTING PROTEIN (ATCHIP);CARBOXYL TERMINUS OF HSC70-INTERACTING PROTEIN (CHIP)	NA	RVW34404.1E3 ubiquitin-protein ligase CHIP	161	5	4.8e-111	1	Vitis vinifera	1	2	GO:0004842;GO:0016567	EC:2	IPR003613;IPR003613;IPR013083;noIPR;noIPR;IPR003613;noIPR;noIPR	GO:0016567/GO:0004842;GO:0016567/GO:0004842;;;;GO:0016567/GO:0004842;;
Vitvi00g04616	-1.40928	0.316037	0.337908	1	0.358103	1	-0.587759	1	'24.1.3.2.2'	'Solute transport.primary active transport.ABC superfamily.ABC2 family.subfamily ABCG transporter'	'mercator4v5.0: subfamily ABCG transporter & prot-scriber: abc transporter g family member & swissprot: Pleiotropic drug resistance protein 1 & original description: none'	NA	NA	NA	NA	NA	NA	NA	NA	NA	NA	XP_010654715.1 pleiotropic drug resistance protein 1-like	271	10	1.5e-172	0.9863	Vitis vinifera	0.9963	4	GO:0005524;GO:0016021;GO:0042626;GO:0055085	EC:7	IPR013525;noIPR;noIPR	GO:0016020;;
Vitvi00g04617	-0.817241	0.00342463	-0.70572	0.971944	-0.476149	1	-0.478019	0.665993	'24.1.3.2.2'	'Solute transport.primary active transport.ABC superfamily.ABC2 family.subfamily ABCG transporter'	'mercator4v5.0: subfamily ABCG transporter & prot-scriber: abc transporter g family member & swissprot: Pleiotropic drug resistance protein 1 & original description: none'	NA	NA	NA	NA	NA	NA	NA	NA	NA	NA	XP_010654716.1 pleiotropic drug resistance protein 1	977	9	0	0.9794	Vitis vinifera	0.9959	4	GO:0005524;GO:0016021;GO:0055085;GO:0140359	EC:7	IPR003593;IPR043926;IPR003439;IPR003439;IPR013581;IPR027417;IPR027417;IPR013525;noIPR;noIPR;noIPR;noIPR;IPR003439;IPR003439;IPR034003;IPR027417;IPR027417	;GO:0140359;GO:0005524;GO:0005524;;;;GO:0016020;;;;;GO:0005524;GO:0005524;;;
Vitvi00g04618	NA	NA	0.82999	1	0.350264	1	1.68276	1	'15.5.35.3'	'RNA biosynthesis.transcriptional regulation.BSD-type transcription factor activities.transcription factor'	'mercator4v5.0: transcription factor & prot-scriber: bsd domain containing protein & swissprot: no annotation & original description: none'	NA	NA	NA	NA	NA	NA	NA	NA	NA	NA	RVW57375.1hypothetical protein CK203_089550	233	4	2.2e-153	0.9727	Vitis vinifera	1	NA	NA	NA	noIPR;noIPR;noIPR;noIPR;noIPR;noIPR;noIPR	;;;;;;
Vitvi00g04619	1.61146	1	NA	NA	NA	NA	NA	NA	'50.1.13'	'Enzyme classification.EC_1 oxidoreductases.EC_1.14 oxidoreductase acting on paired donor with incorporation or reduction of molecular oxygen'	'mercator4v5.0: EC_1.14 oxidoreductase acting on paired donor with incorporation or reduction of molecular oxygen & prot-scriber: sp ipoba bi functional coumaroyl coa and feruloyl ortho hydroxylase 1 8 & swissprot: Scopoletin 8-hydroxylase & original description: none'	NA	NA	NA	NA	NA	NA	NA	NA	NA	NA	XP_010647292.1 feruloyl CoA ortho-hydroxylase 2	94	2	5.6e-61	0.9947	Vitis vinifera	1	2	GO:0016491;GO:0046872	EC:1	IPR044861;IPR027443;noIPR;noIPR;IPR005123;noIPR	;;;;;
Vitvi00g04620	0.298496	0.351278	0.138583	1	-0.0250241	1	0.000933793	1	'1.1.1.5.3.1.8'	'Photosynthesis.photophosphorylation.photosystem II.photosynthetic acclimation.non-photochemical quenching (NPQ).qE/qZ-type quenching.regulatory protein *(NPQ7)'	'mercator4v5.0: regulatory protein *(NPQ7) of non-photochemical quenching & prot-scriber: ycf protein isoform & swissprot: Ycf20-like protein & original description: none'	AT1G65420	NPQ7	AT1G65420.1	56	1	ortholog_one2many	AT1G65420.1	Chloroplast localized YCF20-like gene involved in nonphotochemical quenching. Has overlapping functions with npq6.	NONPHOTOCHEMICAL QUENCHING 7 (NPQ7)	NA	XP_019073670.1 ycf20-like protein isoform X1	225	1	2.2e-158	0.9911	Vitis vinifera	0.9911	1	GO:0016021	NA	IPR007572;noIPR;IPR007572	;;
Vitvi00g04621	0.140459	0.489769	0.0860695	1	-0.0651261	1	-0.100444	1	'35.1'	'not assigned.annotated'	'mercator4v5.0: not classified & prot-scriber: metallophos domain containing protein & swissprot: Putative metallophosphoesterase At3g03305 & original description: none'	AT3G03305	AT3G03305	AT3G03305.1	58.9286	1	ortholog_one2many	AT3G03305.1	Calcineurin-like metallo-phosphoesterase superfamily protein;(source:Araport11)	NA	NA	XP_002266886.2 putative metallophosphoesterase At3g03305	728	2	0	0.9952	Vitis vinifera	1	1	GO:0016787	EC:3	IPR004843;IPR029052;noIPR;IPR029052	GO:0016787;;;
Vitvi00g04622	0.218591	0.472862	-0.133265	1	0.103292	1	0.0869775	1	'19.2.2.11.1'	'Protein homeostasis.ubiquitin-proteasome system.ubiquitin-fold protein conjugation.RBR E3 ubiquitin ligase activities.E3 ubiquitin ligase *(RBR-Ariadne)'	'mercator4v5.0: RBR-Ariadne-class E3 ubiquitin ligase & prot-scriber: rbr type e3 ubiquitin transferase & swissprot: Probable E3 ubiquitin-protein ligase ARI8 & original description: none'	AT1G65430	ARI8	AT1G65430.1	78.6885	1	ortholog_one2many	AT1G65430.1	IBR domain-containing protein;(source:Araport11)	ARABIDOPSIS ARIADNE 8 (ATARI8);ARIADNE 8 (ARI8)	NA	XP_002268068.2 probable E3 ubiquitin-protein ligase ARI8 isoform X2	305	5	6.1e-219	0.9876	Vitis vinifera	1	3	GO:0004842;GO:0016567;GO:0046872	EC:2	IPR001876;noIPR;noIPR;IPR002867;noIPR;noIPR;noIPR;IPR031127;IPR001876;IPR001876;IPR044066;IPR036443;noIPR	;;;;;;;GO:0016567/GO:0004842;;;;;
Vitvi00g04623	NA	NA	-0.761692	1	NA	NA	NA	NA	'35.2'	'not assigned.not annotated'	'mercator4v5.0: not classified & prot-scriber: no annotation & swissprot: no annotation & original description: none'	NA	NA	NA	NA	NA	NA	NA	NA	NA	NA	KAF4384667.1hypothetical protein F8388_003974	91	1	8.6e-11	0.6234	Cannabis sativa	0.6234	NA	NA	NA	NA	NA
Vitvi00g04624	-0.132963	0.470284	-0.0343036	1	-0.0456288	1	-0.138189	1	'10.1.2' AND '50.1.11'	'Redox homeostasis.reactive oxygen scavenging.catalase' AND 'Enzyme classification.EC_1 oxidoreductases.EC_1.11 oxidoreductase acting on peroxide as acceptor'	'mercator4v5.0: catalase & prot-scriber: catalase isozyme & swissprot: Catalase isozyme 1 & original description: none' AND 'mercator4v5.0: EC_1.11 oxidoreductase acting on peroxide as acceptor & prot-scriber: catalase isozyme & swissprot: Catalase isozyme 1 & original description: none'	AT1G20620	CAT3	AT1G20620.6	77.8455	0	ortholog_one2many	AT1G20620.6	Catalase, catalyzes the breakdown of hydrogen peroxide (H2O2) into water and oxygen.The mRNA is cell-to-cell mobile.It is a target for SUMOlaytion (PMID: 21413927).Transnitrosylates GSNOR1 and mutants suppress the gnsnor1 phenotype.	REPRESSOR OF GSNOR1 (ROG1)	NA	XP_003631925.1 catalase isozyme 1	492	4	0	0.999	Vitis vinifera	1	8	GO:0004096;GO:0005777;GO:0005886;GO:0020037;GO:0042542;GO:0042744;GO:0046872;GO:0098869	EC:1.11.1.6	IPR018028;IPR011614;IPR024711;IPR010582;noIPR;IPR011614;noIPR;IPR018028;noIPR;IPR002226;IPR024708;IPR018028;noIPR;IPR020835	GO:0020037/GO:0006979/GO:0004096;GO:0020037/GO:0004096;GO:0020037/GO:0006979/GO:0004096;;;GO:0020037/GO:0004096;;GO:0020037/GO:0006979/GO:0004096;;GO:0020037;GO:0004096;GO:0020037/GO:0006979/GO:0004096;;GO:0020037
Vitvi00g04625	-0.260841	0.16386	0.492539	0.736385	0.20714	1	0.0755126	1	'35.1'	'not assigned.annotated'	'mercator4v5.0: not classified & prot-scriber: mynd type domain containing protein & swissprot: no annotation & original description: none'	AT4G21890	AT4G21890	AT4G21890.1	29.0679	1	ortholog_one2many	AT4G21890.1	zinc finger MYND domain protein;(source:Araport11)	NA	NA	XP_002266891.1 zinc finger MYND domain-containing protein 15	633	3	0	0.9989	Vitis vinifera	1	NA	NA	NA	noIPR;IPR002893;noIPR;noIPR;noIPR;noIPR;IPR002893;IPR002893;noIPR	;;;;;;;;
Vitvi00g04627	0.127841	1	NA	NA	NA	NA	NA	NA	'35.1'	'not assigned.annotated'	'mercator4v5.0: not classified & prot-scriber: atp synthase subunit alpha mitochondrial & swissprot: ATP synthase subunit alpha, mitochondrial & original description: none'	NA	NA	NA	NA	NA	NA	NA	NA	NA	NA	YP_002608395.1ATPase subunit 1	333	20	1.2e-200	0.6483	Vitis vinifera/Vitis riparia x Vitis cinerea	0.6542	5	GO:0005524;GO:0005622;GO:0006754;GO:0016020;GO:1902600	NA	IPR023366;IPR000194;IPR004100;IPR027417;noIPR;noIPR;noIPR;IPR027417;IPR036121	;GO:0005524;GO:1902600/GO:0046034;;;;;;GO:1902600/GO:0046034
Vitvi00g04629	0.0191535	1	0.369295	0.758255	0.0530698	1	0.12323	1	'24.1.3.1.2'	'Solute transport.primary active transport.ABC superfamily.ABC1 family.subfamily ABCC transporter'	'mercator4v5.0: subfamily ABCC transporter & prot-scriber: abc transporter c family member & swissprot: ABC transporter C family member 3 & original description: none'	NA	NA	NA	NA	NA	NA	NA	NA	NA	NA	RVX14879.1ABC transporter C family member 3	1380	4	0	0.9142	Vitis vinifera	0.9163	6	GO:0000325;GO:0005524;GO:0005774;GO:0016021;GO:0055085;GO:0140359	EC:7	IPR003593;IPR027417;IPR003439;IPR036640;IPR011527;IPR027417;IPR003439;noIPR;noIPR;noIPR;IPR011527;IPR003439;IPR011527;noIPR;IPR044746;IPR044726;IPR027417;IPR036640;IPR027417;IPR036640	;;GO:0005524;GO:0016021/GO:0005524;GO:0016021/GO:0055085/GO:0005524/GO:0140359;;GO:0005524;;;;GO:0016021/GO:0055085/GO:0005524/GO:0140359;GO:0005524;GO:0016021/GO:0055085/GO:0005524/GO:0140359;;GO:0140359;GO:0140359;;GO:0016021/GO:0005524;;GO:0016021/GO:0005524
Vitvi00g04630	-0.910953	0.640834	2.15842	0.891912	-1.49519	1	1.60363	1	'24.1.3.1.2'	'Solute transport.primary active transport.ABC superfamily.ABC1 family.subfamily ABCC transporter'	'mercator4v5.0: subfamily ABCC transporter & prot-scriber: abc type xenobiotic transporter & swissprot: ABC transporter C family member 3 & original description: none'	NA	NA	NA	NA	NA	NA	NA	NA	NA	NA	RVX14878.1ABC transporter C family member 3	1296	3	0	0.7866	Vitis vinifera	0.8075	5	GO:0005524;GO:0005783;GO:0016021;GO:0055085;GO:0140359	EC:7	IPR003593;IPR003439;IPR036640;IPR003439;IPR027417;IPR010580;IPR027417;IPR036640;IPR011527;noIPR;noIPR;noIPR;noIPR;IPR017871;IPR011527;IPR003439;IPR003439;IPR011527;noIPR;IPR044746;IPR027417;IPR036640;IPR036640;IPR027417	;GO:0005524;GO:0016021/GO:0005524;GO:0005524;;GO:0005783;;GO:0016021/GO:0005524;GO:0016021/GO:0055085/GO:0005524/GO:0140359;;;;;GO:0005524;GO:0016021/GO:0055085/GO:0005524/GO:0140359;GO:0005524;GO:0005524;GO:0016021/GO:0055085/GO:0005524/GO:0140359;;GO:0140359;;GO:0016021/GO:0005524;GO:0016021/GO:0005524;
Vitvi00g04631	-0.590672	0.229137	0.0433745	1	-0.154303	1	-0.363067	1	'15.6.2.2'	'RNA biosynthesis.organelle machinery.transcriptional regulation.mTERF-type transcription factor'	'mercator4v5.0: mTERF-type transcription factor & prot-scriber: transcription termination factor mtef chloroplastic & swissprot: Transcription termination factor MTEF1, chloroplastic & original description: none'	AT2G03050	EMB93	AT2G03050.2	53.0351	1	ortholog_one2many	AT2G03050.2	A locus involved in embryogenesis. Mutations in this locus result in embryo lethality.	EMBRYO DEFECTIVE 93 (EMB93);SINGLET OXYGEN-LINKED DEATH ACTIVATOR 10 (SOLDAT10)	NA	XP_002271162.1 transcription termination factor MTEF1, chloroplastic	313	4	3e-211	0.992	Vitis vinifera	1	3	GO:0003690;GO:0006353;GO:0006355	NA	IPR003690;IPR038538;IPR003690;noIPR;IPR003690	GO:0003690/GO:0006355;;GO:0003690/GO:0006355;;GO:0003690/GO:0006355
Vitvi00g04632	-0.696431	1	1.26194	1	-0.0496492	1	-2.02306	1	'35.1'	'not assigned.annotated'	'mercator4v5.0: not classified & prot-scriber: duf 4283 domain containing protein & swissprot: no annotation & original description: none'	NA	NA	NA	NA	NA	NA	NA	NA	NA	NA	RVX18713.1putative ribonuclease H protein	363	3	2.2e-198	0.7365	Vitis vinifera	0.7443	2	GO:0065007;GO:0110165	NA	noIPR;noIPR;noIPR	;;
Vitvi00g04633	-0.145439	1	-0.322208	1	-0.423926	1	-0.478024	1	'35.1'	'not assigned.annotated'	'mercator4v5.0: not classified & prot-scriber: duf 4283 domain containing protein & swissprot: no annotation & original description: none'	NA	NA	NA	NA	NA	NA	NA	NA	NA	NA	CAN77071.1hypothetical protein VITISV_022593	102	1	6.9e-31	0.7426	Vitis vinifera	0.7426	NA	NA	NA	noIPR	NA
Vitvi00g04634	0.865826	1.17535e-06	-0.389679	0.464055	-0.190547	1	-0.391633	0.837253	'35.1'	'not assigned.annotated'	'mercator4v5.0: not classified & prot-scriber: 4 coumarate coa ligase & swissprot: Probable acyl-activating enzyme 2 & original description: none'	AT2G17650	AT2G17650	AT2G17650.1	69.322	1	ortholog_one2many	AT2G17650.1	AMP-dependent synthetase and ligase family protein;(source:Araport11)	NA	NA	XP_034682414.1probable acyl-activating enzyme 1, peroxisomal isoform X1	590	2	0	0.964	Vitis riparia	0.9932	NA	NA	NA	noIPR;IPR000873;IPR042099;IPR025110;noIPR;noIPR;IPR020845;noIPR;noIPR	;;;;;;;;
Vitvi00g04635	-1.22038	0.564369	-0.70106	1	-0.78203	1	-0.1071	1	'50.4.3'	'Enzyme classification.EC_4 lyases.EC_4.3 carbon-nitrogen lyase'	'mercator4v5.0: EC_4.3 carbon-nitrogen lyase & prot-scriber: str synth domain containing protein & swissprot: Protein STRICTOSIDINE SYNTHASE-LIKE 5 & original description: none'	NA	NA	NA	NA	NA	NA	NA	NA	NA	NA	XP_019075079.1 protein STRICTOSIDINE SYNTHASE-LIKE 5-like	379	2	3.1e-276	0.9894	Vitis vinifera	1	2	GO:0009058;GO:0016844	EC:4.3.3.2	IPR018119;IPR011042;noIPR;noIPR;noIPR	GO:0016844/GO:0009058;;;;
Vitvi00g04636	0.0895449	0.665204	-0.133686	0.987193	-0.0565832	1	-0.0328815	1	'50.4.3'	'Enzyme classification.EC_4 lyases.EC_4.3 carbon-nitrogen lyase'	'mercator4v5.0: EC_4.3 carbon-nitrogen lyase & prot-scriber: str synth domain containing protein & swissprot: Protein STRICTOSIDINE SYNTHASE-LIKE 5 & original description: none'	NA	NA	NA	NA	NA	NA	NA	NA	NA	NA	XP_002274023.1 protein STRICTOSIDINE SYNTHASE-LIKE 5	379	6	2.1e-279	0.9921	Vitis vinifera	1	3	GO:0005773;GO:0009058;GO:0016844	EC:4.3.3.2	IPR018119;IPR011042;noIPR;noIPR;noIPR	GO:0016844/GO:0009058;;;;
Vitvi00g04639	-0.561153	0.862921	-2.49975	0.951476	0.566334	1	-0.579105	1	'35.1'	'not assigned.annotated'	'mercator4v5.0: not classified & prot-scriber: quality protein pentatricopeptide repeat containing chloroplastic & swissprot: Pentatricopeptide repeat-containing protein At4g16390, chloroplastic & original description: none'	AT4G16390	SVR7	AT4G16390.1	70.4036	0	ortholog_one2many	AT4G16390.1	Encodes a pentatricopeptide repeat protein, SVR7 (SUPPRESSOR OF VARIEGATION7), required for FtsH-mediated chloroplast biogenesis. It is involved in accumulation and translation of chloroplast ATP synthase subunits.	SUPPRESSOR OF VARIEGATION 7 (SVR7)	NA	XP_002269600.2 pentatricopeptide repeat-containing protein At4g16390, chloroplastic	223	6	8.6e-121	0.99	Vitis vinifera	0.9892	2	GO:0005515;GO:0009507	NA	IPR002885;IPR011990;IPR002885;IPR002885;noIPR;noIPR;IPR002885;IPR002885;IPR002885	;GO:0005515;;;;;;;
Vitvi00g04640	-0.220338	0.630963	-0.0855133	1	0.00650298	1	-0.361429	1	'35.1'	'not assigned.annotated'	'mercator4v5.0: not classified & prot-scriber: quality protein pentatricopeptide repeat containing chloroplastic & swissprot: Pentatricopeptide repeat-containing protein At4g16390, chloroplastic & original description: none'	AT4G16390	SVR7	AT4G16390.1	63.4006	0	ortholog_one2many	AT4G16390.1	Encodes a pentatricopeptide repeat protein, SVR7 (SUPPRESSOR OF VARIEGATION7), required for FtsH-mediated chloroplast biogenesis. It is involved in accumulation and translation of chloroplast ATP synthase subunits.	SUPPRESSOR OF VARIEGATION 7 (SVR7)	NA	XP_002269600.2 pentatricopeptide repeat-containing protein At4g16390, chloroplastic	347	5	9.5e-154	0.9991	Vitis vinifera	1	2	GO:0005515;GO:0009507	NA	IPR002885;IPR002885;IPR002885;IPR011990;IPR002885;noIPR;noIPR;noIPR;noIPR;IPR002885;IPR002885;IPR002885;IPR002885;IPR002885;noIPR	;;;GO:0005515;;;;;;;;;;;
Vitvi00g04641	NA	NA	-0.083398	1	2.3052	1	3.30696	1	'13.2.1.1.4'	'Cell division.cell cycle organisation.cell cycle control.CYCLIN regulatory protein activities.regulatory protein *(CYCD)'	'mercator4v5.0: regulatory protein *(CYCD) of cell cycle & prot-scriber: b cyclin & swissprot: Cyclin-D3-1 & original description: none'	AT4G34160	CYCD3;1	AT4G34160.1	59.5745	0	ortholog_one2many	AT4G34160.1	encodes a cyclin D-type protein involved in the switch from cell proliferation to the final stages of differentiation. The gene is transcriptionally regulated by cytokinin and brassinosteroid. Protein interacts with cyclin-dependent kinase inhibitor ICK1.	CYCLIN D3;1 (CYCD3;1); (CYCD3)	NA	CBI25754.3unnamed protein product, partial	141	1	1.1e-93	1	Vitis vinifera	1	NA	NA	NA	IPR013763;IPR006671;noIPR;noIPR;IPR039361;noIPR;IPR006671;IPR013763;IPR036915	;;;;;;;;
Vitvi00g04642	NA	NA	0.71135	1	NA	NA	-0.758177	1	'35.1'	'not assigned.annotated'	'mercator4v5.0: not classified & prot-scriber: 4 hydroxy methylbut enyl diphosphate reductase chloroplastic & swissprot: no annotation & original description: none'	NA	NA	NA	NA	NA	NA	NA	NA	NA	NA	CBI25757.3unnamed protein product, partial	111	1	1e-43	0.8585	Vitis vinifera	0.8585	3	GO:0006952;GO:0009607;GO:0016021	NA	noIPR	NA
Vitvi00g04643	0.180535	0.476893	-0.0128972	1	0.234427	1	0.102644	1	'7.12.3.1.4'	'Coenzyme metabolism.iron-sulfur cluster assembly machinery.cytosolic CIA system.assembly phase.redox-dependent regulator *(BolA2)'	'mercator4v5.0: redox-dependent regulator (BolA2) of iron-sulfur cluster assembly machinery & prot-scriber: bola protein & swissprot: Protein BOLA2 & original description: none'	AT5G09830	AT5G09830	AT5G09830.1	69.8925	1	ortholog_one2many	AT5G09830.1	Encodes a cytosolic BolA protein. Plays a repressive role in the tolerance against excess iron and methyl viologen-induced oxidative stress.	HOMOLOG OF E.COLI BOLA 2 (BOLA2);BOLA3 (BOLA3)	NA	XP_002282721.1 protein BOLA2 isoform X2	93	1	3e-56	1	Vitis vinifera/Vitis riparia	1	7	GO:0005634;GO:0005829;GO:0006879;GO:0006979;GO:0010039;GO:0051537;GO:0097428	NA	IPR002634;IPR002634;IPR036065;noIPR;IPR045115;IPR036065	;;;;GO:0097428/GO:0051537;
Vitvi00g04644	NA	NA	1.53984	1	NA	NA	NA	NA	'35.1'	'not assigned.annotated'	'mercator4v5.0: not classified & prot-scriber: retrovirus pol yprotein from transposon re & swissprot: Retrovirus-related Pol polyprotein from transposon RE1 & original description: none'	NA	NA	NA	NA	NA	NA	NA	NA	NA	NA	RVX00908.1Retrovirus-related Pol polyprotein from transposon RE1	262	1	2.4e-115	0.9833	Vitis vinifera	0.9833	NA	NA	NA	noIPR;noIPR;noIPR;noIPR;noIPR	;;;;
Vitvi00g04647	NA	NA	2.27415	1	1.57022	1	NA	NA	'35.2'	'not assigned.not annotated'	'mercator4v5.0: not classified & prot-scriber: no annotation & swissprot: no annotation & original description: none'	NA	NA	NA	NA	NA	NA	NA	NA	NA	NA	CAN61974.1hypothetical protein VITISV_020393	100	2	2.6e-38	0.8869	Vitis vinifera	0.8929	1	GO:0016021	NA	NA	NA
Vitvi00g04648	1.61146	1	-0.508395	1	2.28947	1	0.673623	1	'1.1.8.1.3.1'	'Photosynthesis.photophosphorylation.chlororespiration.NADH dehydrogenase-like (NDH) complex.subcomplex B.component *(PnsB1/NDF1)'	'mercator4v5.0: component *(PnsB1/NDF1) of NDH subcomplex B & prot-scriber: quality protein photosynthetic ndh subunit of subcomplex b 1 chloroplastic & swissprot: Photosynthetic NDH subunit of subcomplex B 1, chloroplastic & original description: none'	AT1G15980	PnsB1	AT1G15980.1	75.9494	1	ortholog_one2many	AT1G15980.1	encodes a novel subunit of the chloroplast NAD(P)H dehydrogenase complex, involved in cyclic electron flow around photosystem I to produce ATP.	NAD(P)H DEHYDROGENASE SUBUNIT 48 (NDH48);PHOTOSYNTHETIC NDH SUBCOMPLEX B 1 (PnsB1);NDH-DEPENDENT CYCLIC ELECTRON FLOW 1 (NDF1)	NA	XP_002264393.2 photosynthetic NDH subunit of subcomplex B 1, chloroplastic	395	2	2.6e-287	0.9987	Vitis vinifera	1	3	GO:0009535;GO:0009773;GO:0010598	NA	noIPR;noIPR;IPR044983;noIPR	;;GO:0010598/GO:0009773/GO:0009507;
Vitvi00g04649	-0.126289	0.89739	0.348182	0.833076	0.0454227	1	-0.475642	1	'5.2.5.2'	'Lipid metabolism.glycerolipid metabolism.phosphatidylcholine biosynthesis.phosphotidyl-base N-methyltransferase'	'mercator4v5.0: phosphotidyl-base N-methyltransferase & prot-scriber: phosphatidyl n methylethaolamie methyltrasferase & swissprot: Phosphatidyl-N-methylethanolamine N-methyltransferase & original description: none'	AT1G80860	PLMT	AT1G80860.2	81.0976	1	ortholog_one2many	AT1G80860.1	Encodes a single-copy phospholipid N-methyltransferase, involved in phosphatidylcholine biosynthesis. Has specific activity towards phosphatidylmonomethylethanolamine and phosphatidyldimethylethanolamine, but not phosphatidylethanolamine.	ARABIDOPSIS PHOSPHOLIPID N-METHYLTRANSFERASE (ATPLMT);PHOSPHOLIPID N-METHYLTRANSFERASE (PLMT)	NA	XP_002265564.1 phosphatidyl-N-methylethanolamine N-methyltransferase isoform X1	164	3	1.9e-122	1	Vitis vinifera	1	2	GO:0006656;GO:0008757	EC:2.1.1	IPR007318;noIPR;IPR024960;IPR024960	;;GO:0008757/GO:0006656;GO:0008757/GO:0006656
Vitvi00g04653	0.19265	1	3.27843	0.831994	-2.02656	1	1.98092	1	'50.1.1'	'Enzyme classification.EC_1 oxidoreductases.EC_1.1 oxidoreductase acting on CH-OH group of donor'	'mercator4v5.0: EC_1.1 oxidoreductase acting on CH-OH group of donor & prot-scriber: aldo ket red domain containing protein & swissprot: Probable aldo-keto reductase 1 & original description: none'	NA	NA	NA	NA	NA	NA	NA	NA	NA	NA	XP_002278850.1 perakine reductase isoform X1	347	4	1.4e-254	0.9919	Vitis vinifera	1	1	GO:0047834	EC:1.1.1.122	noIPR;IPR036812;IPR023210;noIPR;noIPR;noIPR;noIPR;IPR036812	;;GO:0047834;;;;;
Vitvi00g04654	0.104281	0.919018	0.134363	1	-0.036999	1	0.326684	1	'11.6.1.4' AND '50.1.13'	'Phytohormone action.gibberellin.biosynthesis.ent-kaurenoic acid oxidase *(KO1)' AND 'Enzyme classification.EC_1 oxidoreductases.EC_1.14 oxidoreductase acting on paired donor with incorporation or reduction of molecular oxygen'	'mercator4v5.0: ent-kaurenoic acid oxidase *(KO1) & prot-scriber: ent kaurene oxidase chloroplastic & swissprot: Ent-kaurene oxidase, chloroplastic & original description: none' AND 'mercator4v5.0: EC_1.14 oxidoreductase acting on paired donor with incorporation or reduction of molecular oxygen & prot-scriber: ent kaurene oxidase chloroplastic & swissprot: Ent-kaurene oxidase, chloroplastic & ori…	AT5G25900	GA3	AT5G25900.1	63.7795	0	ortholog_one2many	AT5G25900.1	Encodes a member of the CYP701A cytochrome p450 family that is involved in later steps of the gibberellin biosynthetic pathway.	ARABIDOPSIS THALIANA ENT-KAURENE OXIDASE 1 (ATKO1);GA REQUIRING 3 (GA3);CYTOCHROME P450 701 A3 (CYP701A3)	NA	XP_002282197.1 ent-kaurene oxidase, chloroplastic	508	4	0	0.9956	Vitis vinifera	1	8	GO:0005506;GO:0005783;GO:0009686;GO:0009707;GO:0010241;GO:0016021;GO:0020037;GO:0052615	EC:1.14.14.86;EC:1.14.13	IPR002401;IPR036396;IPR001128;noIPR;IPR044225;IPR017972;IPR036396	GO:0020037/GO:0005506/GO:0004497/GO:0016705;GO:0020037/GO:0005506/GO:0004497/GO:0016705;GO:0020037/GO:0005506/GO:0004497/GO:0016705;;GO:0020037/GO:0005506/GO:0052615/GO:0009686/GO:0010241;GO:0005506/GO:0016705;GO:0020037/GO:0005506/GO:0004497/GO:0016705
Vitvi00g04655	-1.70685	0.0480291	-0.366939	1	-0.066476	1	-0.785632	1	'21.4.1.3.2'	'Cell wall organisation.cell wall proteins.hydroxyproline-rich glycoprotein activities.extensin activities.LRR-domain extensin'	'mercator4v5.0: LRR-domain extensin & prot-scriber: quality protein pollen specific leucine rich repeat extensin & swissprot: Pollen-specific leucine-rich repeat extensin-like protein 3 & original description: none'	AT3G19020	AT3G19020	AT3G19020.1	52.6316	0	ortholog_many2many	AT3G19020.1	Pollen expressed protein required for pollen tube growth. Along with other members of the LRX family, interacts with RALF4 to control pollen tube growth and integrity. Loss of function results in premature pollen tube rupture and reduced fertility.	LEUCINE-RICH REPEAT/EXTENSIN 8 (LRX8)	NA	XP_034675112.1pollen-specific leucine-rich repeat extensin-like protein 1	798	2	4e-166	0.9432	Vitis riparia	0.8863	1	GO:0005515	NA	noIPR;IPR032675;IPR001611;noIPR;noIPR;noIPR;noIPR;noIPR	;;GO:0005515;;;;;
Vitvi00g04657	-0.113228	0.662453	-0.15174	0.96958	0.0604191	1	-0.0142455	1	'18.8.1'	'Protein modification.S-glutathionylation.glutaredoxin'	'mercator4v5.0: glutaredoxin & prot-scriber: fsh domain containing protein & swissprot: no annotation & original description: none'	AT5G65400	AT5G65400	AT5G65400.2	24.5283	0	ortholog_one2many	AT5G65400.2	alpha/beta-Hydrolases superfamily protein;(source:Araport11)	NA	NA	XP_010646332.1 esterase AGAP003155	530	3	4.1e-116	0.9941	Vitis vinifera	0.9941	NA	NA	NA	noIPR;IPR029058;IPR005645;noIPR;noIPR;noIPR;noIPR;noIPR;noIPR;noIPR;IPR036249;IPR029058	;;;;;;;;;;;
Vitvi00g04658	NA	NA	-1.62836	1	0.447946	1	1.96691	1	'35.1'	'not assigned.annotated'	'mercator4v5.0: not classified & prot-scriber: amino acid permease & swissprot: Amino acid permease 2 & original description: none'	AT1G77380	AAP3	AT1G77380.1	50	0	ortholog_one2many	AT1G77380.1	Amino acid permease which transports basic amino acids.	AMINO ACID PERMEASE 3 (AAP3); (ATAAP3)	NA	RVW67469.1Amino acid permease 2	112	1	6.7e-49	1	Vitis vinifera	1	2	GO:0006865;GO:0016021	NA	IPR013057;noIPR;noIPR	;;
Vitvi00g04659	-4.15627	0.167627	-0.904661	1	-0.812884	1	2.30707	1	'24.2.3.4.1'	'Solute transport.carrier-mediated transport.APC superfamily.AAAP family.amino acid transporter *(AAP)'	'mercator4v5.0: amino acid transporter *(AAP) & prot-scriber: amino acid permease protein & swissprot: Amino acid permease 2 & original description: none'	AT1G44100	AAP5	AT1G44100.1	66.242	0	ortholog_one2many	AT1G44100.1	amino acid permease 5	AMINO ACID PERMEASE 5 (AAP5)	NA	XP_034692395.1amino acid permease 3-like isoform X2	314	6	8.7e-207	0.9003	Vitis riparia	0.9021	2	GO:0006865;GO:0016021	NA	IPR013057;noIPR;noIPR;noIPR;noIPR	;;;;
Vitvi00g04662	0.1782	0.184685	-0.00194803	1	-0.0149359	1	-0.0580956	1	'16.2.1.3.8'	'RNA processing.RNA modification.mRNA maturation.Cleavage and Polyadenylation Specificity Factor (CPSF) complex.E3 ubiquitin ligase component *(PQT3/MPE1)'	'mercator4v5.0: component *(MPE1) of Cleavage and Polyadenylation Specificity Factor (CPSF) complex & prot-scriber: dwnn domain containing protein & swissprot: E3 ubiquitin ligase PQT3-like & original description: none'	AT5G47430	AT5G47430	AT5G47430.6	59.9026	1	ortholog_many2many	AT5G47430.6	DWNN domain, a CCHC-type zinc finger;(source:Araport11)	NA	NA	XP_010646850.1 E3 ubiquitin-protein ligase RBBP6 isoform X1	616	5	0	0.9984	Vitis vinifera	0.9984	6	GO:0003676;GO:0005634;GO:0006397;GO:0008270;GO:0016567;GO:0061630	EC:2	noIPR;IPR014891;IPR013083;noIPR;IPR025829;noIPR;IPR014891;noIPR;noIPR;IPR033489;noIPR;IPR014891;noIPR;noIPR;IPR036875	;GO:0008270;;;;;GO:0008270;;;GO:0016567/GO:0006397/GO:0061630;;GO:0008270;;;GO:0008270/GO:0003676
Vitvi00g04663	-2.29466	0.723311	-0.0791797	1	3.1462	1	NA	NA	'35.1'	'not assigned.annotated'	'mercator4v5.0: not classified & prot-scriber: binding kh domain containing protein & swissprot: no annotation & original description: none'	NA	NA	NA	NA	NA	NA	NA	NA	NA	NA	CAN64750.1hypothetical protein VITISV_009292	237	1	6.9e-146	0.7516	Vitis vinifera	0.7516	1	GO:0003723	NA	IPR036612;IPR045071;noIPR	GO:0003723;;
Vitvi00g04664	0.22771	0.0198817	-0.0207395	1	0.0966486	1	-0.0208391	1	'18.13.2.7' AND '27.6.4'	'Protein modification.protein folding.FKBP-type chaperone activities.peptidyl-prolyl cis-trans isomerase *(ROF)' AND 'Multi-process regulation.phosphoinositide signalling.phosphoinositide signalling effector *(ROF)'	'mercator4v5.0: peptidyl-prolyl cis-trans isomerase *(ROF) & prot-scriber: quality protein peptidyl prolyl cis trans isomerase fkbp & swissprot: Peptidyl-prolyl cis-trans isomerase FKBP65 & original description: none' AND 'mercator4v5.0: phosphoinositide signalling effector *(ROF) & prot-scriber: quality protein peptidyl prolyl cis trans isomerase fkbp & swissprot: Peptidyl-prolyl cis-trans isome…	AT5G48570	AT5G48570	AT5G48570.1	78.8091	1	ortholog_many2many	AT5G48570.1	Encodes one of the 36 carboxylate clamp (CC)-tetratricopeptide repeat (TPR) proteins (Prasad 2010, Pubmed ID: 20856808) with potential to interact with Hsp90/Hsp70 as co-chaperones.	(ROF2); (FKBP65); (ATFKBP65)	NA	XP_002263566.2 peptidyl-prolyl cis-trans isomerase FKBP62	571	3	0	0.9994	Vitis vinifera	1	5	GO:0000413;GO:0003755;GO:0005515;GO:0005737;GO:0061077	EC:5.2.1.8	noIPR;IPR019734;IPR001440;noIPR;noIPR;IPR001179;IPR011990;noIPR;noIPR;noIPR;noIPR;noIPR;noIPR;noIPR;IPR001179;IPR001179;IPR001179;IPR019734;noIPR;IPR011990;noIPR;noIPR	;GO:0005515;GO:0005515;;;GO:0003755;GO:0005515;;;;;;;;GO:0003755;GO:0003755;GO:0003755;GO:0005515;;GO:0005515;;
Vitvi00g04665	-0.151658	0.2161	0.122773	0.934557	-0.0366687	1	0.11344	1	'19.4.5.5.2' AND '50.3.4'	'Protein homeostasis.proteolysis.metallopeptidase activities.M48-class metallopeptidase activities.zinc metalloprotease *(STE24)' AND 'Enzyme classification.EC_3 hydrolases.EC_3.4 hydrolase acting on peptide bond (peptidase)'	'mercator4v5.0: zinc metalloprotease *(STE24) & prot-scriber: caax prenyl protease homolog & swissprot: CAAX prenyl protease 1 homolog & original description: none' AND 'mercator4v5.0: EC_3.4 hydrolase acting on peptide bond (peptidase) & prot-scriber: caax prenyl protease homolog & swissprot: CAAX prenyl protease 1 homolog & original description: none'	AT4G01320	ATSTE24	AT4G01320.1	86.7924	0	ortholog_one2many	AT4G01320.1	CAAX protease with broad substrate specificity. Localized exclusively to the endoplasmic reticulum.	(STE24); (ATSTE24)	NA	XP_002277525.1 CAAX prenyl protease 1 homolog	424	2	0	0.9976	Vitis vinifera	1	4	GO:0004222;GO:0030176;GO:0046872;GO:0071586	EC:3.4.24	noIPR;IPR001915;IPR032456;IPR027057;noIPR;IPR027057	;GO:0006508/GO:0004222;;GO:0071586/GO:0008233;;GO:0071586/GO:0008233
Vitvi00g04669	NA	NA	4.27052	0.86054	NA	NA	3.87871	1	'35.1'	'not assigned.annotated'	'mercator4v5.0: not classified & prot-scriber: pentatricopeptide repeat containing protein & swissprot: Pentatricopeptide repeat-containing protein At4g17616 & original description: none'	AT4G17616	AT4G17616	AT4G17616.1	47.2973	1	ortholog_one2many	AT4G17616.1	Pentatricopeptide repeat (PPR) superfamily protein;(source:Araport11)	NA	NA	RVW12319.1Pentatricopeptide repeat-containing protein	444	5	0	0.995	Vitis vinifera	0.9977	1	GO:0005515	NA	IPR011990;IPR002885;IPR002885;IPR002885;IPR011990;noIPR;noIPR;IPR002885;IPR002885	GO:0005515;;;;GO:0005515;;;;
Vitvi00g04671	-0.498472	0.00170106	-1.02491	0.520197	-0.407314	1	-0.369512	1	'50.1.13'	'Enzyme classification.EC_1 oxidoreductases.EC_1.14 oxidoreductase acting on paired donor with incorporation or reduction of molecular oxygen'	'mercator4v5.0: EC_1.14 oxidoreductase acting on paired donor with incorporation or reduction of molecular oxygen & prot-scriber: cytochrome p450 81e8 & swissprot: Cytochrome P450 81Q32 & original description: none'	NA	NA	NA	NA	NA	NA	NA	NA	NA	CYP81V25	CBI18830.3unnamed protein product, partial	561	1	0	0.9679	Vitis vinifera	0.9679	4	GO:0004497;GO:0005506;GO:0016705;GO:0020037	EC:1.14	IPR001128;IPR002401;IPR001128;IPR036396;noIPR;noIPR;noIPR;IPR017972;IPR036396	GO:0020037/GO:0005506/GO:0004497/GO:0016705;GO:0020037/GO:0005506/GO:0004497/GO:0016705;GO:0020037/GO:0005506/GO:0004497/GO:0016705;GO:0020037/GO:0005506/GO:0004497/GO:0016705;;;;GO:0005506/GO:0016705;GO:0020037/GO:0005506/GO:0004497/GO:0016705
Vitvi00g04672	-0.317027	1	-3.23017	0.831994	-0.345395	1	1.55671	1	'35.2'	'not assigned.not annotated'	'mercator4v5.0: not classified & prot-scriber: no annotation & swissprot: no annotation & original description: none'	NA	NA	NA	NA	NA	NA	NA	NA	NA	NA	CAN71464.1hypothetical protein VITISV_038985	88	1	4.2e-53	1	Vitis vinifera	1	NA	NA	NA	NA	NA
Vitvi00g04674	-0.73246	0.00596666	-0.0619349	1	-0.558326	1	-0.110228	1	'35.1'	'not assigned.annotated'	'mercator4v5.0: not classified & prot-scriber: reverse transcriptase domain containing protein & swissprot: no annotation & original description: none'	NA	NA	NA	NA	NA	NA	NA	NA	NA	NA	ACS15213.1 ORF145	84	9	1.1e-54	0.9749	Vitis vinifera	0.9881	1	GO:0005739	NA	noIPR;noIPR	;
Vitvi00g04675	NA	NA	NA	NA	1.58362	1	NA	NA	'35.2'	'not assigned.not annotated'	'mercator4v5.0: not classified & prot-scriber: no annotation & swissprot: no annotation & original description: none'	NA	NA	NA	NA	NA	NA	NA	NA	NA	NA	---NA---	129	NA	NA	NA	NA	NA	NA	NA	NA	noIPR;noIPR	;
Vitvi00g04676	0.782534	1	-2.19619	0.873427	-1.59079	1	0.66987	1	'35.1'	'not assigned.annotated'	'mercator4v5.0: not classified & prot-scriber: atp synthase subunit c hloroplasti & swissprot: no annotation & original description: none'	NA	NA	NA	NA	NA	NA	NA	NA	NA	NA	CAN71465.1hypothetical protein VITISV_038986	266	1	1.2e-122	0.8313	Vitis vinifera	0.8313	NA	NA	NA	noIPR;noIPR	;
Vitvi00g04677	1.60454	1	NA	NA	1.56597	1	NA	NA	'35.1'	'not assigned.annotated'	'mercator4v5.0: not classified & prot-scriber: serine type d ala carboxypeptiase & swissprot: no annotation & original description: none'	NA	NA	NA	NA	NA	NA	NA	NA	NA	NA	CBI35735.3unnamed protein product, partial	92	7	3.9e-58	0.9783	Vitis vinifera	1	NA	NA	NA	NA	NA
Vitvi00g04678	NA	NA	-2.36706	1	-2.36331	1	NA	NA	'35.2'	'not assigned.not annotated'	'mercator4v5.0: not classified & prot-scriber: no annotation & swissprot: no annotation & original description: none'	NA	NA	NA	NA	NA	NA	NA	NA	NA	NA	CAN71465.1hypothetical protein VITISV_038986	171	1	1.7e-103	0.9586	Vitis vinifera	0.9586	NA	NA	NA	noIPR;noIPR;noIPR	;;
Vitvi00g04679	-0.988308	1	NA	NA	NA	NA	NA	NA	'35.1'	'not assigned.annotated'	'mercator4v5.0: not classified & prot-scriber: nadh dehydrogenase subunit & swissprot: no annotation & original description: none'	NA	NA	NA	NA	NA	NA	NA	NA	NA	NA	KAG4906055.1hypothetical protein JHK86_057302	59	2	1.2e-11	0.8904	Glycine max	0.8919	NA	NA	NA	NA	NA
Vitvi00g04681	1.98593	1	5.25065	0.125763	0.824449	1	NA	NA	'35.1'	'not assigned.annotated'	'mercator4v5.0: not classified & prot-scriber: afu atp dependent rna helicase dbp & swissprot: DEAD-box ATP-dependent RNA helicase 16 & original description: none'	AT4G34910	AT4G34910	AT4G34910.1	70.5882	0	ortholog_one2many	AT4G34910.1	P-loop containing nucleoside triphosphate hydrolases superfamily protein;(source:Araport11)	NA	NA	XP_010647348.1 DEAD-box ATP-dependent RNA helicase 16	119	2	1.2e-74	1	Vitis vinifera	1	4	GO:0003676;GO:0003724;GO:0005524;GO:0016787	EC:3.6.4.13	noIPR;IPR027417;IPR011545;noIPR;noIPR;IPR014014;IPR014001;IPR027417	;;GO:0005524/GO:0003676;;;GO:0003724;;
Vitvi00g04685	-2.77846	0.476141	0.324645	1	-0.53869	1	-1.28574	1	'35.1'	'not assigned.annotated'	'mercator4v5.0: not classified & prot-scriber: cmp sialic acid transporter & swissprot: CMP-sialic acid transporter 4 & original description: none'	NA	NA	NA	NA	NA	NA	NA	NA	NA	NA	RVW57201.1CMP-sialic acid transporter 2	172	1	2.7e-63	1	Vitis vinifera	1	4	GO:0000139;GO:0015165;GO:0016021;GO:0090481	EC:7	IPR007271;noIPR	GO:0016021/GO:0090481/GO:0000139/GO:0015165;
Vitvi00g04686	0.0556457	1	-0.784879	0.53141	-0.903336	1	0.465107	1	'35.1'	'not assigned.annotated'	'mercator4v5.0: not classified & prot-scriber: cg domain containing protein & swissprot: no annotation & original description: none'	NA	NA	NA	NA	NA	NA	NA	NA	NA	NA	CBI18819.3unnamed protein product, partial	60	1	5e-38	1	Vitis vinifera	1	4	GO:0003690;GO:0003712;GO:0005634;GO:0006357	NA	IPR005559;noIPR;noIPR;IPR005559	GO:0003677;;;GO:0003677
Vitvi00g04687	0.397552	0.0621965	0.0149202	1	-0.262268	1	-0.13951	1	'50.2.7'	'Enzyme classification.EC_2 transferases.EC_2.7 transferase transferring phosphorus-containing group'	'mercator4v5.0: EC_2.7 transferase transferring phosphorus-containing group & prot-scriber: cyclin dependent kinase c 1 & swissprot: Cyclin-dependent kinase C-1 & original description: none'	AT5G10270	CDKC;1	AT5G10270.1	66.4516	1	ortholog_many2many	AT5G10270.1	Encodes CDKC;1, part of a CDKC kinase complex that is targeted by Cauliflower mosaic virus (CaMV) for transcriptional activation of viral genes. Also regulates plant growth and development.	CYCLIN-DEPENDENT KINASE C;1 (CDKC;1)	NA	XP_019074190.1 cyclin-dependent kinase C-1	465	3	4.9e-268	0.8824	Vitis vinifera	0.9021	3	GO:0004672;GO:0005524;GO:0006468	EC:2.7.1	noIPR;IPR000719;IPR000719;noIPR;noIPR;noIPR;noIPR;noIPR;noIPR;noIPR;noIPR;noIPR;noIPR;noIPR;noIPR;noIPR;IPR000719;IPR011009	;GO:0005524/GO:0004672/GO:0006468;GO:0005524/GO:0004672/GO:0006468;;;;;;;;;;;;;;GO:0005524/GO:0004672/GO:0006468;
Vitvi00g04688	0.192339	0.182806	0.132108	1	-0.16896	1	-0.205828	1	'35.2'	'not assigned.not annotated'	'mercator4v5.0: not classified & prot-scriber: no annotation & swissprot: no annotation & original description: none'	NA	NA	NA	NA	NA	NA	NA	NA	NA	NA	---NA---	78	NA	NA	NA	NA	NA	NA	NA	NA	NA	NA
Vitvi00g04689	0.0514961	0.838148	0.193873	0.954014	-0.130443	1	-0.0165472	1	'35.1'	'not assigned.annotated'	'mercator4v5.0: not classified & prot-scriber: disease resistance protein rga & swissprot: Putative disease resistance RPP13-like protein 1 & original description: none'	NA	NA	NA	NA	NA	NA	NA	NA	NA	NA	XP_019074048.1 putative disease resistance protein At3g14460	1312	1	0	1	Vitis vinifera	1	3	GO:0005515;GO:0006952;GO:0043531	NA	noIPR;noIPR;IPR002182;IPR032675;IPR032675;IPR041118;IPR042197;IPR036388;noIPR;IPR032675;IPR027417;noIPR;IPR044974;IPR044974;noIPR;IPR001611;IPR038005;noIPR;noIPR;IPR027417	;;GO:0043531;;;;;;;;;;GO:0006952;GO:0006952;;GO:0005515;;;;
Vitvi00g04690	-0.45003	1	-0.609246	1	-0.222618	1	0.661106	1	'35.2'	'not assigned.not annotated'	'mercator4v5.0: not classified & prot-scriber: no annotation & swissprot: no annotation & original description: none'	NA	NA	NA	NA	NA	NA	NA	NA	NA	NA	KAG2668883.1hypothetical protein I3760_14G009800	99	3	6.2e-13	0.567	Carya illinoinensis	0.567	NA	NA	NA	NA	NA
Vitvi00g04691	-1.19318	0.476141	-0.510442	1	-0.177893	1	-0.909079	1	'12.3.2.3.1.4'	'Chromatin organisation.post-translational histone modification.histone acetylation.HD1-type histone deacetylase family.class-I histone deacetylase activities.histone deacetylase *(HDA8)'	'mercator4v5.0: histone deacetylase *(HDA8) & prot-scriber: histone deacetylase & swissprot: Histone deacetylase 9 & original description: none'	AT3G44680	HDA9	AT3G44680.1	79.1262	1	ortholog_one2many	AT3G44680.1	Encodes HDA9 (a RPD3-like histone deacetylase). Functions in promoting the onset of leaf senescence.The hda9 mutant shows enhanced H3K9 acetylation levels,based on immunodetection using H3K9ac antibodies. Negatively controls gene expression in concert with interacting proteins POWERDRESS (PWR), HIGH EXPRESSION OF OSMOTICALLY RESPONSIVE GENES 15 (HOS15), WRKY53, ELONGATED HYPOCOTYL 5 (HY5), ABA IN…	HISTONE DEACETYLASE 9 (HDA9); (HDA09); (ATHDA9);HISTONE DEACETYLASE 9 (HDAC9); (ATHDAC9)	NA	RVX02393.1Histone deacetylase 9	206	1	1.3e-142	0.8918	Vitis vinifera	0.8918	2	GO:0032041;GO:0070932	EC:3.5.1.98	IPR037138;IPR023801;noIPR;noIPR;IPR023696	;;;;
Vitvi00g04692	0.0405159	0.965697	0.306752	0.585553	0.159239	1	0.0272473	1	'35.1'	'not assigned.annotated'	'mercator4v5.0: not classified & prot-scriber: double strand break repair protein mre & swissprot: no annotation & original description: none'	NA	NA	NA	NA	NA	NA	NA	NA	NA	NA	RVW86457.1hypothetical protein CK203_042213	136	2	1.7e-71	0.8713	Vitis vinifera	0.7751	NA	NA	NA	noIPR;noIPR;noIPR	;;
Vitvi00g04695	NA	NA	-5.44216	0.765068	NA	NA	5.40003	1	'24.2.3.3.2'	'Solute transport.carrier-mediated transport.APC superfamily.NCS-2 family.solute transporter *(NAT)'	'mercator4v5.0: solute transporter *(NAT) & prot-scriber: nucleobase ascorbate transporter protein & swissprot: Nucleobase-ascorbate transporter 11 & original description: none'	AT4G38050	AT4G38050	AT4G38050.1	78.7234	0	ortholog_one2many	AT4G38050.1	Xanthine/uracil permease family protein;(source:Araport11)	NA	NA	XP_034690400.1nucleobase-ascorbate transporter 11 isoform X1	94	3	3.7e-50	0.9964	Vitis riparia	1	3	GO:0016021;GO:0022857;GO:0055085	EC:7	IPR006043;noIPR;noIPR	GO:0055085/GO:0022857/GO:0016020;;
Vitvi00g04696	-1.24661	4.9701e-06	0.138363	1	-0.373382	1	-0.0248418	1	'35.1'	'not assigned.annotated'	'mercator4v5.0: not classified & prot-scriber: ab hydrolase domain containing protein & swissprot: no annotation & original description: none'	AT4G39955	AT4G39955	AT4G39955.1	59.8101	0	ortholog_one2many	AT4G39955.1	alpha/beta-Hydrolases superfamily protein;(source:Araport11)	NA	NA	XP_034691118.12-hydroxy-6-oxononadienedioate/2-hydroxy-6-oxononatrienedioate hydrolase-like	316	5	2.3e-217	0.9925	Vitis vinifera	1	1	GO:0003824	NA	IPR000639;IPR000073;IPR000073;IPR029058;noIPR;noIPR;IPR029058	GO:0003824;;;;;;
Vitvi00g04697	-1.08718	0.899225	-1.32948	1	NA	NA	2.85619	1	'35.1'	'not assigned.annotated'	'mercator4v5.0: not classified & prot-scriber: atpase 1 plasma membrane & swissprot: Plasma membrane ATPase 4 & original description: none'	NA	NA	NA	NA	NA	NA	NA	NA	NA	NA	CAN78898.1hypothetical protein VITISV_011188	103	1	1.5e-57	0.9898	Vitis vinifera	0.9898	1	GO:0000166	NA	IPR023214;IPR023299;noIPR;noIPR;noIPR	;GO:0000166;;;
Vitvi00g04699	0.0359946	1	1.54918	1	2.76849	1	1.55276	1	'35.1'	'not assigned.annotated'	'mercator4v5.0: not classified & prot-scriber: atpase 1 plasma membrane type & swissprot: no annotation & original description: none'	NA	NA	NA	NA	NA	NA	NA	NA	NA	NA	RVW21811.1ATPase 1, plasma membrane-type	84	1	2.1e-44	0.9878	Vitis vinifera	0.9878	1	GO:0016021	NA	NA	NA
Vitvi00g04700	-3.14507	0.305199	-0.933827	1	0.440668	1	-0.0506337	1	'35.1'	'not assigned.annotated'	'mercator4v5.0: not classified & prot-scriber: protein kinase domain containing & swissprot: LRR receptor-like serine/threonine-protein kinase GHR1 & original description: none'	NA	NA	NA	NA	NA	NA	NA	NA	NA	NA	RVW21811.1ATPase 1, plasma membrane-type	149	1	4.7e-65	1	Vitis vinifera	1	1	GO:0016021	NA	noIPR;noIPR;noIPR;noIPR	;;;
Vitvi00g04701	2.51161	0.723311	2.68103	0.844855	3.28399	1	-2.37641	1	'11.6.1.3' AND '50.1.13'	'Phytohormone action.gibberellin.biosynthesis.ent-kaurene oxidase *(KAO)' AND 'Enzyme classification.EC_1 oxidoreductases.EC_1.14 oxidoreductase acting on paired donor with incorporation or reduction of molecular oxygen'	'mercator4v5.0: ent-kaurene oxidase *(KAO) & prot-scriber: ent kaurenoic acid oxidase & swissprot: Ent-kaurenoic acid oxidase 2 & original description: none' AND 'mercator4v5.0: EC_1.14 oxidoreductase acting on paired donor with incorporation or reduction of molecular oxygen & prot-scriber: ent kaurenoic acid oxidase & swissprot: Ent-kaurenoic acid oxidase 2 & original description: none'	AT2G32440	KAO2	AT2G32440.1	64.4401	1	ortholog_many2many	AT2G32440.1	ent-kaurenoic acid hydroxylase (KAO2)	ENT-KAURENOIC ACID HYDROXYLASE 2 (KAO2); (CYP88A4);ARABIDOPSIS ENT-KAURENOIC ACID HYDROXYLASE 2 (ATKAO2)	NA	XP_002265630.1 ent-kaurenoic acid oxidase 2	509	2	0	0.9908	Vitis vinifera	0.9959	8	GO:0005506;GO:0005783;GO:0007275;GO:0010268;GO:0016125;GO:0016132;GO:0020037;GO:0051777	EC:1.14.13	IPR001128;IPR002401;IPR036396;IPR001128;noIPR;noIPR;IPR017972;IPR036396	GO:0020037/GO:0005506/GO:0004497/GO:0016705;GO:0020037/GO:0005506/GO:0004497/GO:0016705;GO:0020037/GO:0005506/GO:0004497/GO:0016705;GO:0020037/GO:0005506/GO:0004497/GO:0016705;;;GO:0005506/GO:0016705;GO:0020037/GO:0005506/GO:0004497/GO:0016705
Vitvi00g04703	NA	NA	1.56066	1	NA	NA	-2.84781	1	'19.1.8.1'	'Protein homeostasis.protein quality control.smallHsp holdase chaperone activities.class-C-I protein'	'mercator4v5.0: class-C-I small heat-shock-responsive protein & prot-scriber: kda class i heat shock proten & swissprot: 18.2 kDa class I heat shock protein & original description: none'	NA	NA	NA	NA	NA	NA	NA	NA	NA	NA	XP_002281354.1 18.2 kDa class I heat shock protein	151	15	2.8e-102	0.9863	Vitis vinifera/Vitis riparia	1	7	GO:0006457;GO:0009408;GO:0009651;GO:0042542;GO:0043621;GO:0051082;GO:0051259	NA	IPR002068;IPR008978;IPR031107;noIPR;IPR002068;noIPR;IPR008978	;;;;;;
Vitvi00g04704	1.85544	1	NA	NA	NA	NA	2.55276	1	'35.1'	'not assigned.annotated'	'mercator4v5.0: not classified & prot-scriber: hflx type g domain containin protein & swissprot: no annotation & original description: none'	NA	NA	NA	NA	NA	NA	NA	NA	NA	NA	XP_010647375.1 GTP-binding protein At3g49725, chloroplastic	179	3	3.8e-125	0.987	Vitis vinifera	1	1	GO:0005525	NA	noIPR;noIPR;noIPR;noIPR;IPR016496;noIPR	;;;;GO:0005525;
Vitvi00g04705	-0.260279	0.200215	0.278022	0.600369	0.265272	1	0.356142	0.920286	'21.3.1.1.3'	'Cell wall organisation.pectin.homogalacturonan.biosynthesis.methyltransferase *(CGR)'	'mercator4v5.0: methyltransferase *(CGR) & prot-scriber: protein domain containing & swissprot: Probable pectin methylesterase CGR2 & original description: none'	AT3G49720	AT3G49720	AT3G49720.2	58.1662	0	ortholog_many2many	AT3G49720.1	Encodes CGR2 (cotton Golgi-related 2). CGR2 and a close homologue CGR3 have overlapping roles in plant growth and pectin methylesterification in the Golgi apparatus.	(CGR2)	NA	XP_034689757.1probable pectin methylesterase CGR2	349	3	1.3e-184	0.9987	Vitis vinifera	1	2	GO:0008168;GO:0045488	EC:2.1.1	noIPR;IPR044689;noIPR	;GO:0008168/GO:0045488;
Vitvi00g04706	-0.0845641	1	0.785216	0.696732	0.244867	1	0.0422739	1	'35.1'	'not assigned.annotated'	'mercator4v5.0: not classified & prot-scriber: pentatricopeptide repeat containing protein & swissprot: Pentatricopeptide repeat-containing protein At3g49710 & original description: none'	NA	NA	NA	NA	NA	NA	NA	NA	NA	NA	XP_002268807.2 pentatricopeptide repeat-containing protein At3g49710	719	3	0	0.9949	Vitis vinifera	0.9972	2	GO:0005515;GO:0008270	NA	IPR011990;IPR011990;IPR002885;IPR002885;IPR002885;IPR011990;IPR032867;noIPR;noIPR;noIPR;noIPR;IPR002885;IPR002885;IPR002885;IPR002885;IPR002885;IPR002885;IPR011990	GO:0005515;GO:0005515;;;;GO:0005515;GO:0008270;;;;;;;;;;;GO:0005515
Vitvi00g04707	0.0856131	0.660702	-0.273673	0.514599	-0.171804	1	-0.256502	0.970816	'35.1'	'not assigned.annotated'	'mercator4v5.0: not classified & prot-scriber: fyve type domain containing protein & swissprot: no annotation & original description: none'	NA	NA	NA	NA	NA	NA	NA	NA	NA	NA	RVW58703.1RUN and FYVE domain-containing protein 1	416	1	1.2e-256	0.9952	Vitis vinifera	0.9952	1	GO:0046872	NA	noIPR;noIPR;noIPR;noIPR;noIPR;noIPR;noIPR;noIPR;noIPR	;;;;;;;;
Vitvi00g04709	0.454393	0.18722	-0.00916942	1	0.222734	1	0.0862668	1	'18.4.1.2' AND '50.2.7'	'Protein modification.phosphorylation.TKL protein kinase superfamily.LRR-II protein kinase' AND 'Enzyme classification.EC_2 transferases.EC_2.7 transferase transferring phosphorus-containing group'	'mercator4v5.0: LRR-II protein kinase & prot-scriber: lrr receptor kinase & swissprot: Probable LRR receptor-like serine/threonine-protein kinase At5g10290 & original description: none' AND 'mercator4v5.0: EC_2.7 transferase transferring phosphorus-containing group & prot-scriber: lrr receptor kinase & swissprot: Probable LRR receptor-like serine/threonine-protein kinase At5g10290 & original desc…	NA	NA	NA	NA	NA	NA	NA	NA	NA	NA	XP_010647381.1 probable LRR receptor-like serine/threonine-protein kinase At5g10290	470	1	5.1e-302	1	Vitis vinifera	1	4	GO:0004672;GO:0005515;GO:0005524;GO:0006468	EC:2.7.1	IPR000719;IPR003591;IPR000719;IPR032675;noIPR;noIPR;noIPR;noIPR;noIPR;IPR017441;IPR008271;IPR001611;IPR000719;noIPR;IPR011009	GO:0005524/GO:0004672/GO:0006468;;GO:0005524/GO:0004672/GO:0006468;;;;;;;GO:0005524;GO:0004672/GO:0006468;GO:0005515;GO:0005524/GO:0004672/GO:0006468;;
Vitvi00g04711	-6.45527	0.00910815	-5.1046	0.731594	-8.08666	1	NA	NA	'24.2.3.4.1'	'Solute transport.carrier-mediated transport.APC superfamily.AAAP family.amino acid transporter *(AAP)'	'mercator4v5.0: amino acid transporter *(AAP) & prot-scriber: amino acid permease & swissprot: Amino acid permease 3 & original description: none'	NA	NA	NA	NA	NA	NA	NA	NA	NA	NA	XP_002278086.1 amino acid permease 3	513	3	0	0.9889	Vitis vinifera	1	3	GO:0005886;GO:0006865;GO:0016021	NA	IPR013057;noIPR;noIPR	;;
Vitvi00g04712	0.398857	0.788878	0.0891827	1	1.12009	1	-0.149265	1	'35.1'	'not assigned.annotated'	'mercator4v5.0: not classified & prot-scriber: f box domain containing protein & swissprot: no annotation & original description: none'	NA	NA	NA	NA	NA	NA	NA	NA	NA	NA	XP_034682461.1F-box protein PP2-B10-like	100	4	9.7e-42	0.8626	Vitis vinifera	0.9722	1	GO:0005515	NA	noIPR;noIPR;IPR036047	;;GO:0005515
Vitvi00g04713	1.31674	0.405838	NA	NA	-0.0136871	1	-0.759597	1	'35.1'	'not assigned.annotated'	'mercator4v5.0: not classified & prot-scriber: fha domain containing protein & swissprot: Protein phosphatase 1 regulatory inhibitor subunit PPP1R8 homolog & original description: none'	NA	NA	NA	NA	NA	NA	NA	NA	NA	NA	RVW80411.1Protein phosphatase 1 regulatory inhibitor subunit PPP1R8-like	154	4	7.9e-74	0.9977	Vitis vinifera	1	1	GO:0003729	NA	noIPR;noIPR;noIPR	;;
Vitvi00g04714	2.2711	0.341948	NA	NA	-5.48363	1	NA	NA	'35.1'	'not assigned.annotated'	'mercator4v5.0: not classified & prot-scriber: c2 and gram domain containing protein & swissprot: C2 and GRAM domain-containing protein At1g03370 & original description: none'	NA	NA	NA	NA	NA	NA	NA	NA	NA	NA	XP_034697951.1C2 and GRAM domain-containing protein At1g03370 isoform X1	75	6	1.6e-44	1	Vitis riparia	1	1	GO:0016021	NA	IPR031968;IPR044511;IPR031968	;;
Vitvi00g04717	-0.110809	0.832789	0.237115	0.941338	0.0393071	1	0.0245622	1	'35.1'	'not assigned.annotated'	'mercator4v5.0: not classified & prot-scriber: nad p h deydrogenase quinone & swissprot: NADPH:quinone oxidoreductase & original description: none'	AT3G27890	NQR	AT3G27890.1	79.5918	1	ortholog_one2many	AT3G27890.1	Encodes NAD(P)H:quinone reductase which is an FMN binding protein that catalyzes the reduction of quinone substrates to hydroquinones.The enzyme activity was confirmed by in vitro assay.	NADPH:QUINONE OXIDOREDUCTASE (NQR)	NA	XP_002264859.1 NADPH:quinone oxidoreductase	196	5	4.3e-137	0.9878	Vitis vinifera	1	4	GO:0005829;GO:0008753;GO:0010181;GO:0050136	EC:1.6.5.10;EC:1.6.5.11;EC:1.6.5.2	IPR005025;IPR029039;noIPR;noIPR;IPR029039	GO:0016491;;;;
Vitvi00g04721	0.996201	0.277277	-0.716581	0.902853	0.121463	1	-0.67325	1	'35.1'	'not assigned.annotated'	'mercator4v5.0: not classified & prot-scriber: protein kinase domain containing & swissprot: LRR receptor kinase SERK2 & original description: none'	NA	NA	NA	NA	NA	NA	NA	NA	NA	NA	XP_010647403.1 probable LRR receptor-like serine/threonine-protein kinase At5g10290 isoform X1	173	1	2.7e-81	1	Vitis vinifera	1	2	GO:0005515;GO:0016021	NA	IPR032675;noIPR;noIPR;IPR001611;noIPR	;;;GO:0005515;
Vitvi00g04724	-0.34403	0.936746	0.747781	1	-0.780276	1	0.997985	1	'15.5.32'	'RNA biosynthesis.transcriptional regulation.bHLH-type transcription factor'	'mercator4v5.0: bHLH-type transcription factor & prot-scriber: bhlh domain containing protein & swissprot: no annotation & original description: none'	AT2G22760	AT2G22760	AT2G22760.1	23.3051	0	ortholog_many2many	AT2G22760.1	basic helix-loop-helix (bHLH) DNA-binding superfamily protein;(source:Araport11)	NA	NA	XP_010647405.1 transcription factor bHLH25-like	236	1	5.8e-164	1	Vitis vinifera	1	1	GO:0046983	NA	IPR036638;noIPR;noIPR;noIPR;IPR036638	GO:0046983;;;;GO:0046983
Vitvi00g04726	NA	NA	NA	NA	1.26553	1	NA	NA	'35.1'	'not assigned.annotated'	'mercator4v5.0: not classified & prot-scriber: calcium transporting atpase 1 & swissprot: Calcium-transporting ATPase 12, plasma membrane-type & original description: none'	NA	NA	NA	NA	NA	NA	NA	NA	NA	NA	RVX22376.1putative calcium-transporting ATPase 13, plasma membrane-type	224	4	1.4e-134	0.9789	Vitis vinifera	0.9906	4	GO:0005388;GO:0005524;GO:0016021;GO:0070588	EC:7.2.2.10	noIPR;noIPR;IPR023299;noIPR;noIPR;noIPR;IPR023299	;;GO:0000166;;;;GO:0000166
Vitvi00g04728	-0.125724	0.514664	0.130998	1	-0.0201089	1	0.438258	1	'35.1'	'not assigned.annotated'	'mercator4v5.0: not classified & prot-scriber: s5 drbm domain containing protein & swissprot: no annotation & original description: none'	NA	NA	NA	NA	NA	NA	NA	NA	NA	NA	XP_019074209.1 30S ribosomal protein S5, chloroplastic-like	139	4	1.4e-87	0.9928	Vitis vinifera	1	5	GO:0003723;GO:0003735;GO:0005840;GO:0006412;GO:1990904	NA	noIPR;IPR000851	;GO:0006412/GO:0005840/GO:0003735
Vitvi00g04729	0.702516	0.595048	0.112674	1	-1.46336	1	0.406461	1	'35.1'	'not assigned.annotated'	'mercator4v5.0: not classified & prot-scriber: late embryogenesis abundant protein & swissprot: no annotation & original description: none'	AT5G44310	AT5G44310	AT5G44310.2	33.7037	1	ortholog_many2many	AT5G44310.2	Late embryogenesis abundant protein (LEA) family protein;(source:Araport11)	NA	NA	RVW37922.1 Desiccation-related protein PCC3-06	270	2	4.8e-38	0.9963	Vitis vinifera	1	NA	NA	NA	noIPR;noIPR;noIPR;noIPR;noIPR;noIPR;noIPR;noIPR;noIPR;noIPR;noIPR;noIPR	;;;;;;;;;;;
Vitvi00g04730	-0.506908	0.426353	0.155125	1	0.0980234	1	-0.0233524	1	'35.1'	'not assigned.annotated'	'mercator4v5.0: not classified & prot-scriber: ras protein rab 11a & swissprot: Ras-related protein RABA4a & original description: none'	AT5G65270	RABA4a	AT5G65270.1	78	0	ortholog_one2many	AT5G65270.1	RAB GTPase homolog A4A;(source:Araport11)	RAB GTPASE HOMOLOG A4A (RABA4a);RAB GTPASE HOMOLOG A4A (AtRABA4a)	NA	XP_010647256.1 ras-related protein RABA4a-like	100	1	4e-62	1	Vitis vinifera	1	2	GO:0003924;GO:0005525	EC:3.6.1	noIPR;noIPR;IPR005225;IPR001806;IPR027417;noIPR;noIPR;noIPR;IPR027417	;;GO:0005525;GO:0005525/GO:0003924;;;;;
Vitvi04g01255	4.12321	0.0423064	NA	NA	-0.00218443	1	0.403073	1	'35.1'	'not assigned.annotated'	'mercator4v5.0: not classified & prot-scriber: abc transporter b family memer & swissprot: ABC transporter B family member 20 & original description: none'	NA	NA	NA	NA	NA	NA	NA	NA	NA	NA	RVW71988.1ABC transporter B family member 20	282	1	8.1e-203	1	Vitis vinifera	1	4	GO:0005524;GO:0016021;GO:0055085;GO:0140359	EC:7	IPR036640;IPR007461;IPR011527;IPR039421;noIPR;IPR011527;IPR036640	GO:0016021/GO:0005524;;GO:0016021/GO:0055085/GO:0005524/GO:0140359;;;GO:0016021/GO:0055085/GO:0005524/GO:0140359;GO:0016021/GO:0005524
Vitvi00g04732	5.5238	0.10866	3.14873	0.831994	-4.96184	1	2.47792	1	'35.1'	'not assigned.annotated'	'mercator4v5.0: not classified & prot-scriber: pentatricopeptide repeat containing protein & swissprot: Pentatricopeptide repeat-containing protein At2g17670 & original description: none'	NA	NA	NA	NA	NA	NA	NA	NA	NA	NA	XP_019074211.1 pentatricopeptide repeat-containing protein At2g17670-like	261	3	2.6e-184	0.9897	Vitis vinifera	1	1	GO:0005515	NA	IPR002885;IPR011990;noIPR;noIPR;noIPR	;GO:0005515;;;
Vitvi00g04733	1.05596	0.573097	-0.477521	1	1.55726	1	-1.39438	1	'35.1'	'not assigned.annotated'	'mercator4v5.0: not classified & prot-scriber: box domain containing protein & swissprot: no annotation & original description: none'	NA	NA	NA	NA	NA	NA	NA	NA	NA	NA	XP_002267850.2PREDICTED: uncharacterized protein LOC100265135	312	4	1.8e-205	0.9784	Vitis vinifera	1	NA	NA	NA	IPR004320;noIPR;noIPR	;;
Vitvi00g04734	0.57762	0.0804963	-0.023111	1	0.203848	1	-0.111395	1	'35.1'	'not assigned.annotated'	'mercator4v5.0: not classified & prot-scriber: rab gap tbc domain containing protein & swissprot: no annotation & original description: none'	AT2G43490	AT2G43490	AT2G43490.7	73.9837	0	ortholog_many2many	AT2G43490.1	Ypt/Rab-GAP domain of gyp1p superfamily protein;(source:Araport11)	NA	NA	XP_010647411.1 TBC1 domain family member 16 isoform X1	123	2	8.4e-86	0.9837	Vitis vinifera	1	NA	NA	NA	noIPR;noIPR;IPR000195;IPR035969	;;;
Vitvi00g04735	-0.220156	0.838618	1.13647	0.929393	2.22968	0.601209	0.306621	1	'15.5.32'	'RNA biosynthesis.transcriptional regulation.bHLH-type transcription factor'	'mercator4v5.0: bHLH-type transcription factor & prot-scriber: bhlh domain containing protein & swissprot: Transcription factor bHLH25 & original description: none'	AT2G22770	NAI1	AT2G22770.1	26.4591	0	ortholog_many2many	AT2G22770.1	Regulates the development of ER bodies. also involves in response to the endophytic fungus Piriformospora indica.	(NAI1)	NA	XP_002276304.3 transcription factor bHLH25	257	4	2.8e-150	0.9463	Vitis vinifera	0.9822	2	GO:0005634;GO:0046983	NA	IPR011598;IPR011598;IPR036638;noIPR;noIPR;noIPR;IPR011598;IPR036638	GO:0046983;GO:0046983;GO:0046983;;;;GO:0046983;GO:0046983
Vitvi00g04737	0.0775235	0.723311	0.012553	1	-0.152345	1	-0.0579538	1	'18.4.1.35' AND '27.5.7' AND '50.2.7'	'Protein modification.phosphorylation.TKL protein kinase superfamily.RLCK-VI receptor-like protein kinase' AND 'Multi-process regulation.ROP-GTPase regulatory system.interactive protein kinase of ROP-GTPase activity *(RBK/RRK)' AND 'Enzyme classification.EC_2 transferases.EC_2.7 transferase transferring phosphorus-containing group'	'mercator4v5.0: RLCK-VI receptor-like protein kinase & prot-scriber: protein kinase domain containing & swissprot: Receptor-like cytosolic serine/threonine-protein kinase RBK1 & original description: none' AND 'mercator4v5.0: interactive protein kinase of ROP-GTPase activity *(RBK/RRK) & prot-scriber: protein kinase domain containing & swissprot: Receptor-like cytosolic serine/threonine-protein k…	AT5G65530	AT5G65530	AT5G65530.1	57.2034	1	ortholog_many2many	AT5G65530.1	Encodes a protein kinase involved in mediating resistance to fungi and also trichome branch number. Kinase activity is increased by ROP6 which also affects its sub-cellular localization (becomes localized to the cell periphery_	ARABIDOPSIS RECEPTOR-LIKE CYTOPLASMIC KINASE ATRLCK VI_A3 (ATRLCK VI_A3)	NA	XP_003635501.1 receptor-like cytosolic serine/threonine-protein kinase RBK1	472	2	0	0.9989	Vitis vinifera	1	3	GO:0004672;GO:0005524;GO:0006468	EC:2.7.1	IPR000719;IPR000719;noIPR;noIPR;noIPR;noIPR;noIPR;noIPR;noIPR;noIPR;noIPR;IPR017441;IPR008271;IPR000719;IPR011009	GO:0005524/GO:0004672/GO:0006468;GO:0005524/GO:0004672/GO:0006468;;;;;;;;;;GO:0005524;GO:0004672/GO:0006468;GO:0005524/GO:0004672/GO:0006468;
Vitvi00g04738	1.59949	1	NA	NA	-0.0276578	1	-1.60739	1	'35.1'	'not assigned.annotated'	'mercator4v5.0: not classified & prot-scriber: hydrophobic protein lti6b & swissprot: no annotation & original description: none'	NA	NA	NA	NA	NA	NA	NA	NA	NA	NA	CBI41081.3unnamed protein product, partial	61	1	1e-33	1	Vitis vinifera	1	1	GO:0016021	NA	IPR000612;IPR000612;noIPR	GO:0016021;GO:0016021;
Vitvi00g04742	0.859646	0.780898	0.53366	1	-0.341543	1	0.616934	1	'50.2.7'	'Enzyme classification.EC_2 transferases.EC_2.7 transferase transferring phosphorus-containing group'	'mercator4v5.0: EC_2.7 transferase transferring phosphorus-containing group & prot-scriber: serine threonine protein kinase sty & swissprot: Serine/threonine-protein kinase STY46 & original description: none'	NA	NA	NA	NA	NA	NA	NA	NA	NA	NA	XP_010647421.1 serine/threonine-protein kinase STY46	261	8	1.8e-71	0.9945	Vitis vinifera	1	3	GO:0004672;GO:0005524;GO:0006468	EC:2.7.1	noIPR;noIPR;noIPR;IPR000719;IPR011009	;;;GO:0005524/GO:0004672/GO:0006468;
Vitvi00g04743	-0.226697	0.487467	0.0776211	1	0.0383036	1	0.119974	1	'35.1'	'not assigned.annotated'	'mercator4v5.0: not classified & prot-scriber: pentatricopeptide repeat containing protein & swissprot: Pentatricopeptide repeat-containing protein At5g66520 & original description: none'	NA	NA	NA	NA	NA	NA	NA	NA	NA	NA	XP_002270940.2 pentatricopeptide repeat-containing protein At5g66520	640	3	0	0.9885	Vitis vinifera	1	2	GO:0005515;GO:0008270	NA	IPR011990;IPR011990;IPR002885;IPR032867;IPR002885;IPR011990;IPR002885;noIPR;noIPR;IPR002885;IPR002885;IPR002885;IPR002885	GO:0005515;GO:0005515;;GO:0008270;;GO:0005515;;;;;;;
Vitvi00g04744	-0.605783	0.0432156	-0.380067	0.421501	-0.0902645	1	0.184918	1	'35.1'	'not assigned.annotated'	'mercator4v5.0: not classified & prot-scriber: pi plc y box domain containing protein & swissprot: no annotation & original description: none'	NA	NA	NA	NA	NA	NA	NA	NA	NA	NA	CBI41083.3unnamed protein product, partial	131	3	6.6e-81	1	Vitis vinifera	1	2	GO:0005634;GO:0046872	NA	noIPR;noIPR;noIPR	;;
Vitvi00g04745	0.508478	0.636525	-0.217364	1	0.814053	1	0.379771	1	'15.5.57'	'RNA biosynthesis.transcriptional regulation.transcriptional co-regulator *(Oberon)'	'mercator4v5.0: transcriptional co-regulator *(Oberon) & prot-scriber: phd oberon domain containing protein & swissprot: OBERON-like protein & original description: none'	AT5G48160	OBE2	AT5G48160.1	58.4521	0	ortholog_one2many	AT5G48160.1	Encodes a nuclear PHD finger protein that is functionally redundant with OBE1 and plays an important role in the maintenance and/or establishment of the root and shoot apical meristems.	OBERON2 (OBE2)	NA	XP_002271018.2 OBERON-like protein	491	2	0	1	Vitis vinifera	1	2	GO:0005634;GO:0046872	NA	noIPR;noIPR;IPR004082;IPR001965;IPR032535;IPR032881;IPR004082;noIPR;noIPR;noIPR;IPR004082;noIPR	;;;;;;;;;;;
Vitvi00g04747	-0.571829	0.0004636	0.227035	0.834604	0.117495	1	0.238141	1	'21.3.3.1.2.1'	'Cell wall organisation.pectin.rhamnogalacturonan II.biosynthesis.2-keto-3-deoxymanno-octulosonic acid (KDO) biosynthesis.D-arabinose-5-phosphate isomerase'	'mercator4v5.0: D-arabinose-5-phosphate isomerase & prot-scriber: arabinose 5 phosphate isomerase kdsd & swissprot: Probable arabinose 5-phosphate isomerase & original description: none'	AT3G54690	SETH3	AT3G54690.1	73.4513	0	ortholog_one2many	AT3G54690.1	Sugar isomerase (SIS) family protein;(source:Araport11)	(SETH3)	NA	RVW53529.1putative arabinose 5-phosphate isomerase	339	3	3.3e-240	0.9901	Vitis vinifera	0.9941	4	GO:0005975;GO:0016853;GO:0097367;GO:1901135	EC:5	IPR004800;IPR000644;IPR004800;noIPR;noIPR;IPR001347;noIPR;IPR000644;IPR001347;IPR000644;IPR035474;noIPR;noIPR	GO:0016853/GO:0005975;;GO:0016853/GO:0005975;;;GO:1901135/GO:0097367;;;GO:1901135/GO:0097367;;;;
Vitvi00g04748	0.812963	0.158928	0.573672	0.625727	0.0122324	1	0.237459	1	'35.1'	'not assigned.annotated'	'mercator4v5.0: not classified & prot-scriber: duf 547 domain containing protein & swissprot: no annotation & original description: none'	AT4G37080	AT4G37080	AT4G37080.3	72.043	0	ortholog_one2many	AT4G37080.2	ternary complex factor MIP1 leucine-zipper protein (Protein of unknown function, DUF547);(source:Araport11)	NA	NA	CBI25900.3unnamed protein product, partial	186	1	1.3e-130	1	Vitis vinifera	1	NA	NA	NA	IPR006869;noIPR;noIPR	;;
Vitvi00g04749	-1.44804	0.623333	-0.187007	1	1.5745	1	-1.3115	1	'35.1'	'not assigned.annotated'	'mercator4v5.0: not classified & prot-scriber: copi c domain containing protein & swissprot: no annotation & original description: none'	NA	NA	NA	NA	NA	NA	NA	NA	NA	NA	CBI33295.3unnamed protein product, partial	108	4	1.4e-55	1	Vitis vinifera	1	NA	NA	NA	noIPR;noIPR	;
Vitvi00g04750	0.839084	0.104173	-0.0261597	1	-0.0149301	1	0.0634041	1	'35.1'	'not assigned.annotated'	'mercator4v5.0: not classified & prot-scriber: duf 4283 domain containing protein & swissprot: no annotation & original description: none'	NA	NA	NA	NA	NA	NA	NA	NA	NA	NA	RVX14061.1hypothetical protein CK203_011215	699	2	0	0.9706	Vitis vinifera	0.9728	NA	NA	NA	IPR025558;noIPR;noIPR;noIPR;noIPR;noIPR;noIPR	;;;;;;
Vitvi00g04751	-3.70663	0.120083	-0.679677	1	0.152724	1	-0.298592	1	'35.1'	'not assigned.annotated'	'mercator4v5.0: not classified & prot-scriber: coatomer protein subunit alpha & swissprot: Coatomer subunit alpha-1 & original description: none'	NA	NA	NA	NA	NA	NA	NA	NA	NA	NA	KAF5818020.1putative transcription factor WD40-like family	94	20	1.1e-40	0.9708	Helianthus annuus	0.9863	7	GO:0000139;GO:0005198;GO:0005515;GO:0006886;GO:0016021;GO:0016192;GO:0030126	NA	IPR015943;noIPR;noIPR;IPR036322	GO:0005515;;;GO:0005515
Vitvi00g04752	0.225492	0.901639	-0.00181989	1	0.231868	1	0.232541	1	'18.13.2.7'	'Protein modification.protein folding.FKBP-type chaperone activities.peptidyl-prolyl cis-trans isomerase *(ROF)'	'mercator4v5.0: peptidyl-prolyl cis-trans isomerase *(ROF) & prot-scriber: quality protein peptidyl prolyl cis trans isomerase fkbp & swissprot: Peptidyl-prolyl cis-trans isomerase FKBP62 & original description: none'	AT3G25230	ROF1	AT3G25230.2	76.0807	0	ortholog_many2many	AT3G25230.2	Encodes a a high molecular weight member of the FK506 binding protein (FKBP) family. It has three FKBP12-like domains, tetratricopeptide repeats, and a putative calmodulin binding domain. Modulates thermotolerance by interacting with HSP90.1 and affecting the accumulation of HsfA2-regulated sHSPs. Belongs to one of the 36 carboxylate clamp (CC)-tetratricopeptide repeat (TPR) proteins (Prasad 2010…	ROTAMASE FKBP 1 (ROF1); (ATFKBP62);FK506 BINDING PROTEIN 62 (FKBP62)	NA	XP_002268161.3 peptidyl-prolyl cis-trans isomerase FKBP62	347	5	2.9e-238	0.9994	Vitis vinifera	1	5	GO:0000413;GO:0003755;GO:0005515;GO:0005737;GO:0061077	EC:5.2.1.8	noIPR;IPR019734;IPR011990;IPR001179;noIPR;IPR001440;noIPR;noIPR;noIPR;noIPR;noIPR;IPR001179;IPR019734;IPR011990;noIPR	;GO:0005515;GO:0005515;GO:0003755;;GO:0005515;;;;;;GO:0003755;GO:0005515;GO:0005515;
Vitvi00g04753	0.89638	0.886077	0.0858638	1	0.0434894	1	-0.382471	1	'35.1'	'not assigned.annotated'	'mercator4v5.0: not classified & prot-scriber: protein heat stress associated & swissprot: no annotation & original description: none'	NA	NA	NA	NA	NA	NA	NA	NA	NA	NA	RVW14362.1Protein heat-stress-associated 32	80	1	1.2e-45	0.875	Vitis vinifera	0.875	NA	NA	NA	noIPR	NA
Vitvi00g04754	-1.97828	1	0.46025	1	3.60491	1	-0.0385153	1	'35.1'	'not assigned.annotated'	'mercator4v5.0: not classified & prot-scriber: phosphosulfolactate synthase protein & swissprot: Protein HEAT-STRESS-ASSOCIATED 32 & original description: none'	NA	NA	NA	NA	NA	NA	NA	NA	NA	NA	RVW86426.1Protein heat stress associated 32	110	6	3.1e-70	0.9939	Vitis vinifera	1	1	GO:0003824	NA	IPR003830;IPR013785;noIPR;noIPR;IPR036112	;GO:0003824;;;
Vitvi00g04756	NA	NA	-0.538504	1	-2.01307	1	-2.53655	1	'35.1'	'not assigned.annotated'	'mercator4v5.0: not classified & prot-scriber: duf 295 domain containing protein & swissprot: no annotation & original description: none'	NA	NA	NA	NA	NA	NA	NA	NA	NA	NA	XP_019075630.1 putative F-box protein At5g55150 isoform X1	260	3	1.2e-172	0.899	Vitis vinifera	0.8942	NA	NA	NA	IPR005174;noIPR;noIPR	;;
Vitvi00g04757	-0.65571	0.00875987	0.328168	0.940184	0.298577	1	0.274208	1	'16.6.1.1.1.2.2'	'RNA processing.organelle machinery.pre-RNA splicing.plastidial RNA splicing.CFM-type splicing factor families.CRS2-CAF splicing factor complexes.component *(CAF)'	'mercator4v5.0: component *(CAF) of CRS2-CAF plastidial RNA splicing factor complexes & prot-scriber: crs associated factor 1 chloroplastic & swissprot: CRS2-associated factor 2, chloroplastic & original description: none'	AT1G23400	CAF2	AT1G23400.1	72.4551	1	ortholog_one2many	AT1G23400.1	Promotes the splicing of chloroplast group II introns.	ARABIDOPSIS THALIANA HOMOLOG OF MAIZE CAF2 (ATCAF2);CHLOROPLAST RNA SPLICING2-ASSOCIATED FACTOR 2 (CAF2)	NA	XP_034698773.1CRS2-associated factor 2, chloroplastic	334	3	5.2e-232	0.9898	Vitis riparia	0.9909	2	GO:0000373;GO:0003723	NA	IPR001890;IPR001890;IPR035920;noIPR;noIPR;IPR044599;noIPR;IPR001890;IPR035920	GO:0003723;GO:0003723;;;;GO:0000373;;GO:0003723;
Vitvi00g04758	0.970588	0.699437	1.75923	0.984815	-0.244182	1	1.54262	1	'18.1.1.6.5' AND '50.2.4'	'Protein modification.glycosylation.N-linked glycosylation.complex N-glycan maturation.N-acetylglucosamine transferase *(GnT-I)' AND 'Enzyme classification.EC_2 transferases.EC_2.4 glycosyltransferase'	'mercator4v5.0: N-acetylglucosamine transferase *(GnT-I) & prot-scriber: alpha mannosyl glycoprotein 2 beta n acetylglucosamiyltrasferase & swissprot: Alpha-1,3-mannosyl-glycoprotein 2-beta-N-acetylglucosaminyltransferase & original description: none' AND 'mercator4v5.0: EC_2.4 glycosyltransferase & prot-scriber: alpha mannosyl glycoprotein 2 beta n acetylglucosamiyltrasferase & swissprot: Alpha-…	AT4G38240	CGL1	AT4G38240.2	83.1579	0	ortholog_one2many	AT4G38240.1	Encodes N-acetyl glucosaminyl transferase I, the first enzyme in the pathway of complex glycan biosynthesis.	COMPLEX GLYCAN LESS 1 (CGL1);COMPLEX GLYCAN LESS (CGL);N-ACETYLGLUCOSAMINYLTRANSFERASE I (GNTI)	NA	XP_010647433.1 alpha-1,3-mannosyl-glycoprotein 2-beta-N-acetylglucosaminyltransferase	95	7	8.5e-66	0.9789	Vitis vinifera	1	5	GO:0003827;GO:0005794;GO:0006486;GO:0016021;GO:0046872	EC:2.4.1.101	IPR004139;IPR029044;noIPR;noIPR;IPR029044	GO:0006486/GO:0008375;;;;
Vitvi00g04759	-1.18429	0.385919	0.246303	1	-0.30315	1	0.281741	1	'35.1'	'not assigned.annotated'	'mercator4v5.0: not classified & prot-scriber: cop interacting protein isoform & swissprot: no annotation & original description: none'	NA	NA	NA	NA	NA	NA	NA	NA	NA	NA	XP_034696930.1COP1-interacting protein 7-like isoform X1	204	11	1.1e-122	0.9559	Vitis vinifera	0.9899	NA	NA	NA	noIPR;noIPR;noIPR;noIPR	;;;
Vitvi00g04760	-2.62612	0.3083	-1.12528	1	1.2789	1	-0.409656	1	'35.1'	'not assigned.annotated'	'mercator4v5.0: not classified & prot-scriber: pentatricopeptide repeat containing protein chloroplastic & swissprot: Pentatricopeptide repeat-containing protein At2g13600 & original description: none'	NA	NA	NA	NA	NA	NA	NA	NA	NA	NA	XP_002273247.3 pentatricopeptide repeat-containing protein At2g21090-like isoform X1	596	3	0	0.9966	Vitis vinifera	1	1	GO:0005515	NA	IPR002885;IPR011990;IPR002885;IPR011990;IPR002885;noIPR;noIPR;IPR002885;IPR002885;IPR002885;IPR002885;IPR002885;IPR002885;IPR011990	;GO:0005515;;GO:0005515;;;;;;;;;;GO:0005515
Vitvi00g04762	0.0204297	1	0.0112868	1	-0.0973516	1	0.0877309	1	'24.2.22.2' AND '5.1.1.5.2'	'Solute transport.carrier-mediated transport.MPC pyruvate carrier complex.component *(MPC2)' AND 'Lipid metabolism.fatty acid metabolism.citrate shuttle.MPC pyruvate carrier complex.component *(MPC2)'	'mercator4v5.0: component *(MPC2) of MPC pyruvate carrier complex & prot-scriber: mitochondrial pyruvate carrier & swissprot: Mitochondrial pyruvate carrier 4 & original description: none' AND 'mercator4v5.0: component *(MPC2) of mitochondrial pyruvate transporter & prot-scriber: mitochondrial pyruvate carrier & swissprot: Mitochondrial pyruvate carrier 4 & original description: none'	AT4G22310	AT4G22310	AT4G22310.1	91.4894	1	ortholog_many2many	AT4G22310.1	Uncharacterized protein family (UPF0041);(source:Araport11)	MITOCHONDRIAL PYRUVATE CARRIER 3 (MPC3)	NA	XP_034696986.1mitochondrial pyruvate carrier 4	94	18	3e-66	0.9876	Vitis riparia	1	3	GO:0005743;GO:0006850;GO:0016021	NA	IPR005336;noIPR;noIPR	GO:0005743/GO:0006850;;
Vitvi00g04763	-1.34315	0.0763519	-0.171313	1	-1.27071	1	0.315998	1	'35.1'	'not assigned.annotated'	'mercator4v5.0: not classified & prot-scriber: ab hydrolase domain containing protein & swissprot: no annotation & original description: none'	AT4G39955	AT4G39955	AT4G39955.1	59.5016	0	ortholog_one2many	AT4G39955.1	alpha/beta-Hydrolases superfamily protein;(source:Araport11)	NA	NA	XP_034691667.12-hydroxy-6-oxononadienedioate/2-hydroxy-6-oxononatrienedioate hydrolase-like isoform X1	321	3	7.4e-239	0.9865	Vitis vinifera	0.9938	1	GO:0003824	NA	noIPR;IPR000073;IPR000639;IPR000073;IPR029058;noIPR;noIPR;IPR029058	;;GO:0003824;;;;;
Vitvi00g04764	0.263874	0.898651	-1.12653	0.280346	-0.614178	1	-0.275911	1	'35.1'	'not assigned.annotated'	'mercator4v5.0: not classified & prot-scriber: duf 4283 domain containing protein & swissprot: no annotation & original description: none'	NA	NA	NA	NA	NA	NA	NA	NA	NA	NA	RVW85108.1hypothetical protein CK203_032950	777	1	0	0.9101	Vitis vinifera	0.9101	NA	NA	NA	noIPR;IPR025558;noIPR;noIPR;noIPR;noIPR;noIPR;noIPR;noIPR	;;;;;;;;
Vitvi00g04765	0.548092	0.000118784	-0.202548	0.859974	0.169083	1	0.19862	0.941815	'27.3.3'	'Multi-process regulation.SnRK1-kinase regulatory system.regulatory protein *(FLZ) of SnRK1 complex'	'mercator4v5.0: regulatory protein *(FLZ) of SnRK1 complex & prot-scriber: flz type domain containing protein & swissprot: FCS-Like Zinc finger 6 & original description: none'	AT4G39795	AT4G39795	AT4G39795.1	34.375	1	ortholog_many2many	AT4G39795.1	hypothetical protein (DUF581);(source:Araport11)	NA	NA	XP_034689516.1FCS-Like Zinc finger 5-like	160	2	3.8e-109	0.9906	Vitis vinifera	1	NA	NA	NA	IPR007650;noIPR;noIPR;noIPR;noIPR;IPR007650	;;;;;
Vitvi00g04767	0.702518	0.0272952	-0.240863	1	0.0737403	1	-0.297648	1	'35.1'	'not assigned.annotated'	'mercator4v5.0: not classified & prot-scriber: domain containing protein & swissprot: Pentatricopeptide repeat-containing protein At5g64320, mitochondrial & original description: none'	AT5G64320	AT5G64320	AT5G64320.1	58.1994	0	ortholog_one2many	AT5G64320.1	MTL1 is a mitochondria localized PRR protein involved in mitochondrial protein translation and group II intron splicing.	MITOCHONDRIAL TRANSLATION FACTOR 1 (MTL1)	NA	---NA---	311	NA	NA	NA	NA	NA	1	GO:0005515	NA	IPR002885;IPR002885;IPR002885;IPR011990;noIPR;noIPR;IPR002885;IPR002885;IPR002885;IPR002885;IPR002885;IPR002885;IPR002885;IPR002885;IPR011990	;;;GO:0005515;;;;;;;;;;;GO:0005515
Vitvi00g04768	0.0359946	1	-0.609646	1	-1.61281	1	-2.35583	1	'35.1'	'not assigned.annotated'	'mercator4v5.0: not classified & prot-scriber: pum hd domain containing protein & swissprot: Putative pumilio homolog 7, chloroplastic & original description: none'	NA	NA	NA	NA	NA	NA	NA	NA	NA	NA	RVW33623.1putative pumilio-like 7, chloroplastic	507	2	0	0.9951	Vitis vinifera	0.998	2	GO:0003723;GO:0006417	NA	IPR001313;IPR001313;IPR011989;noIPR;noIPR;noIPR;noIPR;IPR033133;IPR001313;IPR001313;IPR001313;IPR033712;IPR016024	GO:0003723;GO:0003723;;;;;;GO:0003723;GO:0003723;GO:0003723;GO:0003723;GO:0003723;
Vitvi00g04769	0.123133	0.992561	-0.283694	1	-0.166689	1	-0.0808033	1	'35.1'	'not assigned.annotated'	'mercator4v5.0: not classified & prot-scriber: binding domain containing protein & swissprot: no annotation & original description: none'	AT4G16460	AT4G16460	AT4G16460.2	27.6995	0	ortholog_one2many	AT4G16460.1	zinc finger CCCH domain protein;(source:Araport11)	NA	NA	XP_010647441.1PREDICTED: uncharacterized protein LOC104878571	213	2	5e-124	0.993	Vitis vinifera	1	NA	NA	NA	noIPR;noIPR;noIPR;noIPR	;;;
Vitvi00g04770	-0.191379	0.9546	1.66831	0.314107	-0.941766	1	0.312029	1	'35.1'	'not assigned.annotated'	'mercator4v5.0: not classified & prot-scriber: duf 4283 domain containing protein & swissprot: no annotation & original description: none'	NA	NA	NA	NA	NA	NA	NA	NA	NA	NA	RVX21324.1hypothetical protein CK203_002264	151	1	1.3e-07	0.661	Vitis vinifera	0.661	NA	NA	NA	NA	NA
Vitvi00g04771	0.360565	0.9337	-0.115089	1	-0.130387	1	-0.0696984	1	'35.1'	'not assigned.annotated'	'mercator4v5.0: not classified & prot-scriber: adp ribosylation factor 2 & swissprot: no annotation & original description: none'	AT5G52210	GB1	AT5G52210.2	17.9012	0	ortholog_one2many	AT5G52210.1	A member of ARF-like GTPase family. A thaliana has 21 members, in two subfamilies, ARF and ARF-like (ARL) GTPases.	(ATARLB1);GTP-BINDING PROTEIN 1 (GB1);GTP-BINDING PROTEIN 1 (ATGB1)	NA	CAN79723.1hypothetical protein VITISV_018223	324	2	9.6e-57	0.9717	Vitis vinifera	0.9717	2	GO:0003924;GO:0005525	EC:3.6.1	IPR027417;IPR010341;IPR006689;IPR036005;noIPR;noIPR;noIPR;noIPR;IPR027417	;;GO:0005525/GO:0003924;;;;;;
Vitvi00g04772	-0.23893	0.976201	1.94166	0.934557	-0.358263	1	-0.86042	1	'35.1'	'not assigned.annotated'	'mercator4v5.0: not classified & prot-scriber: pentatricopeptide repeat containing protein & swissprot: Pentatricopeptide repeat-containing protein At3g49740 & original description: none'	NA	NA	NA	NA	NA	NA	NA	NA	NA	NA	RVW57577.1Pentatricopeptide repeat-containing protein	254	5	4.1e-173	0.9969	Vitis vinifera	1	1	GO:0005515	NA	IPR002885;IPR011990;IPR002885;IPR011990;IPR002885;noIPR;noIPR;IPR002885	;GO:0005515;;GO:0005515;;;;
Vitvi00g04773	2.3522	0.723311	1.54173	1	NA	NA	-1.62157	1	'35.2'	'not assigned.not annotated'	'mercator4v5.0: not classified & prot-scriber: no annotation & swissprot: no annotation & original description: none'	NA	NA	NA	NA	NA	NA	NA	NA	NA	NA	---NA---	99	NA	NA	NA	NA	NA	NA	NA	NA	NA	NA
Vitvi00g04775	-2.4658	0.15253	0.00260128	1	-0.329601	1	0.330504	1	'50.1.13'	'Enzyme classification.EC_1 oxidoreductases.EC_1.14 oxidoreductase acting on paired donor with incorporation or reduction of molecular oxygen'	'mercator4v5.0: EC_1.14 oxidoreductase acting on paired donor with incorporation or reduction of molecular oxygen & prot-scriber: cytochrome p450 82c4 & swissprot: Demethylepipodophyllotoxin synthase & original description: none'	NA	NA	NA	NA	NA	NA	NA	NA	NA	NA	RVW91443.1Cytochrome P450 82C4	158	2	1.5e-95	1	Vitis vinifera	1	5	GO:0004497;GO:0005506;GO:0016021;GO:0016705;GO:0020037	EC:1.14	IPR002401;IPR001128;IPR036396;noIPR;noIPR;IPR036396	GO:0020037/GO:0005506/GO:0004497/GO:0016705;GO:0020037/GO:0005506/GO:0004497/GO:0016705;GO:0020037/GO:0005506/GO:0004497/GO:0016705;;;GO:0020037/GO:0005506/GO:0004497/GO:0016705
Vitvi14g02457	3.55288	0.000391645	NA	NA	-2.68853	1	2.77374	1	'3.4.1'	'Carbohydrate metabolism.oligosaccharide metabolism.galactinol synthase'	'mercator4v5.0: galactinol synthase & prot-scriber: galactinol synthase & swissprot: Galactinol synthase 2 & original description: none'	AT2G47180	GolS1	AT2G47180.1	66.6667	0	ortholog_one2many	AT2G47180.1	GolS1 is a galactinol synthase that catalyzes the formation of galactinol from UDP-galactose and myo-inositol. GolS1 transcript levels rise in response to methyl viologen, an oxidative damage-inducing agent. Plants over-expressing GolS1 have increased tolerance to salt, chilling, and high-light stress.	GALACTINOL SYNTHASE 1 (AtGolS1);GALACTINOL SYNTHASE 1 (GolS1)	NA	RVW22111.1Galactinol synthase 2	132	2	1e-97	0.9962	Vitis vinifera	1	1	GO:0016757	EC:2.4	IPR029044;IPR002495;noIPR;noIPR;IPR029044	;GO:0016757;;;
Vitvi00g04778	0.917279	0.513997	0.247122	1	-0.990047	1	0.573871	1	'19.2.2.12.5.3.6'	'Protein homeostasis.ubiquitin-proteasome system.ubiquitin-fold protein conjugation.CULLIN-based E3 ubiquitin ligase activities.CUL4-based E3 ubiquitin ligase complexes.DCAF substrate adaptor component activities.substrate adaptor'	'mercator4v5.0: substrate adaptor of CUL4-based E3 ubiquitin ligase complex & prot-scriber: duf 2415 domain containing protein & swissprot: no annotation & original description: none'	NA	NA	NA	NA	NA	NA	NA	NA	NA	NA	XP_003635411.2 uncharacterized WD repeat-containing protein C2A9.03	364	2	5.2e-237	1	Vitis vinifera/Vitis riparia	1	1	GO:0005515	NA	IPR001680;IPR015943;IPR001680;noIPR;noIPR;noIPR;IPR001680;IPR011047	GO:0005515;GO:0005515;GO:0005515;;;;GO:0005515;
Vitvi00g04779	NA	NA	2.26527	1	-3.96997	1	-1.60739	1	'35.2'	'not assigned.not annotated'	'mercator4v5.0: not classified & prot-scriber: no annotation & swissprot: no annotation & original description: none'	NA	NA	NA	NA	NA	NA	NA	NA	NA	NA	VFQ93857.1unnamed protein product	181	1	2.1e-35	0.7946	Cuscuta campestris	0.7946	NA	NA	NA	noIPR;noIPR	;
Vitvi00g04780	1.01326	0.469706	-0.128633	1	-0.407959	1	-0.866361	1	'35.1'	'not assigned.annotated'	'mercator4v5.0: not classified & prot-scriber: proton antipo m domain containing protein & swissprot: no annotation & original description: none'	NA	NA	NA	NA	NA	NA	NA	NA	NA	NA	RZB41094.1NADH-ubiquinone oxidoreductase chain 5	77	11	7.8e-46	0.9858	Solanum lycopersicum	0.987	5	GO:0005747;GO:0008137;GO:0015990;GO:0016021;GO:0042773	EC:7.1.1.2;EC:1.6.5.11;EC:1.6.5.2	noIPR;noIPR	;
Vitvi00g04781	0.334977	0.616679	-0.134597	1	-0.18205	1	-0.575	1	'35.1'	'not assigned.annotated'	'mercator4v5.0: not classified & prot-scriber: nadh ubiquinone oxidoreductase chain & swissprot: NADH-ubiquinone oxidoreductase chain 5 & original description: none'	ATMG00513	NA	ATMG00513.1	95.8333	0	ortholog_one2one	ATMG00513.1	Mitochondrial NADH dehydrogenase subunit 5. The gene is trans-spliced from three different pre-cursors. Previously there were three AGI identifiers for the individual trans-spliced sections.	NADH DEHYDROGENASE 5.1 (NAD5.1);NADH DEHYDROGENASE SUBUNIT 5 (NAD5);NADH DEHYDROGENASE 5.2 (NAD5.2);NADH DEHYDROGENASE SUBUNIT 5.3 (NAD5.3);NADH DEHYDROGENASE SUBUNIT 5C (NAD5C);NADH DEHYDROGENASE 5A (NAD5A);NADH DEHYDROGENASE 5B (NAD5B)	NA	YP_002608337.1NADH dehydrogenase subunit 5	360	20	3.1e-251	0.9868	Vitis vinifera	1	7	GO:0005747;GO:0008137;GO:0009536;GO:0009579;GO:0015990;GO:0016021;GO:0042773	EC:7.1.1.2;EC:1.6.5.11;EC:1.6.5.2	noIPR;IPR001750;IPR003945;noIPR;noIPR	;;GO:0008137/GO:0042773;;
Vitvi00g04782	-1.09468	6.15572e-12	0.0280581	1	-0.0174178	1	0.111893	1	'35.1'	'not assigned.annotated'	'mercator4v5.0: not classified & prot-scriber: proton antipo m domain containing protein & swissprot: no annotation & original description: none'	NA	NA	NA	NA	NA	NA	NA	NA	NA	NA	KAF5935033.1hypothetical protein HYC85_026162	87	2	1.3e-52	0.9598	Camellia sinensis	0.9655	1	GO:0005739	NA	NA	NA
Vitvi00g04783	-0.430864	0.705433	-0.442989	0.971731	-0.149996	1	-0.671154	1	'17.6.1.3.6'	'Protein biosynthesis.organelle machinery.mitochondrial ribosome biogenesis.small ribosomal subunit proteome.component *(uS7m)'	'mercator4v5.0: component *(uS7m) of small mitoribosomal-subunit proteome & prot-scriber: 30s ribosomal protein s7 & swissprot: Ribosomal protein S7, mitochondrial & original description: none'	AT2G07696	RPS7	AT2G07696.1	93.2432	1	ortholog_one2many	AT2G07696.1	Ribosomal protein S7p/S5e family protein;(source:Araport11)	NA	NA	YP_002608360.1ribosomal protein S7	148	11	1.2e-99	0.9767	Vitis vinifera/Vitis riparia x Vitis cinerea	1	6	GO:0000028;GO:0003729;GO:0003735;GO:0005763;GO:0006412;GO:0019843	NA	IPR023798;IPR036823;IPR000235;IPR005717;IPR000235;noIPR;IPR034643;IPR036823	;;GO:0006412;GO:0006412/GO:0003735/GO:0015935;GO:0006412;;GO:0006412/GO:0005763/GO:0019843/GO:0003735;
Vitvi00g04784	-1.16176	0.232023	-1.34763	0.680181	-0.964047	1	-0.424779	1	'35.1'	'not assigned.annotated'	'mercator4v5.0: not classified & prot-scriber: cytochrome c oxidase subunit & swissprot: no annotation & original description: none'	NA	NA	NA	NA	NA	NA	NA	NA	NA	NA	CDP17406.1unnamed protein product	105	3	1.6e-29	0.817	Coffea canephora	0.8983	NA	NA	NA	NA	NA
Vitvi00g04785	1.275	0.838102	NA	NA	3.43423	1	-1.61488	1	'35.2'	'not assigned.not annotated'	'mercator4v5.0: not classified & prot-scriber: no annotation & swissprot: no annotation & original description: none'	NA	NA	NA	NA	NA	NA	NA	NA	NA	NA	TXG46214.1hypothetical protein EZV62_028245	90	1	1.7e-20	0.8333	Acer yangbiense	0.8333	1	GO:0016021	NA	NA	NA
Vitvi00g04787	0.871222	8.1832e-12	-0.0563121	1	-0.0908094	1	0.0767613	1	'50.2.4'	'Enzyme classification.EC_2 transferases.EC_2.4 glycosyltransferase'	'mercator4v5.0: EC_2.4 glycosyltransferase & prot-scriber: udp glycosyltransferase & swissprot: Linamarin synthase 2 & original description: none'	AT1G22370	UGT85A5	AT1G22370.2	53.6697	0	ortholog_many2many	AT1G22370.2	UDP-glucosyl transferase 85A5;(source:Araport11)	UDP-GLUCOSYL TRANSFERASE 85A5 (AtUGT85A5);UDP-GLUCOSYL TRANSFERASE 85A5 (UGT85A5)	NA	RVX23167.1Linamarin synthase 2	436	3	0	0.901	Vitis vinifera	0.9059	1	GO:0008194	EC:2.4	IPR002213;noIPR;noIPR;noIPR;noIPR;noIPR;noIPR;IPR002213;noIPR	GO:0008194;;;;;;;GO:0008194;
Vitvi00g04791	-0.288859	0.986631	0.615348	1	-0.685655	1	0.283545	1	'50.2.7'	'Enzyme classification.EC_2 transferases.EC_2.7 transferase transferring phosphorus-containing group'	'mercator4v5.0: EC_2.7 transferase transferring phosphorus-containing group & prot-scriber: quality protein g type lectin s receptor erine threonine kinae lecrk & swissprot: G-type lectin S-receptor-like serine/threonine-protein kinase LECRK1 & original description: none'	NA	NA	NA	NA	NA	NA	NA	NA	NA	NA	RVW93678.1G-type lectin S-receptor-like serine/threonine-protein kinase RLK1	543	1	0	1	Vitis vinifera	1	4	GO:0004672;GO:0005524;GO:0006468;GO:0030246	EC:2.7.1	noIPR;IPR000719;noIPR;noIPR;IPR000719;noIPR;noIPR;noIPR;noIPR;noIPR;noIPR;IPR008271;IPR000719;IPR011009;IPR036426	;GO:0005524/GO:0004672/GO:0006468;;;GO:0005524/GO:0004672/GO:0006468;;;;;;;GO:0004672/GO:0006468;GO:0005524/GO:0004672/GO:0006468;;
Vitvi00g04796	-0.409228	0.392558	-0.163348	1	-0.229016	1	-0.243401	1	'35.1'	'not assigned.annotated'	'mercator4v5.0: not classified & prot-scriber: ap erf domain containing protein & swissprot: no annotation & original description: none'	NA	NA	NA	NA	NA	NA	NA	NA	NA	NA	RVW91475.1hypothetical protein CK203_038542	114	1	5.1e-76	0.9912	Vitis vinifera	0.9912	NA	NA	NA	noIPR;noIPR;noIPR;noIPR	;;;
Vitvi00g04797	-0.912107	1.12762e-15	-0.000409534	1	-0.164608	1	-0.129979	1	'5.5.2.1' AND '50.1.13'	'Lipid metabolism.phytosterol metabolism.phytosterol C4-demethylation complex.methylsterol monooxygenase component *(SMO1)' AND 'Enzyme classification.EC_1 oxidoreductases.EC_1.14 oxidoreductase acting on paired donor with incorporation or reduction of molecular oxygen'	'mercator4v5.0: methylsterol monooxygenase SMO1 of phytosterol C4-demethylation complex & prot-scriber: methylsterol monooxygenase & swissprot: Methylsterol monooxygenase 1-1 & original description: none' AND 'mercator4v5.0: EC_1.14 oxidoreductase acting on paired donor with incorporation or reduction of molecular oxygen & prot-scriber: methylsterol monooxygenase & swissprot: Methylsterol monooxy…	AT4G22756	SMO1-2	AT4G22756.1	71.7105	1	ortholog_many2many	AT4G22756.1	Encodes a member of the SMO1 family of sterol 4alpha-methyl oxidases. More specifically functions as a 4,4-dimethyl-9beta,19-cyclopropylsterol-4alpha-methyl oxidase. Works together with SMO1-1 to maintain correct sterol composition and balance auxin and cytokinin activities during embryogenesis.	STEROL C4-METHYL OXIDASE 1-2 (SMO1-2);STEROL C4-METHYL OXIDASE 1 (SMO1); (ATSMO1-2);ARABIDOPSIS THALIANA STEROL 4-ALPHA-METHYL OXIDASE 1 (ATSMO1)	NA	XP_002270978.3 methylsterol monooxygenase 1-1	304	1	1.9e-228	0.9967	Vitis vinifera/Vitis riparia	0.9967	3	GO:0005506;GO:0008610;GO:0016491	EC:1	IPR006694;noIPR;noIPR	GO:0005506/GO:0008610/GO:0016491;;
Vitvi00g04798	0.230502	0.0497872	-0.0505616	1	-0.00362081	1	-0.0681183	1	'16.1.1.5.4'	'RNA processing.pre-RNA splicing.U2-type major spliceosome.U4-U6-U5 tri-snRNP complex.component *(USP39)'	'mercator4v5.0: component *(USP39) of U4/U6.U5 tri-snRNP complex & prot-scriber: ubiquitin carboxyl terminal hydrolase & swissprot: no annotation & original description: none'	NA	NA	NA	NA	NA	NA	NA	NA	NA	NA	XP_034698529.1U4/U6.U5 tri-snRNP-associated protein 2	260	3	3e-184	1	Vitis riparia	1	5	GO:0000245;GO:0004843;GO:0005681;GO:0008270;GO:0016579	EC:3.4.19.12	IPR001394;noIPR;noIPR;noIPR;noIPR;noIPR;IPR028889;IPR038765	GO:0016579/GO:0004843;;;;;;;
Vitvi00g04799	-0.768259	2.77826e-07	0.0516808	1	0.0320117	1	0.118433	1	'5.5.4.2'	'Lipid metabolism.phytosterol metabolism.phytosterol esterification.acyl-CoA:cholesterol acyltransferase'	'mercator4v5.0: acyl-CoA:cholesterol acyltransferase & prot-scriber: mboat 2 domain containing protein & swissprot: Acyl-CoA--sterol O-acyltransferase 1 & original description: none'	AT3G51970	ASAT1	AT3G51970.1	45.0549	0	ortholog_one2many	AT3G51970.1	acyl-CoA sterol acyl transferase 1;(source:Araport11)	ARABIDOPSIS THALIANA STEROL O-ACYLTRANSFERASE 1 (AtSAT1);ACYL-COA STEROL ACYL TRANSFERASE 1 (ASAT1); (ATASAT1)	NA	XP_002272250.3 acyl-CoA--sterol O-acyltransferase 1	364	4	1.5e-262	0.9993	Vitis vinifera	1	3	GO:0006629;GO:0008374;GO:0016021	EC:2.3.1	IPR017088;IPR032805;IPR044851;noIPR	GO:0008374;;GO:0006629/GO:0008374;
Vitvi00g04800	0.639474	3.75811e-05	-0.930576	0.831994	-0.442222	1	0.00967605	1	'18.4.1.24.1' AND '50.2.7'	'Protein modification.phosphorylation.TKL protein kinase superfamily.G-Lectin protein kinase families.SD-1 protein kinase' AND 'Enzyme classification.EC_2 transferases.EC_2.7 transferase transferring phosphorus-containing group'	'mercator4v5.0: SD-1 protein kinase & prot-scriber: g type lectin s receptor erine threonine protein kinae & swissprot: Putative G-type lectin S-receptor-like serine/threonine-protein kinase At1g61610 & original description: none' AND 'mercator4v5.0: EC_2.7 transferase transferring phosphorus-containing group & prot-scriber: g type lectin s receptor erine threonine protein kinae & swissprot: Puta…	NA	NA	NA	NA	NA	NA	NA	NA	NA	NA	XP_010644272.1 receptor-like serine/threonine-protein kinase SD1-8 isoform X2	787	5	0	0.7639	Vitis vinifera	0.72	6	GO:0005524;GO:0006468;GO:0030246;GO:0048544;GO:0106310;GO:0106311	EC:2.7.11.1	IPR000719;IPR003609;IPR000719;IPR003609;IPR004320;noIPR;IPR036426;noIPR;noIPR;noIPR;noIPR;IPR008271;IPR017441;IPR003609;IPR000719;noIPR;noIPR;IPR011009	GO:0005524/GO:0004672/GO:0006468;;GO:0005524/GO:0004672/GO:0006468;;;;;;;;;GO:0004672/GO:0006468;GO:0005524;;GO:0005524/GO:0004672/GO:0006468;;;
Vitvi00g04803	0.04087	1	1.7734	0.934299	NA	NA	-1.68927	1	'35.1'	'not assigned.annotated'	'mercator4v5.0: not classified & prot-scriber: abc transporter domain containing protein & swissprot: no annotation & original description: none'	NA	NA	NA	NA	NA	NA	NA	NA	NA	NA	CAN65166.1hypothetical protein VITISV_029400	225	1	6.1e-89	0.9527	Vitis vinifera	0.9527	NA	NA	NA	NA	NA
Vitvi00g04804	-0.449987	0.765748	-1.00278	1	-1.47938	1	-0.893663	1	'35.1'	'not assigned.annotated'	'mercator4v5.0: not classified & prot-scriber: non specific serine threonine protein kinase & swissprot: G-type lectin S-receptor-like serine/threonine-protein kinase At1g11410 & original description: none'	NA	NA	NA	NA	NA	NA	NA	NA	NA	NA	XP_010647104.1 G-type lectin S-receptor-like serine/threonine-protein kinase At1g11410	202	2	8.1e-154	0.9975	Vitis vinifera	1	4	GO:0016301;GO:0016310;GO:0030246;GO:0048544	EC:2.7	IPR000858;noIPR;noIPR;noIPR;IPR036426	GO:0048544;;;;
Vitvi00g04808	-2.59531	1.00848e-06	-0.276826	1	-0.0272801	1	0.586891	1	'15.5.19'	'RNA biosynthesis.transcriptional regulation.MADS/AGL-type transcription factor'	'mercator4v5.0: MADS/AGL-type transcription factor & prot-scriber: agamous mads box protein agl & swissprot: Agamous-like MADS-box protein AGL61 & original description: none'	NA	NA	NA	NA	NA	NA	NA	NA	NA	NA	XP_003635577.1 agamous-like MADS-box protein AGL61	267	3	1.1e-147	0.9908	Vitis vinifera	1	3	GO:0003677;GO:0005634;GO:0046983	NA	IPR002100;IPR002100;IPR036879;IPR002100;noIPR;noIPR;IPR002100;IPR036879	GO:0046983/GO:0003677;GO:0046983/GO:0003677;GO:0046983/GO:0003677;GO:0046983/GO:0003677;;;GO:0046983/GO:0003677;GO:0046983/GO:0003677
Vitvi00g04809	-0.298901	0.877215	-0.754572	0.970287	-0.7087	1	-0.578077	1	'19.4.2.3'	'Protein homeostasis.proteolysis.serine-type peptidase activities.DEG-type protease'	'mercator4v5.0: protease *(Deg) & prot-scriber: protease do 1 chloroplastic & swissprot: Protease Do-like 5, chloroplastic & original description: none'	AT4G18370	DEG5	AT4G18370.1	74.8603	0	ortholog_one2many	AT4G18370.1	Encodes DEG5. Forms a hexamer with DEG8 in the thylakoid lumen. Involved in the cleavage of photodamaged D2 protein of photosystem II (PSII).	DEGRADATION OF PERIPLASMIC PROTEINS 5 (DEG5);DEGP PROTEASE 5 (DEGP5);PROTEASE HHOA PRECUSOR (HHOA)	NA	XP_002271488.3 protease Do-like 5, chloroplastic	179	5	6.7e-108	1	Vitis vinifera	1	2	GO:0004252;GO:0006508	EC:3.4.21	IPR001940;IPR043504;noIPR;IPR043504;noIPR;noIPR;IPR009003	GO:0004252/GO:0006508;;;;;;
Vitvi00g04810	-2.01777	0.395063	-1.85773	0.966969	0.296029	1	-1.2804	1	'35.1'	'not assigned.annotated'	'mercator4v5.0: not classified & prot-scriber: histone lysine n methyltrasferase & swissprot: no annotation & original description: none'	NA	NA	NA	NA	NA	NA	NA	NA	NA	NA	CAN82712.1hypothetical protein VITISV_030452	93	1	3.1e-58	1	Vitis vinifera	1	NA	NA	NA	noIPR;noIPR;noIPR	;;
Vitvi00g04811	0.109334	0.749645	-0.192249	0.914008	-0.0427031	1	0.155654	1	'35.1'	'not assigned.annotated'	'mercator4v5.0: not classified & prot-scriber: udp n acetylmuramoyl l aay d gutamate 6 iamiopimeate igase & swissprot: no annotation & original description: none'	AT4G37090	AT4G37090	AT4G37090.1	40.3727	1	ortholog_one2many	AT4G37090.1	UDP-N-acetylmuramoyl-L-alanyl-D-glutamate-2, 6-diaminopimelate ligase;(source:Araport11)	NA	NA	XP_003635578.2PREDICTED: uncharacterized protein LOC100853641	161	4	4.7e-75	0.9776	Vitis vinifera	1	NA	NA	NA	noIPR;noIPR;noIPR;noIPR;noIPR;noIPR;noIPR	;;;;;;
Vitvi00g04812	0.534924	0.000146846	-0.0689699	1	-0.108787	1	0.0588345	1	'35.1'	'not assigned.annotated'	'mercator4v5.0: not classified & prot-scriber: g type lectin s receptor erine threonine protein kinae & swissprot: G-type lectin S-receptor-like serine/threonine-protein kinase At1g11330 & original description: none'	NA	NA	NA	NA	NA	NA	NA	NA	NA	NA	XP_010646861.2 G-type lectin S-receptor-like serine/threonine-protein kinase At1g11330	388	3	1e-291	0.9931	Vitis vinifera	1	6	GO:0004672;GO:0005524;GO:0006468;GO:0016021;GO:0030246;GO:0048544	EC:2.7.1	IPR001480;IPR035446;IPR003609;IPR001480;IPR036426;IPR000858;noIPR;noIPR;IPR003609;IPR001480;IPR000742;noIPR;IPR001480;IPR036426	;;;;;GO:0048544;;;;;;;;
Vitvi00g04814	0.7721	0.614276	-0.360927	1	-0.25953	1	-3.1449	1	'25.2.2.1'	'Nutrient uptake.sulfur assimilation.sulfate assimilation.(phospho)adenosine phosphosulfate reductase *(APR)'	'mercator4v5.0: (phospho)adenosine phosphosulfate reductase *(APR) & prot-scriber: 5 adenylylsulfate reductase 1 chloroplastic & swissprot: 5'-adenylylsulfate reductase 3, chloroplastic & original description: none'	AT1G62180	45018	AT1G62180.1	61.2245	0	ortholog_many2many	AT1G62180.1	encodes a adenosine 5'-phosphosulfate reductase, involved in sulfate assimilation. Is a major effect locus for natural variation of shoot sulfate content in Arabidopsis.	5'ADENYLYLPHOSPHOSULFATE REDUCTASE 2 (APR2);ADENOSINE-5'-PHOSPHOSULFATE REDUCTASE (APSR);3'-PHOSPHOADENOSINE-5'-PHOSPHOSULFATE (PAPS) REDUCTASE HOMOLOG 43 (PRH43); (PRH); (ATAPR2)	NA	XP_019074258.1 5'-adenylylsulfate reductase 3, chloroplastic-like	147	4	3.7e-91	0.9948	Vitis vinifera	1	2	GO:0016671;GO:0019419	EC:1.8.4	IPR014729;noIPR;noIPR;noIPR	;;;
Vitvi00g04815	0.110967	1	-0.401683	0.945929	-0.378167	1	0.206898	1	'35.1'	'not assigned.annotated'	'mercator4v5.0: not classified & prot-scriber: alpha mannosyl glycoprotein 2 beta n acetylglucosamiyltrasferase & swissprot: Alpha-1,3-mannosyl-glycoprotein 2-beta-N-acetylglucosaminyltransferase & original description: none'	NA	NA	NA	NA	NA	NA	NA	NA	NA	NA	XP_003635422.1 alpha-1,3-mannosyl-glycoprotein 2-beta-N-acetylglucosaminyltransferase isoform X1	93	7	6.7e-32	0.9917	Vitis vinifera	1	5	GO:0003827;GO:0005794;GO:0006486;GO:0016021;GO:0046872	EC:2.4.1.101	IPR004139;noIPR;noIPR	GO:0006486/GO:0008375;;
Vitvi00g04816	0.050194	0.838102	-0.0195341	1	-0.0673132	1	-0.201934	1	'35.1'	'not assigned.annotated'	'mercator4v5.0: not classified & prot-scriber: copi c domain containing protein & swissprot: no annotation & original description: none'	NA	NA	NA	NA	NA	NA	NA	NA	NA	NA	XP_010647516.1PREDICTED: uncharacterized protein LOC104878619	218	4	4.4e-142	0.9844	Vitis vinifera	0.9762	NA	NA	NA	noIPR;noIPR	;
Vitvi00g04818	-0.489425	0.836191	0.665911	1	-1.36582	1	-0.297917	1	'35.1'	'not assigned.annotated'	'mercator4v5.0: not classified & prot-scriber: dyw deaminase domain containing protein & swissprot: no annotation & original description: none'	NA	NA	NA	NA	NA	NA	NA	NA	NA	NA	KAE8668749.1hypothetical protein F3Y22_tig00112285pilonHSYRG00159	77	1	2.9e-14	0.5938	Hibiscus syriacus	0.5938	NA	NA	NA	NA	NA
Vitvi00g04819	-0.170179	1	-0.651093	1	-1.10063	1	-1.0432	1	'35.1'	'not assigned.annotated'	'mercator4v5.0: not classified & prot-scriber: dyw deaminase domain containing protein & swissprot: no annotation & original description: none'	NA	NA	NA	NA	NA	NA	NA	NA	NA	NA	RVW13810.1putative pentatricopeptide repeat-containing protein, chloroplastic	106	6	2.4e-13	0.7949	Vitis vinifera	0.8	1	GO:0008270	NA	NA	NA
Vitvi00g04820	1.59949	1	NA	NA	NA	NA	NA	NA	'35.1'	'not assigned.annotated'	'mercator4v5.0: not classified & prot-scriber: rna dependent polymerase & swissprot: no annotation & original description: none'	NA	NA	NA	NA	NA	NA	NA	NA	NA	NA	CAN70459.1hypothetical protein VITISV_033464	343	1	2.2e-128	0.7093	Vitis vinifera	0.7093	NA	NA	NA	NA	NA
Vitvi00g04821	0.580763	0.0438528	0.138275	1	0.404623	1	0.238646	1	'1.1.8.1.3.4'	'Photosynthesis.photophosphorylation.chlororespiration.NADH dehydrogenase-like (NDH) complex.subcomplex B.component *(PnsB4/NDF6)'	'mercator4v5.0: component *(PnsB4/NDF6) of NDH subcomplex B & prot-scriber: photosynthetic ndh subunit of subcomplex b 4 chloroplastic protein & swissprot: Photosynthetic NDH subunit of subcomplex B 4, chloroplastic & original description: none'	AT1G18730	PnsB4	AT1G18730.1	58.5635	0	ortholog_one2many	AT1G18730.1	likely a subunit of the chloroplast NAD(P)H dehydrogenase complex, involved in PSI cyclic electron transport. Located on the thylakoid membrane. Mutant has impaired NAD(P)H dehydrogenase activity. The mRNA is cell-to-cell mobile.	NDH DEPENDENT FLOW 6 (NDF6);PHOTOSYNTHETIC NDH SUBCOMPLEX B 4 (PnsB4)	NA	XP_003635591.1 photosynthetic NDH subunit of subcomplex B 4, chloroplastic-like	181	1	6.3e-134	1	Vitis vinifera/Vitis riparia	1	3	GO:0009535;GO:0009773;GO:0010598	NA	noIPR;IPR034570;noIPR	;GO:0010598/GO:0009535/GO:0009773;
Vitvi00g04822	0.328601	0.116366	-0.183954	0.956817	-0.276602	1	-0.0289254	1	'35.1'	'not assigned.annotated'	'mercator4v5.0: not classified & prot-scriber: thioredoxin domain containing protein & swissprot: no annotation & original description: none'	NA	NA	NA	NA	NA	NA	NA	NA	NA	NA	NP_001268012.1type II peroxiredoxin 1	122	5	2.2e-58	0.974	Vitis vinifera	0.97	3	GO:0004601;GO:0051920;GO:0098869	EC:1.11.1.24	NA	NA
Vitvi00g04823	0.368702	0.170762	-0.0845215	1	-0.0540273	1	0.0546379	1	'35.1'	'not assigned.annotated'	'mercator4v5.0: not classified & prot-scriber: thioredoxin domain containing protein & swissprot: no annotation & original description: none'	AT5G65840	AT5G65840	AT5G65840.1	69.3694	1	ortholog_one2many	AT5G65840.1	Thioredoxin superfamily protein;(source:Araport11)	NA	NA	XP_002269002.2 prostamide/prostaglandin F synthase	111	5	3.6e-79	0.9827	Vitis vinifera	1	3	GO:0016021;GO:0016209;GO:0098869	NA	IPR032801;noIPR;IPR032801	;;
Vitvi00g04824	NA	NA	-0.0866341	1	-2.34515	1	-0.0621146	1	'35.1'	'not assigned.annotated'	'mercator4v5.0: not classified & prot-scriber: cytochrome p450 78a5 & swissprot: Cytochrome P450 78A5 & original description: none'	AT1G74110	CYP78A10	AT1G74110.1	55.0459	0	ortholog_one2many	AT1G74110.1	member of CYP78A	CYTOCHROME P450, FAMILY 78, SUBFAMILY A, POLYPEPTIDE 10 (CYP78A10)	NA	XP_034674088.1cytochrome P450 78A5	109	4	1.7e-36	0.8769	Vitis riparia	0.878	5	GO:0004497;GO:0005506;GO:0016021;GO:0016705;GO:0020037	EC:1.14	IPR036396;noIPR;noIPR;IPR036396	GO:0020037/GO:0005506/GO:0004497/GO:0016705;;;GO:0020037/GO:0005506/GO:0004497/GO:0016705
Vitvi00g04825	NA	NA	2.26527	1	NA	NA	NA	NA	'35.1'	'not assigned.annotated'	'mercator4v5.0: not classified & prot-scriber: duf 4283 domain containing protein & swissprot: no annotation & original description: none'	NA	NA	NA	NA	NA	NA	NA	NA	NA	NA	RVW88497.1hypothetical protein CK203_043834	488	1	5.6e-159	0.759	Vitis vinifera	0.759	NA	NA	NA	noIPR	NA
Vitvi00g04827	NA	NA	6.81942	0.230658	NA	NA	-3.89822	1	'35.1'	'not assigned.annotated'	'mercator4v5.0: not classified & prot-scriber: elongation factor 1 alpha & swissprot: Elongation factor 1-alpha & original description: none'	NA	NA	NA	NA	NA	NA	NA	NA	NA	NA	XP_034710664.1elongation factor 1-alpha-like	189	1	2e-112	0.8066	Vitis riparia	0.8066	NA	NA	NA	IPR004160;noIPR;noIPR;noIPR;IPR009001	;;;;
Vitvi00g04830	NA	NA	0.361151	1	NA	NA	NA	NA	'35.1'	'not assigned.annotated'	'mercator4v5.0: not classified & prot-scriber: 26s proteasome non atpase regulatory subunit & swissprot: no annotation & original description: none'	NA	NA	NA	NA	NA	NA	NA	NA	NA	NA	CAN76039.1hypothetical protein VITISV_032096	94	1	1.9e-42	1	Vitis vinifera	1	NA	NA	NA	NA	NA
Vitvi00g04831	0.0101809	1	0.152119	1	0.81865	1	-0.483015	1	'35.1'	'not assigned.annotated'	'mercator4v5.0: not classified & prot-scriber: lrr and disease resistance protein & swissprot: no annotation & original description: none'	NA	NA	NA	NA	NA	NA	NA	NA	NA	NA	CBI17756.3unnamed protein product, partial	92	1	6e-54	1	Vitis vinifera	1	NA	NA	NA	IPR032675;noIPR;noIPR;noIPR	;;;
Vitvi00g04832	-0.110261	1	0.00342975	1	-0.980654	1	0.0376458	1	'23.2.6.3'	'Protein translocation.mitochondrion.inner mitochondrion membrane Tat translocation system.component *(mtTatC'	'mercator4v5.0: component *(mtTatC) of mitochondrial Tat protein translocase system & prot-scriber: 30kda domain containing protein & swissprot: Uncharacterized tatC-like protein ymf16 & original description: none'	NA	NA	NA	NA	NA	NA	NA	NA	NA	NA	QWQ55704.1transport membrane protein	103	20	1.3e-61	0.981	Erythropalum scandens	1	2	GO:0005739;GO:0016021	NA	IPR002033;noIPR;IPR002033	GO:0016021;;GO:0016021
Vitvi00g04833	NA	NA	-2.37259	1	NA	NA	1.5538	1	'35.1'	'not assigned.annotated'	'mercator4v5.0: not classified & prot-scriber: tryptophan synthase beta chain & swissprot: no annotation & original description: none'	NA	NA	NA	NA	NA	NA	NA	NA	NA	NA	PHT50163.1hypothetical protein CQW23_09910	86	5	1.1e-48	0.9743	Capsicum baccatum	0.9767	6	GO:0000166;GO:0003677;GO:0003887;GO:0005739;GO:0006260;GO:0071897	EC:2.7.7.7	noIPR;noIPR	;
Vitvi00g04834	0.3452	0.269109	0.0123757	1	0.0378683	1	-0.135706	1	'35.1'	'not assigned.annotated'	'mercator4v5.0: not classified & prot-scriber: abhydrolase 3 domain containing protein & swissprot: Carboxylesterase 1 & original description: none'	AT5G62180	CXE20	AT5G62180.1	49.697	0	ortholog_one2many	AT5G62180.1	Carboxyesterase that binds stringolactones.	CARBOXYESTERASE 20 (CXE20);CARBOXYESTERASE 20 (AtCXE20)	NA	XP_002267605.1 carboxylesterase 1-like	330	2	1e-245	0.9939	Vitis vinifera	1	1	GO:0016787	EC:3	IPR013094;IPR029058;noIPR;noIPR;IPR029058	GO:0016787;;;;
Vitvi00g04835	-0.250203	0.269498	0.127935	1	0.150462	1	0.0942112	1	'35.1'	'not assigned.annotated'	'mercator4v5.0: not classified & prot-scriber: f box lrr repeat protein & swissprot: no annotation & original description: none'	NA	NA	NA	NA	NA	NA	NA	NA	NA	NA	XP_010647619.1 F-box protein FBW2 isoform X1	307	1	1.6e-235	1	Vitis vinifera	1	1	GO:0005515	NA	noIPR;IPR032675;noIPR;noIPR;noIPR;IPR036047	;;;;;GO:0005515
Vitvi00g04836	1.59949	1	-1.63695	1	-1.61331	1	NA	NA	'15.5.2.9'	'RNA biosynthesis.transcriptional regulation.MYB-RELATED transcription factor superfamily.transcription factor *(CLAUSA)'	'mercator4v5.0: transcription factor *(CLAUSA) & prot-scriber: hth myb type domain containing protein & swissprot: Putative Myb family transcription factor At1g14600 & original description: none'	AT4G04605	AT4G04605	AT4G04605.1	27.907	0	ortholog_one2many	AT4G04605.1	Myb-like DNA-binding domain protein;(source:Araport11)	NA	NA	XP_010647532.1 putative two-component response regulator ARR21	258	1	1.1e-186	1	Vitis vinifera	1	2	GO:0003677;GO:0003700	NA	IPR006447;IPR017930;noIPR;noIPR;noIPR;IPR044848;noIPR;IPR017930;IPR009057	GO:0003677;;;;;GO:0003700;;;
Vitvi00g04837	-0.739528	0.0253377	-0.525256	0.722349	-0.472726	1	-0.596389	0.0924039	'35.1'	'not assigned.annotated'	'mercator4v5.0: not classified & prot-scriber: transcription factor maf & swissprot: no annotation & original description: none'	NA	NA	NA	NA	NA	NA	NA	NA	NA	NA	XP_010647540.1PREDICTED: uncharacterized protein LOC104878641	150	1	7.1e-91	1	Vitis vinifera/Vitis riparia	1	NA	NA	NA	IPR008004;noIPR;noIPR;noIPR;noIPR	;;;;
Vitvi00g04838	0.238916	1	7.68145	0.168959	-1.20109	1	1.89432	1	'24.1.2.4.1.2' AND '5.7.3.1.1.1.2'	'Solute transport.primary active transport.P-type ATPase superfamily.P4 family.phospholipid flippase complex.regulatory component *(ALIS)' AND 'Lipid metabolism.lipid trafficking.endoplasmic reticulum-plastid lipid transfer.phospholipid transverse translocation.ATP-dependent machinery.ALA-ALIS flippase complex.regulatory component *(ALIS)'	'mercator4v5.0: regulatory component *(ALIS) of phospholipid flippase complex & prot-scriber: ala interacting subunit & swissprot: ALA-interacting subunit 1 & original description: none' AND 'mercator4v5.0: regulatory component *(ALIS) of ALA-ALIS flippase complex & prot-scriber: ala interacting subunit & swissprot: ALA-interacting subunit 1 & original description: none'	NA	NA	NA	NA	NA	NA	NA	NA	NA	NA	XP_002263924.3 ALA-interacting subunit 3	308	4	3.7e-217	0.9943	Vitis vinifera	1	1	GO:0016020	NA	IPR005045;IPR005045;noIPR;noIPR;IPR005045;noIPR	GO:0016020;GO:0016020;;;GO:0016020;
Vitvi00g04839	0.707976	0.723311	1.26322	0.731818	1.29147	1	0.535004	1	'35.1'	'not assigned.annotated'	'mercator4v5.0: not classified & prot-scriber: bfn domain containing protein & swissprot: Bifunctional nuclease 2 & original description: none'	NA	NA	NA	NA	NA	NA	NA	NA	NA	NA	XP_010647541.1 bifunctional nuclease 2	231	5	5e-162	0.9687	Vitis vinifera	1	2	GO:0004518;GO:0090305	EC:3.1	IPR003729;IPR036104;noIPR;noIPR;IPR003729;IPR036104	GO:0004518;GO:0004518;;;GO:0004518;GO:0004518
Vitvi00g04841	NA	NA	NA	NA	1.58362	1	NA	NA	'35.1'	'not assigned.annotated'	'mercator4v5.0: not classified & prot-scriber: retrotrans gag domain containing protein & swissprot: no annotation & original description: none'	NA	NA	NA	NA	NA	NA	NA	NA	NA	NA	RVW12300.1Transposon Ty3-G Gag-Pol polyprotein	200	4	5e-94	0.9654	Vitis vinifera	0.9593	3	GO:0003676;GO:0015074;GO:0016021	NA	IPR005162;noIPR;noIPR	;;
Vitvi00g04842	-0.0864192	0.95949	0.0787078	1	0.0284935	1	0.101834	1	'6.1.5.10'	'Nucleotide metabolism.purines.catabolism.ureidoglycine aminohydrolase *(UGly-AH)'	'mercator4v5.0: ureidoglycine aminohydrolase *(UGly-AH) & prot-scriber: s ureidoglycine aminohydrolae & swissprot: (S)-ureidoglycine aminohydrolase & original description: none'	NA	NA	NA	NA	NA	NA	NA	NA	NA	NA	XP_002267073.4 (S)-ureidoglycine aminohydrolase-like	143	2	1.6e-92	0.9813	Vitis vinifera	0.9925	1	GO:0071522	EC:3.5.3.26	IPR014710;noIPR;IPR044704;IPR011051	;;;
Vitvi00g04843	1.60454	1	NA	NA	NA	NA	NA	NA	'26.10.2.1.1'	'External stimuli response.pathogen.effector-triggered immunity (ETI) machinery.TNL-mediated effector-triggered immunity.effector receptor *(NLR)'	'mercator4v5.0: effector receptor *(NLR) & prot-scriber: tmv resistance protein n & swissprot: Disease resistance protein RPV1 & original description: none'	AT4G16990	RLM3	AT4G16990.7	34.4	0	ortholog_one2one	AT4G16990.12	disease resistance protein (TIR-NBS class);(source:Araport11)	TIR-NBS16 (TN16)	NA	XP_034676638.1disease resistance protein RPV1-like isoform X1	125	6	9.7e-60	0.9189	Vitis riparia	0.9138	4	GO:0003953;GO:0006952;GO:0007165;GO:0043531	EC:3.2.2	IPR000157;IPR035897;IPR000157;noIPR;noIPR;IPR000157;IPR035897	GO:0003953/GO:0007165;;GO:0003953/GO:0007165;;;GO:0003953/GO:0007165;
Vitvi00g04846	0.0988884	0.905198	0.028349	1	-0.211882	1	-0.00718462	1	'50.3.2'	'Enzyme classification.EC_3 hydrolases.EC_3.2 glycosylase'	'mercator4v5.0: EC_3.2 glycosylase & prot-scriber: gh domain containing protein & swissprot: Class V chitinase & original description: none'	NA	NA	NA	NA	NA	NA	NA	NA	NA	NA	XP_003635605.2 chitotriosidase-1-like	359	7	1.1e-267	0.9812	Vitis vinifera	0.9863	5	GO:0004672;GO:0005524;GO:0005975;GO:0006468;GO:0008061	EC:2.7.1	IPR011583;IPR029070;noIPR;IPR001223;noIPR;noIPR;IPR001223;noIPR;IPR017853;IPR029070	GO:0008061;;;GO:0005975;;;GO:0005975;;;
Vitvi00g04847	0.150948	0.989639	0.65464	1	-0.602078	1	-2.50221	1	'35.1'	'not assigned.annotated'	'mercator4v5.0: not classified & prot-scriber: pgg domain containing protein & swissprot: no annotation & original description: none'	NA	NA	NA	NA	NA	NA	NA	NA	NA	NA	XP_034678502.1ankyrin repeat-containing protein ITN1-like isoform X6	270	9	1.8e-176	0.9722	Vitis vinifera	1	1	GO:0005515	NA	IPR002110;IPR020683;IPR036770;noIPR;noIPR;IPR036770	GO:0005515;;;;;
Vitvi00g04848	1.59949	1	-1.62513	1	-0.055549	1	NA	NA	'24.3.4.2'	'Solute transport.channels.AMT family.ammonium transporter *(AMT2/3)'	'mercator4v5.0: ammonium transporter *(AMT2/3) & prot-scriber: ammonium transporter member & swissprot: Ammonium transporter 2 member 3 & original description: none'	NA	NA	NA	NA	NA	NA	NA	NA	NA	NA	XP_002270506.4 ammonium transporter 3 member 2	445	4	0	0.9927	Vitis vinifera	1	3	GO:0005887;GO:0008519;GO:0072488	EC:7	IPR002229;IPR024041;IPR029020;IPR001905;noIPR;noIPR;IPR018047;noIPR	GO:0005887;GO:0008519/GO:0015696/GO:0016020;;GO:0008519/GO:0072488/GO:0016020;;;GO:0008519/GO:0072488/GO:0016020;
Vitvi00g04849	0.337495	0.67441	0.446834	0.980055	0.148144	1	-0.662024	1	'35.1'	'not assigned.annotated'	'mercator4v5.0: not classified & prot-scriber: bfn domain containing protein & swissprot: Bifunctional nuclease 2 & original description: none'	NA	NA	NA	NA	NA	NA	NA	NA	NA	NA	XP_010647547.1 bifunctional nuclease 2	127	5	1.1e-78	0.9823	Vitis vinifera	0.9919	2	GO:0004518;GO:0005515	EC:3.1	IPR036104;IPR003729;IPR001943;noIPR;IPR003729;IPR036104	GO:0004518;GO:0004518;GO:0005515;;GO:0004518;GO:0004518
Vitvi00g04851	-0.154112	0.867762	-0.312803	0.961685	-0.436727	1	0.219243	1	'24.2.13'	'Solute transport.carrier-mediated transport.solute transporter *(MTCC)'	'mercator4v5.0: solute transporter *(MTCC) & prot-scriber: peroxisomal nicotinamide adenine dinucleotide carrier & swissprot: Peroxisomal nicotinamide adenine dinucleotide carrier & original description: none'	NA	NA	NA	NA	NA	NA	NA	NA	NA	NA	XP_002278260.2 peroxisomal nicotinamide adenine dinucleotide carrier isoform X1	149	4	2.1e-40	0.8513	Vitis vinifera	0.8017	3	GO:0006862;GO:0016021;GO:0055085	NA	IPR023395;IPR018108;noIPR;noIPR;IPR044712;noIPR;IPR018108;IPR023395	;;;;GO:0055085/GO:0006862;;;
Vitvi00g04854	-0.707553	0.701068	0.651615	0.937124	-0.599607	1	-1.16314	1	'35.1'	'not assigned.annotated'	'mercator4v5.0: not classified & prot-scriber: dead box atp dependent rna helicase & swissprot: no annotation & original description: none'	NA	NA	NA	NA	NA	NA	NA	NA	NA	NA	RVW47957.1hypothetical protein CK203_096824	165	1	1.3e-51	0.7623	Vitis vinifera	0.7623	NA	NA	NA	noIPR;noIPR	;
Vitvi00g04855	0.0765313	0.751797	-0.160791	0.912768	0.016034	1	-0.0618675	1	'16.2.4.1.4.1'	'RNA processing.RNA modification.tRNA modification.N6-threonylcarbamoyladenosine modification.KEOPS/EKC threonylcarbamoyl-AMP synthase complex.component *(KAE1)'	'mercator4v5.0: component *(KAE1) of tRNA N6-threonylcarbamoylation KEOPS/EKC complex & prot-scriber: n6 & swissprot: no annotation & original description: none'	NA	NA	NA	NA	NA	NA	NA	NA	NA	NA	XP_002267047.3 probable tRNA N6-adenosine threonylcarbamoyltransferase	220	2	1.7e-116	1	Vitis vinifera	1	2	GO:0000408;GO:0002949	NA	IPR013534;noIPR;IPR000905;IPR000905;IPR034680;IPR043129	;;;;GO:0002949/GO:0000408;
Vitvi00g04856	NA	NA	-2.37606	1	NA	NA	NA	NA	'11.4.3.2' AND '50.1.5'	'Phytohormone action.cytokinin.conjugation and degradation.cytokinin dehydrogenase *(CKX)' AND 'Enzyme classification.EC_1 oxidoreductases.EC_1.5 oxidoreductase acting on CH-NH group of donor'	'mercator4v5.0: cytokinin dehydrogenase *(CKX) & prot-scriber: cytokinin dehydrogenase & swissprot: Cytokinin dehydrogenase 3 & original description: none' AND 'mercator4v5.0: EC_1.5 oxidoreductase acting on CH-NH group of donor & prot-scriber: cytokinin dehydrogenase & swissprot: Cytokinin dehydrogenase 3 & original description: none'	NA	NA	NA	NA	NA	NA	NA	NA	NA	NA	XP_003635659.1 cytokinin dehydrogenase 3	412	14	NA	0.9872	Vitis vinifera	0.9976	4	GO:0009690;GO:0016021;GO:0019139;GO:0071949	EC:1.5.99.12	IPR016170;IPR006094;IPR015345;IPR016169;IPR016167;noIPR;noIPR;IPR016166;IPR036318;IPR016164	;GO:0050660/GO:0016491;GO:0050660/GO:0009690/GO:0019139;;;;;GO:0071949;GO:0050660;GO:0050660/GO:0003824
Vitvi00g04860	-0.838899	3.07527e-10	0.238959	0.879854	0.00103657	1	0.110047	1	'3.13.4.1'	'Carbohydrate metabolism.nucleotide sugar biosynthesis.UDP-D-galacturonic acid biosynthesis.UDP-D-glucuronic acid 4-epimerase'	'mercator4v5.0: UDP-D-glucuronic acid 4-epimerase & prot-scriber: udp glucuronate 4 epimerase & swissprot: UDP-glucuronate 4-epimerase 3 & original description: none'	AT4G12250	GAE5	AT4G12250.1	52.0875	0	ortholog_one2many	AT4G12250.1	UDP-D-glucuronate 4-epimerase	UDP-D-GLUCURONATE 4-EPIMERASE 5 (GAE5)	NA	XP_003635629.2 UDP-glucuronate 4-epimerase 3-like	503	3	4.8e-244	0.8966	Vitis vinifera	0.8974	2	GO:0003677;GO:0016021	NA	IPR016040;noIPR;IPR015300;noIPR;noIPR;noIPR;noIPR;IPR003340;IPR015300;IPR036291	;;;;;;;GO:0003677;;
Vitvi00g04862	-1.01861	0.000161532	0.264374	0.890414	0.211638	1	0.306796	1	'24.1.2.4.1.2' AND '5.7.3.1.1.1.2'	'Solute transport.primary active transport.P-type ATPase superfamily.P4 family.phospholipid flippase complex.regulatory component *(ALIS)' AND 'Lipid metabolism.lipid trafficking.endoplasmic reticulum-plastid lipid transfer.phospholipid transverse translocation.ATP-dependent machinery.ALA-ALIS flippase complex.regulatory component *(ALIS)'	'mercator4v5.0: regulatory component *(ALIS) of phospholipid flippase complex & prot-scriber: ala interacting subunit & swissprot: ALA-interacting subunit 5 & original description: none' AND 'mercator4v5.0: regulatory component *(ALIS) of ALA-ALIS flippase complex & prot-scriber: ala interacting subunit & swissprot: ALA-interacting subunit 5 & original description: none'	NA	NA	NA	NA	NA	NA	NA	NA	NA	NA	XP_010647587.2 ALA-interacting subunit 3-like	291	4	9.9e-201	0.9921	Vitis vinifera	1	1	GO:0016020	NA	IPR005045;IPR005045;noIPR;noIPR;IPR005045;noIPR	GO:0016020;GO:0016020;;;GO:0016020;
Vitvi00g04863	-1.23245	0.340683	-1.48411	0.973503	-1.98722	1	-3.75121	0.788001	'35.2'	'not assigned.not annotated'	'mercator4v5.0: not classified & prot-scriber: no annotation & swissprot: no annotation & original description: none'	NA	NA	NA	NA	NA	NA	NA	NA	NA	NA	EEF27435.1conserved hypothetical protein	277	1	3.3e-30	0.6541	Ricinus communis	0.6541	NA	NA	NA	noIPR;noIPR;noIPR	;;
Vitvi00g04864	NA	NA	0.968042	1	0.995562	1	0.978401	1	'35.1'	'not assigned.annotated'	'mercator4v5.0: not classified & prot-scriber: protein kinase domain containing & swissprot: no annotation & original description: none'	NA	NA	NA	NA	NA	NA	NA	NA	NA	NA	CAN66915.1hypothetical protein VITISV_003443	73	1	8.7e-35	1	Vitis vinifera	1	3	GO:0004672;GO:0005524;GO:0006468	EC:2.7.1	noIPR	NA
Vitvi00g04865	0.491802	0.455724	-0.308446	1	-0.178272	1	0.0890675	1	'1.1.8.1.5.4'	'Photosynthesis.photophosphorylation.chlororespiration.NADH dehydrogenase-like (NDH) complex.electron donor-binding subcomplex E.component *(NdhV)'	'mercator4v5.0: component *(NdhV) of NDH electron donor-binding subcomplex E & prot-scriber: adenine dna glycosylase & swissprot: no annotation & original description: none'	AT2G04039	AT2G04039	AT2G04039.3	41.0891	1	ortholog_one2many	AT2G04039.3	NdhV is loosely associated with the NDH complex and is required for stabilizing NDH subcomplexes A and E.	(NDHV)	NA	XP_019074317.1PREDICTED: uncharacterized protein LOC100852760	202	4	3.4e-137	0.9759	Vitis vinifera	1	NA	NA	NA	IPR021374;noIPR;IPR021374	;;
Vitvi00g04866	-0.46441	0.41266	0.12009	1	0.313906	1	-0.0374458	1	'35.1'	'not assigned.annotated'	'mercator4v5.0: not classified & prot-scriber: endoglucanase & swissprot: Endoglucanase 12 & original description: none'	AT1G65610	KOR2	AT1G65610.1	64.3275	1	ortholog_one2many	AT1G65610.1	Six-hairpin glycosidases superfamily protein;(source:Araport11)	ARABIDOPSIS THALIANA GLYCOSYL HYDROLASE 9A2 (ATGH9A2);KORRIGAN 2 (KOR2); (ATKOR2)	NA	RVW57649.1Endoglucanase 12	342	3	2.9e-245	0.9949	Vitis vinifera	0.997	3	GO:0008810;GO:0016021;GO:0030245	EC:3.2.1.4	noIPR;IPR001701;IPR012341;noIPR;noIPR;IPR008928	;GO:0004553/GO:0005975;GO:0005975;;;GO:0005975
Vitvi00g04867	1.38547	0.00668164	0.307018	1	-0.60812	1	-1.07713	1	'35.1'	'not assigned.annotated'	'mercator4v5.0: not classified & prot-scriber: g type lectin s receptor erine threonine protein kinae & swissprot: no annotation & original description: none'	NA	NA	NA	NA	NA	NA	NA	NA	NA	NA	XP_034698094.1G-type lectin S-receptor-like serine/threonine-protein kinase At1g11300	107	1	2.2e-64	0.9286	Vitis riparia	0.9286	NA	NA	NA	IPR001480;IPR036426;noIPR;noIPR;IPR001480;IPR036426	;;;;;
Vitvi00g04868	0.438512	0.028374	0.0839131	1	-0.246962	1	0.198291	1	'50.2.7'	'Enzyme classification.EC_2 transferases.EC_2.7 transferase transferring phosphorus-containing group'	'mercator4v5.0: EC_2.7 transferase transferring phosphorus-containing group & prot-scriber: g type lectin s receptor erine threonine protein kinae & swissprot: G-type lectin S-receptor-like serine/threonine-protein kinase At1g11330 & original description: none'	NA	NA	NA	NA	NA	NA	NA	NA	NA	NA	XP_034698093.1G-type lectin S-receptor-like serine/threonine-protein kinase At1g11330	165	1	3.6e-105	0.9939	Vitis riparia	0.9939	3	GO:0004672;GO:0005524;GO:0006468	EC:2.7.1	IPR001245;noIPR;noIPR;noIPR;IPR000719;IPR011009	GO:0004672/GO:0006468;;;;GO:0005524/GO:0004672/GO:0006468;
Vitvi00g04869	0.770668	1.4483e-08	0.41979	0.930959	0.350759	1	0.656505	0.0653804	'50.3.2'	'Enzyme classification.EC_3 hydrolases.EC_3.2 glycosylase'	'mercator4v5.0: EC_3.2 glycosylase & prot-scriber: acid beta fructofuranosidase 1 & swissprot: Acid beta-fructofuranosidase & original description: none'	AT1G62660	AT1G62660	AT1G62660.1	73.3032	0	ortholog_many2many	AT1G62660.1	Glycosyl hydrolases family 32 protein;(source:Araport11)	VACUOLAR INVERTASE 1 (VI1)	NA	XP_034673696.1acid beta-fructofuranosidase	221	5	1.7e-155	0.9942	Vitis riparia	1	4	GO:0004575;GO:0005775;GO:0005975;GO:0016021	EC:3.2.1.20;EC:3.2.1.26;EC:3.2.1.48	IPR001362;IPR023296;IPR013148;noIPR;noIPR;IPR018053;noIPR;IPR023296	GO:0004553/GO:0005975;;;;;GO:0004553/GO:0005975;;
Vitvi00g04870	0.853899	1.50074e-11	-0.215067	0.980993	-0.404266	1	-0.0635291	1	'35.1'	'not assigned.annotated'	'mercator4v5.0: not classified & prot-scriber: glucuronosyltransferase pgsip & swissprot: Putative glucuronosyltransferase PGSIP7 & original description: none'	AT2G35710	PGSIP7	AT2G35710.1	70.1897	1	ortholog_many2many	AT2G35710.1	Nucleotide-diphospho-sugar transferases superfamily protein;(source:Araport11)	PLANT GLYCOGENIN-LIKE STARCH INITIATION PROTEIN 7 (PGSIP7)	NA	XP_010647629.1 putative glucuronosyltransferase PGSIP8	369	3	1.5e-277	0.9991	Vitis vinifera	1	2	GO:0016021;GO:0016757	EC:2.4	IPR029044;noIPR;noIPR;IPR029044	;;;
Vitvi00g04871	1.3251	0.136181	0.37669	1	-1.26966	1	-0.462303	1	'35.1'	'not assigned.annotated'	'mercator4v5.0: not classified & prot-scriber: nicto photosystem ii cp reaction center protein & swissprot: Photosystem II CP47 reaction center protein & original description: none'	NA	NA	NA	NA	NA	NA	NA	NA	NA	NA	QBX02627.1photosystem II protein B	242	20	4.6e-168	0.9989	Pelargonium praemorsum	0.9958	7	GO:0009523;GO:0009535;GO:0009772;GO:0016021;GO:0016168;GO:0018298;GO:0045156	EC:1	IPR000932;noIPR;IPR000932;noIPR;IPR036001	GO:0016020/GO:0009521/GO:0009767/GO:0019684/GO:0016168;;GO:0016020/GO:0009521/GO:0009767/GO:0019684/GO:0016168;;GO:0016020/GO:0009521/GO:0009767/GO:0019684/GO:0016168
Vitvi00g04872	-0.126148	0.723311	-0.382444	0.694372	-0.716706	1	-0.0500801	1	'35.2'	'not assigned.not annotated'	'mercator4v5.0: not classified & prot-scriber: no annotation & swissprot: no annotation & original description: none'	NA	NA	NA	NA	NA	NA	NA	NA	NA	NA	---NA---	113	NA	NA	NA	NA	NA	NA	NA	NA	NA	NA
Vitvi00g04873	-0.994115	0.541754	1.06823	0.4509	-0.628501	1	-0.00607752	1	'35.1'	'not assigned.annotated'	'mercator4v5.0: not classified & prot-scriber: pgg domain containing protein & swissprot: no annotation & original description: none'	NA	NA	NA	NA	NA	NA	NA	NA	NA	NA	XP_034690373.1uncharacterized protein LOC117917980	194	2	2.8e-84	0.9029	Vitis riparia	0.9765	3	GO:0005515;GO:0007129;GO:1990918	NA	IPR002110;IPR036770;noIPR;noIPR;noIPR;IPR002110;noIPR;IPR036770	GO:0005515;;;;;GO:0005515;;
Vitvi00g04874	0.442247	0.182261	0.0875086	1	-0.137607	1	0.108995	1	'35.1'	'not assigned.annotated'	'mercator4v5.0: not classified & prot-scriber: reverse transcriptase ty copia pe domain containing protein & swissprot: no annotation & original description: none'	AT1G11440	AT1G11440	AT1G11440.1	27.2109	0	ortholog_one2many	AT1G11440.1	hypothetical protein;(source:Araport11)	NA	NA	XP_010647649.1PREDICTED: uncharacterized protein At5g39570, partial	294	4	1.2e-169	0.9947	Vitis vinifera	1	1	GO:0070300	NA	noIPR;IPR038943;IPR038943;noIPR	;GO:0070300;GO:0070300;
Vitvi00g04877	0.794191	1	NA	NA	-1.61281	1	-1.61488	1	'35.1'	'not assigned.annotated'	'mercator4v5.0: not classified & prot-scriber: is family transposase & swissprot: no annotation & original description: none'	NA	NA	NA	NA	NA	NA	NA	NA	NA	NA	SMB34157.1Mobile element protein	402	20	2.4e-297	0.9998	Escherichia coli	1	5	GO:0003677;GO:0004803;GO:0006313;GO:0016853;GO:0051213	EC:1;EC:5	IPR002559;noIPR;noIPR;IPR012337	GO:0006313/GO:0003677/GO:0004803;;;
Vitvi00g04879	1.2513	0.0821217	0.0477152	1	0.0990479	1	0.501194	1	'35.1'	'not assigned.annotated'	'mercator4v5.0: not classified & prot-scriber: lrr receptor serine threonine protein kinase ios & swissprot: no annotation & original description: none'	NA	NA	NA	NA	NA	NA	NA	NA	NA	NA	RVX17164.1LRR receptor-like serine/threonine-protein kinase IOS1	92	3	8.8e-20	0.7277	Vitis vinifera	0.8525	2	GO:0016301;GO:0016310	EC:2.7	noIPR;noIPR	;
Vitvi00g04880	0.867931	0.00114305	0.0758315	1	-0.0989013	1	-0.0947473	1	'35.1'	'not assigned.annotated'	'mercator4v5.0: not classified & prot-scriber: cellulose synthase protein & swissprot: Cellulose synthase-like protein E6 & original description: none'	NA	NA	NA	NA	NA	NA	NA	NA	NA	NA	RVW87232.1Cellulose synthase-like protein E6	124	2	1.7e-70	0.9919	Vitis vinifera	0.9919	3	GO:0016021;GO:0016760;GO:0030244	EC:2.4.1.12	noIPR;noIPR	;
Vitvi00g04881	-1.59022	0.134623	0.316753	1	-2.47319	1	3.66073	0.821152	'35.1'	'not assigned.annotated'	'mercator4v5.0: not classified & prot-scriber: sulfate thio import atp binding protein & swissprot: no annotation & original description: none'	AT1G12030	AT1G12030	AT1G12030.1	44.9541	0	ortholog_many2many	AT1G12030.1	DUF506 gene family member	NA	NA	RVW45877.1hypothetical protein CK203_101134	218	2	2.6e-141	0.9717	Vitis vinifera	0.9721	NA	NA	NA	IPR006502;IPR006502;noIPR;noIPR;noIPR;IPR006502	;;;;;
Vitvi00g04882	0.0562643	1	-0.26667	1	-0.206676	1	-0.483644	1	'35.1'	'not assigned.annotated'	'mercator4v5.0: not classified & prot-scriber: cytochrome b6 & swissprot: Cytochrome b6 & original description: none'	ATCG00720	petB	ATCG00720.1	39.6166	0	ortholog_one2one	ATCG00720.1	Encodes the cytochrome b(6) subunit of the cytochrome b6f complex.	PHOTOSYNTHETIC ELECTRON TRANSFER B (PETB)	NA	QQO99521.1cytochrome b6	313	20	7.5e-73	1	Ziziphus attopensis	1	12	GO:0009523;GO:0009535;GO:0009772;GO:0016021;GO:0016168;GO:0018298;GO:0022904;GO:0042301;GO:0045156;GO:0045158;GO:0046872;GO:0050821	EC:1	IPR027387;IPR005797;IPR023530;noIPR;IPR005797;IPR005797;IPR016174	;GO:0016491/GO:0009055/GO:0016020;;;GO:0016491/GO:0009055/GO:0016020;GO:0016491/GO:0009055/GO:0016020;GO:0022904/GO:0016020
Vitvi00g04883	0.0564041	1	-2.21948	0.833076	1.99945	1	-0.58441	1	'35.2'	'not assigned.not annotated'	'mercator4v5.0: not classified & prot-scriber: no annotation & swissprot: no annotation & original description: none'	NA	NA	NA	NA	NA	NA	NA	NA	NA	NA	CAN65989.1hypothetical protein VITISV_042146	145	1	1.5e-78	0.9173	Vitis vinifera	0.9173	NA	NA	NA	NA	NA
Vitvi01g00002	-0.458411	0.501137	-0.00922278	1	-0.212205	1	0.424032	1	'35.1'	'not assigned.annotated'	'mercator4v5.0: not classified & prot-scriber: act domain containing protein acr & swissprot: ACT domain-containing protein ACR4 & original description: none'	AT1G69040	ACR4	AT1G69040.2	80.0926	1	ortholog_one2many	AT1G69040.2	ACT-domain containing protein involved in feedback regulation of amino acid metabolism	ACT DOMAIN REPEAT 4 (ACR4)	NA	XP_010650073.2 ACT domain-containing protein ACR4 isoform X1	432	2	NA	0.9965	Vitis vinifera	1	NA	NA	NA	noIPR;IPR002912;IPR040217;noIPR;IPR002912;IPR002912;IPR002912;noIPR;noIPR;noIPR;noIPR;noIPR;noIPR	;;;;;;;;;;;;
Vitvi01g00005	0.260031	0.0607686	-0.108217	1	-0.0260372	1	-0.090506	1	'35.1'	'not assigned.annotated'	'mercator4v5.0: not classified & prot-scriber: j domain containing protein & swissprot: no annotation & original description: none'	AT1G69060	AT1G69060	AT1G69060.1	30.5684	1	ortholog_one2one	AT1G69060.1	Chaperone DnaJ-domain superfamily protein;(source:Araport11)	NA	NA	XP_010650054.1PREDICTED: uncharacterized protein LOC100257674 isoform X1	651	2	0	0.9954	Vitis vinifera	1	NA	NA	NA	noIPR;noIPR;IPR036869;noIPR;noIPR;noIPR;noIPR;noIPR;noIPR;noIPR;noIPR;noIPR;noIPR;noIPR;IPR001623;IPR036869	;;;;;;;;;;;;;;;
Vitvi01g00006	-0.124575	0.307529	-0.127534	1	-0.104391	1	-0.0476641	1	'17.1.3.2.1.6'	'Protein biosynthesis.ribosome biogenesis.small ribosomal subunit (SSU).SSU processome.pre-40S ribosomal subunit nuclear assembly.assembly factor *(UTP2/NOP14)'	'mercator4v5.0: SSU processome assembly factor *(UTP2/NOP14) & prot-scriber: nucleolar protein & swissprot: no annotation & original description: none'	AT1G69070	AT1G69070	AT1G69070.2	54.8488	1	ortholog_one2one	AT1G69070.2	nucleolar-like protein;(source:Araport11)	NA	NA	XP_010650046.1 nucleolar protein 14	959	2	0	0.9953	Vitis vinifera	1	1	GO:0032040	NA	noIPR;noIPR;noIPR;IPR007276;noIPR;noIPR;noIPR;noIPR;noIPR;noIPR;noIPR;noIPR;noIPR;IPR007276	;;;GO:0032040;;;;;;;;;;GO:0032040
Vitvi01g00008	2.34603	0.723311	-0.115447	1	0.716749	1	NA	NA	'15.5.19' AND '28.1.4.5'	'RNA biosynthesis.transcriptional regulation.MADS/AGL-type transcription factor' AND 'Plant reproduction.flowering.floral meristem identity control.regulatory protein *(AP1/CAL/FUL)'	'mercator4v5.0: MADS/AGL-type transcription factor & prot-scriber: mads box transcription factor & swissprot: Agamous-like MADS-box protein AP1 & original description: none' AND 'mercator4v5.0: regulatory protein *(AP1/CAL/FUL) of floral meristem identity control & prot-scriber: mads box transcription factor & swissprot: Agamous-like MADS-box protein AP1 & original description: none'	AT1G69120	AP1	AT1G69120.1	71.7842	0	ortholog_one2many	AT1G69120.1	Floral homeotic gene encoding a MADS domain protein homologous to SRF transcription factors. Specifies floral meristem and sepal identity. Required for the transcriptional activation of AGAMOUS. Interacts with LEAFY.Binds to promoter and regulates the expression of flowering time genes SVP, SOC1 and AGL24.	APETALA1 (AP1);AGAMOUS-LIKE 7 (AGL7); (ATAP1)	NA	XP_034699499.1agamous-like MADS-box protein AP1	241	2	1.5e-166	1	Vitis riparia/Vitis vinifera	1	6	GO:0000978;GO:0000981;GO:0005634;GO:0010582;GO:0045944;GO:0046983	NA	noIPR;noIPR;IPR002100;IPR002100;IPR002100;IPR036879;IPR002487;noIPR;noIPR;IPR002100;IPR002487;IPR002100;IPR033896;IPR036879	;;GO:0046983/GO:0003677;GO:0046983/GO:0003677;GO:0046983/GO:0003677;GO:0046983/GO:0003677;GO:0003700/GO:0005634/GO:0006355;;;GO:0046983/GO:0003677;GO:0003700/GO:0005634/GO:0006355;GO:0046983/GO:0003677;GO:0045944/GO:0000977;GO:0046983/GO:0003677
Vitvi01g00011	-0.0772752	1	-0.108161	1	0.879384	1	0.292866	1	'15.5.19' AND '28.1.4.5' AND '28.1.4.8'	'RNA biosynthesis.transcriptional regulation.MADS/AGL-type transcription factor' AND 'Plant reproduction.flowering.floral meristem identity control.regulatory protein *(AP1/CAL/FUL)' AND 'Plant reproduction.flowering.floral meristem identity control.regulatory protein *(SEPALLATA)'	'mercator4v5.0: MADS/AGL-type transcription factor & prot-scriber: k box and mads transcription factor protein & swissprot: Agamous-like MADS-box protein MADS2 & original description: none' AND 'mercator4v5.0: regulatory protein *(AP1/CAL/FUL) of floral meristem identity control & prot-scriber: k box and mads transcription factor protein & swissprot: Agamous-like MADS-box protein MADS2 & original…	AT2G03710	45173	AT2G03710.1	60.0823	0	ortholog_one2one	AT2G03710.1	This gene belongs to the family of SEP genes. It is involved in the development of sepals, petals, stamens and carpels. Additionally, it plays a central role in the determination of flower meristem and organ identity.	SEPALLATA 4 (SEP4);AGAMOUS-LIKE 3 (AGL3)	NA	XP_002263410.2 MADS-box protein CMB1	243	2	3.8e-168	0.9979	Vitis vinifera/Vitis riparia	1	5	GO:0000978;GO:0000981;GO:0005634;GO:0045944;GO:0046983	NA	noIPR;noIPR;IPR002100;IPR002100;IPR036879;IPR002487;IPR002100;noIPR;noIPR;IPR002100;IPR002487;IPR002100;IPR033896;IPR036879	;;GO:0046983/GO:0003677;GO:0046983/GO:0003677;GO:0046983/GO:0003677;GO:0003700/GO:0005634/GO:0006355;GO:0046983/GO:0003677;;;GO:0046983/GO:0003677;GO:0003700/GO:0005634/GO:0006355;GO:0046983/GO:0003677;GO:0045944/GO:0000977;GO:0046983/GO:0003677
Vitvi01g00012	1.19261	5.98247e-06	0.163302	1	0.112175	1	0.326154	0.578129	'35.1'	'not assigned.annotated'	'mercator4v5.0: not classified & prot-scriber: protein big grain e & swissprot: Protein BIG GRAIN 1-like E & original description: none'	AT1G69160	AT1G69160	AT1G69160.1	46.13	1	ortholog_one2one	AT1G69160.1	suppressor;(source:Araport11)	BIG GRAIN LIKE 1 (BGL1)	NA	XP_002263547.1 protein BIG GRAIN 1-like E	323	1	2.5e-190	1	Vitis vinifera/Vitis riparia	1	2	GO:0005886;GO:0009734	NA	noIPR;noIPR;noIPR;noIPR;noIPR;IPR039621	;;;;;GO:0009734
Vitvi01g00014	-2.16279	1.36839e-15	0.023598	1	-0.190679	1	-0.105927	1	'35.1'	'not assigned.annotated'	'mercator4v5.0: not classified & prot-scriber: fyr c terminal domain ontaining protein & swissprot: no annotation & original description: none'	AT1G26330	AT1G26330	AT1G26330.2	35.4892	0	ortholog_one2one	AT1G26330.2	DNA binding protein;(source:Araport11)	NA	NA	XP_010649990.1PREDICTED: uncharacterized protein LOC100268093 isoform X3	1206	10	0	0.9838	Vitis vinifera	1	2	GO:0005515;GO:0005634	NA	IPR015943;noIPR;noIPR;noIPR;IPR040092;IPR003889;IPR003888;IPR036322	GO:0005515;;;;;GO:0005634;GO:0005634;GO:0005515
Vitvi01g00019	NA	NA	NA	NA	NA	NA	-1.65363	1	'11.3.1.5' AND '50.1.13'	'Phytohormone action.brassinosteroid.biosynthesis.6-deoxocastasterone 6-oxidase *(BR6OX)' AND 'Enzyme classification.EC_1 oxidoreductases.EC_1.14 oxidoreductase acting on paired donor with incorporation or reduction of molecular oxygen'	'mercator4v5.0: 6-deoxocastasterone 6-oxidase *(BR6OX) & prot-scriber: cytochrome p450 85a1 & swissprot: Cytochrome P450 85A1 & original description: none' AND 'mercator4v5.0: EC_1.14 oxidoreductase acting on paired donor with incorporation or reduction of molecular oxygen & prot-scriber: cytochrome p450 85a1 & swissprot: Cytochrome P450 85A1 & original description: none'	NA	NA	NA	NA	NA	NA	NA	NA	NA	NA	XP_002273613.1 cytochrome P450 85A isoform X1	463	5	0	0.9904	Vitis vinifera	1	9	GO:0004497;GO:0005506;GO:0007275;GO:0010268;GO:0016021;GO:0016125;GO:0016132;GO:0016705;GO:0020037	EC:1.14	IPR001128;IPR002401;IPR036396;IPR001128;noIPR;noIPR;noIPR;IPR017972;IPR036396	GO:0020037/GO:0005506/GO:0004497/GO:0016705;GO:0020037/GO:0005506/GO:0004497/GO:0016705;GO:0020037/GO:0005506/GO:0004497/GO:0016705;GO:0020037/GO:0005506/GO:0004497/GO:0016705;;;;GO:0005506/GO:0016705;GO:0020037/GO:0005506/GO:0004497/GO:0016705
Vitvi01g00023	0.376504	0.0408068	-0.180832	1	0.215694	1	0.0670483	1	'21.8.1.7.2.2' AND '5.1.7.1.2'	'Cell wall organisation.cutin and suberin.cuticular lipid formation.alkane-forming pathway.electron supply module.electron shuttle hemoprotein *(Cyt-b5)' AND 'Lipid metabolism.fatty acid metabolism.fatty acid desaturation.electron supply.cytochrome electron shuttle hemoprotein *(Cyt-b5)'	'mercator4v5.0: electron shuttle component *(Cyt-b5) of CER1-CER3 alkane-forming complex & prot-scriber: cytochrome b5 heme binding domain containing protein & swissprot: Cytochrome b5 isoform A & original description: none' AND 'mercator4v5.0: cytochrome electron shuttle hemoprotein *(Cyt-b5) & prot-scriber: cytochrome b5 heme binding domain containing protein & swissprot: Cytochrome b5 isoform …	AT1G26340	CB5-A	AT1G26340.1	68.6567	1	ortholog_one2one	AT1G26340.1	encodes a member of the cytochromes b5 family of proteins that localizes to the outer envelope of the chloroplast. The C-terminal portion of the protein appears to be capable of inserting into a plant microsomal membrane in vitro.	(B5 #6);ARABIDOPSIS CYTOCHROME B5 ISOFORM A (ATCB5-A);CYTOCHROME B5 ISOFORM A (CB5-A)	NA	XP_002264175.1 cytochrome b5	134	2	3.1e-91	1	Vitis vinifera	1	6	GO:0009055;GO:0016021;GO:0020037;GO:0022900;GO:0043231;GO:0046872	EC:1	IPR001199;IPR001199;IPR036400;IPR001199;noIPR;noIPR;IPR018506;IPR001199;IPR036400	;;;;;;GO:0020037;;
Vitvi01g00024	0.028309	0.961589	0.0322714	1	0.0160962	1	0.0565014	1	'7.5.3'	'Coenzyme metabolism.tetrahydrofolate metabolism.bifunctional dihydropterin diphosphokinase and dihydropteroate synthase'	'mercator4v5.0: bifunctional dihydropterin diphosphokinase and dihydropteroate synthase & prot-scriber: dihydropteroate synthase & swissprot: Folate synthesis bifunctional protein, mitochondrial & original description: none'	AT4G30000	AT4G30000	AT4G30000.2	67.7104	1	ortholog_one2many	AT4G30000.2	Encodes a bifunctional mitochondrial hydroxymethyldihydropterin pyrophosphokinase/ dihydropteroate synthase (HPPK/DHPS). Exists as a dimer.	(MITHPPK/DHPS)	NA	XP_019075040.1 folate synthesis bifunctional protein, mitochondrial	511	3	0	0.998	Vitis vinifera	1	8	GO:0003848;GO:0004156;GO:0005524;GO:0016301;GO:0016310;GO:0046654;GO:0046656;GO:0046872	EC:2.5.1.15;EC:2.7.6.3	IPR000550;IPR011005;IPR000550;IPR000489;IPR035907;IPR006390;noIPR;IPR045031;IPR000550;IPR000489;IPR000489;IPR000489;IPR006390;IPR000550;IPR011005;IPR035907	GO:0003848/GO:0009396;GO:0044237;GO:0003848/GO:0009396;GO:0042558;;GO:0004156/GO:0009396;;GO:0004156/GO:0009396;GO:0003848/GO:0009396;GO:0042558;GO:0042558;GO:0042558;GO:0004156/GO:0009396;GO:0003848/GO:0009396;GO:0044237;
Vitvi01g00025	-0.240165	0.108998	-0.114948	1	0.0675779	1	-0.0344499	1	'15.6.1.2.2.13'	'RNA biosynthesis.organelle machinery.RNA polymerase activities.plastid-encoded RNA polymerase (PEP) complex.essential co-factor components.component *(FLN2)'	'mercator4v5.0: component *(FLN2) of plastid-encoded RNA polymerase & prot-scriber: quality protein fructokinase 2 chloroplastic & swissprot: Fructokinase-like 2, chloroplastic & original description: none'	AT1G69200	FLN2	AT1G69200.1	60.708	1	ortholog_one2one	AT1G69200.1	Encodes a fructokinase-like protein (AT3G54090/FLN1, AT1G69200/FLN2), a member of the pfkB-carbohydrate kinase family. FLN1 and FLN2 are potential plastidial thioredoxin z (TRX z) targets. Mutants display mutant chloroplast development, general plant growth and development defects and defects in PEP-dependent transcription. The mRNA is cell-to-cell mobile.	FRUCTOKINASE-LIKE 2 (FLN2)	NA	XP_002273674.2 fructokinase-like 2, chloroplastic isoform X2	565	3	0	0.9941	Vitis vinifera	1	6	GO:0000427;GO:0006355;GO:0009658;GO:0009662;GO:0042644;GO:0042793	NA	noIPR;IPR029056;IPR011611;noIPR;noIPR;noIPR;noIPR;noIPR;noIPR;noIPR;IPR029056	;;;;;;;;;;
Vitvi01g00026	-0.432975	3.00284e-06	-0.174253	0.987915	-0.0834344	1	-0.117381	1	'3.9.1.2' AND '50.3.1'	'Carbohydrate metabolism.oxidative pentose phosphate pathway.oxidative phase.6-phosphogluconolactonase' AND 'Enzyme classification.EC_3 hydrolases.EC_3.1 hydrolase acting on ester bond'	'mercator4v5.0: 6-phosphogluconolactonase & prot-scriber: 6 phosphogluconolactonase 3 & swissprot: Probable 6-phosphogluconolactonase 1 & original description: none' AND 'mercator4v5.0: EC_3.1 hydrolase acting on ester bond & prot-scriber: 6 phosphogluconolactonase 3 & swissprot: Probable 6-phosphogluconolactonase 1 & original description: none'	AT1G13700	PGL1	AT1G13700.2	72.1805	1	ortholog_one2one	AT1G13700.1	Encodes a cytosolic 6-phosphogluconolactonase (PGL) thought to be involved in the oxidative pentose-phosphate pathway (OPPP).	6-PHOSPHOGLUCONOLACTONASE 1 (PGL1)	NA	XP_002264324.1 probable 6-phosphogluconolactonase 1	266	4	4e-195	0.9944	Vitis vinifera	1	4	GO:0005737;GO:0005975;GO:0009051;GO:0017057	EC:3.1.1.31;EC:3.1.1.1	IPR006148;noIPR;IPR005900;noIPR;IPR039104;IPR005900;IPR037171	GO:0005975;;GO:0017057/GO:0005975/GO:0006098;;;GO:0017057/GO:0005975/GO:0006098;
Vitvi01g00027	-0.622806	0.0190752	0.522845	0.332143	0.237859	1	0.264624	1	'11.10.2.4.2' AND '18.4.1.16' AND '50.2.7'	'Phytohormone action.signalling peptides.CRP (cysteine-rich-peptide) category.RALF/RALFL-peptide activity.RALF-peptide receptor *(CrRLK1L)' AND 'Protein modification.phosphorylation.TKL protein kinase superfamily.CrlRLK1 protein kinase' AND 'Enzyme classification.EC_2 transferases.EC_2.7 transferase transferring phosphorus-containing group'	'mercator4v5.0: RALF-peptide receptor *(CrRLK1L) & prot-scriber: protein kinase domain containing & swissprot: Receptor-like protein kinase FERONIA & original description: none' AND 'mercator4v5.0: CrlRLK1 protein kinase & prot-scriber: protein kinase domain containing & swissprot: Receptor-like protein kinase FERONIA & original description: none' AND 'mercator4v5.0: EC_2.7 transferase transferri…	NA	NA	NA	NA	NA	NA	NA	NA	NA	NA	XP_002273707.2 receptor-like protein kinase FERONIA	924	1	0	1	Vitis vinifera	1	4	GO:0004601;GO:0004672;GO:0005524;GO:0006468	EC:2.7.1;EC:1.11.1	IPR000719;noIPR;noIPR;IPR001245;noIPR;IPR024788;noIPR;noIPR;noIPR;noIPR;IPR017441;IPR008271;IPR019794;IPR000719;noIPR;IPR011009	GO:0005524/GO:0004672/GO:0006468;;;GO:0004672/GO:0006468;;;;;;;GO:0005524;GO:0004672/GO:0006468;GO:0004601;GO:0005524/GO:0004672/GO:0006468;;
Vitvi01g00028	0.144302	0.556258	-0.19241	0.891912	0.123657	1	-0.0669906	1	'35.1'	'not assigned.annotated'	'mercator4v5.0: not classified & prot-scriber: duf 150 domain containing protein & swissprot: no annotation & original description: none'	AT1G69210	AT1G69210	AT1G69210.1	49.8403	1	ortholog_one2one	AT1G69210.1	Uncharacterized protein family UPF0090;(source:Araport11)	NA	NA	XP_010649921.1PREDICTED: uncharacterized protein LOC100259261 isoform X3	313	7	6.2e-218	0.9775	Vitis vinifera	1	1	GO:0042274	NA	noIPR;noIPR;noIPR;noIPR;noIPR;IPR003728	;;;;;GO:0042274
Vitvi01g00029	0.0726842	0.631616	-0.107385	1	-0.0145688	1	-0.142385	1	'27.12.3' AND '27.14.1' AND '50.2.7'	'Multi-process regulation.RAM (Regulation of Ace2 and Morphogenesis) signalling.protein kinase component *(SIK1)' AND 'Multi-process regulation.MAP kinase cascade signalling.MAPKKK-kinase protein kinase' AND 'Enzyme classification.EC_2 transferases.EC_2.7 transferase transferring phosphorus-containing group'	'mercator4v5.0: protein kinase component *(SIK1) of RAM signalling pathway & prot-scriber: papan serine threonine protein kinase & swissprot: MAP3K epsilon protein kinase 1 & original description: none' AND 'mercator4v5.0: MAPKKK-kinase protein kinase & prot-scriber: papan serine threonine protein kinase & swissprot: MAP3K epsilon protein kinase 1 & original description: none' AND 'mercator4v5.0:…	AT1G69220	SIK1	AT1G69220.1	62.9808	1	ortholog_one2one	AT1G69220.1	Encodes serine/threonine kinase 1 (SIK1), a Hippo homolog. Regulates cell proliferation and cell expansion.	(SIK1)	NA	XP_034690422.1germinal center kinase 1 isoform X2	831	5	0	0.9933	Vitis vinifera	1	12	GO:0000775;GO:0001558;GO:0004672;GO:0005524;GO:0005634;GO:0005739;GO:0005769;GO:0005802;GO:0005886;GO:0006468;GO:0042127;GO:0043408	EC:2.7.1	IPR000719;noIPR;IPR000719;noIPR;noIPR;noIPR;noIPR;noIPR;noIPR;noIPR;noIPR;noIPR;noIPR;IPR017441;IPR000719;noIPR;IPR011009	GO:0005524/GO:0004672/GO:0006468;;GO:0005524/GO:0004672/GO:0006468;;;;;;;;;;;GO:0005524;GO:0005524/GO:0004672/GO:0006468;;
Vitvi01g00031	0.232832	1	1.94007	0.25703	0.608674	1	0.271521	1	'50.1.13'	'Enzyme classification.EC_1 oxidoreductases.EC_1.14 oxidoreductase acting on paired donor with incorporation or reduction of molecular oxygen'	'mercator4v5.0: EC_1.14 oxidoreductase acting on paired donor with incorporation or reduction of molecular oxygen & prot-scriber: cytochrome p450 78a5 & swissprot: Cytochrome P450 78A5 & original description: none'	AT1G13710	CYP78A5	AT1G13710.1	66.4093	1	ortholog_one2one	AT1G13710.1	Encodes the cytochrome P450 CYP78A5 monooxygenase. Contributes to the generation of a growth-stimulating signal distinct from the classical phytohormones that prevents proliferation arrest, promoting organ growth. In ovules it is required for megagametogenesis, maternal control of seed size and restricting megaspore mother cell fate to a single cell.	CYTOCHROME P450, FAMILY 78, SUBFAMILY A, POLYPEPTIDE 5 (CYP78A5);KLUH (KLU)	CYP78A36	XP_002273829.1 cytochrome P450 78A5	518	3	0	0.9865	Vitis vinifera	1	10	GO:0004497;GO:0005506;GO:0005783;GO:0008284;GO:0016021;GO:0016705;GO:0020037;GO:0040009;GO:0046622;GO:0048437	EC:1.14	IPR002401;IPR001128;IPR036396;IPR001128;noIPR;noIPR;IPR017972;IPR036396	GO:0020037/GO:0005506/GO:0004497/GO:0016705;GO:0020037/GO:0005506/GO:0004497/GO:0016705;GO:0020037/GO:0005506/GO:0004497/GO:0016705;GO:0020037/GO:0005506/GO:0004497/GO:0016705;;;GO:0005506/GO:0016705;GO:0020037/GO:0005506/GO:0004497/GO:0016705
Vitvi01g00033	-0.292678	0.00276962	-0.0261121	1	0.0321344	1	-0.0496778	1	'20.1.5.1.4'	'Cytoskeleton organisation.microtubular network.microtubule dynamics.microtubule plus-end control.regulatory protein *(SPR1)'	'mercator4v5.0: microtubule plus-end-tracking protein *(SPR1) & prot-scriber: protein spiral & swissprot: no annotation & original description: none'	AT1G26355	SP1L1	AT1G26355.1	61.0687	1	ortholog_many2many	AT1G26355.1	SPIRAL1-LIKE1 belongs to a six-member gene family in Arabidopsis; all members share a high sequence similarity in amino- and carboxy-terminal regions. GUS expression was detected only in pollen; however, no endogenous transcript was found.	SPIRAL1-LIKE1 (SP1L1)	NA	XP_002265466.1 protein SPIRAL1-like 1	131	2	5.3e-68	1	Vitis vinifera	1	2	GO:0010005;GO:0043622	NA	noIPR;noIPR;IPR039613;noIPR	;;GO:0043622;
Vitvi01g00034	0.175909	0.250952	-0.509024	0.697474	-0.342236	1	-0.297444	0.840007	'35.1'	'not assigned.annotated'	'mercator4v5.0: not classified & prot-scriber: ab hydrolase domain containing protein & swissprot: Putative methylesterase 11, chloroplastic & original description: none'	AT1G69240	MES15	AT1G69240.1	57.6531	1	ortholog_one2many	AT1G69240.1	Encodes a protein predicted to act as a carboxylesterase. It has similarity to the SABP2 methyl salicylate esterase from tobacco but no enzymatic activity has been identified for this protein.	METHYL ESTERASE 15 (MES15);ROOT HAIR SPECIFIC 9 (RHS9);ARABIDOPSIS THALIANA METHYL ESTERASE 15 (ATMES15)	NA	XP_002265339.1 putative methylesterase 11, chloroplastic	392	3	3.2e-285	0.9983	Vitis vinifera	1	5	GO:0009694;GO:0009696;GO:0080030;GO:0080031;GO:0080032	EC:3.1.1.1	IPR029058;IPR000073;noIPR;noIPR;noIPR;noIPR;IPR029058	;;;;;;
Vitvi01g00035	0.037847	0.936746	-0.0830222	1	-0.112725	1	-0.114565	1	'35.1'	'not assigned.annotated'	'mercator4v5.0: not classified & prot-scriber: asparagine synthetase domain containing protein & swissprot: no annotation & original description: none'	AT2G03667	AT2G03667	AT2G03667.1	60	1	ortholog_one2one	AT2G03667.1	Asparagine synthase family protein;(source:Araport11)	NA	NA	XP_010649866.1 asparagine synthetase domain-containing protein 1	645	2	0	0.9953	Vitis vinifera	1	2	GO:0004066;GO:0006529	EC:6.3.5.4	IPR029055;IPR001962;IPR014729;IPR017932;noIPR;IPR001962;noIPR;IPR029055;noIPR	;GO:0004066/GO:0006529;;;;GO:0004066/GO:0006529;;;
Vitvi01g00036	-1.39197	1.89579e-25	0.313707	0.787866	0.219925	1	0.324346	0.972083	'16.4.9.1'	'RNA processing.RNA homeostasis.mRNA stress granule formation.mRNA endoribonuclease *(G3BP)'	'mercator4v5.0: mRNA endoribonuclease *(G3BP) & prot-scriber: ras gtpase activating protein binding & swissprot: Nuclear transport factor 2 & original description: none'	AT1G13730	AT1G13730	AT1G13730.1	33.8843	0	ortholog_one2many	AT1G13730.1	Nuclear transport factor 2 (NTF2) family protein with RNA binding (RRM-RBD-RNP motifs) domain-containing protein;(source:Araport11)	(ATG3BP2); (ATG3BP-5)	NA	XP_010649833.1 ras GTPase-activating protein-binding protein 1 isoform X2	484	3	1.6e-297	0.9986	Vitis vinifera	1	3	GO:0003729;GO:0005829;GO:1990904	NA	IPR000504;IPR012677;noIPR;IPR000504;IPR002075;noIPR;noIPR;noIPR;noIPR;noIPR;noIPR;IPR039539;noIPR;IPR039539;IPR018222;IPR000504;noIPR;IPR018222;IPR035979;IPR032710	GO:0003676;;;GO:0003676;;;;;;;;;;;;GO:0003676;;;GO:0003676;
Vitvi01g00037	1.10322	3.60541e-22	-0.191974	0.992846	0.315198	1	0.184886	1	'15.5.53.3'	'RNA biosynthesis.transcriptional regulation.transcriptional repression.transcriptional co-repressor *(AFP/NINJA)'	'mercator4v5.0: transcriptional co-repressor *(AFP/NINJA) & prot-scriber: ninja family protein afp & swissprot: Ninja-family protein AFP2 & original description: none'	AT1G69260	AFP1	AT1G69260.1	44.1667	0	ortholog_one2many	AT1G69260.1	ABI five binding protein;(source:Araport11)	ABI FIVE BINDING PROTEIN (AFP1)	NA	XP_002274025.1 ninja-family protein AFP2	360	3	7.2e-243	0.9991	Vitis vinifera	1	4	GO:0005634;GO:0007165;GO:0009737;GO:0045892	NA	noIPR;IPR032308;IPR012463;IPR032310;noIPR;noIPR;noIPR;noIPR;noIPR;IPR031307;noIPR	;;;;;;;;;GO:0007165;
Vitvi01g00038	0.307598	0.00891532	0.176841	0.81088	-0.0183892	1	-0.0154566	1	'18.4.1.15' AND '50.2.7'	'Protein modification.phosphorylation.TKL protein kinase superfamily.LRR-XV protein kinase' AND 'Enzyme classification.EC_2 transferases.EC_2.7 transferase transferring phosphorus-containing group'	'mercator4v5.0: LRR-XV protein kinase & prot-scriber: lrr receptor serine threonine protein kinase & swissprot: LRR receptor-like serine/threonine-protein kinase RPK2 & original description: none' AND 'mercator4v5.0: EC_2.7 transferase transferring phosphorus-containing group & prot-scriber: lrr receptor serine threonine protein kinase & swissprot: LRR receptor-like serine/threonine-protein kinas…	AT1G69270	RPK1	AT1G69270.1	29.2335	0	ortholog_one2one	AT1G69270.1	RPK1 is a leucine-rich receptor-like kinase located in the plasma membrane which is upregulated by abscisic acid, dehydration, high salt, low temperature, but not by other plant hormones. RPK1 knock-out and antisense plants show an ABA-insensitive phenotype. RPK1 plays a role in ABA-controlled cell proliferation and is a regulator of the ABA signal transduction pathway. Overexpression of the LRR …	RECEPTOR-LIKE PROTEIN KINASE 1 (RPK1); (ATRPK1)	NA	XP_010649801.1 LRR receptor-like serine/threonine-protein kinase RPK2	1122	2	0	0.9942	Vitis vinifera	1	5	GO:0004672;GO:0005515;GO:0005524;GO:0006468;GO:0016021	EC:2.7.1	noIPR;IPR003591;IPR000719;IPR032675;noIPR;IPR013210;IPR001611;IPR000719;noIPR;IPR001611;IPR032675;noIPR;noIPR;noIPR;noIPR;noIPR;noIPR;noIPR;IPR017441;IPR008271;IPR000719;noIPR;noIPR;IPR011009;noIPR	;;GO:0005524/GO:0004672/GO:0006468;;;;GO:0005515;GO:0005524/GO:0004672/GO:0006468;;GO:0005515;;;;;;;;;GO:0005524;GO:0004672/GO:0006468;GO:0005524/GO:0004672/GO:0006468;;;;
Vitvi01g00039	0.518619	0.000454255	0.0233512	1	0.0136296	1	0.114182	1	'24.3.3.1'	'Solute transport.channels.CorA family.metal cation transporter *(MRS/MGT)'	'mercator4v5.0: metal cation transporter *(MRS/MGT) & prot-scriber: magnesium transporter mrs & swissprot: Magnesium transporter MRS2-5 & original description: none'	AT2G03620	MGT3	AT2G03620.2	67.2209	1	ortholog_one2one	AT2G03620.1	Transmembrane magnesium transporter. One of nine family members.	MAGNESIUM TRANSPORTER 3 (MGT3); (MRS2-5); (AtMGT3); (AtMRS2-5)	NA	XP_002274070.1 magnesium transporter MRS2-5	421	1	6.8e-297	1	Vitis vinifera/Vitis riparia	1	3	GO:0015095;GO:0016021;GO:1903830	EC:7	noIPR;noIPR;noIPR;noIPR;noIPR;IPR039204;IPR039204;noIPR	;;;;;;;
Vitvi01g00041	0.107988	0.826714	-0.0442841	1	0.0906812	1	0.140183	1	'35.1'	'not assigned.annotated'	'mercator4v5.0: not classified & prot-scriber: pericentriolar material protein & swissprot: no annotation & original description: none'	NA	NA	NA	NA	NA	NA	NA	NA	NA	NA	XP_010649735.1PREDICTED: uncharacterized protein LOC100257668	661	2	0	0.9871	Vitis vinifera	1	1	GO:0008356	NA	noIPR;noIPR;noIPR;noIPR;noIPR;noIPR;noIPR;IPR040348;noIPR	;;;;;;;GO:0008356;
Vitvi01g00042	-0.0169058	0.995483	0.140297	0.924045	-0.0339561	1	0.104782	1	'35.1'	'not assigned.annotated'	'mercator4v5.0: not classified & prot-scriber: purple acid phosphatase & swissprot: Probable inactive purple acid phosphatase 1 & original description: none'	AT1G13750	AT1G13750	AT1G13750.1	75.1634	0	ortholog_one2one	AT1G13750.1	Encodes a purple acid phosphatase whose expression is responsive to both phosphate (Pi) and phosphite (Phi) in roots.	PURPLE ACID PHOSPHATASE 1 (PAP1);ARABIDOPSIS THALIANA PURPLE ACID PHOSPHATASE 1 (ATPAP1)	NA	XP_002274118.2 probable inactive purple acid phosphatase 1	612	3	0	1	Vitis vinifera	1	3	GO:0003993;GO:0016311;GO:0046872	EC:3.1.3.2	IPR040974;noIPR;IPR025733;IPR029052;IPR004843;IPR015914;noIPR;noIPR;noIPR;IPR041792;IPR029052;IPR008963	;;;;GO:0016787;GO:0003993/GO:0046872;;;;;;GO:0003993/GO:0046872
Vitvi01g00043	-1.71636	1.13221e-46	0.095692	1	0.00504602	1	0.0363345	1	'35.1'	'not assigned.annotated'	'mercator4v5.0: not classified & prot-scriber: pentatricopeptide repeat containing protein & swissprot: Pentatricopeptide repeat-containing protein At1g69290 & original description: none'	AT1G69290	AT1G69290	AT1G69290.1	40.848	1	ortholog_one2many	AT1G69290.1	Pentatricopeptide repeat (PPR) superfamily protein;(source:Araport11)	NA	NA	CBI27289.3unnamed protein product, partial	967	1	0	1	Vitis vinifera	1	2	GO:0005515;GO:0030247	NA	IPR002885;IPR025287;IPR011990;IPR011990;IPR032872;IPR002885;IPR002885;IPR002885;noIPR;noIPR;noIPR;noIPR;IPR002885;IPR002885;IPR002885	;GO:0030247;GO:0005515;GO:0005515;;;;;;;;;;;
[truncated: 26,940 more rows]
