# Supplementary material for: Graft union formation involves interactions among bud signals, carbon availability, dormancy release, wound responses and non‐self‐communication in grapevine
Source: Plant J. 2025 Jun 11;122(5):e70244. doi: 10.1111/tpj.70244 (PMC12155988; doi:10.1111/tpj.70244)
Supplement: Supplementary file 26 — Data S13. General statistics describing RNA sequencing data. [file TPJ-122-0-s008.xlsx]

## Sheet: Legend
Data S12. General statistics describing RNA sequencing data

## Sheet: Data
Sample Name	M Reads Mapped	dupInt	% Dups	5'-3' bias	M Aligned	% Proper Pairs	Error rate	M Non-Primary	M Reads Mapped	% Mapped	% Proper Pairs	M Total seqs	% Aligned	M Aligned	% Dups	% GC	M Seqs	% BP Trimmed	% Dups	% GC	M Seqs
140Ru-140Ru_down_R1	134.9	0.0022	0.508	2.28	54.2	0.369	0.0145	26.5	108.4	1	1	108.4	0.791	49.3					0.737	0.48	62.3
140Ru-140Ru_down_R1_1															0.735	0.48	62.3	0.005	0.735	0.48	62.3
140Ru-140Ru_down_R1_2															0.737	0.48	62.3	0.006
140Ru-140Ru_down_R2	138.1	0.0024	0.51	2.32	54.8	0.363	0.0124	28.5	109.6	1	1	109.6	0.797	49.7					0.741	0.48	62.3
140Ru-140Ru_down_R2_1															0.678	0.48	62.3	0.005	0.678	0.48	62.3
140Ru-140Ru_down_R2_2															0.741	0.48	62.3	0.005
140Ru-140Ru_down_R3	138.8	0.0021	0.49	2.27	54.4	0.374	0.0123	30	108.9	1	1	108.9	0.791	49.2					0.727	0.48	62.3
140Ru-140Ru_down_R3_1															0.669	0.48	62.3	0.006	0.669	0.48	62.3
140Ru-140Ru_down_R3_2															0.727	0.48	62.3	0.005
140Ru-140Ru_down_R4	133.6	0.002	0.488	2.21	52.5	0.375	0.0123	28.6	105	1	1	105	0.773	47.4					0.734	0.49	61.4
140Ru-140Ru_down_R4_1															0.667	0.49	61.4	0.005	0.667	0.49	61.4
140Ru-140Ru_down_R4_2															0.734	0.49	61.4	0.005
140Ru-140Ru_up_R1	138.8	0.0032	0.556	2.14	57	0.341	0.0124	24.8	114	1	1	114	0.837	52.2					0.76	0.48	62.4
140Ru-140Ru_up_R1_1															0.681	0.48	62.4	0.006	0.682	0.48	62.4
140Ru-140Ru_up_R1_2															0.76	0.48	62.4	0.005
140Ru-140Ru_up_R2	139.4	0.0049	0.632	2.21	55.7	0.275	0.0123	28	111.3	1	1	111.3	0.814	50.6					0.778	0.48	62.2
140Ru-140Ru_up_R2_1															0.7	0.48	62.2	0.006	0.7	0.48	62.2
140Ru-140Ru_up_R2_2															0.778	0.48	62.2	0.005
140Ru-140Ru_up_R3	135.9	0.0033	0.553	1.98	54.9	0.338	0.0122	26	109.9	1	1	109.9	0.818	50.1					0.755	0.48	61.3
140Ru-140Ru_up_R3_1															0.684	0.48	61.3	0.005	0.684	0.48	61.3
140Ru-140Ru_up_R3_2															0.755	0.48	61.3	0.005
140Ru-140Ru_up_R4	138.5	0.0027	0.533	2.18	55.1	0.347	0.0125	28.4	110.1	1	1	110.1	0.815	50					0.749	0.48	61.3
140Ru-140Ru_up_R4_1															0.673	0.48	61.3	0.006	0.673	0.48	61.3
140Ru-140Ru_up_R4_2															0.749	0.48	61.3	0.005
140Ru_NW_B_R1	118.2	0.0049	0.634	2.09	54.4	0.32	0.0121	9.3	108.9	1	1	108.9	0.828	51.6					0.763	0.47	62.4
140Ru_NW_B_R1_1															0.737	0.47	62.4	0.005	0.737	0.47	62.4
140Ru_NW_B_R1_2															0.763	0.47	62.4	0.005
140Ru_NW_B_R2	118.1	0.0027	0.504	2.38	54.3	0.433	0.0123	9.4	108.6	1	1	108.6	0.825	51.5					0.705	0.47	62.4
140Ru_NW_B_R2_1															0.698	0.47	62.4	0.005	0.698	0.47	62.4
140Ru_NW_B_R2_2															0.705	0.47	62.4	0.005
140Ru_NW_B_R3	111.9	0.0022	0.48	2.4	51.4	0.453	0.0122	9.1	102.8	1	1	102.8	0.782	48.7					0.689	0.48	62.3
140Ru_NW_B_R3_1															0.681	0.48	62.3	0.006	0.681	0.48	62.3
140Ru_NW_B_R3_2															0.689	0.48	62.3	0.005
140Ru_NW_B_R4	120.1	0.002	0.484	2.42	55.1	0.449	0.0145	9.9	110.2	1	1	110.2	0.843	52.1					0.719	0.48	61.8
140Ru_NW_B_R4_1															0.744	0.48	61.9	0.006	0.744	0.48	61.8
140Ru_NW_B_R4_2															0.719	0.48	61.9	0.006
140Ru_NW_NB_R1	119.7	0.0031	0.545	2.16	53.6	0.384	0.014	12.5	107.2	1	1	107.2	0.796	50.3					0.746	0.48	63.2
140Ru_NW_NB_R1_1															0.763	0.48	63.2	0.005	0.763	0.48	63.2
140Ru_NW_NB_R1_2															0.746	0.48	63.2	0.006
140Ru_NW_NB_R2	117.1	0.0019	0.449	2.07	53.4	0.476	0.0123	10.3	106.8	1	1	106.8	0.807	50.4					0.696	0.47	62.5
140Ru_NW_NB_R2_1															0.696	0.48	62.5	0.006	0.696	0.48	62.5
140Ru_NW_NB_R2_2															0.696	0.48	62.5	0.005
140Ru_NW_NB_R3	117.1	0.0038	0.584	2.12	53.6	0.36	0.0123	10	107.1	1	1	107.1	0.814	50.6					0.733	0.48	62.2
140Ru_NW_NB_R3_1															0.728	0.48	62.2	0.005	0.728	0.48	62.2
140Ru_NW_NB_R3_2															0.733	0.48	62.2	0.005
140Ru_NW_NB_R4	118.6	0.0023	0.5	1.98	54.4	0.435	0.0123	9.9	108.8	1	1	108.8	0.823	51.4					0.706	0.47	62.5
140Ru_NW_NB_R4_1															0.692	0.47	62.5	0.005	0.692	0.47	62.5
140Ru_NW_NB_R4_2															0.706	0.47	62.5	0.005
140ru_wood_R1	135.3	0.001	0.377	1.66	55.2	0.476	0.0126	24.9	110.4	1	1	110.4	0.812	50.3					0.683	0.47	62
140ru_wood_R1_1															0.691	0.47	62	0.005	0.691	0.47	62
140ru_wood_R1_2															0.683	0.47	62	0.005
140ru_wood_R2	130.5	0.0025	0.489	1.81	53.5	0.392	0.0124	23.4	107.1	1	1	107.1	0.807	49					0.705	0.48	60.7
140ru_wood_R2_1															0.719	0.47	60.7	0.005	0.719	0.47	60.7
140ru_wood_R2_2															0.705	0.48	60.7	0.005
140ru_wood_R3	125.5	0.0012	0.376	1.64	54.7	0.513	0.0127	16.1	109.4	1	1	109.4	0.833	51					0.673	0.47	61.3
140ru_wood_R3_1															0.688	0.47	61.3	0.006	0.688	0.47	61.3
140ru_wood_R3_2															0.673	0.47	61.3	0.005
140ru_wood_R4	136.2	0.0015	0.423	1.72	55.2	0.437	0.0123	25.8	110.4	1	1	110.4	0.829	50.3					0.711	0.47	60.7
140ru_wood_R4_1															0.703	0.47	60.7	0.005	0.703	0.47	60.7
140ru_wood_R4_2															0.711	0.48	60.7	0.005
PN-140Ru_down_R1	127.3	0.0012	0.441	2.17	50.5	0.414	0.0149	26.3	101.1	1	1	101.1	0.732	45.6					0.709	0.49	62.4
PN-140Ru_down_R1_1															0.733	0.49	62.4	0.005	0.733	0.49	62.4
PN-140Ru_down_R1_2															0.709	0.49	62.4	0.007
PN-140Ru_down_R2	131.7	0.0021	0.494	2.17	53.4	0.383	0.0142	24.8	106.9	1	1	106.9	0.777	48.7					0.728	0.48	62.7
PN-140Ru_down_R2_1															0.747	0.48	62.7	0.005	0.747	0.48	62.7
PN-140Ru_down_R2_2															0.728	0.48	62.7	0.006
PN-140Ru_down_R3	138.7	0.0014	0.452	2.06	55.1	0.407	0.0143	28.4	110.3	1	1	110.3	0.796	49.9					0.709	0.48	62.7
PN-140Ru_down_R3_1															0.73	0.48	62.7	0.005	0.73	0.48	62.7
PN-140Ru_down_R3_2															0.709	0.48	62.7	0.006
PN-140Ru_down_R4	141.6	0.0022	0.513	2.56	57	0.366	0.0145	27.7	113.9	1	1	113.9	0.812	51.8					0.743	0.48	63.8
PN-140Ru_down_R4_1															0.766	0.48	63.8	0.005	0.766	0.48	63.8
PN-140Ru_down_R4_2															0.743	0.48	63.8	0.007
PN-140Ru_up_R1	134.2	0.002	0.518	2.27	50.7	0.343	0.0083	32.8	101.4	1	1	101.4	0.723	45.4					0.734	0.5	62.8
PN-140Ru_up_R1_1															0.756	0.5	62.8	0.006	0.756	0.5	62.8
PN-140Ru_up_R1_2															0.734	0.5	62.8	0.006
PN-140Ru_up_R2	127.6	0.0033	0.581	2.08	50.5	0.313	0.0085	26.5	101.1	1	1	101.1	0.737	46					0.745	0.49	62.5
PN-140Ru_up_R2_1															0.743	0.49	62.5	0.005	0.743	0.49	62.5
PN-140Ru_up_R2_2															0.745	0.49	62.5	0.007
PN-140Ru_up_R3	140	0.002	0.546	2.18	53.5	0.324	0.0089	33.1	106.9	1	1	106.9	0.739	47.5					0.746	0.49	64.3
PN-140Ru_up_R3_1															0.765	0.49	64.3	0.005	0.765	0.49	64.3
PN-140Ru_up_R3_2															0.746	0.49	64.3	0.007
PN-140Ru_up_R4	127.1	0.0022	0.518	2.29	49.7	0.356	0.0082	27.6	99.5	1	1	99.5	0.717	45.1					0.743	0.49	63
PN-140Ru_up_R4_1															0.753	0.5	63	0.005	0.753	0.49	63
PN-140Ru_up_R4_2															0.743	0.5	63	0.007
PN-PN_down_R1	129.5	0.0011	0.44	2.17	49.6	0.405	0.0061	30.3	99.2	1	1	99.2	0.725	44.7					0.681	0.49	61.6
PN-PN_down_R1_1															0.673	0.49	61.6	0.005	0.673	0.49	61.6
PN-PN_down_R1_2															0.681	0.49	61.6	0.005
PN-PN_down_R2	133.8	0.0014	0.462	2.06	49.9	0.378	0.0062	34	99.8	1	1	99.8	0.723	44.6					0.678	0.49	61.7
PN-PN_down_R2_1															0.679	0.49	61.7	0.005	0.679	0.49	61.7
PN-PN_down_R2_2															0.678	0.49	61.7	0.005
PN-PN_down_R3	138.1	0.0008	0.436	2.2	49.2	0.377	0.0066	39.7	98.4	1	1	98.4	0.694	43.1					0.687	0.5	62.1
PN-PN_down_R3_1															0.632	0.5	62.1	0.005	0.632	0.5	62.1
PN-PN_down_R3_2															0.687	0.5	62.1	0.005
PN-PN_down_R4	136.3	0.0017	0.486	2.12	50.4	0.358	0.0063	35.4	100.9	1	1	100.9	0.726	45					0.696	0.49	61.9
PN-PN_down_R4_1															0.638	0.49	61.9	0.005	0.638	0.49	61.9
PN-PN_down_R4_2															0.696	0.49	61.9	0.005
PN-PN_up_R1	128.6	0.0013	0.458	1.94	50.9	0.406	0.006	26.8	101.8	1	1	101.8	0.749	46.4					0.69	0.49	61.9
PN-PN_up_R1_1															0.689	0.49	61.9	0.006	0.689	0.49	61.9
PN-PN_up_R1_2															0.69	0.49	61.9	0.005
PN-PN_up_R2	128.6	0.0018	0.492	1.93	49.7	0.371	0.006	29.3	99.3	1	1	99.3	0.726	45					0.698	0.49	62
PN-PN_up_R2_1															0.697	0.49	62	0.005	0.697	0.49	62
PN-PN_up_R2_2															0.698	0.49	62	0.005
PN-PN_up_R3	131.4	0.0016	0.478	1.93	50	0.375	0.0063	31.4	100	1	1	100	0.722	45					0.689	0.49	62.3
PN-PN_up_R3_1															0.635	0.49	62.3	0.005	0.635	0.49	62.3
PN-PN_up_R3_2															0.689	0.49	62.3	0.005
PN-PN_up_R4	116.2	0.0018	0.483	1.98	45	0.379	0.0062	26.1	90.1	1	1	90.1	0.709	40.8					0.682	0.49	57.6
PN-PN_up_R4_1															0.628	0.49	57.6	0.005	0.628	0.49	57.6
PN-PN_up_R4_2															0.682	0.49	57.6	0.005
PN-RGM_down_R1	153.2	0.0009	0.416	2.35	56.9	0.405	0.0123	39.3	113.9	1	1	113.9	0.814	50.7					0.725	0.48	62.3
PN-RGM_down_R1_1															0.655	0.48	62.3	0.006	0.655	0.48	62.3
PN-RGM_down_R1_2															0.725	0.48	62.3	0.005
PN-RGM_down_R2	144.4	0.0022	0.505	2.24	56.7	0.364	0.0121	31.1	113.3	1	1	113.3	0.822	51.3					0.745	0.48	62.4
PN-RGM_down_R2_1															0.681	0.48	62.4	0.006	0.681	0.48	62.4
PN-RGM_down_R2_2															0.745	0.48	62.4	0.005
PN-RGM_down_R3	152.8	0.0008	0.415	2.25	56.2	0.401	0.0124	40.5	112.3	1	1	112.3	0.796	49.6					0.724	0.48	62.3
PN-RGM_down_R3_1															0.674	0.48	62.3	0.006	0.674	0.48	62.3
PN-RGM_down_R3_2															0.724	0.48	62.3	0.005
PN-RGM_down_R4	139	0.0013	0.436	2.14	55.8	0.425	0.012	27.5	111.6	1	1	111.6	0.83	50.8					0.718	0.48	61.2
PN-RGM_down_R4_1															0.663	0.48	61.2	0.005	0.663	0.48	61.2
PN-RGM_down_R4_2															0.718	0.48	61.2	0.005
PN-RGM_up_R1	131.9	0.0029	0.555	2.22	50.4	0.319	0.0062	31	100.9	1	1	100.9	0.728	45.4					0.738	0.49	62.4
PN-RGM_up_R1_1															0.671	0.49	62.4	0.005	0.671	0.49	62.4
PN-RGM_up_R1_2															0.738	0.49	62.4	0.005
PN-RGM_up_R2	131.1	0.0041	0.615	2.29	50.3	0.278	0.0062	30.4	100.7	1	1	100.7	0.734	45.4					0.771	0.49	61.9
PN-RGM_up_R2_1															0.694	0.49	61.9	0.006	0.694	0.5	61.9
PN-RGM_up_R2_2															0.771	0.49	61.9	0.005
PN-RGM_up_R3	131.5	0.0029	0.548	2.3	51.6	0.335	0.0061	28.3	103.3	1	1	103.3	0.756	46.9					0.749	0.49	62.1
PN-RGM_up_R3_1															0.675	0.49	62.1	0.006	0.675	0.49	62.1
PN-RGM_up_R3_2															0.749	0.49	62.1	0.005
PN-RGM_up_R4	137.1	0.0017	0.485	2.19	52	0.368	0.0064	33.2	103.9	1	1	103.9	0.754	46.7					0.721	0.49	61.9
PN-RGM_up_R4_1															0.655	0.49	61.9	0.005	0.655	0.49	61.9
PN-RGM_up_R4_2															0.721	0.49	61.9	0.005
PN_NW_B_R1	113.2	0.0012	0.374	1.98	52	0.551	0.0063	9.1	104	1	1	104	0.802	49.7					0.62	0.48	62
PN_NW_B_R1_1															0.628	0.47	62	0.005	0.628	0.47	62
PN_NW_B_R1_2															0.62	0.48	62	0.005
PN_NW_B_R2	107.5	0.002	0.433	2.01	50.2	0.509	0.0062	7.2	100.4	1	1	100.4	0.784	48.2					0.642	0.48	61.5
PN_NW_B_R2_1															0.65	0.48	61.5	0.005	0.65	0.48	61.5
PN_NW_B_R2_2															0.642	0.48	61.5	0.005
PN_NW_B_R3	122.2	0.0006	0.33	1.95	55.3	0.581	0.0066	11.6	110.6	1	1	110.6	0.857	52.6					0.63	0.47	61.4
PN_NW_B_R3_1															0.643	0.47	61.4	0.006	0.643	0.47	61.4
PN_NW_B_R3_2															0.63	0.47	61.4	0.005
PN_NW_B_R4	117.8	0.0016	0.408	1.95	53.6	0.517	0.0063	10.5	107.3	1	1	107.3	0.844	51.1					0.656	0.48	60.5
PN_NW_B_R4_1															0.65	0.47	60.5	0.006	0.65	0.47	60.5
PN_NW_B_R4_2															0.657	0.48	60.5	0.006
PN_NW_NB_R1	120.7	0.0009	0.364	1.93	54.1	0.546	0.0063	12.5	108.2	1	1	108.2	0.833	51.3					0.679	0.48	61.6
PN_NW_NB_R1_1															0.687	0.47	61.6	0.005	0.687	0.47	61.6
PN_NW_NB_R1_2															0.679	0.48	61.6	0.005
PN_NW_NB_R2	115.7	0.0024	0.486	1.95	53	0.452	0.0062	9.7	106	1	1	106	0.835	50.6					0.675	0.48	60.6
PN_NW_NB_R2_1															0.675	0.48	60.6	0.006	0.675	0.48	60.6
PN_NW_NB_R2_2															0.675	0.48	60.6	0.006
PN_NW_NB_R3	122.3	0.0013	0.41	2.06	54.2	0.499	0.0064	13.9	108.4	1	1	108.4	0.83	51.1					0.648	0.48	61.6
PN_NW_NB_R3_1															0.655	0.47	61.7	0.006	0.655	0.47	61.6
PN_NW_NB_R3_2															0.648	0.48	61.7	0.005
PN_NW_NB_R4	120.9	0.0013	0.399	1.95	54	0.514	0.0063	12.9	108	1	1	108	0.844	51.1					0.648	0.48	60.6
PN_NW_NB_R4_1															0.652	0.47	60.6	0.005	0.652	0.47	60.6
PN_NW_NB_R4_2															0.648	0.48	60.6	0.005
PN_W-B_B_down_R1	122.4	0.0006	0.337	2.01	53.2	0.55	0.0065	16	106.4	1	1	106.4	0.826	49.9					0.664	0.48	60.4
PN_W-B_B_down_R1_1															0.703	0.48	60.5	0.005	0.703	0.47	60.4
PN_W-B_B_down_R1_2															0.665	0.48	60.5	0.006
PN_W-B_B_down_R2	121	0.0007	0.349	2.1	53.3	0.549	0.0064	14.3	106.7	1	1	106.7	0.828	50.4					0.669	0.48	60.8
PN_W-B_B_down_R2_1															0.71	0.47	60.8	0.005	0.71	0.47	60.8
PN_W-B_B_down_R2_2															0.669	0.48	60.8	0.006
PN_W-B_B_down_R3	118.4	0.0006	0.351	1.91	50.4	0.523	0.0067	17.6	100.8	1	1	100.8	0.761	46.7					0.671	0.49	61.4
PN_W-B_B_down_R3_1															0.709	0.49	61.4	0.006	0.709	0.49	61.4
PN_W-B_B_down_R3_2															0.671	0.49	61.4	0.006
PN_W-B_B_down_R4	123.8	0.0007	0.356	1.94	53.8	0.533	0.0067	16.3	107.5	1	1	107.5	0.821	50.5					0.67	0.48	61.5
PN_W-B_B_down_R4_1															0.714	0.48	61.5	0.005	0.714	0.47	61.5
PN_W-B_B_down_R4_2															0.67	0.48	61.5	0.006
PN_W-B_B_up_R1	128.6	0.0004	0.318	1.88	55.8	0.564	0.0066	17.1	111.6	1	1	111.6	0.835	52.3					0.669	0.48	62.6
PN_W-B_B_up_R1_1															0.711	0.47	62.6	0.006	0.711	0.47	62.6
PN_W-B_B_up_R1_2															0.669	0.48	62.6	0.006
PN_W-B_B_up_R2	124.8	0.0006	0.337	1.96	55.8	0.569	0.0061	13.1	111.6	1	1	111.6	0.851	52.9					0.679	0.48	62.2
PN_W-B_B_up_R2_1															0.718	0.47	62.2	0.006	0.718	0.47	62.2
PN_W-B_B_up_R2_2															0.679	0.48	62.2	0.006
PN_W-B_B_up_R3	119.9	0.0006	0.336	1.84	51.4	0.542	0.0066	17	102.9	1	1	102.9	0.767	48.1					0.661	0.49	62.6
PN_W-B_B_up_R3_1															0.705	0.48	62.7	0.005	0.705	0.48	62.6
PN_W-B_B_up_R3_2															0.661	0.49	62.7	0.006
PN_W-B_B_up_R4	123.2	0.0007	0.346	1.88	55.5	0.565	0.0065	12.1	111.1	1	1	111.1	0.856	52.7					0.672	0.47	61.5
PN_W-B_B_up_R4_1															0.715	0.47	61.6	0.006	0.715	0.47	61.5
PN_W-B_B_up_R4_2															0.672	0.48	61.6	0.006
PN_W-OB_B_down_R1	121.5	0.0022	0.462	2	54.3	0.46	0.0062	12.9	108.6	1	1	108.6	0.828	51.5					0.71	0.48	62.2
PN_W-OB_B_down_R1_1															0.742	0.48	62.2	0.006	0.742	0.48	62.2
PN_W-OB_B_down_R1_2															0.71	0.48	62.2	0.006
PN_W-OB_B_down_R2	123.9	0.0022	0.462	1.96	55.3	0.459	0.0056	13.4	110.5	1	1	110.5	0.835	52.3					0.712	0.48	62.6
PN_W-OB_B_down_R2_1															0.617	0.47	62.6	0.006	0.617	0.47	62.6
PN_W-OB_B_down_R2_2															0.712	0.48	62.6	0.005
PN_W-OB_B_down_R3	118.1	0.0011	0.388	2.04	50.4	0.495	0.0059	17.2	100.9	1	1	100.9	0.748	46.8					0.664	0.49	62.5
PN_W-OB_B_down_R3_1															0.605	0.49	62.6	0.006	0.605	0.49	62.5
PN_W-OB_B_down_R3_2															0.664	0.49	62.6	0.005
PN_W-OB_B_down_R4	122.1	0.0031	0.555	2.23	52.5	0.364	0.008	17.1	105	1	1	105	0.793	49.1					0.743	0.49	61.9
PN_W-OB_B_down_R4_1															0.767	0.49	61.9	0.006	0.767	0.49	61.9
PN_W-OB_B_down_R4_2															0.743	0.49	61.9	0.006
PN_W-OB_B_up_R1	120.9	0.0013	0.401	1.97	53.4	0.507	0.0063	14	106.9	1	1	106.9	0.829	50.5					0.688	0.48	60.9
PN_W-OB_B_up_R1_1															0.725	0.47	60.9	0.006	0.725	0.48	60.9
PN_W-OB_B_up_R1_2															0.688	0.48	60.9	0.006
PN_W-OB_B_up_R2	126.7	0.0034	0.535	1.95	56.8	0.398	0.0056	13.1	113.6	1	1	113.6	0.854	53.9					0.731	0.48	63.1
PN_W-OB_B_up_R2_1															0.642	0.47	63.1	0.006	0.642	0.47	63.1
PN_W-OB_B_up_R2_2															0.731	0.48	63.1	0.005
PN_W-OB_B_up_R3	118.3	0.0014	0.421	1.93	50.3	0.467	0.0058	17.7	100.6	1	1	100.6	0.745	46.7					0.679	0.49	62.7
PN_W-OB_B_up_R3_1															0.618	0.49	62.7	0.006	0.618	0.49	62.7
PN_W-OB_B_up_R3_2															0.679	0.49	62.7	0.005
PN_W-OB_B_up_R4	124.2	0.0013	0.402	1.94	54.5	0.501	0.0059	15.2	109	1	1	109	0.816	51.3					0.676	0.48	62.9
PN_W-OB_B_up_R4_1															0.618	0.47	62.9	0.006	0.618	0.48	62.9
PN_W-OB_B_up_R4_2															0.676	0.48	62.9	0.005
PN_W_NB_down_R1	127.2	0.001	0.392	1.99	55.3	0.505	0.0062	16.5	110.7	1	1	110.7	0.846	52					0.673	0.48	61.5
PN_W_NB_down_R1_1															0.658	0.47	61.5	0.005	0.658	0.47	61.5
PN_W_NB_down_R1_2															0.673	0.48	61.5	0.005
PN_W_NB_down_R2	125.8	0.0007	0.36	1.97	52.4	0.508	0.0066	21	104.8	1	1	104.8	0.789	48.6					0.671	0.48	61.6
PN_W_NB_down_R2_1															0.712	0.48	61.6	0.006	0.712	0.48	61.6
PN_W_NB_down_R2_2															0.671	0.48	61.6	0.006
PN_W_NB_down_R3	123.6	0.0008	0.377	1.94	51.8	0.496	0.007	19.9	103.6	1	1	103.6	0.764	48					0.647	0.48	62.8
PN_W_NB_down_R3_1															0.694	0.48	62.8	0.005	0.694	0.48	62.8
PN_W_NB_down_R3_2															0.647	0.49	62.8	0.006
PN_W_NB_down_R4	104.4	0.0021	0.444	2.09	45.8	0.466	0.0062	12.8	91.6	1	1	91.6	0.811	43.1					0.691	0.48	53.2
PN_W_NB_down_R4_1															0.727	0.48	53.2	0.006	0.727	0.48	53.2
PN_W_NB_down_R4_2															0.691	0.49	53.2	0.006
PN_W_NB_up_R1	124	0.0006	0.346	2.04	53.8	0.542	0.0064	16.4	107.6	1	1	107.6	0.837	50.5					0.644	0.48	60.3
PN_W_NB_up_R1_1															0.646	0.47	60.3	0.005	0.646	0.47	60.3
PN_W_NB_up_R1_2															0.644	0.48	60.3	0.005
PN_W_NB_up_R2	124.2	0.0006	0.347	2.01	52.1	0.522	0.0065	20	104.2	1	1	104.2	0.788	48.4					0.691	0.48	61.4
PN_W_NB_up_R2_1															0.711	0.48	61.4	0.006	0.711	0.48	61.4
PN_W_NB_up_R2_2															0.691	0.48	61.4	0.006
PN_W_NB_up_R3	121.4	0.0005	0.345	1.99	52.9	0.545	0.0066	15.6	105.8	1	1	105.8	0.81	49.7					0.665	0.48	61.4
PN_W_NB_up_R3_1															0.707	0.48	61.4	0.006	0.707	0.48	61.4
PN_W_NB_up_R3_2															0.665	0.48	61.4	0.006
PN_W_NB_up_R4	123.7	0.0004	0.322	1.88	52.8	0.552	0.0067	18.1	105.6	1	1	105.6	0.8	49.3					0.652	0.48	61.6
PN_W_NB_up_R4_1															0.7	0.48	61.6	0.006	0.7	0.48	61.6
PN_W_NB_up_R4_2															0.652	0.48	61.6	0.006
PN_wood_R1	129.9	0.0016	0.417	1.72	56.1	0.477	0.0062	17.7	112.2	1	1	112.2	0.851	52.4					0.689	0.47	61.6
PN_wood_R1_1															0.701	0.47	61.7	0.005	0.701	0.46	61.6
PN_wood_R1_2															0.689	0.47	61.7	0.005
PN_wood_R2	134.7	0.0007	0.328	1.73	57	0.539	0.0064	20.6	114.1	1	1	114.1	0.862	53					0.671	0.46	61.5
PN_wood_R2_1															0.684	0.46	61.5	0.005	0.684	0.46	61.5
PN_wood_R2_2															0.671	0.47	61.5	0.005
PN_wood_R3	129	0.0009	0.351	1.71	55.3	0.528	0.0062	18.3	110.7	1	1	110.7	0.856	51.6					0.668	0.47	60.3
PN_wood_R3_1															0.688	0.46	60.3	0.005	0.688	0.46	60.3
PN_wood_R3_2															0.668	0.47	60.3	0.005
PN_wood_R4	137.1	0.0035	0.566	2.04	55.3	0.327	0.0084	26.5	110.6	1	1	110.6	0.829	50.5					0.715	0.47	61
PN_wood_R4_1															0.778	0.47	61	0.005	0.778	0.47	61
PN_wood_R4_2															0.715	0.47	61	0.006
RGM-RGM_down_R1	150.9	0.0021	0.509	2.14	56.9	0.345	0.0122	37.2	113.7	1	1	113.7	0.816	50.9					0.729	0.48	62.3
RGM-RGM_down_R1_1															0.675	0.48	62.4	0.005	0.675	0.48	62.3
RGM-RGM_down_R1_2															0.729	0.48	62.4	0.005
RGM-RGM_down_R2	156	0.0009	0.414	2.13	58	0.408	0.0122	39.9	116.1	1	1	116.1	0.825	51.7					0.713	0.48	62.7
RGM-RGM_down_R2_1															0.647	0.48	62.7	0.006	0.647	0.48	62.7
RGM-RGM_down_R2_2															0.713	0.48	62.7	0.005
RGM-RGM_down_R3	148.9	0.0007	0.389	2.22	56.5	0.434	0.0123	35.9	113	1	1	113	0.81	50.7					0.689	0.48	62.6
RGM-RGM_down_R3_1															0.646	0.48	62.6	0.005	0.646	0.48	62.6
RGM-RGM_down_R3_2															0.689	0.48	62.6	0.005
RGM-RGM_down_R4	149.6	0.002	0.491	2.21	56.4	0.359	0.012	36.8	112.8	1	1	112.8	0.823	50.5					0.748	0.48	61.3
RGM-RGM_down_R4_1															0.68	0.48	61.3	0.006	0.68	0.48	61.3
RGM-RGM_down_R4_2															0.748	0.48	61.3	0.005
RGM-RGM_up_R1	157.2	0.0023	0.524	2.34	57.8	0.327	0.0124	41.6	115.6	1	1	115.6	0.822	51.4					0.745	0.48	62.6
RGM-RGM_up_R1_1															0.675	0.48	62.6	0.006	0.675	0.48	62.6
RGM-RGM_up_R1_2															0.745	0.48	62.6	0.005
RGM-RGM_up_R2	160.1	0.0021	0.507	2.34	58.3	0.336	0.0125	43.5	116.6	1	1	116.6	0.822	51.6					0.73	0.48	62.8
RGM-RGM_up_R2_1															0.672	0.48	62.9	0.006	0.672	0.48	62.8
RGM-RGM_up_R2_2															0.73	0.48	62.9	0.005
RGM-RGM_up_R3	159.6	0.0025	0.53	2.24	57.5	0.316	0.0124	44.6	115	1	1	115	0.808	50.8					0.73	0.48	62.8
RGM-RGM_up_R3_1															0.68	0.48	62.8	0.005	0.68	0.48	62.8
RGM-RGM_up_R3_2															0.73	0.48	62.8	0.005
RGM-RGM_up_R4	159.1	0.0021	0.514	2.21	57.5	0.328	0.0123	44	115	1	1	115	0.812	50.8					0.73	0.48	62.6
RGM-RGM_up_R4_1															0.674	0.48	62.6	0.005	0.674	0.48	62.6
RGM-RGM_up_R4_2															0.73	0.48	62.6	0.005
RGM_NW_B_R1	135.1	0.0028	0.545	2.27	58.8	0.374	0.0143	17.5	117.6	1	1	117.6	0.873	55					0.754	0.47	62.9
RGM_NW_B_R1_1															0.765	0.47	62.9	0.005	0.765	0.47	62.9
RGM_NW_B_R1_2															0.754	0.47	62.9	0.006
RGM_NW_B_R2	129.2	0.0026	0.512	2.15	58.9	0.422	0.0122	11.5	117.7	1	1	117.7	0.893	55.7					0.715	0.47	62.4
RGM_NW_B_R2_1															0.714	0.47	62.4	0.005	0.714	0.46	62.4
RGM_NW_B_R2_2															0.714	0.47	62.4	0.005
RGM_NW_B_R3	128.7	0.0018	0.453	2.05	58.9	0.475	0.0121	11	117.7	1	1	117.7	0.895	55.7					0.707	0.47	62.2
RGM_NW_B_R3_1															0.703	0.47	62.3	0.005	0.703	0.46	62.2
RGM_NW_B_R3_2															0.707	0.47	62.3	0.005
RGM_NW_B_R4	128.1	0.003	0.534	2.14	59.3	0.41	0.0121	9.5	118.6	1	1	118.6	0.904	56.4					0.725	0.46	62.4
RGM_NW_B_R4_1															0.722	0.46	62.4	0.006	0.722	0.46	62.4
RGM_NW_B_R4_2															0.725	0.46	62.4	0.005
RGM_NW_NB_R1	127.4	0.003	0.539	2.27	58.3	0.401	0.0122	10.7	116.7	1	1	116.7	0.885	55.3					0.723	0.47	62.4
RGM_NW_NB_R1_1															0.719	0.47	62.4	0.006	0.719	0.47	62.4
RGM_NW_NB_R1_2															0.723	0.47	62.4	0.005
RGM_NW_NB_R2	127.9	0.0021	0.485	2.13	58.4	0.446	0.0122	11.1	116.8	1	1	116.8	0.883	55.3					0.71	0.46	62.6
RGM_NW_NB_R2_1															0.698	0.46	62.6	0.005	0.698	0.46	62.6
RGM_NW_NB_R2_2															0.71	0.46	62.6	0.005
RGM_NW_NB_R3	132.4	0.0029	0.554	2.08	59.8	0.382	0.0138	12.8	119.6	1	1	119.6	0.895	56.4					0.764	0.47	63
RGM_NW_NB_R3_1															0.774	0.47	63	0.006	0.774	0.47	63
RGM_NW_NB_R3_2															0.764	0.47	63	0.006
RGM_NW_NB_R4	126.2	0.0032	0.549	2.06	58.3	0.396	0.0121	9.6	116.6	1	1	116.6	0.885	55.3					0.726	0.46	62.5
RGM_NW_NB_R4_1															0.71	0.46	62.5	0.006	0.71	0.46	62.5
RGM_NW_NB_R4_2															0.727	0.47	62.5	0.005
RGM_wood_R1	130.2	0.0023	0.464	1.63	56.6	0.441	0.0129	16.9	113.2	1	1	113.2	0.868	53					0.695	0.47	61.1
RGM_wood_R1_1															0.728	0.46	61.1	0.005	0.728	0.46	61.1
RGM_wood_R1_2															0.695	0.47	61.1	0.005
RGM_wood_R2	136	0.0009	0.357	1.64	58.2	0.518	0.0132	19.6	116.4	1	1	116.4	0.889	54.1					0.68	0.46	60.8
RGM_wood_R2_1															0.721	0.45	60.9	0.005	0.721	0.45	60.8
RGM_wood_R2_2															0.681	0.46	60.9	0.005
RGM_wood_R3	146.3	0.0004	0.345	1.74	56.5	0.476	0.0136	33.2	113.1	1	1	113.1	0.841	50.8					0.673	0.47	60.4
RGM_wood_R3_1															0.713	0.47	60.4	0.005	0.713	0.46	60.4
RGM_wood_R3_2															0.673	0.47	60.4	0.006
RGM_wood_R4	146.3	0.0006	0.347	1.68	56.9	0.477	0.0127	32.6	113.7	1	1	113.7	0.84	51.3					0.692	0.47	61
RGM_wood_R4_1															0.701	0.46	61	0.005	0.701	0.46	61
RGM_wood_R4_2															0.692	0.47	61	0.005
