# Supplementary material for: Graft union formation involves interactions among bud signals, carbon availability, dormancy release, wound responses and non‐self‐communication in grapevine
Source: Plant J. 2025 Jun 11;122(5):e70244. doi: 10.1111/tpj.70244 (PMC12155988; doi:10.1111/tpj.70244)
Supplement: Supplementary file 28 — Data S14. Methods S1. Optimised parameters for raw data processing of untargeted metabolomics analysis. [file TPJ-122-0-s024.txt]

MS-DIAL ver. 4.90

#Project
MS1 Data type	Profile
MS2 Data type	Profile
Ion mode	Negative
Target	Metablomics
Mode	ddMSMS

#Data collection parameters
Retention time begin	1
Retention time end	12
Mass range begin	70
Mass range end	1050
MS2 mass range begin	70
MS2 mass range end	1050

#Centroid parameters
MS1 tolerance	0.01
MS2 tolerance	0.025

#Isotope recognition
Maximum charged number	2

#Data processing
Number of threads	10

#Peak detection parameters
Smoothing method	LinearWeightedMovingAverage
Smoothing level	4
Minimum peak width	5
Minimum peak height	20000

#Peak spotting parameters
Mass slice width	0.05
Exclusion mass list (mass & tolerance)

#Deconvolution parameters
Sigma window value	0.5
MS2Dec amplitude cut off	0
Exclude after precursor	False
Keep isotope until	0.5
Keep original precursor isotopes	False

#MSP file and MS/MS identification setting
Retention time tolerance	100
Accurate mass tolerance (MS1)	0.01
Accurate mass tolerance (MS2)	0.05
Identification score cut off	80
Using retention time for scoring	False
Using retention time for filtering	False

#Text file and post identification (retention time and accurate mass based) setting
Text file	
Retention time tolerance	0.5
Accurate mass tolerance	0.01
Identification score cut off	85

#Advanced setting for identification
Relative abundance cut off	0
Top candidate report	False

#Adduct ion setting
[M-H]-
[M-H2O-H]-
[M+Na-2H]-
[M+Cl]-
[M+K-2H]-
[M+FA-H]-
[M+Hac-H]-
[M+C2H3N+Na-2H]-
[M-C6H10O4-H]-
[M-C6H10O5-H]-
[M-C6H8O6-H]-
[M+CH3COONa-H]-
[2M-H]-
[2M+FA-H]-
[2M+Hac-H]-
[3M-H]-
[M-2H]2-
[M-3H]3-

#Alignment parameters setting
Retention time tolerance	0.1
MS1 tolerance	0.015
Retention time factor	0.5
MS1 factor	0.5
Peak count filter	0
N% detected in at least one group	0
Remove feature based on peak height fold-change	True
Sample max / blank average	5
Sample average / blank average	5
Keep identified and annotated metabolites	True
Keep removable features and assign the tag for checking	True
Gap filling by compulsion	True

#Tracking of isotope labels
Tracking of isotopic labels	FALSE

#Ion mobility
Ion mobility data	FALSE
